# Supplementary material for: Open-source perfusion system for medium-scale fabrication of demineralized bone matrix chip grafts
Source: HardwareX. 2022 Nov 23;13:e00378. doi: 10.1016/j.ohx.2022.e00378 (PMC9722481; doi:10.1016/j.ohx.2022.e00378)
Supplement: Supplementary data 2 [file mmc2.zip]

Archive with 27 entries (27 files):
- 3valve_adapter.stp
- 3valve_fix.stp
- base(1).stp
- base.stp
- circuit_case.stp
- container_body.stp
- container_fix.stp
- endstop_holder.step
- heating_plate.stp
- main_lid.stp
- micro_reactor.stp
- nema_holder.stp
- piston_block.stp
- pla_lid.stp
- plunger_holder.step
- plunger_stand .step
- servo_adapter.stp
- servo_holder.stp
- sil_cover.stp
- sil_joint.stp
- syringe_fix.stp
- syringe_holder.stp
- top_lid.stp
- valve_block.stp
- valve_body.stp
- valve_clamp.stp
- valve_cover.stp
