# Supplementary material for: Open-source perfusion system for medium-scale fabrication of demineralized bone matrix chip grafts
Source: HardwareX. 2022 Nov 23;13:e00378. doi: 10.1016/j.ohx.2022.e00378 (PMC9722481; doi:10.1016/j.ohx.2022.e00378)
Supplement: Supplementary data 2 [file mmc2.zip › 3valve_adapter.stp]

ISO-10303-21
HEADER
FILE_DESCRIPTION(('STEP AP214'),'1')
FILE_NAME('3valve_adapter.stp','2022-02-12T22:37:04',(' '),(' '),'Spatial InterOp 3D',' ',' ')
FILE_SCHEMA(('AUTOMOTIVE_DESIGN { 1 0 10303 214 1 1 1 1 }'))
ENDSEC
DATA
#1=MECHANICAL_DESIGN_GEOMETRIC_PRESENTATION_REPRESENTATION(' ',(#10),#6)
#2=PRODUCT_DEFINITION_CONTEXT('',#11,'design')
#3=APPLICATION_PROTOCOL_DEFINITION('INTERNATIONAL STANDARD','automotive_design',1994,#11)
#4=PRODUCT_CATEGORY_RELATIONSHIP('NONE','NONE',#12,#13)
#5=SHAPE_DEFINITION_REPRESENTATION(#14,#15)
#6= (GEOMETRIC_REPRESENTATION_CONTEXT(3)GLOBAL_UNCERTAINTY_ASSIGNED_CONTEXT((#18))GLOBAL_UNIT_ASSIGNED_CONTEXT((#20,#21,#22))REPRESENTATION_CONTEXT('NONE','WORKSPACE'))
#10=STYLED_ITEM('',(#24),#25)
#11=APPLICATION_CONTEXT(' ')
#12=PRODUCT_CATEGORY('part','NONE')
#13=PRODUCT_RELATED_PRODUCT_CATEGORY('detail',' ',(#26))
#14=PRODUCT_DEFINITION_SHAPE('NONE','NONE',#27)
#15=ADVANCED_BREP_SHAPE_REPRESENTATION('llave a',(#25,#28),#6)
#18=UNCERTAINTY_MEASURE_WITH_UNIT(LENGTH_MEASURE(1.0E-08),#20,'','')
#20= (CONVERSION_BASED_UNIT('METRE',#31)LENGTH_UNIT()NAMED_UNIT(#34))
#21= (NAMED_UNIT(#36)PLANE_ANGLE_UNIT()SI_UNIT($,.RADIAN.))
#22= (NAMED_UNIT(#36)SOLID_ANGLE_UNIT()SI_UNIT($,.STERADIAN.))
#24=PRESENTATION_STYLE_ASSIGNMENT((#42))
#25=MANIFOLD_SOLID_BREP('llave a',#43)
#26=PRODUCT('llave a','','PART--DESC',(#44))
#27=PRODUCT_DEFINITION('','NONE',#45,#2)
#28=AXIS2_PLACEMENT_3D('',#46,#47,#48)
#31=LENGTH_MEASURE_WITH_UNIT(LENGTH_MEASURE(1.0),#49)
#34=DIMENSIONAL_EXPONENTS(1.0,0.0,0.0,0.0,0.0,0.0,0.0)
#36=DIMENSIONAL_EXPONENTS(0.0,0.0,0.0,0.0,0.0,0.0,0.0)
#42=SURFACE_STYLE_USAGE(.BOTH.,#50)
#43=CLOSED_SHELL('',(#51,#52,#53,#54,#55,#56,#57,#58,#59,#60,#61,#62,#63,#64,#65,#66,#67,#68,#69,#70,#71,#72,#73,#74,#75,#76,#77,#78,#79,#80,#81))
#44=PRODUCT_CONTEXT('',#11,'mechanical')
#45=PRODUCT_DEFINITION_FORMATION_WITH_SPECIFIED_SOURCE(' ','NONE',#26,.NOT_KNOWN.)
#46=CARTESIAN_POINT('',(0.0,0.0,0.0))
#47=DIRECTION('',(0.0,0.0,1.0))
#48=DIRECTION('',(1.0,0.0,0.0))
#49= (NAMED_UNIT(#34)LENGTH_UNIT()SI_UNIT($,.METRE.))
#50=SURFACE_SIDE_STYLE('',(#83))
#51=ADVANCED_FACE('321:3259',(#84),#85,.F.)
#52=ADVANCED_FACE('321:3238',(#86),#87,.F.)
#53=ADVANCED_FACE('321:3223',(#88),#89,.F.)
#54=ADVANCED_FACE('321:3211',(#90),#91,.F.)
#55=ADVANCED_FACE('321:3208',(#92),#93,.T.)
#56=ADVANCED_FACE('321:3205',(#94),#95,.F.)
#57=ADVANCED_FACE('321:3196',(#96),#97,.F.)
#58=ADVANCED_FACE('321:3196',(#98),#99,.F.)
#59=ADVANCED_FACE('321:3199',(#100,#101,#102,#103,#104),#105,.F.)
#60=ADVANCED_FACE('321:3202',(#106,#107,#108,#109,#110),#111,.T.)
#61=ADVANCED_FACE('321:3205',(#112),#113,.F.)
#62=ADVANCED_FACE('321:3208',(#114),#115,.T.)
#63=ADVANCED_FACE('321:3211',(#116),#117,.F.)
#64=ADVANCED_FACE('321:3214',(#118),#119,.T.)
#65=ADVANCED_FACE('321:3217',(#120),#121,.T.)
#66=ADVANCED_FACE('321:3220',(#122),#123,.F.)
#67=ADVANCED_FACE('321:3223',(#124),#125,.F.)
#68=ADVANCED_FACE('321:3226',(#126),#127,.T.)
#69=ADVANCED_FACE('321:3229',(#128),#129,.T.)
#70=ADVANCED_FACE('321:3232',(#130),#131,.T.)
#71=ADVANCED_FACE('321:3235',(#132),#133,.T.)
#72=ADVANCED_FACE('321:3238',(#134),#135,.F.)
#73=ADVANCED_FACE('321:3241',(#136),#137,.F.)
#74=ADVANCED_FACE('321:3244',(#138),#139,.T.)
#75=ADVANCED_FACE('321:3247',(#140),#141,.T.)
#76=ADVANCED_FACE('321:3250',(#142),#143,.T.)
#77=ADVANCED_FACE('321:3253',(#144),#145,.T.)
#78=ADVANCED_FACE('321:3256',(#146),#147,.F.)
#79=ADVANCED_FACE('321:3259',(#148),#149,.F.)
#80=ADVANCED_FACE('321:3262',(#150),#151,.T.)
#81=ADVANCED_FACE('321:3265',(#152),#153,.T.)
#83=SURFACE_STYLE_FILL_AREA(#154)
#84=FACE_OUTER_BOUND('',#155,.T.)
#85=CYLINDRICAL_SURFACE('',#156,0.00155000000000009)
#86=FACE_OUTER_BOUND('',#157,.T.)
#87=CYLINDRICAL_SURFACE('',#158,0.00155)
#88=FACE_OUTER_BOUND('',#159,.T.)
#89=CYLINDRICAL_SURFACE('',#160,0.00155)
#90=FACE_OUTER_BOUND('',#161,.T.)
#91=CYLINDRICAL_SURFACE('',#162,0.00125)
#92=FACE_OUTER_BOUND('',#163,.T.)
#93=CYLINDRICAL_SURFACE('',#164,0.0165)
#94=FACE_OUTER_BOUND('',#165,.T.)
#95=CYLINDRICAL_SURFACE('',#166,0.00125)
#96=FACE_OUTER_BOUND('',#167,.T.)
#97=CYLINDRICAL_SURFACE('',#168,0.00125)
#98=FACE_OUTER_BOUND('',#169,.T.)
#99=CYLINDRICAL_SURFACE('',#170,0.00125)
#100=FACE_BOUND('',#171,.T.)
#101=FACE_BOUND('',#172,.T.)
#102=FACE_OUTER_BOUND('',#173,.T.)
#103=FACE_BOUND('',#174,.T.)
#104=FACE_BOUND('',#175,.T.)
#105=PLANE('',#176)
#106=FACE_BOUND('',#177,.T.)
#107=FACE_BOUND('',#178,.T.)
#108=FACE_BOUND('',#179,.T.)
#109=FACE_OUTER_BOUND('',#180,.T.)
#110=FACE_BOUND('',#181,.T.)
#111=PLANE('',#182)
#112=FACE_OUTER_BOUND('',#183,.T.)
#113=CYLINDRICAL_SURFACE('',#184,0.00125)
#114=FACE_OUTER_BOUND('',#185,.T.)
#115=CYLINDRICAL_SURFACE('',#186,0.0165)
#116=FACE_OUTER_BOUND('',#187,.T.)
#117=CYLINDRICAL_SURFACE('',#188,0.00125)
#118=FACE_OUTER_BOUND('',#189,.T.)
#119=CYLINDRICAL_SURFACE('',#190,0.00505000000000084)
#120=FACE_OUTER_BOUND('',#191,.T.)
#121=PLANE('',#192)
#122=FACE_OUTER_BOUND('',#193,.T.)
#123=CYLINDRICAL_SURFACE('',#194,0.00495)
#124=FACE_OUTER_BOUND('',#195,.T.)
#125=CYLINDRICAL_SURFACE('',#196,0.00155)
#126=FACE_OUTER_BOUND('',#197,.T.)
#127=CYLINDRICAL_SURFACE('',#198,0.00505000000000117)
#128=FACE_OUTER_BOUND('',#199,.T.)
#129=PLANE('',#200)
#130=FACE_OUTER_BOUND('',#201,.T.)
#131=PLANE('',#202)
#132=FACE_OUTER_BOUND('',#203,.T.)
#133=CYLINDRICAL_SURFACE('',#204,0.0050499999999993)
#134=FACE_OUTER_BOUND('',#205,.T.)
#135=CYLINDRICAL_SURFACE('',#206,0.00155)
#136=FACE_OUTER_BOUND('',#207,.T.)
#137=CYLINDRICAL_SURFACE('',#208,0.00495)
#138=FACE_OUTER_BOUND('',#209,.T.)
#139=PLANE('',#210)
#140=FACE_OUTER_BOUND('',#211,.T.)
#141=CYLINDRICAL_SURFACE('',#212,0.00505000000000189)
#142=FACE_OUTER_BOUND('',#213,.T.)
#143=CYLINDRICAL_SURFACE('',#214,0.00504999999999909)
#144=FACE_OUTER_BOUND('',#215,.T.)
#145=PLANE('',#216)
#146=FACE_OUTER_BOUND('',#217,.T.)
#147=CYLINDRICAL_SURFACE('',#218,0.00495)
#148=FACE_OUTER_BOUND('',#219,.T.)
#149=CYLINDRICAL_SURFACE('',#220,0.00155000000000009)
#150=FACE_OUTER_BOUND('',#221,.T.)
#151=CYLINDRICAL_SURFACE('',#222,0.00505000000000182)
#152=FACE_OUTER_BOUND('',#223,.T.)
#153=PLANE('',#224)
#154=FILL_AREA_STYLE('',(#225))
#155=EDGE_LOOP('',(#226,#227,#228,#229))
#156=AXIS2_PLACEMENT_3D('',#230,#231,#232)
#157=EDGE_LOOP('',(#233,#234,#235,#236))
#158=AXIS2_PLACEMENT_3D('',#237,#238,#239)
#159=EDGE_LOOP('',(#240,#241,#242,#243))
#160=AXIS2_PLACEMENT_3D('',#244,#245,#246)
#161=EDGE_LOOP('',(#247,#248,#249,#250))
#162=AXIS2_PLACEMENT_3D('',#251,#252,#253)
#163=EDGE_LOOP('',(#254,#255,#256,#257,#258,#259))
#164=AXIS2_PLACEMENT_3D('',#260,#261,#262)
#165=EDGE_LOOP('',(#263,#264,#265,#266))
#166=AXIS2_PLACEMENT_3D('',#267,#268,#269)
#167=EDGE_LOOP('',(#270,#271,#272,#273))
#168=AXIS2_PLACEMENT_3D('',#274,#275,#276)
#169=EDGE_LOOP('',(#277,#278,#279,#280))
#170=AXIS2_PLACEMENT_3D('',#281,#282,#283)
#171=EDGE_LOOP('',(#284,#285,#286,#287,#288,#289,#290,#291,#292,#293,#294,#295,#296,#297,#298,#299,#300,#301,#302,#303,#304))
#172=EDGE_LOOP('',(#305,#306))
#173=EDGE_LOOP('',(#307,#308,#309))
#174=EDGE_LOOP('',(#310,#311))
#175=EDGE_LOOP('',(#312,#313))
#176=AXIS2_PLACEMENT_3D('',#314,#315,#316)
#177=EDGE_LOOP('',(#317,#318,#319,#320,#321,#322,#323,#324,#325,#326,#327,#328,#329,#330,#331,#332,#333,#334,#335,#336,#337))
#178=EDGE_LOOP('',(#338,#339))
#179=EDGE_LOOP('',(#340,#341))
#180=EDGE_LOOP('',(#342,#343,#344))
#181=EDGE_LOOP('',(#345,#346))
#182=AXIS2_PLACEMENT_3D('',#347,#348,#349)
#183=EDGE_LOOP('',(#350,#351,#352,#353))
#184=AXIS2_PLACEMENT_3D('',#354,#355,#356)
#185=EDGE_LOOP('',(#357,#358,#359,#360))
#186=AXIS2_PLACEMENT_3D('',#361,#362,#363)
#187=EDGE_LOOP('',(#364,#365,#366,#367))
#188=AXIS2_PLACEMENT_3D('',#368,#369,#370)
#189=EDGE_LOOP('',(#371,#372,#373,#374))
#190=AXIS2_PLACEMENT_3D('',#375,#376,#377)
#191=EDGE_LOOP('',(#378,#379,#380,#381))
#192=AXIS2_PLACEMENT_3D('',#382,#383,#384)
#193=EDGE_LOOP('',(#385,#386,#387,#388))
#194=AXIS2_PLACEMENT_3D('',#389,#390,#391)
#195=EDGE_LOOP('',(#392,#393,#394,#395))
#196=AXIS2_PLACEMENT_3D('',#396,#397,#398)
#197=EDGE_LOOP('',(#399,#400,#401,#402))
#198=AXIS2_PLACEMENT_3D('',#403,#404,#405)
#199=EDGE_LOOP('',(#406,#407,#408,#409))
#200=AXIS2_PLACEMENT_3D('',#410,#411,#412)
#201=EDGE_LOOP('',(#413,#414,#415,#416))
#202=AXIS2_PLACEMENT_3D('',#417,#418,#419)
#203=EDGE_LOOP('',(#420,#421,#422,#423))
#204=AXIS2_PLACEMENT_3D('',#424,#425,#426)
#205=EDGE_LOOP('',(#427,#428,#429,#430))
#206=AXIS2_PLACEMENT_3D('',#431,#432,#433)
#207=EDGE_LOOP('',(#434,#435,#436,#437))
#208=AXIS2_PLACEMENT_3D('',#438,#439,#440)
#209=EDGE_LOOP('',(#441,#442,#443,#444))
#210=AXIS2_PLACEMENT_3D('',#445,#446,#447)
#211=EDGE_LOOP('',(#448,#449,#450,#451))
#212=AXIS2_PLACEMENT_3D('',#452,#453,#454)
#213=EDGE_LOOP('',(#455,#456,#457,#458))
#214=AXIS2_PLACEMENT_3D('',#459,#460,#461)
#215=EDGE_LOOP('',(#462,#463,#464,#465))
#216=AXIS2_PLACEMENT_3D('',#466,#467,#468)
#217=EDGE_LOOP('',(#469,#470,#471,#472))
#218=AXIS2_PLACEMENT_3D('',#473,#474,#475)
#219=EDGE_LOOP('',(#476,#477,#478,#479))
#220=AXIS2_PLACEMENT_3D('',#480,#481,#482)
#221=EDGE_LOOP('',(#483,#484,#485,#486))
#222=AXIS2_PLACEMENT_3D('',#487,#488,#489)
#223=EDGE_LOOP('',(#490,#491,#492,#493))
#224=AXIS2_PLACEMENT_3D('',#494,#495,#496)
#225=FILL_AREA_STYLE_COLOUR('',#497)
#226=ORIENTED_EDGE('',*,*,#498,.F.)
#227=ORIENTED_EDGE('',*,*,#499,.F.)
#228=ORIENTED_EDGE('',*,*,#500,.T.)
#229=ORIENTED_EDGE('',*,*,#501,.T.)
#230=CARTESIAN_POINT('',(-0.0154867922438475,0.100428178302708,0.0133529567377284))
#231=DIRECTION('',(1.70203751008906E-15,4.43386178177447E-16,1.0))
#232=DIRECTION('',(-2.83274922616151E-16,-1.0,4.43386178177448E-16))
#233=ORIENTED_EDGE('',*,*,#502,.F.)
#234=ORIENTED_EDGE('',*,*,#503,.T.)
#235=ORIENTED_EDGE('',*,*,#504,.F.)
#236=ORIENTED_EDGE('',*,*,#505,.F.)
#237=CARTESIAN_POINT('',(-0.00362959510393479,0.112370827756867,0.0133529567377284))
#238=DIRECTION('',(1.70203751008906E-15,4.43386178177447E-16,1.0))
#239=DIRECTION('',(-2.83274922616151E-16,-1.0,4.43386178177448E-16))
#240=ORIENTED_EDGE('',*,*,#506,.F.)
#241=ORIENTED_EDGE('',*,*,#507,.F.)
#242=ORIENTED_EDGE('',*,*,#508,.T.)
#243=ORIENTED_EDGE('',*,*,#509,.T.)
#244=CARTESIAN_POINT('',(-0.00354414278967633,0.0885709811628069,0.0133529567377284))
#245=DIRECTION('',(1.70203751008906E-15,4.43386178177447E-16,1.0))
#246=DIRECTION('',(-2.83274922616151E-16,-1.0,4.43386178177448E-16))
#247=ORIENTED_EDGE('',*,*,#510,.F.)
#248=ORIENTED_EDGE('',*,*,#511,.T.)
#249=ORIENTED_EDGE('',*,*,#512,.F.)
#250=ORIENTED_EDGE('',*,*,#513,.T.)
#251=CARTESIAN_POINT('',(0.00741313105319444,0.100470904459837,0.0183529567377284))
#252=DIRECTION('',(1.70203751008906E-15,4.43386178177447E-16,1.0))
#253=DIRECTION('',(1.0,0.0,-1.70203751008906E-15))
#254=ORIENTED_EDGE('',*,*,#514,.F.)
#255=ORIENTED_EDGE('',*,*,#515,.F.)
#256=ORIENTED_EDGE('',*,*,#516,.F.)
#257=ORIENTED_EDGE('',*,*,#517,.F.)
#258=ORIENTED_EDGE('',*,*,#518,.T.)
#259=ORIENTED_EDGE('',*,*,#519,.T.)
#260=CARTESIAN_POINT('',(-0.00358686894680556,0.100470904459837,0.0133529567377284))
#261=DIRECTION('',(1.70203751008906E-15,4.43386178177447E-16,1.0))
#262=DIRECTION('',(-2.83274922616151E-16,-1.0,4.43386178177448E-16))
#263=ORIENTED_EDGE('',*,*,#520,.F.)
#264=ORIENTED_EDGE('',*,*,#521,.T.)
#265=ORIENTED_EDGE('',*,*,#522,.F.)
#266=ORIENTED_EDGE('',*,*,#523,.T.)
#267=CARTESIAN_POINT('',(-0.00908686894680555,0.0909446250182083,0.0183529567377284))
#268=DIRECTION('',(1.70203751008906E-15,4.43386178177447E-16,1.0))
#269=DIRECTION('',(-0.5,-0.866025403784439,1.23500244903309E-15))
#270=ORIENTED_EDGE('',*,*,#524,.F.)
#271=ORIENTED_EDGE('',*,*,#525,.T.)
#272=ORIENTED_EDGE('',*,*,#526,.F.)
#273=ORIENTED_EDGE('',*,*,#527,.T.)
#274=CARTESIAN_POINT('',(-0.00908686894680555,0.109997183901466,0.0183529567377284))
#275=DIRECTION('',(1.70203751008906E-15,4.43386178177447E-16,1.0))
#276=DIRECTION('',(-0.5,0.866025403784438,4.67035061055968E-16))
#277=ORIENTED_EDGE('',*,*,#524,.T.)
#278=ORIENTED_EDGE('',*,*,#528,.T.)
#279=ORIENTED_EDGE('',*,*,#526,.T.)
#280=ORIENTED_EDGE('',*,*,#529,.T.)
#281=CARTESIAN_POINT('',(-0.00908686894680555,0.109997183901466,0.0183529567377284))
#282=DIRECTION('',(1.70203751008906E-15,4.43386178177447E-16,1.0))
#283=DIRECTION('',(-0.5,0.866025403784438,4.67035061055968E-16))
#284=ORIENTED_EDGE('',*,*,#501,.F.)
#285=ORIENTED_EDGE('',*,*,#530,.F.)
#286=ORIENTED_EDGE('',*,*,#531,.F.)
#287=ORIENTED_EDGE('',*,*,#532,.F.)
#288=ORIENTED_EDGE('',*,*,#533,.F.)
#289=ORIENTED_EDGE('',*,*,#534,.F.)
#290=ORIENTED_EDGE('',*,*,#503,.F.)
#291=ORIENTED_EDGE('',*,*,#535,.F.)
#292=ORIENTED_EDGE('',*,*,#536,.F.)
#293=ORIENTED_EDGE('',*,*,#537,.F.)
#294=ORIENTED_EDGE('',*,*,#538,.F.)
#295=ORIENTED_EDGE('',*,*,#539,.F.)
#296=ORIENTED_EDGE('',*,*,#540,.F.)
#297=ORIENTED_EDGE('',*,*,#541,.F.)
#298=ORIENTED_EDGE('',*,*,#509,.F.)
#299=ORIENTED_EDGE('',*,*,#542,.F.)
#300=ORIENTED_EDGE('',*,*,#543,.F.)
#301=ORIENTED_EDGE('',*,*,#544,.F.)
#302=ORIENTED_EDGE('',*,*,#545,.F.)
#303=ORIENTED_EDGE('',*,*,#546,.F.)
#304=ORIENTED_EDGE('',*,*,#547,.F.)
#305=ORIENTED_EDGE('',*,*,#521,.F.)
#306=ORIENTED_EDGE('',*,*,#548,.F.)
#307=ORIENTED_EDGE('',*,*,#519,.F.)
#308=ORIENTED_EDGE('',*,*,#518,.F.)
#309=ORIENTED_EDGE('',*,*,#549,.F.)
#310=ORIENTED_EDGE('',*,*,#511,.F.)
#311=ORIENTED_EDGE('',*,*,#550,.F.)
#312=ORIENTED_EDGE('',*,*,#525,.F.)
#313=ORIENTED_EDGE('',*,*,#529,.F.)
#314=CARTESIAN_POINT('',(-0.00361256986453709,0.107629024221077,0.0183529567377284))
#315=DIRECTION('',(-1.70203751008906E-15,-4.43386178177447E-16,-1.0))
#316=DIRECTION('',(-0.00359043337220822,0.999993554373327,-4.37272267998697E-16))
#317=ORIENTED_EDGE('',*,*,#551,.T.)
#318=ORIENTED_EDGE('',*,*,#499,.T.)
#319=ORIENTED_EDGE('',*,*,#552,.T.)
#320=ORIENTED_EDGE('',*,*,#553,.T.)
#321=ORIENTED_EDGE('',*,*,#554,.T.)
#322=ORIENTED_EDGE('',*,*,#555,.T.)
#323=ORIENTED_EDGE('',*,*,#556,.T.)
#324=ORIENTED_EDGE('',*,*,#557,.T.)
#325=ORIENTED_EDGE('',*,*,#507,.T.)
#326=ORIENTED_EDGE('',*,*,#558,.T.)
#327=ORIENTED_EDGE('',*,*,#559,.T.)
#328=ORIENTED_EDGE('',*,*,#560,.T.)
#329=ORIENTED_EDGE('',*,*,#561,.T.)
#330=ORIENTED_EDGE('',*,*,#562,.T.)
#331=ORIENTED_EDGE('',*,*,#563,.T.)
#332=ORIENTED_EDGE('',*,*,#564,.T.)
#333=ORIENTED_EDGE('',*,*,#505,.T.)
#334=ORIENTED_EDGE('',*,*,#565,.T.)
#335=ORIENTED_EDGE('',*,*,#566,.T.)
#336=ORIENTED_EDGE('',*,*,#567,.T.)
#337=ORIENTED_EDGE('',*,*,#568,.T.)
#338=ORIENTED_EDGE('',*,*,#569,.F.)
#339=ORIENTED_EDGE('',*,*,#523,.F.)
#340=ORIENTED_EDGE('',*,*,#570,.F.)
#341=ORIENTED_EDGE('',*,*,#513,.F.)
#342=ORIENTED_EDGE('',*,*,#515,.T.)
#343=ORIENTED_EDGE('',*,*,#571,.T.)
#344=ORIENTED_EDGE('',*,*,#516,.T.)
#345=ORIENTED_EDGE('',*,*,#528,.F.)
#346=ORIENTED_EDGE('',*,*,#527,.F.)
#347=CARTESIAN_POINT('',(-0.0036125698645371,0.107629024221077,0.0133529567377284))
#348=DIRECTION('',(-1.70203751008906E-15,-4.43386178177447E-16,-1.0))
#349=DIRECTION('',(-0.00359043337220822,0.999993554373327,-4.37272267998697E-16))
#350=ORIENTED_EDGE('',*,*,#520,.T.)
#351=ORIENTED_EDGE('',*,*,#569,.T.)
#352=ORIENTED_EDGE('',*,*,#522,.T.)
#353=ORIENTED_EDGE('',*,*,#548,.T.)
#354=CARTESIAN_POINT('',(-0.00908686894680555,0.0909446250182083,0.0183529567377284))
#355=DIRECTION('',(1.70203751008906E-15,4.43386178177447E-16,1.0))
#356=DIRECTION('',(-0.5,-0.866025403784439,1.23500244903309E-15))
#357=ORIENTED_EDGE('',*,*,#514,.T.)
#358=ORIENTED_EDGE('',*,*,#549,.T.)
#359=ORIENTED_EDGE('',*,*,#517,.T.)
#360=ORIENTED_EDGE('',*,*,#571,.F.)
#361=CARTESIAN_POINT('',(-0.00358686894680556,0.100470904459837,0.0133529567377284))
#362=DIRECTION('',(1.70203751008906E-15,4.43386178177447E-16,1.0))
#363=DIRECTION('',(-2.83274922616151E-16,-1.0,4.43386178177448E-16))
#364=ORIENTED_EDGE('',*,*,#510,.T.)
#365=ORIENTED_EDGE('',*,*,#570,.T.)
#366=ORIENTED_EDGE('',*,*,#512,.T.)
#367=ORIENTED_EDGE('',*,*,#550,.T.)
#368=CARTESIAN_POINT('',(0.00741313105319444,0.100470904459837,0.0183529567377284))
#369=DIRECTION('',(1.70203751008906E-15,4.43386178177447E-16,1.0))
#370=DIRECTION('',(1.0,0.0,-1.70203751008906E-15))
#371=ORIENTED_EDGE('',*,*,#539,.T.)
#372=ORIENTED_EDGE('',*,*,#572,.F.)
#373=ORIENTED_EDGE('',*,*,#560,.F.)
#374=ORIENTED_EDGE('',*,*,#573,.T.)
#375=CARTESIAN_POINT('',(0.0030400622028339,0.092981993755472,0.0133529567377284))
#376=DIRECTION('',(1.70203751008906E-15,4.43386178177447E-16,1.0))
#377=DIRECTION('',(-0.66269311496389,0.748891070436453,7.95880589754265E-16))
#378=ORIENTED_EDGE('',*,*,#540,.T.)
#379=ORIENTED_EDGE('',*,*,#573,.F.)
#380=ORIENTED_EDGE('',*,*,#559,.F.)
#381=ORIENTED_EDGE('',*,*,#574,.T.)
#382=CARTESIAN_POINT('',(-0.00200202901357495,0.0907702042007381,0.0133529567377284))
#383=DIRECTION('',(-0.999993554373327,-0.00359043337220836,1.70361848792159E-15))
#384=DIRECTION('',(0.00359043337220836,-0.999993554373327,4.37272637643358E-16))
#385=ORIENTED_EDGE('',*,*,#538,.T.)
#386=ORIENTED_EDGE('',*,*,#575,.F.)
#387=ORIENTED_EDGE('',*,*,#561,.F.)
#388=ORIENTED_EDGE('',*,*,#572,.T.)
#389=CARTESIAN_POINT('',(-0.00358686894680556,0.100470904459837,0.0133529567377284))
#390=DIRECTION('',(1.70203751008906E-15,4.43386178177447E-16,1.0))
#391=DIRECTION('',(-2.83274922616151E-16,-1.0,4.43386178177448E-16))
#392=ORIENTED_EDGE('',*,*,#506,.T.)
#393=ORIENTED_EDGE('',*,*,#541,.T.)
#394=ORIENTED_EDGE('',*,*,#574,.F.)
#395=ORIENTED_EDGE('',*,*,#558,.F.)
#396=CARTESIAN_POINT('',(-0.00354414278967633,0.0885709811628069,0.0133529567377284))
#397=DIRECTION('',(1.70203751008906E-15,4.43386178177447E-16,1.0))
#398=DIRECTION('',(-2.83274922616151E-16,-1.0,4.43386178177448E-16))
#399=ORIENTED_EDGE('',*,*,#537,.T.)
#400=ORIENTED_EDGE('',*,*,#576,.F.)
#401=ORIENTED_EDGE('',*,*,#562,.F.)
#402=ORIENTED_EDGE('',*,*,#575,.T.)
#403=CARTESIAN_POINT('',(0.0029861148212849,0.108007208884716,0.0133529567377284))
#404=DIRECTION('',(1.70203751008906E-15,4.43386178177447E-16,1.0))
#405=DIRECTION('',(-0.65729837680897,-0.753630442487758,1.45289581430234E-15))
#406=ORIENTED_EDGE('',*,*,#542,.T.)
#407=ORIENTED_EDGE('',*,*,#508,.F.)
#408=ORIENTED_EDGE('',*,*,#557,.F.)
#409=ORIENTED_EDGE('',*,*,#577,.T.)
#410=CARTESIAN_POINT('',(-0.00510200903213227,0.0907590738572846,0.0133529567377284))
#411=DIRECTION('',(0.999993554373327,0.00359043337220838,-1.70361848792159E-15))
#412=DIRECTION('',(-0.00359043337220838,0.999993554373327,-4.37272637643358E-16))
#413=ORIENTED_EDGE('',*,*,#536,.T.)
#414=ORIENTED_EDGE('',*,*,#578,.F.)
#415=ORIENTED_EDGE('',*,*,#563,.F.)
#416=ORIENTED_EDGE('',*,*,#576,.T.)
#417=CARTESIAN_POINT('',(-0.00207172886147885,0.11018273506239,0.0133529567377284))
#418=DIRECTION('',(-0.999993554373327,-0.00359043337220825,1.70361848792159E-15))
#419=DIRECTION('',(0.00359043337220825,-0.999993554373327,4.37272637643358E-16))
#420=ORIENTED_EDGE('',*,*,#543,.T.)
#421=ORIENTED_EDGE('',*,*,#577,.F.)
#422=ORIENTED_EDGE('',*,*,#556,.F.)
#423=ORIENTED_EDGE('',*,*,#579,.T.)
#424=CARTESIAN_POINT('',(-0.0101598527148942,0.0929346000349595,0.0133529567377284))
#425=DIRECTION('',(1.70203751008906E-15,4.43386178177447E-16,1.0))
#426=DIRECTION('',(0.999993554373327,0.00359043337220822,-1.70361848792159E-15))
#427=ORIENTED_EDGE('',*,*,#502,.T.)
#428=ORIENTED_EDGE('',*,*,#564,.F.)
#429=ORIENTED_EDGE('',*,*,#578,.T.)
#430=ORIENTED_EDGE('',*,*,#535,.T.)
#431=CARTESIAN_POINT('',(-0.00362959510393479,0.112370827756867,0.0133529567377284))
#432=DIRECTION('',(1.70203751008906E-15,4.43386178177447E-16,1.0))
#433=DIRECTION('',(-2.83274922616151E-16,-1.0,4.43386178177448E-16))
#434=ORIENTED_EDGE('',*,*,#544,.T.)
#435=ORIENTED_EDGE('',*,*,#579,.F.)
#436=ORIENTED_EDGE('',*,*,#555,.F.)
#437=ORIENTED_EDGE('',*,*,#580,.T.)
#438=CARTESIAN_POINT('',(-0.00358686894680556,0.100470904459837,0.0133529567377284))
#439=DIRECTION('',(1.70203751008906E-15,4.43386178177447E-16,1.0))
#440=DIRECTION('',(-2.83274922616151E-16,-1.0,4.43386178177448E-16))
#441=ORIENTED_EDGE('',*,*,#565,.F.)
#442=ORIENTED_EDGE('',*,*,#504,.T.)
#443=ORIENTED_EDGE('',*,*,#534,.T.)
#444=ORIENTED_EDGE('',*,*,#581,.F.)
#445=CARTESIAN_POINT('',(-0.00517170888003616,0.110171604718936,0.0133529567377284))
#446=DIRECTION('',(0.999993554373327,0.00359043337220827,-1.70361848792159E-15))
#447=DIRECTION('',(-0.00359043337220827,0.999993554373327,-4.37272637643358E-16))
#448=ORIENTED_EDGE('',*,*,#545,.T.)
#449=ORIENTED_EDGE('',*,*,#580,.F.)
#450=ORIENTED_EDGE('',*,*,#554,.F.)
#451=ORIENTED_EDGE('',*,*,#582,.T.)
#452=CARTESIAN_POINT('',(-0.0110757796511712,0.0938439733101966,0.0133529567377284))
#453=DIRECTION('',(1.70203751008906E-15,4.43386178177447E-16,1.0))
#454=DIRECTION('',(0.748891070436421,0.662693114963926,-1.5684696604019E-15))
#455=ORIENTED_EDGE('',*,*,#533,.T.)
#456=ORIENTED_EDGE('',*,*,#583,.F.)
#457=ORIENTED_EDGE('',*,*,#566,.F.)
#458=ORIENTED_EDGE('',*,*,#581,.T.)
#459=CARTESIAN_POINT('',(-0.0102138000964433,0.107959815164202,0.0133529567377284))
#460=DIRECTION('',(1.70203751008906E-15,4.43386178177447E-16,1.0))
#461=DIRECTION('',(0.999993554373327,0.00359043337220822,-1.70361848792159E-15))
#462=ORIENTED_EDGE('',*,*,#546,.T.)
#463=ORIENTED_EDGE('',*,*,#582,.F.)
#464=ORIENTED_EDGE('',*,*,#553,.F.)
#465=ORIENTED_EDGE('',*,*,#584,.T.)
#466=CARTESIAN_POINT('',(-0.0132875489795475,0.0988860645992284,0.0133529567377284))
#467=DIRECTION('',(-0.00359043337220823,0.999993554373327,-4.37272267998697E-16))
#468=DIRECTION('',(-0.999993554373327,-0.00359043337220823,1.7036171705078E-15))
#469=ORIENTED_EDGE('',*,*,#532,.T.)
#470=ORIENTED_EDGE('',*,*,#585,.F.)
#471=ORIENTED_EDGE('',*,*,#567,.F.)
#472=ORIENTED_EDGE('',*,*,#583,.T.)
#473=CARTESIAN_POINT('',(-0.00358686894680556,0.100470904459837,0.0133529567377284))
#474=DIRECTION('',(1.70203751008906E-15,4.43386178177447E-16,1.0))
#475=DIRECTION('',(-2.83274922616151E-16,-1.0,4.43386178177448E-16))
#476=ORIENTED_EDGE('',*,*,#498,.T.)
#477=ORIENTED_EDGE('',*,*,#547,.T.)
#478=ORIENTED_EDGE('',*,*,#584,.F.)
#479=ORIENTED_EDGE('',*,*,#552,.F.)
#480=CARTESIAN_POINT('',(-0.0154867922438475,0.100428178302708,0.0133529567377284))
#481=DIRECTION('',(1.70203751008906E-15,4.43386178177447E-16,1.0))
#482=DIRECTION('',(-2.83274922616151E-16,-1.0,4.43386178177448E-16))
#483=ORIENTED_EDGE('',*,*,#531,.T.)
#484=ORIENTED_EDGE('',*,*,#586,.F.)
#485=ORIENTED_EDGE('',*,*,#568,.F.)
#486=ORIENTED_EDGE('',*,*,#585,.T.)
#487=CARTESIAN_POINT('',(-0.0111231733716843,0.107043888227928,0.0133529567377284))
#488=DIRECTION('',(1.70203751008906E-15,4.43386178177447E-16,1.0))
#489=DIRECTION('',(0.00359043337220822,-0.999993554373327,4.37272267998697E-16))
#490=ORIENTED_EDGE('',*,*,#551,.F.)
#491=ORIENTED_EDGE('',*,*,#586,.T.)
#492=ORIENTED_EDGE('',*,*,#530,.T.)
#493=ORIENTED_EDGE('',*,*,#500,.F.)
#494=CARTESIAN_POINT('',(-0.0132986995493646,0.101986044545164,0.0133529567377284))
#495=DIRECTION('',(0.00359043337220826,-0.999993554373327,4.37272267998697E-16))
#496=DIRECTION('',(0.999993554373327,0.00359043337220826,-1.7036171705078E-15))
#497=COLOUR_RGB('',0.560784339904785,0.686274528503418,0.560784339904785)
#498=EDGE_CURVE('',#587,#588,#589,.T.)
#499=EDGE_CURVE('321:3340',#590,#587,#591,.F.)
#500=EDGE_CURVE('321:3448',#590,#592,#593,.T.)
#501=EDGE_CURVE('321:3274',#592,#588,#594,.F.)
#502=EDGE_CURVE('',#595,#596,#597,.T.)
#503=EDGE_CURVE('321:3292',#595,#598,#599,.F.)
#504=EDGE_CURVE('321:3427',#600,#598,#601,.T.)
#505=EDGE_CURVE('321:3376',#596,#600,#602,.F.)
#506=EDGE_CURVE('',#603,#604,#605,.T.)
#507=EDGE_CURVE('321:3358',#606,#603,#607,.F.)
#508=EDGE_CURVE('321:3412',#606,#608,#609,.T.)
#509=EDGE_CURVE('321:3310',#608,#604,#610,.F.)
#510=EDGE_CURVE('',#611,#612,#613,.T.)
#511=EDGE_CURVE('321:3334',#611,#614,#615,.T.)
#512=EDGE_CURVE('',#616,#614,#617,.T.)
#513=EDGE_CURVE('321:3394',#616,#612,#618,.T.)
#514=EDGE_CURVE('',#619,#620,#621,.T.)
#515=EDGE_CURVE('321:3397',#622,#619,#623,.T.)
#516=EDGE_CURVE('321:3397',#624,#622,#625,.T.)
#517=EDGE_CURVE('',#626,#624,#627,.T.)
#518=EDGE_CURVE('321:3331',#626,#628,#629,.T.)
#519=EDGE_CURVE('321:3331',#628,#620,#630,.T.)
#520=EDGE_CURVE('',#631,#632,#633,.T.)
#521=EDGE_CURVE('321:3328',#631,#634,#635,.T.)
#522=EDGE_CURVE('',#636,#634,#637,.T.)
#523=EDGE_CURVE('321:3391',#636,#632,#638,.T.)
#524=EDGE_CURVE('',#639,#640,#641,.T.)
#525=EDGE_CURVE('321:3271',#639,#642,#643,.T.)
#526=EDGE_CURVE('',#644,#642,#645,.T.)
#527=EDGE_CURVE('321:3268',#644,#640,#646,.T.)
#528=EDGE_CURVE('321:3268',#640,#644,#647,.T.)
#529=EDGE_CURVE('321:3271',#642,#639,#648,.T.)
#530=EDGE_CURVE('321:3277',#649,#592,#650,.F.)
#531=EDGE_CURVE('321:3280',#651,#649,#652,.F.)
#532=EDGE_CURVE('321:3283',#653,#651,#654,.F.)
#533=EDGE_CURVE('321:3286',#655,#653,#656,.F.)
#534=EDGE_CURVE('321:3289',#598,#655,#657,.F.)
#535=EDGE_CURVE('321:3292',#658,#595,#659,.F.)
#536=EDGE_CURVE('321:3295',#660,#658,#661,.F.)
#537=EDGE_CURVE('321:3298',#662,#660,#663,.F.)
#538=EDGE_CURVE('321:3301',#664,#662,#665,.F.)
#539=EDGE_CURVE('321:3304',#666,#664,#667,.F.)
#540=EDGE_CURVE('321:3307',#668,#666,#669,.F.)
#541=EDGE_CURVE('321:3310',#604,#668,#670,.F.)
#542=EDGE_CURVE('321:3313',#671,#608,#672,.F.)
#543=EDGE_CURVE('321:3316',#673,#671,#674,.F.)
#544=EDGE_CURVE('321:3319',#675,#673,#676,.F.)
#545=EDGE_CURVE('321:3322',#677,#675,#678,.F.)
#546=EDGE_CURVE('321:3325',#679,#677,#680,.F.)
#547=EDGE_CURVE('321:3274',#588,#679,#681,.F.)
#548=EDGE_CURVE('321:3328',#634,#631,#682,.T.)
#549=EDGE_CURVE('321:3331',#620,#626,#683,.T.)
#550=EDGE_CURVE('321:3334',#614,#611,#684,.T.)
#551=EDGE_CURVE('321:3337',#685,#590,#686,.F.)
#552=EDGE_CURVE('321:3340',#587,#687,#688,.F.)
#553=EDGE_CURVE('321:3343',#687,#689,#690,.F.)
#554=EDGE_CURVE('321:3346',#689,#691,#692,.F.)
#555=EDGE_CURVE('321:3349',#691,#693,#694,.F.)
#556=EDGE_CURVE('321:3352',#693,#695,#696,.F.)
#557=EDGE_CURVE('321:3355',#695,#606,#697,.F.)
#558=EDGE_CURVE('321:3358',#603,#698,#699,.F.)
#559=EDGE_CURVE('321:3361',#698,#700,#701,.F.)
#560=EDGE_CURVE('321:3364',#700,#702,#703,.F.)
#561=EDGE_CURVE('321:3367',#702,#704,#705,.F.)
#562=EDGE_CURVE('321:3370',#704,#706,#707,.F.)
#563=EDGE_CURVE('321:3373',#706,#708,#709,.F.)
#564=EDGE_CURVE('321:3376',#708,#596,#710,.F.)
#565=EDGE_CURVE('321:3379',#600,#711,#712,.F.)
#566=EDGE_CURVE('321:3382',#711,#713,#714,.F.)
#567=EDGE_CURVE('321:3385',#713,#715,#716,.F.)
#568=EDGE_CURVE('321:3388',#715,#685,#717,.F.)
#569=EDGE_CURVE('321:3391',#632,#636,#718,.T.)
#570=EDGE_CURVE('321:3394',#612,#616,#719,.T.)
#571=EDGE_CURVE('321:3397',#619,#624,#720,.T.)
#572=EDGE_CURVE('321:3400',#702,#664,#721,.T.)
#573=EDGE_CURVE('321:3403',#700,#666,#722,.T.)
#574=EDGE_CURVE('321:3406',#698,#668,#723,.T.)
#575=EDGE_CURVE('321:3409',#704,#662,#724,.T.)
#576=EDGE_CURVE('321:3415',#706,#660,#725,.T.)
#577=EDGE_CURVE('321:3418',#695,#671,#726,.T.)
#578=EDGE_CURVE('321:3421',#708,#658,#727,.T.)
#579=EDGE_CURVE('321:3424',#693,#673,#728,.T.)
#580=EDGE_CURVE('321:3430',#691,#675,#729,.T.)
#581=EDGE_CURVE('321:3433',#711,#655,#730,.T.)
#582=EDGE_CURVE('321:3436',#689,#677,#731,.T.)
#583=EDGE_CURVE('321:3439',#713,#653,#732,.T.)
#584=EDGE_CURVE('321:3442',#687,#679,#733,.T.)
#585=EDGE_CURVE('321:3445',#715,#651,#734,.T.)
#586=EDGE_CURVE('321:3451',#685,#649,#735,.T.)
#587=VERTEX_POINT('',#736)
#588=VERTEX_POINT('',#737)
#589=LINE('',#738,#739)
#590=VERTEX_POINT('',#740)
#591=CIRCLE('',#741,0.00155000000000009)
#592=VERTEX_POINT('',#742)
#593=LINE('',#743,#744)
#594=CIRCLE('',#745,0.00155000000000009)
#595=VERTEX_POINT('',#746)
#596=VERTEX_POINT('',#747)
#597=LINE('',#748,#749)
#598=VERTEX_POINT('',#750)
#599=CIRCLE('',#751,0.00155)
#600=VERTEX_POINT('',#752)
#601=LINE('',#753,#754)
#602=CIRCLE('',#755,0.00155)
#603=VERTEX_POINT('',#756)
#604=VERTEX_POINT('',#757)
#605=LINE('',#758,#759)
#606=VERTEX_POINT('',#760)
#607=CIRCLE('',#761,0.00155)
#608=VERTEX_POINT('',#762)
#609=LINE('',#763,#764)
#610=CIRCLE('',#765,0.00155)
#611=VERTEX_POINT('',#766)
#612=VERTEX_POINT('',#767)
#613=LINE('',#768,#769)
#614=VERTEX_POINT('',#770)
#615=CIRCLE('',#771,0.00125)
#616=VERTEX_POINT('',#772)
#617=LINE('',#773,#774)
#618=CIRCLE('',#775,0.00125)
#619=VERTEX_POINT('',#776)
#620=VERTEX_POINT('',#777)
#621=LINE('',#778,#779)
#622=VERTEX_POINT('',#780)
#623=CIRCLE('',#781,0.0165)
#624=VERTEX_POINT('',#782)
#625=CIRCLE('',#783,0.0165)
#626=VERTEX_POINT('',#784)
#627=LINE('',#785,#786)
#628=VERTEX_POINT('',#787)
#629=CIRCLE('',#788,0.0165)
#630=CIRCLE('',#789,0.0165)
#631=VERTEX_POINT('',#790)
#632=VERTEX_POINT('',#791)
#633=LINE('',#792,#793)
#634=VERTEX_POINT('',#794)
#635=CIRCLE('',#795,0.00125)
#636=VERTEX_POINT('',#796)
#637=LINE('',#797,#798)
#638=CIRCLE('',#799,0.00125)
#639=VERTEX_POINT('',#800)
#640=VERTEX_POINT('',#801)
#641=LINE('',#802,#803)
#642=VERTEX_POINT('',#804)
#643=CIRCLE('',#805,0.00125)
#644=VERTEX_POINT('',#806)
#645=LINE('',#807,#808)
#646=CIRCLE('',#809,0.00125)
#647=CIRCLE('',#810,0.00125)
#648=CIRCLE('',#811,0.00125)
#649=VERTEX_POINT('',#812)
#650=LINE('',#813,#814)
#651=VERTEX_POINT('',#815)
#652=CIRCLE('',#816,0.00505000000000182)
#653=VERTEX_POINT('',#817)
#654=CIRCLE('',#818,0.00495)
#655=VERTEX_POINT('',#819)
#656=CIRCLE('',#820,0.00504999999999909)
#657=LINE('',#821,#822)
#658=VERTEX_POINT('',#823)
#659=CIRCLE('',#824,0.00155)
#660=VERTEX_POINT('',#825)
#661=LINE('',#826,#827)
#662=VERTEX_POINT('',#828)
#663=CIRCLE('',#829,0.00505000000000117)
#664=VERTEX_POINT('',#830)
#665=CIRCLE('',#831,0.00495)
#666=VERTEX_POINT('',#832)
#667=CIRCLE('',#833,0.00505000000000084)
#668=VERTEX_POINT('',#834)
#669=LINE('',#835,#836)
#670=CIRCLE('',#837,0.00155)
#671=VERTEX_POINT('',#838)
#672=LINE('',#839,#840)
#673=VERTEX_POINT('',#841)
#674=CIRCLE('',#842,0.0050499999999993)
#675=VERTEX_POINT('',#843)
#676=CIRCLE('',#844,0.00495)
#677=VERTEX_POINT('',#845)
#678=CIRCLE('',#846,0.00505000000000189)
#679=VERTEX_POINT('',#847)
#680=LINE('',#848,#849)
#681=CIRCLE('',#850,0.00155000000000009)
#682=CIRCLE('',#851,0.00125)
#683=CIRCLE('',#852,0.0165)
#684=CIRCLE('',#853,0.00125)
#685=VERTEX_POINT('',#854)
#686=LINE('',#855,#856)
#687=VERTEX_POINT('',#857)
#688=CIRCLE('',#858,0.00155000000000009)
#689=VERTEX_POINT('',#859)
#690=LINE('',#860,#861)
#691=VERTEX_POINT('',#862)
#692=CIRCLE('',#863,0.00505000000000189)
#693=VERTEX_POINT('',#864)
#694=CIRCLE('',#865,0.00495)
#695=VERTEX_POINT('',#866)
#696=CIRCLE('',#867,0.0050499999999993)
#697=LINE('',#868,#869)
#698=VERTEX_POINT('',#870)
#699=CIRCLE('',#871,0.00155)
#700=VERTEX_POINT('',#872)
#701=LINE('',#873,#874)
#702=VERTEX_POINT('',#875)
#703=CIRCLE('',#876,0.00505000000000084)
#704=VERTEX_POINT('',#877)
#705=CIRCLE('',#878,0.00495)
#706=VERTEX_POINT('',#879)
#707=CIRCLE('',#880,0.00505000000000117)
#708=VERTEX_POINT('',#881)
#709=LINE('',#882,#883)
#710=CIRCLE('',#884,0.00155)
#711=VERTEX_POINT('',#885)
#712=LINE('',#886,#887)
#713=VERTEX_POINT('',#888)
#714=CIRCLE('',#889,0.00504999999999909)
#715=VERTEX_POINT('',#890)
#716=CIRCLE('',#891,0.00495)
#717=CIRCLE('',#892,0.00505000000000182)
#718=CIRCLE('',#893,0.00125)
#719=CIRCLE('',#894,0.00125)
#720=CIRCLE('',#895,0.0165)
#721=LINE('',#896,#897)
#722=LINE('',#898,#899)
#723=LINE('',#900,#901)
#724=LINE('',#902,#903)
#725=LINE('',#904,#905)
#726=LINE('',#906,#907)
#727=LINE('',#908,#909)
#728=LINE('',#910,#911)
#729=LINE('',#912,#913)
#730=LINE('',#914,#915)
#731=LINE('',#916,#917)
#732=LINE('',#918,#919)
#733=LINE('',#920,#921)
#734=LINE('',#922,#923)
#735=LINE('',#924,#925)
#736=CARTESIAN_POINT('',(-0.0154867922438475,0.0988781783027077,0.0133529567377284))
#737=CARTESIAN_POINT('',(-0.0154867922438475,0.0988781783027077,0.0183529567377284))
#738=CARTESIAN_POINT('',(-0.0154867922438475,0.0988781783027077,0.0133529567377284))
#739=VECTOR('',#926,1.0)
#740=CARTESIAN_POINT('',(-0.0154923574155745,0.101978168311987,0.0133529567377284))
#741=AXIS2_PLACEMENT_3D('',#927,#928,#929)
#742=CARTESIAN_POINT('',(-0.0154923574155744,0.101978168311987,0.0183529567377284))
#743=CARTESIAN_POINT('',(-0.0154923574155745,0.101978168311987,0.0133529567377284))
#744=VECTOR('',#930,1.0)
#745=AXIS2_PLACEMENT_3D('',#931,#932,#933)
#746=CARTESIAN_POINT('',(-0.00362959510393478,0.113920827756867,0.0183529567377284))
#747=CARTESIAN_POINT('',(-0.00362959510393479,0.113920827756867,0.0133529567377284))
#748=CARTESIAN_POINT('',(-0.00362959510393479,0.113920827756867,0.0133529567377284))
#749=VECTOR('',#934,1.0)
#750=CARTESIAN_POINT('',(-0.00517958511321344,0.112365262585141,0.0183529567377284))
#751=AXIS2_PLACEMENT_3D('',#935,#936,#937)
#752=CARTESIAN_POINT('',(-0.00517958511321345,0.112365262585141,0.0133529567377284))
#753=CARTESIAN_POINT('',(-0.00517958511321345,0.112365262585141,0.0133529567377284))
#754=VECTOR('',#938,1.0)
#755=AXIS2_PLACEMENT_3D('',#939,#940,#941)
#756=CARTESIAN_POINT('',(-0.00354414278967633,0.0870209811628069,0.0133529567377284))
#757=CARTESIAN_POINT('',(-0.00354414278967632,0.0870209811628069,0.0183529567377284))
#758=CARTESIAN_POINT('',(-0.00354414278967633,0.0870209811628069,0.0133529567377284))
#759=VECTOR('',#942,1.0)
#760=CARTESIAN_POINT('',(-0.00509413279895498,0.0885654159910799,0.0133529567377284))
#761=AXIS2_PLACEMENT_3D('',#943,#944,#945)
#762=CARTESIAN_POINT('',(-0.00509413279895498,0.0885654159910799,0.0183529567377284))
#763=CARTESIAN_POINT('',(-0.00509413279895498,0.0885654159910799,0.0133529567377284))
#764=VECTOR('',#946,1.0)
#765=AXIS2_PLACEMENT_3D('',#947,#948,#949)
#766=CARTESIAN_POINT('',(0.00616313105319444,0.100470904459837,0.0183529567377284))
#767=CARTESIAN_POINT('',(0.00616313105319443,0.100470904459837,0.0133529567377284))
#768=CARTESIAN_POINT('',(0.00616313105319444,0.100470904459837,0.0183529567377284))
#769=VECTOR('',#950,1.0)
#770=CARTESIAN_POINT('',(0.00866313105319444,0.100470904459837,0.0183529567377284))
#771=AXIS2_PLACEMENT_3D('',#951,#952,#953)
#772=CARTESIAN_POINT('',(0.00866313105319443,0.100470904459837,0.0133529567377284))
#773=CARTESIAN_POINT('',(0.00866313105319444,0.100470904459837,0.0183529567377284))
#774=VECTOR('',#954,1.0)
#775=AXIS2_PLACEMENT_3D('',#955,#956,#957)
#776=CARTESIAN_POINT('',(-0.00358686894680557,0.0839709044598371,0.0133529567377284))
#777=CARTESIAN_POINT('',(-0.00358686894680556,0.0839709044598371,0.0183529567377284))
#778=CARTESIAN_POINT('',(-0.00358686894680557,0.0839709044598371,0.0133529567377284))
#779=VECTOR('',#958,1.0)
#780=CARTESIAN_POINT('',(-0.000149694323299336,0.116608928831102,0.0133529567377284))
#781=AXIS2_PLACEMENT_3D('',#959,#960,#961)
#782=CARTESIAN_POINT('',(-0.00358686894680555,0.116970904459837,0.0133529567377284))
#783=AXIS2_PLACEMENT_3D('',#962,#963,#964)
#784=CARTESIAN_POINT('',(-0.00358686894680555,0.116970904459837,0.0183529567377284))
#785=CARTESIAN_POINT('',(-0.00358686894680555,0.116970904459837,0.0133529567377284))
#786=VECTOR('',#965,1.0)
#787=CARTESIAN_POINT('',(-0.000149694323299327,0.116608928831102,0.0183529567377284))
#788=AXIS2_PLACEMENT_3D('',#966,#967,#968)
#789=AXIS2_PLACEMENT_3D('',#969,#970,#971)
#790=CARTESIAN_POINT('',(-0.00846186894680555,0.0920271567729389,0.0183529567377284))
#791=CARTESIAN_POINT('',(-0.00846186894680556,0.0920271567729389,0.0133529567377284))
#792=CARTESIAN_POINT('',(-0.00846186894680555,0.0920271567729389,0.0183529567377284))
#793=VECTOR('',#972,1.0)
#794=CARTESIAN_POINT('',(-0.00971186894680555,0.0898620932634778,0.0183529567377284))
#795=AXIS2_PLACEMENT_3D('',#973,#974,#975)
#796=CARTESIAN_POINT('',(-0.00971186894680555,0.0898620932634778,0.0133529567377284))
#797=CARTESIAN_POINT('',(-0.00971186894680555,0.0898620932634778,0.0183529567377284))
#798=VECTOR('',#976,1.0)
#799=AXIS2_PLACEMENT_3D('',#977,#978,#979)
#800=CARTESIAN_POINT('',(-0.00846186894680555,0.108914652146735,0.0183529567377284))
#801=CARTESIAN_POINT('',(-0.00846186894680556,0.108914652146735,0.0133529567377284))
#802=CARTESIAN_POINT('',(-0.00846186894680555,0.108914652146735,0.0183529567377284))
#803=VECTOR('',#980,1.0)
#804=CARTESIAN_POINT('',(-0.00971186894680555,0.111079715656197,0.0183529567377284))
#805=AXIS2_PLACEMENT_3D('',#981,#982,#983)
#806=CARTESIAN_POINT('',(-0.00971186894680556,0.111079715656197,0.0133529567377284))
#807=CARTESIAN_POINT('',(-0.00971186894680555,0.111079715656197,0.0183529567377284))
#808=VECTOR('',#984,1.0)
#809=AXIS2_PLACEMENT_3D('',#985,#986,#987)
#810=AXIS2_PLACEMENT_3D('',#988,#989,#990)
#811=AXIS2_PLACEMENT_3D('',#991,#992,#993)
#812=CARTESIAN_POINT('',(-0.0111050416831547,0.101993920778341,0.0183529567377284))
#813=CARTESIAN_POINT('',(-0.00844556683394852,0.10200346950714,0.0183529567377284))
#814=VECTOR('',#994,1.0)
#815=CARTESIAN_POINT('',(-0.00731733963711986,0.103724531425042,0.0183529567377284))
#816=AXIS2_PLACEMENT_3D('',#995,#996,#997)
#817=CARTESIAN_POINT('',(-0.00686719986587652,0.104177915258498,0.0183529567377284))
#818=AXIS2_PLACEMENT_3D('',#998,#999,#1000)
#819=CARTESIAN_POINT('',(-0.00516383264685887,0.107977946852731,0.0183529567377284))
#820=AXIS2_PLACEMENT_3D('',#1001,#1002,#1003)
#821=CARTESIAN_POINT('',(-0.00516713437692595,0.108897531884143,0.0183529567377284))
#822=VECTOR('',#1004,1.0)
#823=CARTESIAN_POINT('',(-0.00207960509465613,0.112376392928594,0.0183529567377284))
#824=AXIS2_PLACEMENT_3D('',#1005,#1006,#1007)
#825=CARTESIAN_POINT('',(-0.00206385262830156,0.107989077196186,0.0183529567377284))
#826=CARTESIAN_POINT('',(-0.00206715435836864,0.108908662227597,0.0183529567377284))
#827=VECTOR('',#1008,1.0)
#828=CARTESIAN_POINT('',(-0.000333241981601154,0.104201375150152,0.0183529567377284))
#829=AXIS2_PLACEMENT_3D('',#1009,#1010,#1011)
#830=CARTESIAN_POINT('',(-0.000306538027734293,0.0967638936611767,0.0183529567377284))
#831=AXIS2_PLACEMENT_3D('',#1012,#1013,#1014)
#832=CARTESIAN_POINT('',(-0.00200990524675223,0.0929638620669423,0.0183529567377284))
#833=AXIS2_PLACEMENT_3D('',#1015,#1016,#1017)
#834=CARTESIAN_POINT('',(-0.00199415278039767,0.0885765463345338,0.0183529567377284))
#835=CARTESIAN_POINT('',(-0.00203230443441669,0.099202396796771,0.0183529567377284))
#836=VECTOR('',#1018,1.0)
#837=AXIS2_PLACEMENT_3D('',#1019,#1020,#1021)
#838=CARTESIAN_POINT('',(-0.00510988526530955,0.0929527317234892,0.0183529567377284))
#839=CARTESIAN_POINT('',(-0.00513228445297401,0.0991912664533173,0.0183529567377284))
#840=VECTOR('',#1022,1.0)
#841=CARTESIAN_POINT('',(-0.00684049591200964,0.0967404337695225,0.0183529567377284))
#842=AXIS2_PLACEMENT_3D('',#1023,#1024,#1025)
#843=CARTESIAN_POINT('',(-0.00729387974546584,0.0971905735407657,0.0183529567377284))
#844=AXIS2_PLACEMENT_3D('',#1026,#1027,#1028)
#845=CARTESIAN_POINT('',(-0.0110939113397008,0.0988939407597838,0.0183529567377284))
#846=AXIS2_PLACEMENT_3D('',#1029,#1030,#1031)
#847=CARTESIAN_POINT('',(-0.0154811866193957,0.0988781884391035,0.0183529567377284))
#848=CARTESIAN_POINT('',(-0.00843442637731308,0.0989034895248934,0.0183529567377284))
#849=VECTOR('',#1032,1.0)
#850=AXIS2_PLACEMENT_3D('',#1033,#1034,#1035)
#851=AXIS2_PLACEMENT_3D('',#1036,#1037,#1038)
#852=AXIS2_PLACEMENT_3D('',#1039,#1040,#1041)
#853=AXIS2_PLACEMENT_3D('',#1042,#1043,#1044)
#854=CARTESIAN_POINT('',(-0.0111050416831547,0.101993920778341,0.0133529567377284))
#855=CARTESIAN_POINT('',(-0.00844556683394853,0.10200346950714,0.0133529567377284))
#856=VECTOR('',#1045,1.0)
#857=CARTESIAN_POINT('',(-0.0154811866193958,0.0988781884391035,0.0133529567377284))
#858=AXIS2_PLACEMENT_3D('',#1046,#1047,#1048)
#859=CARTESIAN_POINT('',(-0.0110939113397008,0.0988939407597838,0.0133529567377284))
#860=CARTESIAN_POINT('',(-0.00843442637731309,0.0989034895248934,0.0133529567377284))
#861=VECTOR('',#1049,1.0)
#862=CARTESIAN_POINT('',(-0.00729387974546585,0.0971905735407657,0.0133529567377284))
#863=AXIS2_PLACEMENT_3D('',#1050,#1051,#1052)
#864=CARTESIAN_POINT('',(-0.00684049591200965,0.0967404337695225,0.0133529567377284))
#865=AXIS2_PLACEMENT_3D('',#1053,#1054,#1055)
#866=CARTESIAN_POINT('',(-0.00510988526530956,0.0929527317234892,0.0133529567377284))
#867=AXIS2_PLACEMENT_3D('',#1056,#1057,#1058)
#868=CARTESIAN_POINT('',(-0.00513228445297402,0.0991912664533173,0.0133529567377284))
#869=VECTOR('',#1059,1.0)
#870=CARTESIAN_POINT('',(-0.00199415278039768,0.0885765463345338,0.0133529567377284))
#871=AXIS2_PLACEMENT_3D('',#1060,#1061,#1062)
#872=CARTESIAN_POINT('',(-0.00200990524675224,0.0929638620669423,0.0133529567377284))
#873=CARTESIAN_POINT('',(-0.0020323044344167,0.099202396796771,0.0133529567377284))
#874=VECTOR('',#1063,1.0)
#875=CARTESIAN_POINT('',(-0.0003065380277343,0.0967638936611767,0.0133529567377284))
#876=AXIS2_PLACEMENT_3D('',#1064,#1065,#1066)
#877=CARTESIAN_POINT('',(-0.000333241981601163,0.104201375150152,0.0133529567377284))
#878=AXIS2_PLACEMENT_3D('',#1067,#1068,#1069)
#879=CARTESIAN_POINT('',(-0.00206385262830157,0.107989077196186,0.0133529567377284))
#880=AXIS2_PLACEMENT_3D('',#1070,#1071,#1072)
#881=CARTESIAN_POINT('',(-0.00207960509465614,0.112376392928594,0.0133529567377284))
#882=CARTESIAN_POINT('',(-0.00206715435836865,0.108908662227597,0.0133529567377284))
#883=VECTOR('',#1073,1.0)
#884=AXIS2_PLACEMENT_3D('',#1074,#1075,#1076)
#885=CARTESIAN_POINT('',(-0.00516383264685888,0.107977946852731,0.0133529567377284))
#886=CARTESIAN_POINT('',(-0.00516713437692596,0.108897531884143,0.0133529567377284))
#887=VECTOR('',#1077,1.0)
#888=CARTESIAN_POINT('',(-0.00686719986587653,0.104177915258498,0.0133529567377284))
#889=AXIS2_PLACEMENT_3D('',#1078,#1079,#1080)
#890=CARTESIAN_POINT('',(-0.00731733963711987,0.103724531425042,0.0133529567377284))
#891=AXIS2_PLACEMENT_3D('',#1081,#1082,#1083)
#892=AXIS2_PLACEMENT_3D('',#1084,#1085,#1086)
#893=AXIS2_PLACEMENT_3D('',#1087,#1088,#1089)
#894=AXIS2_PLACEMENT_3D('',#1090,#1091,#1092)
#895=AXIS2_PLACEMENT_3D('',#1093,#1094,#1095)
#896=CARTESIAN_POINT('',(-0.000306538027734301,0.0967638936611767,0.0133529567377284))
#897=VECTOR('',#1096,1.0)
#898=CARTESIAN_POINT('',(-0.00200990524675224,0.0929638620669423,0.0133529567377284))
#899=VECTOR('',#1097,1.0)
#900=CARTESIAN_POINT('',(-0.00199415278039768,0.0885765463345338,0.0133529567377284))
#901=VECTOR('',#1098,1.0)
#902=CARTESIAN_POINT('',(-0.000333241981601163,0.104201375150152,0.0133529567377284))
#903=VECTOR('',#1099,1.0)
#904=CARTESIAN_POINT('',(-0.00206385262830157,0.107989077196186,0.0133529567377284))
#905=VECTOR('',#1100,1.0)
#906=CARTESIAN_POINT('',(-0.00510988526530956,0.0929527317234892,0.0133529567377284))
#907=VECTOR('',#1101,1.0)
#908=CARTESIAN_POINT('',(-0.00207960509465614,0.112376392928594,0.0133529567377284))
#909=VECTOR('',#1102,1.0)
#910=CARTESIAN_POINT('',(-0.00684049591200965,0.0967404337695225,0.0133529567377284))
#911=VECTOR('',#1103,1.0)
#912=CARTESIAN_POINT('',(-0.00729387974546585,0.0971905735407657,0.0133529567377284))
#913=VECTOR('',#1104,1.0)
#914=CARTESIAN_POINT('',(-0.00516383264685888,0.107977946852731,0.0133529567377284))
#915=VECTOR('',#1105,1.0)
#916=CARTESIAN_POINT('',(-0.0110939113397008,0.0988939407597838,0.0133529567377284))
#917=VECTOR('',#1106,1.0)
#918=CARTESIAN_POINT('',(-0.00686719986587653,0.104177915258498,0.0133529567377284))
#919=VECTOR('',#1107,1.0)
#920=CARTESIAN_POINT('',(-0.0154811866193958,0.0988781884391035,0.0133529567377284))
#921=VECTOR('',#1108,1.0)
#922=CARTESIAN_POINT('',(-0.00731733963711987,0.103724531425042,0.0133529567377284))
#923=VECTOR('',#1109,1.0)
#924=CARTESIAN_POINT('',(-0.0111050416831547,0.101993920778341,0.0133529567377284))
#925=VECTOR('',#1110,1.0)
#926=DIRECTION('',(1.70203751008906E-15,4.43386178177447E-16,1.0))
#927=CARTESIAN_POINT('',(-0.0154867922438475,0.100428178302708,0.0133529567377284))
#928=DIRECTION('',(-1.70203751008906E-15,-4.43386178177447E-16,-1.0))
#929=DIRECTION('',(-2.83274922616151E-16,-1.0,4.43386178177448E-16))
#930=DIRECTION('',(1.70203751008906E-15,4.43386178177447E-16,1.0))
#931=CARTESIAN_POINT('',(-0.0154867922438475,0.100428178302708,0.0183529567377284))
#932=DIRECTION('',(-1.70203751008906E-15,-4.43386178177447E-16,-1.0))
#933=DIRECTION('',(-2.83274922616151E-16,-1.0,4.43386178177448E-16))
#934=DIRECTION('',(-1.70203751008906E-15,-4.43386178177447E-16,-1.0))
#935=CARTESIAN_POINT('',(-0.00362959510393478,0.112370827756867,0.0183529567377284))
#936=DIRECTION('',(-1.70203751008906E-15,-4.43386178177447E-16,-1.0))
#937=DIRECTION('',(-2.83274922616151E-16,-1.0,4.43386178177448E-16))
#938=DIRECTION('',(1.70203751008906E-15,4.43386178177447E-16,1.0))
#939=CARTESIAN_POINT('',(-0.00362959510393479,0.112370827756867,0.0133529567377284))
#940=DIRECTION('',(-1.70203751008906E-15,-4.43386178177447E-16,-1.0))
#941=DIRECTION('',(-2.83274922616151E-16,-1.0,4.43386178177448E-16))
#942=DIRECTION('',(1.70203751008906E-15,4.43386178177447E-16,1.0))
#943=CARTESIAN_POINT('',(-0.00354414278967633,0.0885709811628069,0.0133529567377284))
#944=DIRECTION('',(-1.70203751008906E-15,-4.43386178177447E-16,-1.0))
#945=DIRECTION('',(-2.83274922616151E-16,-1.0,4.43386178177448E-16))
#946=DIRECTION('',(1.70203751008906E-15,4.43386178177447E-16,1.0))
#947=CARTESIAN_POINT('',(-0.00354414278967632,0.0885709811628069,0.0183529567377284))
#948=DIRECTION('',(-1.70203751008906E-15,-4.43386178177447E-16,-1.0))
#949=DIRECTION('',(-2.83274922616151E-16,-1.0,4.43386178177448E-16))
#950=DIRECTION('',(-1.70203751008906E-15,-4.43386178177447E-16,-1.0))
#951=CARTESIAN_POINT('',(0.00741313105319444,0.100470904459837,0.0183529567377284))
#952=DIRECTION('',(1.70203751008906E-15,4.43386178177447E-16,1.0))
#953=DIRECTION('',(1.0,0.0,-1.70203751008906E-15))
#954=DIRECTION('',(1.70203751008906E-15,4.43386178177447E-16,1.0))
#955=CARTESIAN_POINT('',(0.00741313105319443,0.100470904459837,0.0133529567377284))
#956=DIRECTION('',(-1.70203751008906E-15,-4.43386178177447E-16,-1.0))
#957=DIRECTION('',(1.0,0.0,-1.70203751008906E-15))
#958=DIRECTION('',(1.70203751008906E-15,4.43386178177447E-16,1.0))
#959=CARTESIAN_POINT('',(-0.00358686894680556,0.100470904459837,0.0133529567377284))
#960=DIRECTION('',(-1.70203751008906E-15,-4.43386178177447E-16,-1.0))
#961=DIRECTION('',(-2.83274922616151E-16,-1.0,4.43386178177448E-16))
#962=CARTESIAN_POINT('',(-0.00358686894680556,0.100470904459837,0.0133529567377284))
#963=DIRECTION('',(-1.70203751008906E-15,-4.43386178177447E-16,-1.0))
#964=DIRECTION('',(-2.83274922616151E-16,-1.0,4.43386178177448E-16))
#965=DIRECTION('',(-1.70203751008906E-15,-4.43386178177447E-16,-1.0))
#966=CARTESIAN_POINT('',(-0.00358686894680555,0.100470904459837,0.0183529567377284))
#967=DIRECTION('',(-1.70203751008906E-15,-4.43386178177447E-16,-1.0))
#968=DIRECTION('',(-2.83274922616151E-16,-1.0,4.43386178177448E-16))
#969=CARTESIAN_POINT('',(-0.00358686894680555,0.100470904459837,0.0183529567377284))
#970=DIRECTION('',(-1.70203751008906E-15,-4.43386178177447E-16,-1.0))
#971=DIRECTION('',(-2.83274922616151E-16,-1.0,4.43386178177448E-16))
#972=DIRECTION('',(-1.70203751008906E-15,-4.43386178177447E-16,-1.0))
#973=CARTESIAN_POINT('',(-0.00908686894680555,0.0909446250182083,0.0183529567377284))
#974=DIRECTION('',(1.70203751008906E-15,4.43386178177447E-16,1.0))
#975=DIRECTION('',(-0.5,-0.866025403784439,1.23500244903309E-15))
#976=DIRECTION('',(1.70203751008906E-15,4.43386178177447E-16,1.0))
#977=CARTESIAN_POINT('',(-0.00908686894680556,0.0909446250182083,0.0133529567377284))
#978=DIRECTION('',(-1.70203751008906E-15,-4.43386178177447E-16,-1.0))
#979=DIRECTION('',(-0.5,-0.866025403784439,1.23500244903309E-15))
#980=DIRECTION('',(-1.70203751008906E-15,-4.43386178177447E-16,-1.0))
#981=CARTESIAN_POINT('',(-0.00908686894680555,0.109997183901466,0.0183529567377284))
#982=DIRECTION('',(1.70203751008906E-15,4.43386178177447E-16,1.0))
#983=DIRECTION('',(-0.5,0.866025403784438,4.67035061055968E-16))
#984=DIRECTION('',(1.70203751008906E-15,4.43386178177447E-16,1.0))
#985=CARTESIAN_POINT('',(-0.00908686894680556,0.109997183901466,0.0133529567377284))
#986=DIRECTION('',(-1.70203751008906E-15,-4.43386178177447E-16,-1.0))
#987=DIRECTION('',(-0.5,0.866025403784438,4.67035061055968E-16))
#988=CARTESIAN_POINT('',(-0.00908686894680556,0.109997183901466,0.0133529567377284))
#989=DIRECTION('',(-1.70203751008906E-15,-4.43386178177447E-16,-1.0))
#990=DIRECTION('',(-0.5,0.866025403784438,4.67035061055968E-16))
#991=CARTESIAN_POINT('',(-0.00908686894680555,0.109997183901466,0.0183529567377284))
#992=DIRECTION('',(1.70203751008906E-15,4.43386178177447E-16,1.0))
#993=DIRECTION('',(-0.5,0.866025403784438,4.67035061055968E-16))
#994=DIRECTION('',(0.999993554373327,0.00359043337220826,-1.70361848792159E-15))
#995=CARTESIAN_POINT('',(-0.0111231733716843,0.107043888227928,0.0183529567377284))
#996=DIRECTION('',(1.70203751008906E-15,4.43386178177447E-16,1.0))
#997=DIRECTION('',(0.00359043337220822,-0.999993554373327,4.37272267998697E-16))
#998=CARTESIAN_POINT('',(-0.00358686894680555,0.100470904459837,0.0183529567377284))
#999=DIRECTION('',(-1.70203751008906E-15,-4.43386178177447E-16,-1.0))
#1000=DIRECTION('',(-2.83274922616151E-16,-1.0,4.43386178177448E-16))
#1001=CARTESIAN_POINT('',(-0.0102138000964433,0.107959815164202,0.0183529567377284))
#1002=DIRECTION('',(1.70203751008906E-15,4.43386178177447E-16,1.0))
#1003=DIRECTION('',(0.999993554373327,0.00359043337220822,-1.70361848792159E-15))
#1004=DIRECTION('',(-0.00359043337220827,0.999993554373327,-4.37272267998696E-16))
#1005=CARTESIAN_POINT('',(-0.00362959510393478,0.112370827756867,0.0183529567377284))
#1006=DIRECTION('',(-1.70203751008906E-15,-4.43386178177447E-16,-1.0))
#1007=DIRECTION('',(-2.83274922616151E-16,-1.0,4.43386178177448E-16))
#1008=DIRECTION('',(0.00359043337220825,-0.999993554373327,4.37272267998696E-16))
#1009=CARTESIAN_POINT('',(0.00298611482128491,0.108007208884716,0.0183529567377284))
#1010=DIRECTION('',(1.70203751008906E-15,4.43386178177447E-16,1.0))
#1011=DIRECTION('',(-0.65729837680897,-0.753630442487758,1.45289581430234E-15))
#1012=CARTESIAN_POINT('',(-0.00358686894680555,0.100470904459837,0.0183529567377284))
#1013=DIRECTION('',(-1.70203751008906E-15,-4.43386178177447E-16,-1.0))
#1014=DIRECTION('',(-2.83274922616151E-16,-1.0,4.43386178177448E-16))
#1015=CARTESIAN_POINT('',(0.00304006220283391,0.092981993755472,0.0183529567377284))
#1016=DIRECTION('',(1.70203751008906E-15,4.43386178177447E-16,1.0))
#1017=DIRECTION('',(-0.66269311496389,0.748891070436453,7.95880589754265E-16))
#1018=DIRECTION('',(0.00359043337220836,-0.999993554373327,4.37272267998696E-16))
#1019=CARTESIAN_POINT('',(-0.00354414278967632,0.0885709811628069,0.0183529567377284))
#1020=DIRECTION('',(-1.70203751008906E-15,-4.43386178177447E-16,-1.0))
#1021=DIRECTION('',(-2.83274922616151E-16,-1.0,4.43386178177448E-16))
#1022=DIRECTION('',(-0.00359043337220838,0.999993554373327,-4.37272267998696E-16))
#1023=CARTESIAN_POINT('',(-0.0101598527148941,0.0929346000349595,0.0183529567377284))
#1024=DIRECTION('',(1.70203751008906E-15,4.43386178177447E-16,1.0))
#1025=DIRECTION('',(0.999993554373327,0.00359043337220822,-1.70361848792159E-15))
#1026=CARTESIAN_POINT('',(-0.00358686894680555,0.100470904459837,0.0183529567377284))
#1027=DIRECTION('',(-1.70203751008906E-15,-4.43386178177447E-16,-1.0))
#1028=DIRECTION('',(-2.83274922616151E-16,-1.0,4.43386178177448E-16))
#1029=CARTESIAN_POINT('',(-0.0110757796511712,0.0938439733101966,0.0183529567377284))
#1030=DIRECTION('',(1.70203751008906E-15,4.43386178177447E-16,1.0))
#1031=DIRECTION('',(0.748891070436421,0.662693114963926,-1.5684696604019E-15))
#1032=DIRECTION('',(-0.999993554373327,-0.00359043337220823,1.70361848792159E-15))
#1033=CARTESIAN_POINT('',(-0.0154867922438475,0.100428178302708,0.0183529567377284))
#1034=DIRECTION('',(-1.70203751008906E-15,-4.43386178177447E-16,-1.0))
#1035=DIRECTION('',(-2.83274922616151E-16,-1.0,4.43386178177448E-16))
#1036=CARTESIAN_POINT('',(-0.00908686894680555,0.0909446250182083,0.0183529567377284))
#1037=DIRECTION('',(1.70203751008906E-15,4.43386178177447E-16,1.0))
#1038=DIRECTION('',(-0.5,-0.866025403784439,1.23500244903309E-15))
#1039=CARTESIAN_POINT('',(-0.00358686894680555,0.100470904459837,0.0183529567377284))
#1040=DIRECTION('',(-1.70203751008906E-15,-4.43386178177447E-16,-1.0))
#1041=DIRECTION('',(-2.83274922616151E-16,-1.0,4.43386178177448E-16))
#1042=CARTESIAN_POINT('',(0.00741313105319444,0.100470904459837,0.0183529567377284))
#1043=DIRECTION('',(1.70203751008906E-15,4.43386178177447E-16,1.0))
#1044=DIRECTION('',(1.0,0.0,-1.70203751008906E-15))
#1045=DIRECTION('',(0.999993554373327,0.00359043337220826,-1.70361848792159E-15))
#1046=CARTESIAN_POINT('',(-0.0154867922438475,0.100428178302708,0.0133529567377284))
#1047=DIRECTION('',(-1.70203751008906E-15,-4.43386178177447E-16,-1.0))
#1048=DIRECTION('',(-2.83274922616151E-16,-1.0,4.43386178177448E-16))
#1049=DIRECTION('',(-0.999993554373327,-0.00359043337220823,1.70361848792159E-15))
#1050=CARTESIAN_POINT('',(-0.0110757796511712,0.0938439733101966,0.0133529567377284))
#1051=DIRECTION('',(1.70203751008906E-15,4.43386178177447E-16,1.0))
#1052=DIRECTION('',(0.748891070436421,0.662693114963926,-1.5684696604019E-15))
#1053=CARTESIAN_POINT('',(-0.00358686894680556,0.100470904459837,0.0133529567377284))
#1054=DIRECTION('',(-1.70203751008906E-15,-4.43386178177447E-16,-1.0))
#1055=DIRECTION('',(-2.83274922616151E-16,-1.0,4.43386178177448E-16))
#1056=CARTESIAN_POINT('',(-0.0101598527148942,0.0929346000349595,0.0133529567377284))
#1057=DIRECTION('',(1.70203751008906E-15,4.43386178177447E-16,1.0))
#1058=DIRECTION('',(0.999993554373327,0.00359043337220822,-1.70361848792159E-15))
#1059=DIRECTION('',(-0.00359043337220838,0.999993554373327,-4.37272267998696E-16))
#1060=CARTESIAN_POINT('',(-0.00354414278967633,0.0885709811628069,0.0133529567377284))
#1061=DIRECTION('',(-1.70203751008906E-15,-4.43386178177447E-16,-1.0))
#1062=DIRECTION('',(-2.83274922616151E-16,-1.0,4.43386178177448E-16))
#1063=DIRECTION('',(0.00359043337220836,-0.999993554373327,4.37272267998696E-16))
#1064=CARTESIAN_POINT('',(0.0030400622028339,0.092981993755472,0.0133529567377284))
#1065=DIRECTION('',(1.70203751008906E-15,4.43386178177447E-16,1.0))
#1066=DIRECTION('',(-0.66269311496389,0.748891070436453,7.95880589754265E-16))
#1067=CARTESIAN_POINT('',(-0.00358686894680556,0.100470904459837,0.0133529567377284))
#1068=DIRECTION('',(-1.70203751008906E-15,-4.43386178177447E-16,-1.0))
#1069=DIRECTION('',(-2.83274922616151E-16,-1.0,4.43386178177448E-16))
#1070=CARTESIAN_POINT('',(0.0029861148212849,0.108007208884716,0.0133529567377284))
#1071=DIRECTION('',(1.70203751008906E-15,4.43386178177447E-16,1.0))
#1072=DIRECTION('',(-0.65729837680897,-0.753630442487758,1.45289581430234E-15))
#1073=DIRECTION('',(0.00359043337220825,-0.999993554373327,4.37272267998696E-16))
#1074=CARTESIAN_POINT('',(-0.00362959510393479,0.112370827756867,0.0133529567377284))
#1075=DIRECTION('',(-1.70203751008906E-15,-4.43386178177447E-16,-1.0))
#1076=DIRECTION('',(-2.83274922616151E-16,-1.0,4.43386178177448E-16))
#1077=DIRECTION('',(-0.00359043337220827,0.999993554373327,-4.37272267998696E-16))
#1078=CARTESIAN_POINT('',(-0.0102138000964433,0.107959815164202,0.0133529567377284))
#1079=DIRECTION('',(1.70203751008906E-15,4.43386178177447E-16,1.0))
#1080=DIRECTION('',(0.999993554373327,0.00359043337220822,-1.70361848792159E-15))
#1081=CARTESIAN_POINT('',(-0.00358686894680556,0.100470904459837,0.0133529567377284))
#1082=DIRECTION('',(-1.70203751008906E-15,-4.43386178177447E-16,-1.0))
#1083=DIRECTION('',(-2.83274922616151E-16,-1.0,4.43386178177448E-16))
#1084=CARTESIAN_POINT('',(-0.0111231733716843,0.107043888227928,0.0133529567377284))
#1085=DIRECTION('',(1.70203751008906E-15,4.43386178177447E-16,1.0))
#1086=DIRECTION('',(0.00359043337220822,-0.999993554373327,4.37272267998697E-16))
#1087=CARTESIAN_POINT('',(-0.00908686894680556,0.0909446250182083,0.0133529567377284))
#1088=DIRECTION('',(-1.70203751008906E-15,-4.43386178177447E-16,-1.0))
#1089=DIRECTION('',(-0.5,-0.866025403784439,1.23500244903309E-15))
#1090=CARTESIAN_POINT('',(0.00741313105319443,0.100470904459837,0.0133529567377284))
#1091=DIRECTION('',(-1.70203751008906E-15,-4.43386178177447E-16,-1.0))
#1092=DIRECTION('',(1.0,0.0,-1.70203751008906E-15))
#1093=CARTESIAN_POINT('',(-0.00358686894680556,0.100470904459837,0.0133529567377284))
#1094=DIRECTION('',(-1.70203751008906E-15,-4.43386178177447E-16,-1.0))
#1095=DIRECTION('',(-2.83274922616151E-16,-1.0,4.43386178177448E-16))
#1096=DIRECTION('',(1.70203751008906E-15,4.43386178177447E-16,1.0))
#1097=DIRECTION('',(1.70203751008906E-15,4.43386178177447E-16,1.0))
#1098=DIRECTION('',(1.70203751008906E-15,4.43386178177447E-16,1.0))
#1099=DIRECTION('',(1.70203751008906E-15,4.43386178177447E-16,1.0))
#1100=DIRECTION('',(1.70203751008906E-15,4.43386178177447E-16,1.0))
#1101=DIRECTION('',(1.70203751008906E-15,4.43386178177447E-16,1.0))
#1102=DIRECTION('',(1.70203751008906E-15,4.43386178177447E-16,1.0))
#1103=DIRECTION('',(1.70203751008906E-15,4.43386178177447E-16,1.0))
#1104=DIRECTION('',(1.70203751008906E-15,4.43386178177447E-16,1.0))
#1105=DIRECTION('',(1.70203751008906E-15,4.43386178177447E-16,1.0))
#1106=DIRECTION('',(1.70203751008906E-15,4.43386178177447E-16,1.0))
#1107=DIRECTION('',(1.70203751008906E-15,4.43386178177447E-16,1.0))
#1108=DIRECTION('',(1.70203751008906E-15,4.43386178177447E-16,1.0))
#1109=DIRECTION('',(1.70203751008906E-15,4.43386178177447E-16,1.0))
#1110=DIRECTION('',(1.70203751008906E-15,4.43386178177447E-16,1.0))
#1111=PRESENTATION_LAYER_ASSIGNMENT('9','Capa0',(#25))
ENDSEC
END-ISO-10303-21
