# Supplementary material for: Open-source perfusion system for medium-scale fabrication of demineralized bone matrix chip grafts
Source: HardwareX. 2022 Nov 23;13:e00378. doi: 10.1016/j.ohx.2022.e00378 (PMC9722481; doi:10.1016/j.ohx.2022.e00378)
Supplement: Supplementary data 2 [file mmc2.zip › 3valve_fix.stp]

ISO-10303-21
HEADER
FILE_DESCRIPTION(('STEP AP214'),'1')
FILE_NAME('3valve_fix.stp','2022-02-12T22:37:48',(' '),(' '),'Spatial InterOp 3D',' ',' ')
FILE_SCHEMA(('AUTOMOTIVE_DESIGN { 1 0 10303 214 1 1 1 1 }'))
ENDSEC
DATA
#1=MECHANICAL_DESIGN_GEOMETRIC_PRESENTATION_REPRESENTATION(' ',(#10),#6)
#2=PRODUCT_DEFINITION_CONTEXT('',#11,'design')
#3=APPLICATION_PROTOCOL_DEFINITION('INTERNATIONAL STANDARD','automotive_design',1994,#11)
#4=PRODUCT_CATEGORY_RELATIONSHIP('NONE','NONE',#12,#13)
#5=SHAPE_DEFINITION_REPRESENTATION(#14,#15)
#6= (GEOMETRIC_REPRESENTATION_CONTEXT(3)GLOBAL_UNCERTAINTY_ASSIGNED_CONTEXT((#18))GLOBAL_UNIT_ASSIGNED_CONTEXT((#20,#21,#22))REPRESENTATION_CONTEXT('NONE','WORKSPACE'))
#10=STYLED_ITEM('',(#24),#25)
#11=APPLICATION_CONTEXT(' ')
#12=PRODUCT_CATEGORY('part','NONE')
#13=PRODUCT_RELATED_PRODUCT_CATEGORY('detail',' ',(#26))
#14=PRODUCT_DEFINITION_SHAPE('NONE','NONE',#27)
#15=ADVANCED_BREP_SHAPE_REPRESENTATION('agarre',(#25,#28),#6)
#18=UNCERTAINTY_MEASURE_WITH_UNIT(LENGTH_MEASURE(1.0E-08),#20,'','')
#20= (CONVERSION_BASED_UNIT('METRE',#31)LENGTH_UNIT()NAMED_UNIT(#34))
#21= (NAMED_UNIT(#36)PLANE_ANGLE_UNIT()SI_UNIT($,.RADIAN.))
#22= (NAMED_UNIT(#36)SOLID_ANGLE_UNIT()SI_UNIT($,.STERADIAN.))
#24=PRESENTATION_STYLE_ASSIGNMENT((#42))
#25=MANIFOLD_SOLID_BREP('agarre',#43)
#26=PRODUCT('agarre','','PART--DESC',(#44))
#27=PRODUCT_DEFINITION('','NONE',#45,#2)
#28=AXIS2_PLACEMENT_3D('',#46,#47,#48)
#31=LENGTH_MEASURE_WITH_UNIT(LENGTH_MEASURE(1.0),#49)
#34=DIMENSIONAL_EXPONENTS(1.0,0.0,0.0,0.0,0.0,0.0,0.0)
#36=DIMENSIONAL_EXPONENTS(0.0,0.0,0.0,0.0,0.0,0.0,0.0)
#42=SURFACE_STYLE_USAGE(.BOTH.,#50)
#43=CLOSED_SHELL('',(#51,#52,#53,#54,#55,#56,#57,#58,#59,#60,#61,#62,#63,#64,#65,#66,#67,#68,#69,#70,#71,#72,#73,#74,#75,#76,#77,#78,#79,#80,#81))
#44=PRODUCT_CONTEXT('',#11,'mechanical')
#45=PRODUCT_DEFINITION_FORMATION_WITH_SPECIFIED_SOURCE(' ','NONE',#26,.NOT_KNOWN.)
#46=CARTESIAN_POINT('',(0.0,0.0,0.0))
#47=DIRECTION('',(0.0,0.0,1.0))
#48=DIRECTION('',(1.0,0.0,0.0))
#49= (NAMED_UNIT(#34)LENGTH_UNIT()SI_UNIT($,.METRE.))
#50=SURFACE_SIDE_STYLE('',(#83))
#51=ADVANCED_FACE('321:3725',(#84),#85,.F.)
#52=ADVANCED_FACE('321:3722',(#86),#87,.F.)
#53=ADVANCED_FACE('321:3707',(#88),#89,.F.)
#54=ADVANCED_FACE('321:3701',(#90),#91,.F.)
#55=ADVANCED_FACE('321:3686',(#92),#93,.F.)
#56=ADVANCED_FACE('321:3665',(#94),#95,.F.)
#57=ADVANCED_FACE('321:3659',(#96,#97,#98),#99,.F.)
#58=ADVANCED_FACE('321:3662',(#100),#101,.T.)
#59=ADVANCED_FACE('321:3665',(#102),#103,.F.)
#60=ADVANCED_FACE('321:3668',(#104),#105,.T.)
#61=ADVANCED_FACE('321:3671',(#106),#107,.F.)
#62=ADVANCED_FACE('321:3674',(#108),#109,.T.)
#63=ADVANCED_FACE('321:3677',(#110,#111,#112,#113),#114,.T.)
#64=ADVANCED_FACE('321:3680',(#115),#116,.F.)
#65=ADVANCED_FACE('321:3683',(#117),#118,.T.)
#66=ADVANCED_FACE('321:3686',(#119),#120,.F.)
#67=ADVANCED_FACE('321:3689',(#121),#122,.T.)
#68=ADVANCED_FACE('321:3692',(#123),#124,.F.)
#69=ADVANCED_FACE('321:3695',(#125),#126,.T.)
#70=ADVANCED_FACE('321:3698',(#127),#128,.T.)
#71=ADVANCED_FACE('321:3701',(#129),#130,.F.)
#72=ADVANCED_FACE('321:3704',(#131),#132,.T.)
#73=ADVANCED_FACE('321:3707',(#133),#134,.F.)
#74=ADVANCED_FACE('321:3710',(#135),#136,.T.)
#75=ADVANCED_FACE('321:3713',(#137),#138,.T.)
#76=ADVANCED_FACE('321:3716',(#139),#140,.T.)
#77=ADVANCED_FACE('321:3719',(#141),#142,.T.)
#78=ADVANCED_FACE('321:3722',(#143),#144,.F.)
#79=ADVANCED_FACE('321:3725',(#145),#146,.F.)
#80=ADVANCED_FACE('321:3728',(#147),#148,.T.)
#81=ADVANCED_FACE('321:3731',(#149),#150,.T.)
#83=SURFACE_STYLE_FILL_AREA(#151)
#84=FACE_OUTER_BOUND('',#152,.T.)
#85=CYLINDRICAL_SURFACE('',#153,0.0015)
#86=FACE_OUTER_BOUND('',#154,.T.)
#87=CYLINDRICAL_SURFACE('',#155,0.0015)
#88=FACE_OUTER_BOUND('',#156,.T.)
#89=CYLINDRICAL_SURFACE('',#157,0.00615)
#90=FACE_OUTER_BOUND('',#158,.T.)
#91=CYLINDRICAL_SURFACE('',#159,0.0033)
#92=FACE_OUTER_BOUND('',#160,.T.)
#93=CYLINDRICAL_SURFACE('',#161,0.0038)
#94=FACE_OUTER_BOUND('',#162,.T.)
#95=CYLINDRICAL_SURFACE('',#163,0.0038)
#96=FACE_BOUND('',#164,.T.)
#97=FACE_BOUND('',#165,.T.)
#98=FACE_OUTER_BOUND('',#166,.T.)
#99=PLANE('',#167)
#100=FACE_OUTER_BOUND('',#168,.T.)
#101=PLANE('',#169)
#102=FACE_OUTER_BOUND('',#170,.T.)
#103=CYLINDRICAL_SURFACE('',#171,0.0038)
#104=FACE_OUTER_BOUND('',#172,.T.)
#105=PLANE('',#173)
#106=FACE_OUTER_BOUND('',#174,.T.)
#107=PLANE('',#175)
#108=FACE_OUTER_BOUND('',#176,.T.)
#109=CYLINDRICAL_SURFACE('',#177,0.01165)
#110=FACE_OUTER_BOUND('',#178,.T.)
#111=FACE_BOUND('',#179,.T.)
#112=FACE_BOUND('',#180,.T.)
#113=FACE_BOUND('',#181,.T.)
#114=PLANE('',#182)
#115=FACE_OUTER_BOUND('',#183,.T.)
#116=PLANE('',#184)
#117=FACE_OUTER_BOUND('',#185,.T.)
#118=PLANE('',#186)
#119=FACE_OUTER_BOUND('',#187,.T.)
#120=CYLINDRICAL_SURFACE('',#188,0.0038)
#121=FACE_OUTER_BOUND('',#189,.T.)
#122=PLANE('',#190)
#123=FACE_OUTER_BOUND('',#191,.T.)
#124=PLANE('',#192)
#125=FACE_OUTER_BOUND('',#193,.T.)
#126=PLANE('',#194)
#127=FACE_OUTER_BOUND('',#195,.T.)
#128=PLANE('',#196)
#129=FACE_OUTER_BOUND('',#197,.T.)
#130=CYLINDRICAL_SURFACE('',#198,0.0033)
#131=FACE_OUTER_BOUND('',#199,.T.)
#132=PLANE('',#200)
#133=FACE_OUTER_BOUND('',#201,.T.)
#134=CYLINDRICAL_SURFACE('',#202,0.00615)
#135=FACE_OUTER_BOUND('',#203,.T.)
#136=PLANE('',#204)
#137=FACE_OUTER_BOUND('',#205,.T.)
#138=PLANE('',#206)
#139=FACE_OUTER_BOUND('',#207,.T.)
#140=PLANE('',#208)
#141=FACE_OUTER_BOUND('',#209,.T.)
#142=PLANE('',#210)
#143=FACE_OUTER_BOUND('',#211,.T.)
#144=CYLINDRICAL_SURFACE('',#212,0.0015)
#145=FACE_OUTER_BOUND('',#213,.T.)
#146=CYLINDRICAL_SURFACE('',#214,0.0015)
#147=FACE_OUTER_BOUND('',#215,.T.)
#148=PLANE('',#216)
#149=FACE_OUTER_BOUND('',#217,.T.)
#150=PLANE('',#218)
#151=FILL_AREA_STYLE('',(#219))
#152=EDGE_LOOP('',(#220,#221,#222,#223))
#153=AXIS2_PLACEMENT_3D('',#224,#225,#226)
#154=EDGE_LOOP('',(#227,#228,#229,#230))
#155=AXIS2_PLACEMENT_3D('',#231,#232,#233)
#156=EDGE_LOOP('',(#234,#235,#236,#237,#238,#239,#240,#241))
#157=AXIS2_PLACEMENT_3D('',#242,#243,#244)
#158=EDGE_LOOP('',(#245,#246,#247,#248))
#159=AXIS2_PLACEMENT_3D('',#249,#250,#251)
#160=EDGE_LOOP('',(#252,#253,#254,#255))
#161=AXIS2_PLACEMENT_3D('',#256,#257,#258)
#162=EDGE_LOOP('',(#259,#260,#261,#262))
#163=AXIS2_PLACEMENT_3D('',#263,#264,#265)
#164=EDGE_LOOP('',(#266,#267))
#165=EDGE_LOOP('',(#268,#269))
#166=EDGE_LOOP('',(#270,#271,#272,#273,#274,#275,#276,#277,#278,#279))
#167=AXIS2_PLACEMENT_3D('',#280,#281,#282)
#168=EDGE_LOOP('',(#283,#284,#285,#286))
#169=AXIS2_PLACEMENT_3D('',#287,#288,#289)
#170=EDGE_LOOP('',(#290,#291,#292,#293))
#171=AXIS2_PLACEMENT_3D('',#294,#295,#296)
#172=EDGE_LOOP('',(#297,#298,#299,#300))
#173=AXIS2_PLACEMENT_3D('',#301,#302,#303)
#174=EDGE_LOOP('',(#304,#305,#306,#307,#308,#309))
#175=AXIS2_PLACEMENT_3D('',#310,#311,#312)
#176=EDGE_LOOP('',(#313,#314,#315,#316))
#177=AXIS2_PLACEMENT_3D('',#317,#318,#319)
#178=EDGE_LOOP('',(#320,#321,#322,#323,#324,#325,#326,#327,#328))
#179=EDGE_LOOP('',(#329,#330))
#180=EDGE_LOOP('',(#331,#332))
#181=EDGE_LOOP('',(#333,#334))
#182=AXIS2_PLACEMENT_3D('',#335,#336,#337)
#183=EDGE_LOOP('',(#338,#339,#340,#341,#342,#343,#344,#345,#346))
#184=AXIS2_PLACEMENT_3D('',#347,#348,#349)
#185=EDGE_LOOP('',(#350,#351,#352,#353))
#186=AXIS2_PLACEMENT_3D('',#354,#355,#356)
#187=EDGE_LOOP('',(#357,#358,#359,#360))
#188=AXIS2_PLACEMENT_3D('',#361,#362,#363)
#189=EDGE_LOOP('',(#364,#365,#366,#367))
#190=AXIS2_PLACEMENT_3D('',#368,#369,#370)
#191=EDGE_LOOP('',(#371,#372,#373,#374,#375))
#192=AXIS2_PLACEMENT_3D('',#376,#377,#378)
#193=EDGE_LOOP('',(#379,#380,#381,#382,#383,#384,#385,#386,#387))
#194=AXIS2_PLACEMENT_3D('',#388,#389,#390)
#195=EDGE_LOOP('',(#391,#392,#393,#394))
#196=AXIS2_PLACEMENT_3D('',#395,#396,#397)
#197=EDGE_LOOP('',(#398,#399,#400,#401))
#198=AXIS2_PLACEMENT_3D('',#402,#403,#404)
#199=EDGE_LOOP('',(#405,#406,#407,#408))
#200=AXIS2_PLACEMENT_3D('',#409,#410,#411)
#201=EDGE_LOOP('',(#412,#413,#414,#415,#416,#417,#418,#419,#420,#421,#422,#423,#424))
#202=AXIS2_PLACEMENT_3D('',#425,#426,#427)
#203=EDGE_LOOP('',(#428,#429,#430,#431))
#204=AXIS2_PLACEMENT_3D('',#432,#433,#434)
#205=EDGE_LOOP('',(#435,#436,#437,#438))
#206=AXIS2_PLACEMENT_3D('',#439,#440,#441)
#207=EDGE_LOOP('',(#442,#443,#444,#445))
#208=AXIS2_PLACEMENT_3D('',#446,#447,#448)
#209=EDGE_LOOP('',(#449,#450,#451,#452))
#210=AXIS2_PLACEMENT_3D('',#453,#454,#455)
#211=EDGE_LOOP('',(#456,#457,#458,#459))
#212=AXIS2_PLACEMENT_3D('',#460,#461,#462)
#213=EDGE_LOOP('',(#463,#464,#465,#466))
#214=AXIS2_PLACEMENT_3D('',#467,#468,#469)
#215=EDGE_LOOP('',(#470,#471,#472,#473))
#216=AXIS2_PLACEMENT_3D('',#474,#475,#476)
#217=EDGE_LOOP('',(#477,#478,#479,#480,#481,#482,#483,#484,#485))
#218=AXIS2_PLACEMENT_3D('',#486,#487,#488)
#219=FILL_AREA_STYLE_COLOUR('',#489)
#220=ORIENTED_EDGE('',*,*,#490,.F.)
#221=ORIENTED_EDGE('',*,*,#491,.T.)
#222=ORIENTED_EDGE('',*,*,#492,.F.)
#223=ORIENTED_EDGE('',*,*,#493,.T.)
#224=CARTESIAN_POINT('',(-0.029705968763801,0.0870900042768326,0.0902129567377285))
#225=DIRECTION('',(-1.6996495356969E-15,-4.44089209850061E-16,-1.0))
#226=DIRECTION('',(1.0,3.70340278889476E-32,-1.6996495356969E-15))
#227=ORIENTED_EDGE('',*,*,#494,.F.)
#228=ORIENTED_EDGE('',*,*,#495,.T.)
#229=ORIENTED_EDGE('',*,*,#496,.F.)
#230=ORIENTED_EDGE('',*,*,#497,.T.)
#231=CARTESIAN_POINT('',(-0.029705968763801,0.113851804642842,0.0902129567377284))
#232=DIRECTION('',(-1.6996495356969E-15,-4.44089209850061E-16,-1.0))
#233=DIRECTION('',(1.0,3.70340278889476E-32,-1.6996495356969E-15))
#234=ORIENTED_EDGE('',*,*,#498,.F.)
#235=ORIENTED_EDGE('',*,*,#499,.T.)
#236=ORIENTED_EDGE('',*,*,#500,.F.)
#237=ORIENTED_EDGE('',*,*,#501,.F.)
#238=ORIENTED_EDGE('',*,*,#502,.F.)
#239=ORIENTED_EDGE('',*,*,#503,.F.)
#240=ORIENTED_EDGE('',*,*,#504,.F.)
#241=ORIENTED_EDGE('',*,*,#505,.F.)
#242=CARTESIAN_POINT('',(-0.0035868689468055,0.100470904459837,0.0902129567377284))
#243=DIRECTION('',(-1.6996495356969E-15,-4.44089209850061E-16,-1.0))
#244=DIRECTION('',(2.83274922616152E-16,1.0,-4.44089209850061E-16))
#245=ORIENTED_EDGE('',*,*,#506,.F.)
#246=ORIENTED_EDGE('',*,*,#507,.F.)
#247=ORIENTED_EDGE('',*,*,#508,.T.)
#248=ORIENTED_EDGE('',*,*,#501,.T.)
#249=CARTESIAN_POINT('',(-0.00358686894680552,0.093147324021387,0.0834129567377283))
#250=DIRECTION('',(2.83274922616151E-16,1.0,-4.44089209850062E-16))
#251=DIRECTION('',(1.6996495356969E-15,4.44089209850061E-16,1.0))
#252=ORIENTED_EDGE('',*,*,#509,.F.)
#253=ORIENTED_EDGE('',*,*,#510,.F.)
#254=ORIENTED_EDGE('',*,*,#511,.T.)
#255=ORIENTED_EDGE('',*,*,#512,.T.)
#256=CARTESIAN_POINT('',(0.0127231310531945,0.100470904459837,0.0834129567377284))
#257=DIRECTION('',(-1.0,3.77475828372553E-15,-1.79183382541248E-15))
#258=DIRECTION('',(-1.79183382541248E-15,4.44089209850074E-16,1.0))
#259=ORIENTED_EDGE('',*,*,#513,.F.)
#260=ORIENTED_EDGE('',*,*,#505,.T.)
#261=ORIENTED_EDGE('',*,*,#514,.T.)
#262=ORIENTED_EDGE('',*,*,#515,.T.)
#263=CARTESIAN_POINT('',(-0.00358686894680551,0.116780904459837,0.0834129567377284))
#264=DIRECTION('',(-2.83274922616158E-16,-1.0,-3.04739415125932E-15))
#265=DIRECTION('',(1.6996495356969E-15,-3.04739415125932E-15,1.0))
#266=ORIENTED_EDGE('',*,*,#516,.F.)
#267=ORIENTED_EDGE('',*,*,#497,.F.)
#268=ORIENTED_EDGE('',*,*,#517,.F.)
#269=ORIENTED_EDGE('',*,*,#493,.F.)
#270=ORIENTED_EDGE('',*,*,#518,.F.)
#271=ORIENTED_EDGE('',*,*,#519,.T.)
#272=ORIENTED_EDGE('',*,*,#520,.F.)
#273=ORIENTED_EDGE('',*,*,#521,.F.)
#274=ORIENTED_EDGE('',*,*,#522,.F.)
#275=ORIENTED_EDGE('',*,*,#523,.F.)
#276=ORIENTED_EDGE('',*,*,#524,.F.)
#277=ORIENTED_EDGE('',*,*,#525,.T.)
#278=ORIENTED_EDGE('',*,*,#503,.T.)
#279=ORIENTED_EDGE('',*,*,#526,.T.)
#280=CARTESIAN_POINT('',(-0.00457327935065867,0.102184114240612,0.0792029567377284))
#281=DIRECTION('',(1.6996495356969E-15,4.44089209850061E-16,1.0))
#282=DIRECTION('',(-2.83274922616152E-16,-1.0,4.44089209850061E-16))
#283=ORIENTED_EDGE('',*,*,#527,.T.)
#284=ORIENTED_EDGE('',*,*,#514,.F.)
#285=ORIENTED_EDGE('',*,*,#504,.T.)
#286=ORIENTED_EDGE('',*,*,#525,.F.)
#287=CARTESIAN_POINT('',(-0.00678686894680547,0.111420904459837,0.0823326518143244))
#288=DIRECTION('',(1.0,-1.22460635382239E-16,-1.43056468663116E-15))
#289=DIRECTION('',(1.43056468663116E-15,5.0224193431004E-16,1.0))
#290=ORIENTED_EDGE('',*,*,#513,.T.)
#291=ORIENTED_EDGE('',*,*,#528,.T.)
#292=ORIENTED_EDGE('',*,*,#529,.T.)
#293=ORIENTED_EDGE('',*,*,#530,.T.)
#294=CARTESIAN_POINT('',(-0.00358686894680551,0.116780904459837,0.0834129567377284))
#295=DIRECTION('',(-2.83274922616158E-16,-1.0,-3.04739415125932E-15))
#296=DIRECTION('',(1.6996495356969E-15,-3.04739415125932E-15,1.0))
#297=ORIENTED_EDGE('',*,*,#531,.T.)
#298=ORIENTED_EDGE('',*,*,#532,.T.)
#299=ORIENTED_EDGE('',*,*,#533,.T.)
#300=ORIENTED_EDGE('',*,*,#529,.F.)
#301=CARTESIAN_POINT('',(-0.000386868946805475,0.111420904459837,0.0823326518143243))
#302=DIRECTION('',(-1.0,1.22460635382239E-16,1.63841921800578E-15))
#303=DIRECTION('',(-1.63841921800578E-15,-5.71526778101577E-16,-1.0))
#304=ORIENTED_EDGE('',*,*,#534,.T.)
#305=ORIENTED_EDGE('',*,*,#535,.T.)
#306=ORIENTED_EDGE('',*,*,#536,.F.)
#307=ORIENTED_EDGE('',*,*,#537,.T.)
#308=ORIENTED_EDGE('',*,*,#538,.T.)
#309=ORIENTED_EDGE('',*,*,#532,.F.)
#310=CARTESIAN_POINT('',(-0.00358686894680552,0.100470904459837,0.0792029567377284))
#311=DIRECTION('',(1.6996495356969E-15,4.44089209850061E-16,1.0))
#312=DIRECTION('',(-2.83274922616152E-16,-1.0,4.44089209850061E-16))
#313=ORIENTED_EDGE('',*,*,#539,.T.)
#314=ORIENTED_EDGE('',*,*,#540,.T.)
#315=ORIENTED_EDGE('',*,*,#541,.T.)
#316=ORIENTED_EDGE('',*,*,#535,.F.)
#317=CARTESIAN_POINT('',(-0.0035868689468055,0.100470904459837,0.0902129567377284))
#318=DIRECTION('',(-1.6996495356969E-15,-4.44089209850061E-16,-1.0))
#319=DIRECTION('',(2.83274922616152E-16,1.0,-4.44089209850061E-16))
#320=ORIENTED_EDGE('',*,*,#542,.T.)
#321=ORIENTED_EDGE('',*,*,#543,.T.)
#322=ORIENTED_EDGE('',*,*,#540,.F.)
#323=ORIENTED_EDGE('',*,*,#544,.T.)
#324=ORIENTED_EDGE('',*,*,#545,.T.)
#325=ORIENTED_EDGE('',*,*,#546,.T.)
#326=ORIENTED_EDGE('',*,*,#547,.T.)
#327=ORIENTED_EDGE('',*,*,#548,.T.)
#328=ORIENTED_EDGE('',*,*,#549,.F.)
#329=ORIENTED_EDGE('',*,*,#550,.F.)
#330=ORIENTED_EDGE('',*,*,#491,.F.)
#331=ORIENTED_EDGE('',*,*,#551,.F.)
#332=ORIENTED_EDGE('',*,*,#495,.F.)
#333=ORIENTED_EDGE('',*,*,#552,.F.)
#334=ORIENTED_EDGE('',*,*,#499,.F.)
#335=CARTESIAN_POINT('',(-0.00457327935065865,0.102184114240612,0.0922129567377284))
#336=DIRECTION('',(1.6996495356969E-15,4.44089209850061E-16,1.0))
#337=DIRECTION('',(-2.83274922616152E-16,-1.0,4.44089209850061E-16))
#338=ORIENTED_EDGE('',*,*,#553,.T.)
#339=ORIENTED_EDGE('',*,*,#554,.F.)
#340=ORIENTED_EDGE('',*,*,#555,.F.)
#341=ORIENTED_EDGE('',*,*,#556,.F.)
#342=ORIENTED_EDGE('',*,*,#512,.F.)
#343=ORIENTED_EDGE('',*,*,#557,.F.)
#344=ORIENTED_EDGE('',*,*,#536,.T.)
#345=ORIENTED_EDGE('',*,*,#541,.F.)
#346=ORIENTED_EDGE('',*,*,#543,.F.)
#347=CARTESIAN_POINT('',(0.00496313105319448,0.100470904459837,0.0792029567377284))
#348=DIRECTION('',(-1.0,2.83274922616152E-16,1.6996495356969E-15))
#349=DIRECTION('',(-2.83274922616151E-16,-1.0,4.44089209850061E-16))
#350=ORIENTED_EDGE('',*,*,#558,.T.)
#351=ORIENTED_EDGE('',*,*,#537,.F.)
#352=ORIENTED_EDGE('',*,*,#557,.T.)
#353=ORIENTED_EDGE('',*,*,#511,.F.)
#354=CARTESIAN_POINT('',(0.00736313105319449,0.103670904459837,0.0823326518143243))
#355=DIRECTION('',(-2.83274922616151E-16,-1.0,6.5194374122468E-16))
#356=DIRECTION('',(1.69657194246576E-15,6.5194374122468E-16,1.0))
#357=ORIENTED_EDGE('',*,*,#509,.T.)
#358=ORIENTED_EDGE('',*,*,#556,.T.)
#359=ORIENTED_EDGE('',*,*,#559,.T.)
#360=ORIENTED_EDGE('',*,*,#560,.F.)
#361=CARTESIAN_POINT('',(0.0127231310531945,0.100470904459837,0.0834129567377284))
#362=DIRECTION('',(-1.0,3.77475828372553E-15,-1.79183382541248E-15))
#363=DIRECTION('',(-1.79183382541248E-15,4.44089209850074E-16,1.0))
#364=ORIENTED_EDGE('',*,*,#561,.T.)
#365=ORIENTED_EDGE('',*,*,#559,.F.)
#366=ORIENTED_EDGE('',*,*,#555,.T.)
#367=ORIENTED_EDGE('',*,*,#562,.T.)
#368=CARTESIAN_POINT('',(0.00736313105319449,0.0972709044598371,0.0823326518143243))
#369=DIRECTION('',(2.83274922616151E-16,1.0,-4.44089209850061E-16))
#370=DIRECTION('',(-1.7658567862573E-15,-4.44089209850061E-16,-1.0))
#371=ORIENTED_EDGE('',*,*,#554,.T.)
#372=ORIENTED_EDGE('',*,*,#563,.F.)
#373=ORIENTED_EDGE('',*,*,#564,.F.)
#374=ORIENTED_EDGE('',*,*,#565,.T.)
#375=ORIENTED_EDGE('',*,*,#562,.F.)
#376=CARTESIAN_POINT('',(-0.00358686894680552,0.100470904459837,0.0792029567377284))
#377=DIRECTION('',(1.6996495356969E-15,4.44089209850061E-16,1.0))
#378=DIRECTION('',(-2.83274922616152E-16,-1.0,4.44089209850061E-16))
#379=ORIENTED_EDGE('',*,*,#553,.F.)
#380=ORIENTED_EDGE('',*,*,#542,.F.)
#381=ORIENTED_EDGE('',*,*,#566,.T.)
#382=ORIENTED_EDGE('',*,*,#518,.T.)
#383=ORIENTED_EDGE('',*,*,#567,.T.)
#384=ORIENTED_EDGE('',*,*,#507,.T.)
#385=ORIENTED_EDGE('',*,*,#568,.T.)
#386=ORIENTED_EDGE('',*,*,#569,.T.)
#387=ORIENTED_EDGE('',*,*,#563,.T.)
#388=CARTESIAN_POINT('',(-0.0266101864420852,0.092847324021387,0.0902129567377284))
#389=DIRECTION('',(-2.83274922616151E-16,-1.0,4.44089209850061E-16))
#390=DIRECTION('',(-1.0,2.83274922616152E-16,1.62732891107444E-15))
#391=ORIENTED_EDGE('',*,*,#570,.F.)
#392=ORIENTED_EDGE('',*,*,#571,.T.)
#393=ORIENTED_EDGE('',*,*,#564,.T.)
#394=ORIENTED_EDGE('',*,*,#569,.F.)
#395=CARTESIAN_POINT('',(-0.000386868946805475,0.111420904459837,0.0823326518143243))
#396=DIRECTION('',(-1.0,1.22460635382239E-16,1.63841921800578E-15))
#397=DIRECTION('',(-1.63841921800578E-15,-5.71526778101577E-16,-1.0))
#398=ORIENTED_EDGE('',*,*,#506,.T.)
#399=ORIENTED_EDGE('',*,*,#572,.T.)
#400=ORIENTED_EDGE('',*,*,#570,.T.)
#401=ORIENTED_EDGE('',*,*,#568,.F.)
#402=CARTESIAN_POINT('',(-0.00358686894680552,0.093147324021387,0.0834129567377283))
#403=DIRECTION('',(2.83274922616151E-16,1.0,-4.44089209850062E-16))
#404=DIRECTION('',(1.6996495356969E-15,4.44089209850061E-16,1.0))
#405=ORIENTED_EDGE('',*,*,#526,.F.)
#406=ORIENTED_EDGE('',*,*,#502,.T.)
#407=ORIENTED_EDGE('',*,*,#508,.F.)
#408=ORIENTED_EDGE('',*,*,#567,.F.)
#409=CARTESIAN_POINT('',(-0.00678686894680547,0.111420904459837,0.0823326518143244))
#410=DIRECTION('',(1.0,-1.22460635382239E-16,-1.43056468663116E-15))
#411=DIRECTION('',(1.43056468663116E-15,5.0224193431004E-16,1.0))
#412=ORIENTED_EDGE('',*,*,#498,.T.)
#413=ORIENTED_EDGE('',*,*,#530,.F.)
#414=ORIENTED_EDGE('',*,*,#533,.F.)
#415=ORIENTED_EDGE('',*,*,#538,.F.)
#416=ORIENTED_EDGE('',*,*,#558,.F.)
#417=ORIENTED_EDGE('',*,*,#510,.T.)
#418=ORIENTED_EDGE('',*,*,#560,.T.)
#419=ORIENTED_EDGE('',*,*,#561,.F.)
#420=ORIENTED_EDGE('',*,*,#565,.F.)
#421=ORIENTED_EDGE('',*,*,#571,.F.)
#422=ORIENTED_EDGE('',*,*,#572,.F.)
#423=ORIENTED_EDGE('',*,*,#500,.T.)
#424=ORIENTED_EDGE('',*,*,#552,.T.)
#425=CARTESIAN_POINT('',(-0.0035868689468055,0.100470904459837,0.0902129567377284))
#426=DIRECTION('',(-1.6996495356969E-15,-4.44089209850061E-16,-1.0))
#427=DIRECTION('',(2.83274922616152E-16,1.0,-4.44089209850061E-16))
#428=ORIENTED_EDGE('',*,*,#522,.T.)
#429=ORIENTED_EDGE('',*,*,#573,.F.)
#430=ORIENTED_EDGE('',*,*,#546,.F.)
#431=ORIENTED_EDGE('',*,*,#574,.T.)
#432=CARTESIAN_POINT('',(-0.029705968763801,0.120470904459837,0.0902129567377284))
#433=DIRECTION('',(2.83274922616151E-16,1.0,-4.44089209850061E-16))
#434=DIRECTION('',(1.0,-2.83274922616152E-16,-1.69357363899342E-15))
#435=ORIENTED_EDGE('',*,*,#519,.F.)
#436=ORIENTED_EDGE('',*,*,#566,.F.)
#437=ORIENTED_EDGE('',*,*,#549,.T.)
#438=ORIENTED_EDGE('',*,*,#575,.T.)
#439=CARTESIAN_POINT('',(-0.0230868689468055,0.115845904459837,0.0902129567377284))
#440=DIRECTION('',(1.0,-2.83274922616152E-16,-1.6996495356969E-15))
#441=DIRECTION('',(-2.83274922616151E-16,-1.0,4.44089209850061E-16))
#442=ORIENTED_EDGE('',*,*,#520,.T.)
#443=ORIENTED_EDGE('',*,*,#575,.F.)
#444=ORIENTED_EDGE('',*,*,#548,.F.)
#445=ORIENTED_EDGE('',*,*,#576,.T.)
#446=CARTESIAN_POINT('',(-0.029705968763801,0.0804709044598372,0.0902129567377285))
#447=DIRECTION('',(-2.83274922616151E-16,-1.0,4.44089209850061E-16))
#448=DIRECTION('',(-1.0,2.83274922616152E-16,1.69357363899342E-15))
#449=ORIENTED_EDGE('',*,*,#521,.T.)
#450=ORIENTED_EDGE('',*,*,#576,.F.)
#451=ORIENTED_EDGE('',*,*,#547,.F.)
#452=ORIENTED_EDGE('',*,*,#573,.T.)
#453=CARTESIAN_POINT('',(-0.0363250685807964,0.0868091142406121,0.0902129567377285))
#454=DIRECTION('',(-1.0,2.83274922616152E-16,1.6996495356969E-15))
#455=DIRECTION('',(2.83274922616151E-16,1.0,-4.44089209850061E-16))
#456=ORIENTED_EDGE('',*,*,#494,.T.)
#457=ORIENTED_EDGE('',*,*,#516,.T.)
#458=ORIENTED_EDGE('',*,*,#496,.T.)
#459=ORIENTED_EDGE('',*,*,#551,.T.)
#460=CARTESIAN_POINT('',(-0.029705968763801,0.113851804642842,0.0902129567377284))
#461=DIRECTION('',(-1.6996495356969E-15,-4.44089209850061E-16,-1.0))
#462=DIRECTION('',(1.0,3.70340278889476E-32,-1.6996495356969E-15))
#463=ORIENTED_EDGE('',*,*,#490,.T.)
#464=ORIENTED_EDGE('',*,*,#517,.T.)
#465=ORIENTED_EDGE('',*,*,#492,.T.)
#466=ORIENTED_EDGE('',*,*,#550,.T.)
#467=CARTESIAN_POINT('',(-0.029705968763801,0.0870900042768326,0.0902129567377285))
#468=DIRECTION('',(-1.6996495356969E-15,-4.44089209850061E-16,-1.0))
#469=DIRECTION('',(1.0,3.70340278889476E-32,-1.6996495356969E-15))
#470=ORIENTED_EDGE('',*,*,#545,.F.)
#471=ORIENTED_EDGE('',*,*,#577,.F.)
#472=ORIENTED_EDGE('',*,*,#523,.T.)
#473=ORIENTED_EDGE('',*,*,#574,.F.)
#474=CARTESIAN_POINT('',(-0.0230868689468055,0.115845904459837,0.0902129567377284))
#475=DIRECTION('',(1.0,-2.83274922616152E-16,-1.6996495356969E-15))
#476=DIRECTION('',(-2.83274922616151E-16,-1.0,4.44089209850061E-16))
#477=ORIENTED_EDGE('',*,*,#577,.T.)
#478=ORIENTED_EDGE('',*,*,#544,.F.)
#479=ORIENTED_EDGE('',*,*,#539,.F.)
#480=ORIENTED_EDGE('',*,*,#534,.F.)
#481=ORIENTED_EDGE('',*,*,#531,.F.)
#482=ORIENTED_EDGE('',*,*,#528,.F.)
#483=ORIENTED_EDGE('',*,*,#515,.F.)
#484=ORIENTED_EDGE('',*,*,#527,.F.)
#485=ORIENTED_EDGE('',*,*,#524,.T.)
#486=CARTESIAN_POINT('',(-0.0243250685807964,0.108920904459837,0.0902129567377284))
#487=DIRECTION('',(2.29892937961126E-16,1.0,-4.44089209850061E-16))
#488=DIRECTION('',(1.0,-2.29892937961127E-16,-1.65445017805589E-15))
#489=COLOUR_RGB('',0.560784339904785,0.686274528503418,0.560784339904785)
#490=EDGE_CURVE('',#578,#579,#580,.T.)
#491=EDGE_CURVE('321:3860',#578,#581,#582,.F.)
#492=EDGE_CURVE('',#583,#581,#584,.T.)
#493=EDGE_CURVE('321:3758',#583,#579,#585,.T.)
#494=EDGE_CURVE('',#586,#587,#588,.T.)
#495=EDGE_CURVE('321:3863',#586,#589,#590,.F.)
#496=EDGE_CURVE('',#591,#589,#592,.T.)
#497=EDGE_CURVE('321:3755',#591,#587,#593,.T.)
#498=EDGE_CURVE('',#594,#595,#596,.T.)
#499=EDGE_CURVE('321:3866',#594,#597,#598,.T.)
#500=EDGE_CURVE('',#599,#597,#600,.T.)
#501=EDGE_CURVE('321:3932',#601,#599,#602,.F.)
#502=EDGE_CURVE('321:3935',#603,#601,#604,.F.)
#503=EDGE_CURVE('321:3776',#605,#603,#606,.T.)
#504=EDGE_CURVE('321:3791',#607,#605,#608,.F.)
#505=EDGE_CURVE('321:3800',#595,#607,#609,.F.)
#506=EDGE_CURVE('',#610,#599,#611,.T.)
#507=EDGE_CURVE('321:3917',#612,#610,#613,.T.)
#508=EDGE_CURVE('321:3929',#612,#601,#614,.T.)
#509=EDGE_CURVE('',#615,#616,#617,.T.)
#510=EDGE_CURVE('321:3893',#618,#615,#619,.T.)
#511=EDGE_CURVE('321:3887',#618,#620,#621,.T.)
#512=EDGE_CURVE('321:3878',#620,#616,#622,.F.)
#513=EDGE_CURVE('',#595,#623,#624,.T.)
#514=EDGE_CURVE('321:3788',#607,#625,#626,.T.)
#515=EDGE_CURVE('321:3794',#625,#623,#627,.T.)
#516=EDGE_CURVE('321:3755',#587,#591,#628,.T.)
#517=EDGE_CURVE('321:3758',#579,#583,#629,.T.)
#518=EDGE_CURVE('321:3782',#630,#631,#632,.F.)
#519=EDGE_CURVE('321:3737',#630,#633,#634,.T.)
#520=EDGE_CURVE('321:3740',#635,#633,#636,.T.)
#521=EDGE_CURVE('321:3743',#637,#635,#638,.T.)
#522=EDGE_CURVE('321:3746',#639,#637,#640,.T.)
#523=EDGE_CURVE('321:3749',#641,#639,#642,.T.)
#524=EDGE_CURVE('321:3770',#643,#641,#644,.F.)
#525=EDGE_CURVE('321:3773',#643,#605,#645,.T.)
#526=EDGE_CURVE('321:3779',#603,#631,#646,.T.)
#527=EDGE_CURVE('321:3785',#643,#625,#647,.F.)
#528=EDGE_CURVE('321:3794',#623,#648,#649,.T.)
#529=EDGE_CURVE('321:3797',#648,#650,#651,.T.)
#530=EDGE_CURVE('321:3800',#650,#595,#652,.F.)
#531=EDGE_CURVE('321:3803',#648,#653,#654,.F.)
#532=EDGE_CURVE('321:3806',#653,#655,#656,.T.)
#533=EDGE_CURVE('321:3809',#655,#650,#657,.F.)
#534=EDGE_CURVE('321:3812',#653,#658,#659,.T.)
#535=EDGE_CURVE('321:3815',#658,#660,#661,.T.)
#536=EDGE_CURVE('321:3818',#662,#660,#663,.T.)
#537=EDGE_CURVE('321:3821',#662,#664,#665,.T.)
#538=EDGE_CURVE('321:3824',#664,#655,#666,.T.)
#539=EDGE_CURVE('321:3827',#658,#667,#668,.F.)
#540=EDGE_CURVE('321:3830',#667,#669,#670,.F.)
#541=EDGE_CURVE('321:3833',#669,#660,#671,.T.)
#542=EDGE_CURVE('321:3836',#672,#673,#674,.T.)
#543=EDGE_CURVE('321:3839',#673,#669,#675,.T.)
#544=EDGE_CURVE('321:3842',#667,#676,#677,.F.)
#545=EDGE_CURVE('321:3845',#676,#678,#679,.T.)
#546=EDGE_CURVE('321:3848',#678,#680,#681,.T.)
#547=EDGE_CURVE('321:3851',#680,#682,#683,.T.)
#548=EDGE_CURVE('321:3854',#682,#684,#685,.T.)
#549=EDGE_CURVE('321:3857',#672,#684,#686,.F.)
#550=EDGE_CURVE('321:3860',#581,#578,#687,.F.)
#551=EDGE_CURVE('321:3863',#589,#586,#688,.F.)
#552=EDGE_CURVE('321:3866',#597,#594,#689,.T.)
#553=EDGE_CURVE('321:3869',#673,#690,#691,.T.)
#554=EDGE_CURVE('321:3872',#692,#690,#693,.F.)
#555=EDGE_CURVE('321:3875',#694,#692,#695,.T.)
#556=EDGE_CURVE('321:3878',#616,#694,#696,.F.)
#557=EDGE_CURVE('321:3881',#662,#620,#697,.T.)
#558=EDGE_CURVE('321:3884',#618,#664,#698,.F.)
#559=EDGE_CURVE('321:3890',#694,#699,#700,.T.)
#560=EDGE_CURVE('321:3893',#615,#699,#701,.T.)
#561=EDGE_CURVE('321:3896',#702,#699,#703,.F.)
#562=EDGE_CURVE('321:3899',#692,#702,#704,.T.)
#563=EDGE_CURVE('321:3902',#705,#690,#706,.T.)
#564=EDGE_CURVE('321:3905',#707,#705,#708,.T.)
#565=EDGE_CURVE('321:3908',#707,#702,#709,.T.)
#566=EDGE_CURVE('321:3911',#672,#630,#710,.F.)
#567=EDGE_CURVE('321:3914',#631,#612,#711,.T.)
#568=EDGE_CURVE('321:3917',#610,#712,#713,.T.)
#569=EDGE_CURVE('321:3920',#712,#705,#714,.F.)
#570=EDGE_CURVE('321:3923',#715,#712,#716,.T.)
#571=EDGE_CURVE('321:3926',#715,#707,#717,.F.)
#572=EDGE_CURVE('321:3932',#599,#715,#718,.F.)
#573=EDGE_CURVE('321:3938',#680,#637,#719,.T.)
#574=EDGE_CURVE('321:3941',#678,#639,#720,.T.)
#575=EDGE_CURVE('321:3944',#684,#633,#721,.T.)
#576=EDGE_CURVE('321:3947',#682,#635,#722,.T.)
#577=EDGE_CURVE('321:3767',#641,#676,#723,.F.)
#578=VERTEX_POINT('',#724)
#579=VERTEX_POINT('',#725)
#580=LINE('',#726,#727)
#581=VERTEX_POINT('',#728)
#582=CIRCLE('',#729,0.0015)
#583=VERTEX_POINT('',#730)
#584=LINE('',#731,#732)
#585=CIRCLE('',#733,0.0015)
#586=VERTEX_POINT('',#734)
#587=VERTEX_POINT('',#735)
#588=LINE('',#736,#737)
#589=VERTEX_POINT('',#738)
#590=CIRCLE('',#739,0.0015)
#591=VERTEX_POINT('',#740)
#592=LINE('',#741,#742)
#593=CIRCLE('',#743,0.0015)
#594=VERTEX_POINT('',#744)
#595=VERTEX_POINT('',#745)
#596=LINE('',#746,#747)
#597=VERTEX_POINT('',#748)
#598=CIRCLE('',#749,0.00615)
#599=VERTEX_POINT('',#750)
#600=LINE('',#751,#752)
#601=VERTEX_POINT('',#753)
#602=B_SPLINE_CURVE_WITH_KNOTS('',3,(#754,#755,#756,#757,#758,#759,#760,#761,#762,#763,#764,#765,#766,#767,#768,#769,#770,#771,#772,#773,#774,#775,#776,#777,#778,#779,#780,#781,#782,#783,#784),.UNSPECIFIED.,.F.,.F.,(4,3,3,3,3,3,3,3,3,3,4),(0.000797157134364129,0.001961292155869,0.0025200188163323,0.00306315037981348,0.004282630983745,0.00507178243729384,0.0056876506319567,0.00693245901883659,0.00…
#603=VERTEX_POINT('',#785)
#604=LINE('',#786,#787)
#605=VERTEX_POINT('',#788)
#606=CIRCLE('',#789,0.00615)
#607=VERTEX_POINT('',#790)
#608=LINE('',#791,#792)
#609=B_SPLINE_CURVE_WITH_KNOTS('',3,(#793,#794,#795,#796,#797,#798,#799,#800,#801,#802,#803,#804,#805,#806,#807,#808,#809,#810,#811,#812,#813,#814,#815,#816,#817,#818,#819,#820),.UNSPECIFIED.,.F.,.F.,(4,3,3,3,3,3,3,3,3,4),(0.00213099361096806,0.00294374164517751,0.00351708618767044,0.00489699543446957,0.00576940466459658,0.0064189003514644,0.00776351199869804,0.00883903263811433,0.009409976088912…
#610=VERTEX_POINT('',#821)
#611=LINE('',#822,#823)
#612=VERTEX_POINT('',#824)
#613=CIRCLE('',#825,0.0033)
#614=LINE('',#826,#827)
#615=VERTEX_POINT('',#828)
#616=VERTEX_POINT('',#829)
#617=LINE('',#830,#831)
#618=VERTEX_POINT('',#832)
#619=B_SPLINE_CURVE_WITH_KNOTS('',3,(#833,#834,#835,#836,#837,#838,#839,#840,#841,#842,#843,#844,#845,#846,#847,#848,#849,#850,#851,#852,#853,#854,#855,#856,#857,#858,#859,#860),.UNSPECIFIED.,.F.,.F.,(4,3,3,3,3,3,3,3,3,4),(0.00213099361096799,0.00294374164517774,0.00351708618767035,0.00489699543446928,0.00576940466459406,0.0064189003514623,0.00776351199869552,0.00883903263810845,0.009409976088912…
#620=VERTEX_POINT('',#861)
#621=LINE('',#862,#863)
#622=CIRCLE('',#864,0.0038)
#623=VERTEX_POINT('',#865)
#624=LINE('',#866,#867)
#625=VERTEX_POINT('',#868)
#626=LINE('',#869,#870)
#627=CIRCLE('',#871,0.0038)
#628=CIRCLE('',#872,0.0015)
#629=CIRCLE('',#873,0.0015)
#630=VERTEX_POINT('',#874)
#631=VERTEX_POINT('',#875)
#632=LINE('',#876,#877)
#633=VERTEX_POINT('',#878)
#634=LINE('',#879,#880)
#635=VERTEX_POINT('',#881)
#636=LINE('',#882,#883)
#637=VERTEX_POINT('',#884)
#638=LINE('',#885,#886)
#639=VERTEX_POINT('',#887)
#640=LINE('',#888,#889)
#641=VERTEX_POINT('',#890)
#642=LINE('',#891,#892)
#643=VERTEX_POINT('',#893)
#644=LINE('',#894,#895)
#645=LINE('',#896,#897)
#646=LINE('',#898,#899)
#647=LINE('',#900,#901)
#648=VERTEX_POINT('',#902)
#649=CIRCLE('',#903,0.0038)
#650=VERTEX_POINT('',#904)
#651=LINE('',#905,#906)
#652=B_SPLINE_CURVE_WITH_KNOTS('',3,(#907,#908,#909,#910,#911,#912,#913,#914,#915,#916,#917,#918,#919,#920,#921,#922,#923,#924,#925,#926,#927,#928,#929,#930,#931,#932,#933,#934),.UNSPECIFIED.,.F.,.F.,(4,3,3,3,3,3,3,3,3,4),(0.00213099361096806,0.00294374164517751,0.00351708618767044,0.00489699543446957,0.00576940466459658,0.0064189003514644,0.00776351199869804,0.00883903263811433,0.009409976088912…
#653=VERTEX_POINT('',#935)
#654=LINE('',#936,#937)
#655=VERTEX_POINT('',#938)
#656=LINE('',#939,#940)
#657=LINE('',#941,#942)
#658=VERTEX_POINT('',#943)
#659=LINE('',#944,#945)
#660=VERTEX_POINT('',#946)
#661=CIRCLE('',#947,0.01165)
#662=VERTEX_POINT('',#948)
#663=LINE('',#949,#950)
#664=VERTEX_POINT('',#951)
#665=LINE('',#952,#953)
#666=CIRCLE('',#954,0.00615)
#667=VERTEX_POINT('',#955)
#668=LINE('',#956,#957)
#669=VERTEX_POINT('',#958)
#670=CIRCLE('',#959,0.01165)
#671=LINE('',#960,#961)
#672=VERTEX_POINT('',#962)
#673=VERTEX_POINT('',#963)
#674=LINE('',#964,#965)
#675=LINE('',#966,#967)
#676=VERTEX_POINT('',#968)
#677=LINE('',#969,#970)
#678=VERTEX_POINT('',#971)
#679=LINE('',#972,#973)
#680=VERTEX_POINT('',#974)
#681=LINE('',#975,#976)
#682=VERTEX_POINT('',#977)
#683=LINE('',#978,#979)
#684=VERTEX_POINT('',#980)
#685=LINE('',#981,#982)
#686=LINE('',#983,#984)
#687=CIRCLE('',#985,0.0015)
#688=CIRCLE('',#986,0.0015)
#689=CIRCLE('',#987,0.00615)
#690=VERTEX_POINT('',#988)
#691=LINE('',#989,#990)
#692=VERTEX_POINT('',#991)
#693=LINE('',#992,#993)
#694=VERTEX_POINT('',#994)
#695=LINE('',#995,#996)
#696=CIRCLE('',#997,0.0038)
#697=LINE('',#998,#999)
#698=LINE('',#1000,#1001)
#699=VERTEX_POINT('',#1002)
#700=LINE('',#1003,#1004)
#701=B_SPLINE_CURVE_WITH_KNOTS('',3,(#1005,#1006,#1007,#1008,#1009,#1010,#1011,#1012,#1013,#1014,#1015,#1016,#1017,#1018,#1019,#1020,#1021,#1022,#1023,#1024,#1025,#1026,#1027,#1028,#1029,#1030,#1031,#1032),.UNSPECIFIED.,.F.,.F.,(4,3,3,3,3,3,3,3,3,4),(0.00213099361096799,0.00294374164517774,0.00351708618767035,0.00489699543446928,0.00576940466459406,0.0064189003514623,0.00776351199869552,0.0088390…
#702=VERTEX_POINT('',#1033)
#703=LINE('',#1034,#1035)
#704=LINE('',#1036,#1037)
#705=VERTEX_POINT('',#1038)
#706=LINE('',#1039,#1040)
#707=VERTEX_POINT('',#1041)
#708=LINE('',#1042,#1043)
#709=CIRCLE('',#1044,0.00615)
#710=LINE('',#1045,#1046)
#711=LINE('',#1047,#1048)
#712=VERTEX_POINT('',#1049)
#713=CIRCLE('',#1050,0.0033)
#714=LINE('',#1051,#1052)
#715=VERTEX_POINT('',#1053)
#716=LINE('',#1054,#1055)
#717=LINE('',#1056,#1057)
#718=B_SPLINE_CURVE_WITH_KNOTS('',3,(#1058,#1059,#1060,#1061,#1062,#1063,#1064,#1065,#1066,#1067,#1068,#1069,#1070,#1071,#1072,#1073,#1074,#1075,#1076,#1077,#1078,#1079,#1080,#1081,#1082,#1083,#1084,#1085,#1086,#1087,#1088),.UNSPECIFIED.,.F.,.F.,(4,3,3,3,3,3,3,3,3,3,4),(0.000797157134364129,0.001961292155869,0.0025200188163323,0.00306315037981348,0.004282630983745,0.00507178243729384,0.0056876506…
#719=LINE('',#1089,#1090)
#720=LINE('',#1091,#1092)
#721=LINE('',#1093,#1094)
#722=LINE('',#1095,#1096)
#723=LINE('',#1097,#1098)
#724=CARTESIAN_POINT('',(-0.028205968763801,0.0870900042768326,0.0922129567377284))
#725=CARTESIAN_POINT('',(-0.028205968763801,0.0870900042768326,0.0792029567377285))
#726=CARTESIAN_POINT('',(-0.028205968763801,0.0870900042768326,0.0902129567377284))
#727=VECTOR('',#1099,1.0)
#728=CARTESIAN_POINT('',(-0.031205968763801,0.0870900042768326,0.0922129567377285))
#729=AXIS2_PLACEMENT_3D('',#1100,#1101,#1102)
#730=CARTESIAN_POINT('',(-0.031205968763801,0.0870900042768326,0.0792029567377285))
#731=CARTESIAN_POINT('',(-0.031205968763801,0.0870900042768326,0.0902129567377284))
#732=VECTOR('',#1103,1.0)
#733=AXIS2_PLACEMENT_3D('',#1104,#1105,#1106)
#734=CARTESIAN_POINT('',(-0.028205968763801,0.113851804642842,0.0922129567377284))
#735=CARTESIAN_POINT('',(-0.028205968763801,0.113851804642842,0.0792029567377284))
#736=CARTESIAN_POINT('',(-0.028205968763801,0.113851804642842,0.0902129567377284))
#737=VECTOR('',#1107,1.0)
#738=CARTESIAN_POINT('',(-0.031205968763801,0.113851804642842,0.0922129567377284))
#739=AXIS2_PLACEMENT_3D('',#1108,#1109,#1110)
#740=CARTESIAN_POINT('',(-0.031205968763801,0.113851804642842,0.0792029567377285))
#741=CARTESIAN_POINT('',(-0.031205968763801,0.113851804642842,0.0902129567377284))
#742=VECTOR('',#1111,1.0)
#743=AXIS2_PLACEMENT_3D('',#1112,#1113,#1114)
#744=CARTESIAN_POINT('',(-0.0035868689468055,0.106620904459837,0.0922129567377284))
#745=CARTESIAN_POINT('',(-0.0035868689468055,0.106620904459837,0.0872129567377284))
#746=CARTESIAN_POINT('',(-0.0035868689468055,0.106620904459837,0.0902129567377284))
#747=VECTOR('',#1115,1.0)
#748=CARTESIAN_POINT('',(-0.0035868689468055,0.0943209044598372,0.0922129567377284))
#749=AXIS2_PLACEMENT_3D('',#1116,#1117,#1118)
#750=CARTESIAN_POINT('',(-0.00358686894680551,0.0943209044598372,0.0867129567377283))
#751=CARTESIAN_POINT('',(-0.0035868689468055,0.0943209044598372,0.0902129567377284))
#752=VECTOR('',#1119,1.0)
#753=CARTESIAN_POINT('',(-0.00678686894680546,0.0952190000433421,0.0842191825125583))
#754=CARTESIAN_POINT('',(-0.000386868946804306,0.0952190000433429,0.0842191825125534))
#755=CARTESIAN_POINT('',(-0.000484914171725674,0.0951592608145094,0.0846083349429834))
#756=CARTESIAN_POINT('',(-0.000656661295554873,0.0950580977223214,0.0849803816512372))
#757=CARTESIAN_POINT('',(-0.000880420862014486,0.0949484377316141,0.0853011142428986))
#758=CARTESIAN_POINT('',(-0.000987814276872053,0.094895806413715,0.0854550498659409))
#759=CARTESIAN_POINT('',(-0.00110673888774168,0.0948415186762677,0.0855972558844769))
#760=CARTESIAN_POINT('',(-0.00123249192041261,0.0947894074020545,0.0857252951250742))
#761=CARTESIAN_POINT('',(-0.00135473495279346,0.0947387506501197,0.0858497605530795))
#762=CARTESIAN_POINT('',(-0.00148918633532008,0.0946876297946505,0.0859669650812371))
#763=CARTESIAN_POINT('',(-0.00163622341262457,0.0946384536885078,0.0860747196873502))
#764=CARTESIAN_POINT('',(-0.00196636232534459,0.0945280397268637,0.0863166585857214))
#765=CARTESIAN_POINT('',(-0.00235661317515356,0.094431072576571,0.0865040863906509))
#766=CARTESIAN_POINT('',(-0.00276595264150522,0.0943759396182903,0.0866092196211114))
#767=CARTESIAN_POINT('',(-0.00303084478806736,0.0943402619256519,0.0866772535376548))
#768=CARTESIAN_POINT('',(-0.0033029457231264,0.0943218138114304,0.0867112620143315))
#769=CARTESIAN_POINT('',(-0.0035664365824076,0.0943209384015174,0.0867128934823471))
#770=CARTESIAN_POINT('',(-0.00377206965713099,0.0943202552156469,0.0867141667097572))
#771=CARTESIAN_POINT('',(-0.00398200005602258,0.0943300225394207,0.0866960982640258))
#772=CARTESIAN_POINT('',(-0.00419088843082621,0.0943506380879442,0.0866572071076787))
#773=CARTESIAN_POINT('',(-0.00461309890236974,0.0943923067565403,0.0865785993178694))
#774=CARTESIAN_POINT('',(-0.00502529292404584,0.0944799942097626,0.0864128819260729))
#775=CARTESIAN_POINT('',(-0.00538007915953223,0.0945881417472188,0.0861832269651561))
#776=CARTESIAN_POINT('',(-0.00557502073530695,0.0946475647159227,0.0860570402772643))
#777=CARTESIAN_POINT('',(-0.00575279664788682,0.0947124666725856,0.0859123356845217))
#778=CARTESIAN_POINT('',(-0.00590870677849633,0.0947760322853868,0.08575796613714))
#779=CARTESIAN_POINT('',(-0.00603027550008662,0.0948255966738914,0.0856375986635557))
#780=CARTESIAN_POINT('',(-0.00614513359774949,0.0948770299734716,0.0855051088600352))
#781=CARTESIAN_POINT('',(-0.00625043988307727,0.0949276301686399,0.0853611327737806))
#782=CARTESIAN_POINT('',(-0.00649478644845745,0.0950450399116429,0.085027059056683))
#783=CARTESIAN_POINT('',(-0.00668264613924762,0.095155496796189,0.0846328544573154))
#784=CARTESIAN_POINT('',(-0.00678686894680664,0.0952190000433428,0.0842191825125537))
#785=CARTESIAN_POINT('',(-0.00678686894680547,0.0952190000433421,0.0792029567377284))
#786=CARTESIAN_POINT('',(-0.00678686894680547,0.0952190000433421,0.0902129567377284))
#787=VECTOR('',#1120,1.0)
#788=CARTESIAN_POINT('',(-0.00678686894680547,0.105722808876332,0.0792029567377284))
#789=AXIS2_PLACEMENT_3D('',#1121,#1122,#1123)
#790=CARTESIAN_POINT('',(-0.00678686894680546,0.105722808876332,0.0854623468909203))
#791=CARTESIAN_POINT('',(-0.00678686894680546,0.105722808876332,0.0902129567377284))
#792=VECTOR('',#1124,1.0)
#793=CARTESIAN_POINT('',(-0.00678686894680542,0.105722808876332,0.0854623468909204))
#794=CARTESIAN_POINT('',(-0.00664093340835325,0.105811727806688,0.0856902164951144))
#795=CARTESIAN_POINT('',(-0.00647276871388439,0.105905462891479,0.085898427629832))
#796=CARTESIAN_POINT('',(-0.00629239358282215,0.105993823655689,0.0860813151176892))
#797=CARTESIAN_POINT('',(-0.00616514984596515,0.106056156826361,0.086210331170192))
#798=CARTESIAN_POINT('',(-0.00602609922649557,0.106118842919053,0.086332895802312))
#799=CARTESIAN_POINT('',(-0.0058748441569506,0.106179465525269,0.0864469589522565))
#800=CARTESIAN_POINT('',(-0.00551080778157528,0.106325370280058,0.0867214828792535))
#801=CARTESIAN_POINT('',(-0.00507902845822413,0.106455195362287,0.0869399823977503))
#802=CARTESIAN_POINT('',(-0.00462112558375401,0.10653331431145,0.0870695006262832))
#803=CARTESIAN_POINT('',(-0.00433162923092061,0.10658270284367,0.0871513849228802))
#804=CARTESIAN_POINT('',(-0.00403225877459085,0.106611767832301,0.0871981632502323))
#805=CARTESIAN_POINT('',(-0.00373896299616602,0.106619023473011,0.0872099117546003))
#806=CARTESIAN_POINT('',(-0.00352060865455074,0.106624425189526,0.0872186583412373))
#807=CARTESIAN_POINT('',(-0.00330333388608554,0.106618332551844,0.0872088638930156))
#808=CARTESIAN_POINT('',(-0.00308324919773871,0.106600249216689,0.0871794361480464))
#809=CARTESIAN_POINT('',(-0.0026276211753941,0.106562812381369,0.0871185136670547))
#810=CARTESIAN_POINT('',(-0.00217512829761274,0.106471416174418,0.0869704618886266))
#811=CARTESIAN_POINT('',(-0.00177351347006696,0.106347488664542,0.0867523791301463))
#812=CARTESIAN_POINT('',(-0.00145227198966645,0.106248362203055,0.0865779402813315))
#813=CARTESIAN_POINT('',(-0.00116316947322035,0.106129573216274,0.0863593774282731))
#814=CARTESIAN_POINT('',(-0.000920776933627881,0.1060129666552,0.0861207147360123))
#815=CARTESIAN_POINT('',(-0.000792102105892557,0.105951065702373,0.0859940199092443))
#816=CARTESIAN_POINT('',(-0.000670482140800805,0.105886998384452,0.0858562699002387))
#817=CARTESIAN_POINT('',(-0.000557397528848676,0.105822988439726,0.0857069277331384))
#818=CARTESIAN_POINT('',(-0.00049784728168576,0.105789280864809,0.0856282842925399))
#819=CARTESIAN_POINT('',(-0.000440854591114426,0.105755702479888,0.0855466422416711))
#820=CARTESIAN_POINT('',(-0.000386868946805523,0.105722808876332,0.0854623468909203))
#821=CARTESIAN_POINT('',(-0.00358686894680551,0.092847324021387,0.0867129567377283))
#822=CARTESIAN_POINT('',(-0.00358686894680551,0.0940343268531796,0.0867129567377283))
#823=VECTOR('',#1125,1.0)
#824=CARTESIAN_POINT('',(-0.00678686894680547,0.092847324021387,0.0842191825125583))
#825=AXIS2_PLACEMENT_3D('',#1126,#1127,#1128)
#826=CARTESIAN_POINT('',(-0.00678686894680547,0.0939235300967741,0.0842191825125583))
#827=VECTOR('',#1129,1.0)
#828=CARTESIAN_POINT('',(0.00256313105319449,0.100470904459837,0.0872129567377283))
#829=CARTESIAN_POINT('',(0.00496313105319448,0.100470904459837,0.0872129567377284))
#830=CARTESIAN_POINT('',(0.00331273175088354,0.100470904459837,0.0872129567377283))
#831=VECTOR('',#1130,1.0)
#832=CARTESIAN_POINT('',(0.00166503546968956,0.103670904459837,0.0854623468909203))
#833=CARTESIAN_POINT('',(0.00166503546968957,0.103670904459837,0.0854623468909204))
#834=CARTESIAN_POINT('',(0.00175395440004565,0.103524968921385,0.0856902164951144))
#835=CARTESIAN_POINT('',(0.00184768948483659,0.103356804226916,0.0858984276298321))
#836=CARTESIAN_POINT('',(0.00193605024904627,0.103176429095854,0.0860813151176893))
#837=CARTESIAN_POINT('',(0.00199838341971872,0.103049185358997,0.0862103311701921))
#838=CARTESIAN_POINT('',(0.00206106951241045,0.102910134739527,0.086332895802312))
#839=CARTESIAN_POINT('',(0.00212169211862607,0.102758879669982,0.0864469589522564))
#840=CARTESIAN_POINT('',(0.00226759687341505,0.102394843294607,0.0867214828792534))
#841=CARTESIAN_POINT('',(0.00239742195564472,0.101963063971256,0.0869399823977502))
#842=CARTESIAN_POINT('',(0.00247554090480692,0.101505161096786,0.0870695006262831))
#843=CARTESIAN_POINT('',(0.00252492943702732,0.101215664743953,0.08715138492288))
#844=CARTESIAN_POINT('',(0.00255399442565828,0.100916294287624,0.087198163250232))
#845=CARTESIAN_POINT('',(0.00256125006636823,0.1006229985092,0.0872099117546002))
#846=CARTESIAN_POINT('',(0.00256665178288365,0.100404644167585,0.0872186583412373))
#847=CARTESIAN_POINT('',(0.00256055914520166,0.100187369399119,0.0872088638930158))
#848=CARTESIAN_POINT('',(0.00254247581004673,0.0999672847107724,0.0871794361480467))
#849=CARTESIAN_POINT('',(0.00250503897472702,0.099511656688428,0.0871185136670552))
#850=CARTESIAN_POINT('',(0.00241364276777619,0.0990591638106467,0.0869704618886275))
#851=CARTESIAN_POINT('',(0.00228971525789967,0.0986575489831008,0.0867523791301475))
#852=CARTESIAN_POINT('',(0.00219058879641356,0.0983363075027012,0.0865779402813334))
#853=CARTESIAN_POINT('',(0.00207179980963326,0.0980472049862557,0.0863593774282761))
#854=CARTESIAN_POINT('',(0.00195519324855927,0.0978048124466635,0.0861207147360162))
#855=CARTESIAN_POINT('',(0.00189329229573119,0.0976761376189267,0.0859940199092471))
#856=CARTESIAN_POINT('',(0.00182922497780972,0.0975545176538338,0.0858562699002405))
#857=CARTESIAN_POINT('',(0.00176521503308347,0.0974414330418806,0.0857069277331388))
#858=CARTESIAN_POINT('',(0.00173150745816676,0.0973818827947176,0.0856282842925401))
#859=CARTESIAN_POINT('',(0.00169792907324526,0.0973248901041462,0.0855466422416712))
#860=CARTESIAN_POINT('',(0.00166503546968953,0.0972709044598372,0.0854623468909203))
#861=CARTESIAN_POINT('',(0.00496313105319449,0.103670904459837,0.0854623468909203))
#862=CARTESIAN_POINT('',(0.00468247059327292,0.103670904459837,0.0854623468909203))
#863=VECTOR('',#1131,1.0)
#864=AXIS2_PLACEMENT_3D('',#1132,#1133,#1134)
#865=CARTESIAN_POINT('',(-0.0035868689468055,0.108920904459837,0.0872129567377284))
#866=CARTESIAN_POINT('',(-0.0035868689468055,0.107320505157526,0.0872129567377284))
#867=VECTOR('',#1135,1.0)
#868=CARTESIAN_POINT('',(-0.00678686894680547,0.108920904459837,0.0854623468909204))
#869=CARTESIAN_POINT('',(-0.00678686894680547,0.108740243999916,0.0854623468909204))
#870=VECTOR('',#1136,1.0)
#871=AXIS2_PLACEMENT_3D('',#1137,#1138,#1139)
#872=AXIS2_PLACEMENT_3D('',#1140,#1141,#1142)
#873=AXIS2_PLACEMENT_3D('',#1143,#1144,#1145)
#874=CARTESIAN_POINT('',(-0.0230868689468055,0.092847324021387,0.0792029567377284))
#875=CARTESIAN_POINT('',(-0.00678686894680548,0.092847324021387,0.0792029567377284))
#876=CARTESIAN_POINT('',(-0.0155917328963719,0.092847324021387,0.0792029567377284))
#877=VECTOR('',#1146,1.0)
#878=CARTESIAN_POINT('',(-0.0230868689468055,0.0804709044598372,0.0792029567377285))
#879=CARTESIAN_POINT('',(-0.0230868689468055,0.093147324021387,0.0792029567377284))
#880=VECTOR('',#1147,1.0)
#881=CARTESIAN_POINT('',(-0.0363250685807965,0.0804709044598372,0.0792029567377285))
#882=CARTESIAN_POINT('',(-0.0263964188553033,0.0804709044598372,0.0792029567377285))
#883=VECTOR('',#1148,1.0)
#884=CARTESIAN_POINT('',(-0.0363250685807965,0.120470904459837,0.0792029567377285))
#885=CARTESIAN_POINT('',(-0.0363250685807965,0.101327509350225,0.0792029567377285))
#886=VECTOR('',#1149,1.0)
#887=CARTESIAN_POINT('',(-0.0230868689468055,0.120470904459837,0.0792029567377284))
#888=CARTESIAN_POINT('',(-0.0263964188553032,0.120470904459837,0.0792029567377284))
#889=VECTOR('',#1150,1.0)
#890=CARTESIAN_POINT('',(-0.0230868689468055,0.108920904459837,0.0792029567377284))
#891=CARTESIAN_POINT('',(-0.0230868689468055,0.111220904459837,0.0792029567377284))
#892=VECTOR('',#1151,1.0)
#893=CARTESIAN_POINT('',(-0.00678686894680548,0.108920904459837,0.0792029567377284))
#894=CARTESIAN_POINT('',(-0.0144491739657276,0.108920904459837,0.0792029567377284))
#895=VECTOR('',#1152,1.0)
#896=CARTESIAN_POINT('',(-0.00678686894680548,0.111420904459837,0.0792029567377284))
#897=VECTOR('',#1153,1.0)
#898=CARTESIAN_POINT('',(-0.00678686894680548,0.111420904459837,0.0792029567377284))
#899=VECTOR('',#1154,1.0)
#900=CARTESIAN_POINT('',(-0.00678686894680547,0.108920904459837,0.0862728042760264))
#901=VECTOR('',#1155,1.0)
#902=CARTESIAN_POINT('',(-0.000386868946805471,0.108920904459837,0.0854623468909202))
#903=AXIS2_PLACEMENT_3D('',#1156,#1157,#1158)
#904=CARTESIAN_POINT('',(-0.000386868946805481,0.105722808876332,0.0854623468909202))
#905=CARTESIAN_POINT('',(-0.000386868946805471,0.108740243999916,0.0854623468909202))
#906=VECTOR('',#1159,1.0)
#907=CARTESIAN_POINT('',(-0.00678686894680542,0.105722808876332,0.0854623468909204))
#908=CARTESIAN_POINT('',(-0.00664093340835325,0.105811727806688,0.0856902164951144))
#909=CARTESIAN_POINT('',(-0.00647276871388439,0.105905462891479,0.085898427629832))
#910=CARTESIAN_POINT('',(-0.00629239358282215,0.105993823655689,0.0860813151176892))
#911=CARTESIAN_POINT('',(-0.00616514984596515,0.106056156826361,0.086210331170192))
#912=CARTESIAN_POINT('',(-0.00602609922649557,0.106118842919053,0.086332895802312))
#913=CARTESIAN_POINT('',(-0.0058748441569506,0.106179465525269,0.0864469589522565))
#914=CARTESIAN_POINT('',(-0.00551080778157528,0.106325370280058,0.0867214828792535))
#915=CARTESIAN_POINT('',(-0.00507902845822413,0.106455195362287,0.0869399823977503))
#916=CARTESIAN_POINT('',(-0.00462112558375401,0.10653331431145,0.0870695006262832))
#917=CARTESIAN_POINT('',(-0.00433162923092061,0.10658270284367,0.0871513849228802))
#918=CARTESIAN_POINT('',(-0.00403225877459085,0.106611767832301,0.0871981632502323))
#919=CARTESIAN_POINT('',(-0.00373896299616602,0.106619023473011,0.0872099117546003))
#920=CARTESIAN_POINT('',(-0.00352060865455074,0.106624425189526,0.0872186583412373))
#921=CARTESIAN_POINT('',(-0.00330333388608554,0.106618332551844,0.0872088638930156))
#922=CARTESIAN_POINT('',(-0.00308324919773871,0.106600249216689,0.0871794361480464))
#923=CARTESIAN_POINT('',(-0.0026276211753941,0.106562812381369,0.0871185136670547))
#924=CARTESIAN_POINT('',(-0.00217512829761274,0.106471416174418,0.0869704618886266))
#925=CARTESIAN_POINT('',(-0.00177351347006696,0.106347488664542,0.0867523791301463))
#926=CARTESIAN_POINT('',(-0.00145227198966645,0.106248362203055,0.0865779402813315))
#927=CARTESIAN_POINT('',(-0.00116316947322035,0.106129573216274,0.0863593774282731))
#928=CARTESIAN_POINT('',(-0.000920776933627881,0.1060129666552,0.0861207147360123))
#929=CARTESIAN_POINT('',(-0.000792102105892557,0.105951065702373,0.0859940199092443))
#930=CARTESIAN_POINT('',(-0.000670482140800805,0.105886998384452,0.0858562699002387))
#931=CARTESIAN_POINT('',(-0.000557397528848676,0.105822988439726,0.0857069277331384))
#932=CARTESIAN_POINT('',(-0.00049784728168576,0.105789280864809,0.0856282842925399))
#933=CARTESIAN_POINT('',(-0.000440854591114426,0.105755702479888,0.0855466422416711))
#934=CARTESIAN_POINT('',(-0.000386868946805523,0.105722808876332,0.0854623468909203))
#935=CARTESIAN_POINT('',(-0.000386868946805482,0.108920904459837,0.0792029567377284))
#936=CARTESIAN_POINT('',(-0.000386868946805468,0.108920904459837,0.0862728042760264))
#937=VECTOR('',#1160,1.0)
#938=CARTESIAN_POINT('',(-0.00038686894680549,0.105722808876332,0.0792029567377284))
#939=CARTESIAN_POINT('',(-0.000386868946805482,0.111420904459837,0.0792029567377284))
#940=VECTOR('',#1161,1.0)
#941=CARTESIAN_POINT('',(-0.000386868946805463,0.105722808876332,0.0902129567377284))
#942=VECTOR('',#1162,1.0)
#943=CARTESIAN_POINT('',(0.00443310611549984,0.108920904459837,0.0792029567377284))
#944=CARTESIAN_POINT('',(-0.013955968763801,0.108920904459837,0.0792029567377284))
#945=VECTOR('',#1163,1.0)
#946=CARTESIAN_POINT('',(0.00496313105319381,0.108384184437194,0.0792029567377284))
#947=AXIS2_PLACEMENT_3D('',#1164,#1165,#1166)
#948=CARTESIAN_POINT('',(0.00496313105319448,0.103670904459837,0.0792029567377284))
#949=CARTESIAN_POINT('',(0.00496313105319448,0.100470904459837,0.0792029567377284))
#950=VECTOR('',#1167,1.0)
#951=CARTESIAN_POINT('',(0.00166503546968957,0.103670904459837,0.0792029567377284))
#952=CARTESIAN_POINT('',(0.00736313105319448,0.103670904459837,0.0792029567377284))
#953=VECTOR('',#1168,1.0)
#954=AXIS2_PLACEMENT_3D('',#1169,#1170,#1171)
#955=CARTESIAN_POINT('',(0.00443310611549986,0.108920904459837,0.0922129567377284))
#956=CARTESIAN_POINT('',(0.00443310611549986,0.108920904459837,0.0902129567377284))
#957=VECTOR('',#1172,1.0)
#958=CARTESIAN_POINT('',(0.00496313105319383,0.108384184437194,0.0922129567377284))
#959=AXIS2_PLACEMENT_3D('',#1173,#1174,#1175)
#960=CARTESIAN_POINT('',(0.0049631310531945,0.108384184437192,0.0902129567377284))
#961=VECTOR('',#1176,1.0)
#962=CARTESIAN_POINT('',(-0.0230868689468055,0.092847324021387,0.0922129567377284))
#963=CARTESIAN_POINT('',(0.0049631310531945,0.092847324021387,0.0922129567377284))
#964=CARTESIAN_POINT('',(-0.0155917328963719,0.092847324021387,0.0922129567377284))
#965=VECTOR('',#1177,1.0)
#966=CARTESIAN_POINT('',(0.0049631310531945,0.101327509350225,0.0922129567377284))
#967=VECTOR('',#1178,1.0)
#968=CARTESIAN_POINT('',(-0.0230868689468055,0.108920904459837,0.0922129567377284))
#969=CARTESIAN_POINT('',(-0.0144491739657275,0.108920904459837,0.0922129567377284))
#970=VECTOR('',#1179,1.0)
#971=CARTESIAN_POINT('',(-0.0230868689468055,0.120470904459837,0.0922129567377284))
#972=CARTESIAN_POINT('',(-0.0230868689468055,0.109015009350225,0.0922129567377284))
#973=VECTOR('',#1180,1.0)
#974=CARTESIAN_POINT('',(-0.0363250685807964,0.120470904459837,0.0922129567377284))
#975=CARTESIAN_POINT('',(-0.0171396240572298,0.120470904459837,0.0922129567377284))
#976=VECTOR('',#1181,1.0)
#977=CARTESIAN_POINT('',(-0.0363250685807964,0.0804709044598372,0.0922129567377285))
#978=CARTESIAN_POINT('',(-0.0363250685807964,0.0944966142406121,0.0922129567377285))
#979=VECTOR('',#1182,1.0)
#980=CARTESIAN_POINT('',(-0.0230868689468055,0.0804709044598372,0.0922129567377284))
#981=CARTESIAN_POINT('',(-0.0171396240572298,0.0804709044598372,0.0922129567377284))
#982=VECTOR('',#1183,1.0)
#983=CARTESIAN_POINT('',(-0.0230868689468055,0.109015009350225,0.0922129567377284))
#984=VECTOR('',#1184,1.0)
#985=AXIS2_PLACEMENT_3D('',#1185,#1186,#1187)
#986=AXIS2_PLACEMENT_3D('',#1188,#1189,#1190)
#987=AXIS2_PLACEMENT_3D('',#1191,#1192,#1193)
#988=CARTESIAN_POINT('',(0.00496313105319448,0.092847324021387,0.0792029567377284))
#989=CARTESIAN_POINT('',(0.00496313105319449,0.092847324021387,0.0847079567377284))
#990=VECTOR('',#1194,1.0)
#991=CARTESIAN_POINT('',(0.00496313105319448,0.0972709044598371,0.0792029567377284))
#992=CARTESIAN_POINT('',(0.00496313105319448,0.100470904459837,0.0792029567377284))
#993=VECTOR('',#1195,1.0)
#994=CARTESIAN_POINT('',(0.00496313105319449,0.0972709044598371,0.0854623468909203))
#995=CARTESIAN_POINT('',(0.00496313105319448,0.0972709044598371,0.0807678042760264))
#996=VECTOR('',#1196,1.0)
#997=AXIS2_PLACEMENT_3D('',#1197,#1198,#1199)
#998=CARTESIAN_POINT('',(0.00496313105319448,0.103670904459837,0.0807678042760264))
#999=VECTOR('',#1200,1.0)
#1000=CARTESIAN_POINT('',(0.00166503546968956,0.103670904459837,0.0902129567377284))
#1001=VECTOR('',#1201,1.0)
#1002=CARTESIAN_POINT('',(0.00166503546968952,0.0972709044598371,0.0854623468909203))
#1003=CARTESIAN_POINT('',(0.00468247059327292,0.0972709044598371,0.0854623468909203))
#1004=VECTOR('',#1202,1.0)
#1005=CARTESIAN_POINT('',(0.00166503546968957,0.103670904459837,0.0854623468909204))
#1006=CARTESIAN_POINT('',(0.00175395440004565,0.103524968921385,0.0856902164951144))
#1007=CARTESIAN_POINT('',(0.00184768948483659,0.103356804226916,0.0858984276298321))
#1008=CARTESIAN_POINT('',(0.00193605024904627,0.103176429095854,0.0860813151176893))
#1009=CARTESIAN_POINT('',(0.00199838341971872,0.103049185358997,0.0862103311701921))
#1010=CARTESIAN_POINT('',(0.00206106951241045,0.102910134739527,0.086332895802312))
#1011=CARTESIAN_POINT('',(0.00212169211862607,0.102758879669982,0.0864469589522564))
#1012=CARTESIAN_POINT('',(0.00226759687341505,0.102394843294607,0.0867214828792534))
#1013=CARTESIAN_POINT('',(0.00239742195564472,0.101963063971256,0.0869399823977502))
#1014=CARTESIAN_POINT('',(0.00247554090480692,0.101505161096786,0.0870695006262831))
#1015=CARTESIAN_POINT('',(0.00252492943702732,0.101215664743953,0.08715138492288))
#1016=CARTESIAN_POINT('',(0.00255399442565828,0.100916294287624,0.087198163250232))
#1017=CARTESIAN_POINT('',(0.00256125006636823,0.1006229985092,0.0872099117546002))
#1018=CARTESIAN_POINT('',(0.00256665178288365,0.100404644167585,0.0872186583412373))
#1019=CARTESIAN_POINT('',(0.00256055914520166,0.100187369399119,0.0872088638930158))
#1020=CARTESIAN_POINT('',(0.00254247581004673,0.0999672847107724,0.0871794361480467))
#1021=CARTESIAN_POINT('',(0.00250503897472702,0.099511656688428,0.0871185136670552))
#1022=CARTESIAN_POINT('',(0.00241364276777619,0.0990591638106467,0.0869704618886275))
#1023=CARTESIAN_POINT('',(0.00228971525789967,0.0986575489831008,0.0867523791301475))
#1024=CARTESIAN_POINT('',(0.00219058879641356,0.0983363075027012,0.0865779402813334))
#1025=CARTESIAN_POINT('',(0.00207179980963326,0.0980472049862557,0.0863593774282761))
#1026=CARTESIAN_POINT('',(0.00195519324855927,0.0978048124466635,0.0861207147360162))
#1027=CARTESIAN_POINT('',(0.00189329229573119,0.0976761376189267,0.0859940199092471))
#1028=CARTESIAN_POINT('',(0.00182922497780972,0.0975545176538338,0.0858562699002405))
#1029=CARTESIAN_POINT('',(0.00176521503308347,0.0974414330418806,0.0857069277331388))
#1030=CARTESIAN_POINT('',(0.00173150745816676,0.0973818827947176,0.0856282842925401))
#1031=CARTESIAN_POINT('',(0.00169792907324526,0.0973248901041462,0.0855466422416712))
#1032=CARTESIAN_POINT('',(0.00166503546968953,0.0972709044598372,0.0854623468909203))
#1033=CARTESIAN_POINT('',(0.0016650354696895,0.0972709044598371,0.0792029567377284))
#1034=CARTESIAN_POINT('',(0.0016650354696895,0.0972709044598371,0.0902129567377284))
#1035=VECTOR('',#1203,1.0)
#1036=CARTESIAN_POINT('',(0.00736313105319448,0.0972709044598371,0.0792029567377284))
#1037=VECTOR('',#1204,1.0)
#1038=CARTESIAN_POINT('',(-0.000386868946805482,0.092847324021387,0.0792029567377284))
#1039=CARTESIAN_POINT('',(-0.0150985276944454,0.092847324021387,0.0792029567377284))
#1040=VECTOR('',#1205,1.0)
#1041=CARTESIAN_POINT('',(-0.000386868946805492,0.0952190000433421,0.0792029567377284))
#1042=CARTESIAN_POINT('',(-0.000386868946805482,0.111420904459837,0.0792029567377284))
#1043=VECTOR('',#1206,1.0)
#1044=AXIS2_PLACEMENT_3D('',#1207,#1208,#1209)
#1045=CARTESIAN_POINT('',(-0.0230868689468055,0.092847324021387,0.0902129567377284))
#1046=VECTOR('',#1210,1.0)
#1047=CARTESIAN_POINT('',(-0.00678686894680547,0.092847324021387,0.0862728042760264))
#1048=VECTOR('',#1211,1.0)
#1049=CARTESIAN_POINT('',(-0.000386868946805476,0.092847324021387,0.084219182512558))
#1050=AXIS2_PLACEMENT_3D('',#1212,#1213,#1214)
#1051=CARTESIAN_POINT('',(-0.000386868946805472,0.092847324021387,0.0862728042760264))
#1052=VECTOR('',#1215,1.0)
#1053=CARTESIAN_POINT('',(-0.000386868946805483,0.0952190000433421,0.084219182512558))
#1054=CARTESIAN_POINT('',(-0.000386868946805476,0.0939235300967741,0.084219182512558))
#1055=VECTOR('',#1216,1.0)
#1056=CARTESIAN_POINT('',(-0.000386868946805465,0.0952190000433421,0.0902129567377284))
#1057=VECTOR('',#1217,1.0)
#1058=CARTESIAN_POINT('',(-0.000386868946804306,0.0952190000433429,0.0842191825125534))
#1059=CARTESIAN_POINT('',(-0.000484914171725674,0.0951592608145094,0.0846083349429834))
#1060=CARTESIAN_POINT('',(-0.000656661295554873,0.0950580977223214,0.0849803816512372))
#1061=CARTESIAN_POINT('',(-0.000880420862014486,0.0949484377316141,0.0853011142428986))
#1062=CARTESIAN_POINT('',(-0.000987814276872053,0.094895806413715,0.0854550498659409))
#1063=CARTESIAN_POINT('',(-0.00110673888774168,0.0948415186762677,0.0855972558844769))
#1064=CARTESIAN_POINT('',(-0.00123249192041261,0.0947894074020545,0.0857252951250742))
#1065=CARTESIAN_POINT('',(-0.00135473495279346,0.0947387506501197,0.0858497605530795))
#1066=CARTESIAN_POINT('',(-0.00148918633532008,0.0946876297946505,0.0859669650812371))
#1067=CARTESIAN_POINT('',(-0.00163622341262457,0.0946384536885078,0.0860747196873502))
#1068=CARTESIAN_POINT('',(-0.00196636232534459,0.0945280397268637,0.0863166585857214))
#1069=CARTESIAN_POINT('',(-0.00235661317515356,0.094431072576571,0.0865040863906509))
#1070=CARTESIAN_POINT('',(-0.00276595264150522,0.0943759396182903,0.0866092196211114))
#1071=CARTESIAN_POINT('',(-0.00303084478806736,0.0943402619256519,0.0866772535376548))
#1072=CARTESIAN_POINT('',(-0.0033029457231264,0.0943218138114304,0.0867112620143315))
#1073=CARTESIAN_POINT('',(-0.0035664365824076,0.0943209384015174,0.0867128934823471))
#1074=CARTESIAN_POINT('',(-0.00377206965713099,0.0943202552156469,0.0867141667097572))
#1075=CARTESIAN_POINT('',(-0.00398200005602258,0.0943300225394207,0.0866960982640258))
#1076=CARTESIAN_POINT('',(-0.00419088843082621,0.0943506380879442,0.0866572071076787))
#1077=CARTESIAN_POINT('',(-0.00461309890236974,0.0943923067565403,0.0865785993178694))
#1078=CARTESIAN_POINT('',(-0.00502529292404584,0.0944799942097626,0.0864128819260729))
#1079=CARTESIAN_POINT('',(-0.00538007915953223,0.0945881417472188,0.0861832269651561))
#1080=CARTESIAN_POINT('',(-0.00557502073530695,0.0946475647159227,0.0860570402772643))
#1081=CARTESIAN_POINT('',(-0.00575279664788682,0.0947124666725856,0.0859123356845217))
#1082=CARTESIAN_POINT('',(-0.00590870677849633,0.0947760322853868,0.08575796613714))
#1083=CARTESIAN_POINT('',(-0.00603027550008662,0.0948255966738914,0.0856375986635557))
#1084=CARTESIAN_POINT('',(-0.00614513359774949,0.0948770299734716,0.0855051088600352))
#1085=CARTESIAN_POINT('',(-0.00625043988307727,0.0949276301686399,0.0853611327737806))
#1086=CARTESIAN_POINT('',(-0.00649478644845745,0.0950450399116429,0.085027059056683))
#1087=CARTESIAN_POINT('',(-0.00668264613924762,0.095155496796189,0.0846328544573154))
#1088=CARTESIAN_POINT('',(-0.00678686894680664,0.0952190000433428,0.0842191825125537))
#1089=CARTESIAN_POINT('',(-0.0363250685807964,0.120470904459837,0.0902129567377284))
#1090=VECTOR('',#1218,1.0)
#1091=CARTESIAN_POINT('',(-0.0230868689468055,0.120470904459837,0.0792029567377284))
#1092=VECTOR('',#1219,1.0)
#1093=CARTESIAN_POINT('',(-0.0230868689468055,0.0804709044598372,0.0902129567377284))
#1094=VECTOR('',#1220,1.0)
#1095=CARTESIAN_POINT('',(-0.0363250685807965,0.0804709044598372,0.0792029567377285))
#1096=VECTOR('',#1221,1.0)
#1097=CARTESIAN_POINT('',(-0.0230868689468055,0.108920904459837,0.0902129567377284))
#1098=VECTOR('',#1222,1.0)
#1099=DIRECTION('',(-1.6996495356969E-15,-4.44089209850061E-16,-1.0))
#1100=CARTESIAN_POINT('',(-0.029705968763801,0.0870900042768326,0.0922129567377284))
#1101=DIRECTION('',(-1.6996495356969E-15,-4.44089209850061E-16,-1.0))
#1102=DIRECTION('',(1.0,3.70340278889476E-32,-1.6996495356969E-15))
#1103=DIRECTION('',(1.6996495356969E-15,4.44089209850061E-16,1.0))
#1104=CARTESIAN_POINT('',(-0.029705968763801,0.0870900042768326,0.0792029567377285))
#1105=DIRECTION('',(-1.6996495356969E-15,-4.44089209850061E-16,-1.0))
#1106=DIRECTION('',(1.0,3.70340278889476E-32,-1.6996495356969E-15))
#1107=DIRECTION('',(-1.6996495356969E-15,-4.44089209850061E-16,-1.0))
#1108=CARTESIAN_POINT('',(-0.029705968763801,0.113851804642842,0.0922129567377284))
#1109=DIRECTION('',(-1.6996495356969E-15,-4.44089209850061E-16,-1.0))
#1110=DIRECTION('',(1.0,3.70340278889476E-32,-1.6996495356969E-15))
#1111=DIRECTION('',(1.6996495356969E-15,4.44089209850061E-16,1.0))
#1112=CARTESIAN_POINT('',(-0.029705968763801,0.113851804642842,0.0792029567377284))
#1113=DIRECTION('',(-1.6996495356969E-15,-4.44089209850061E-16,-1.0))
#1114=DIRECTION('',(1.0,3.70340278889476E-32,-1.6996495356969E-15))
#1115=DIRECTION('',(-1.6996495356969E-15,-4.44089209850061E-16,-1.0))
#1116=CARTESIAN_POINT('',(-0.0035868689468055,0.100470904459837,0.0922129567377284))
#1117=DIRECTION('',(1.6996495356969E-15,4.44089209850061E-16,1.0))
#1118=DIRECTION('',(2.83274922616152E-16,1.0,-4.44089209850061E-16))
#1119=DIRECTION('',(1.6996495356969E-15,4.44089209850061E-16,1.0))
#1120=DIRECTION('',(-1.6996495356969E-15,-4.44089209850061E-16,-1.0))
#1121=CARTESIAN_POINT('',(-0.00358686894680552,0.100470904459837,0.0792029567377284))
#1122=DIRECTION('',(1.6996495356969E-15,4.44089209850061E-16,1.0))
#1123=DIRECTION('',(2.83274922616152E-16,1.0,-4.44089209850061E-16))
#1124=DIRECTION('',(1.6996495356969E-15,4.44089209850061E-16,1.0))
#1125=DIRECTION('',(2.83274922616151E-16,1.0,-4.44089209850061E-16))
#1126=CARTESIAN_POINT('',(-0.00358686894680552,0.092847324021387,0.0834129567377283))
#1127=DIRECTION('',(2.83274922616151E-16,1.0,-4.44089209850062E-16))
#1128=DIRECTION('',(1.6996495356969E-15,4.44089209850061E-16,1.0))
#1129=DIRECTION('',(2.83274922616151E-16,1.0,-4.44089209850061E-16))
#1130=DIRECTION('',(1.0,-3.77475828372553E-15,1.79183382541248E-15))
#1131=DIRECTION('',(1.0,-3.77475828372553E-15,1.79183382541248E-15))
#1132=CARTESIAN_POINT('',(0.00496313105319447,0.100470904459837,0.0834129567377284))
#1133=DIRECTION('',(-1.0,2.83274922616152E-16,1.6996495356969E-15))
#1134=DIRECTION('',(1.6996495356969E-15,4.44089209850073E-16,1.0))
#1135=DIRECTION('',(2.83274922616158E-16,1.0,3.04739415125932E-15))
#1136=DIRECTION('',(2.83274922616158E-16,1.0,3.04739415125932E-15))
#1137=CARTESIAN_POINT('',(-0.00358686894680551,0.108920904459837,0.0834129567377284))
#1138=DIRECTION('',(2.29892937961126E-16,1.0,-4.44089209850061E-16))
#1139=DIRECTION('',(1.6996495356969E-15,4.44089209850061E-16,1.0))
#1140=CARTESIAN_POINT('',(-0.029705968763801,0.113851804642842,0.0792029567377284))
#1141=DIRECTION('',(-1.6996495356969E-15,-4.44089209850061E-16,-1.0))
#1142=DIRECTION('',(1.0,3.70340278889476E-32,-1.6996495356969E-15))
#1143=CARTESIAN_POINT('',(-0.029705968763801,0.0870900042768326,0.0792029567377285))
#1144=DIRECTION('',(-1.6996495356969E-15,-4.44089209850061E-16,-1.0))
#1145=DIRECTION('',(1.0,3.70340278889476E-32,-1.6996495356969E-15))
#1146=DIRECTION('',(-1.0,2.83274922616152E-16,1.6996495356969E-15))
#1147=DIRECTION('',(-2.83274922616151E-16,-1.0,4.44089209850061E-16))
#1148=DIRECTION('',(1.0,-2.83274922616152E-16,-1.6996495356969E-15))
#1149=DIRECTION('',(-2.83274922616151E-16,-1.0,4.44089209850061E-16))
#1150=DIRECTION('',(-1.0,2.83274922616152E-16,1.6996495356969E-15))
#1151=DIRECTION('',(2.83274922616151E-16,1.0,-4.44089209850061E-16))
#1152=DIRECTION('',(1.0,-2.29892937961127E-16,-1.6996495356969E-15))
#1153=DIRECTION('',(-1.22460635382238E-16,-1.0,5.0531952754118E-16))
#1154=DIRECTION('',(-1.22460635382238E-16,-1.0,5.0531952754118E-16))
#1155=DIRECTION('',(-1.43056468663116E-15,-4.44089209850061E-16,-1.0))
#1156=CARTESIAN_POINT('',(-0.00358686894680551,0.108920904459837,0.0834129567377284))
#1157=DIRECTION('',(2.29892937961126E-16,1.0,-4.44089209850061E-16))
#1158=DIRECTION('',(1.6996495356969E-15,4.44089209850061E-16,1.0))
#1159=DIRECTION('',(-2.83274922616158E-16,-1.0,-3.04739415125932E-15))
#1160=DIRECTION('',(1.63841921800578E-15,4.44089209850061E-16,1.0))
#1161=DIRECTION('',(-1.22460635382238E-16,-1.0,5.0531952754118E-16))
#1162=DIRECTION('',(-1.6996495356969E-15,-4.44089209850061E-16,-1.0))
#1163=DIRECTION('',(1.0,-2.29892937961127E-16,-1.6996495356969E-15))
#1164=CARTESIAN_POINT('',(-0.00358686894680552,0.100470904459837,0.0792029567377284))
#1165=DIRECTION('',(-1.6996495356969E-15,-4.44089209850061E-16,-1.0))
#1166=DIRECTION('',(2.83274922616152E-16,1.0,-4.44089209850061E-16))
#1167=DIRECTION('',(2.83274922616151E-16,1.0,-4.44089209850061E-16))
#1168=DIRECTION('',(-1.0,2.83274922616152E-16,1.6996495356969E-15))
#1169=CARTESIAN_POINT('',(-0.00358686894680552,0.100470904459837,0.0792029567377284))
#1170=DIRECTION('',(1.6996495356969E-15,4.44089209850061E-16,1.0))
#1171=DIRECTION('',(2.83274922616152E-16,1.0,-4.44089209850061E-16))
#1172=DIRECTION('',(-1.6996495356969E-15,-4.44089209850061E-16,-1.0))
#1173=CARTESIAN_POINT('',(-0.0035868689468055,0.100470904459837,0.0922129567377284))
#1174=DIRECTION('',(1.6996495356969E-15,4.44089209850061E-16,1.0))
#1175=DIRECTION('',(2.83274922616152E-16,1.0,-4.44089209850061E-16))
#1176=DIRECTION('',(-1.6996495356969E-15,-4.44089209850061E-16,-1.0))
#1177=DIRECTION('',(1.0,-2.83274922616152E-16,-1.6996495356969E-15))
#1178=DIRECTION('',(2.83274922616151E-16,1.0,-4.44089209850061E-16))
#1179=DIRECTION('',(1.0,-2.29892937961127E-16,-1.6996495356969E-15))
#1180=DIRECTION('',(2.83274922616151E-16,1.0,-4.44089209850061E-16))
#1181=DIRECTION('',(-1.0,2.83274922616152E-16,1.6996495356969E-15))
#1182=DIRECTION('',(-2.83274922616151E-16,-1.0,4.44089209850061E-16))
#1183=DIRECTION('',(1.0,-2.83274922616152E-16,-1.6996495356969E-15))
#1184=DIRECTION('',(2.83274922616151E-16,1.0,-4.44089209850061E-16))
#1185=CARTESIAN_POINT('',(-0.029705968763801,0.0870900042768326,0.0922129567377284))
#1186=DIRECTION('',(-1.6996495356969E-15,-4.44089209850061E-16,-1.0))
#1187=DIRECTION('',(1.0,3.70340278889476E-32,-1.6996495356969E-15))
#1188=CARTESIAN_POINT('',(-0.029705968763801,0.113851804642842,0.0922129567377284))
#1189=DIRECTION('',(-1.6996495356969E-15,-4.44089209850061E-16,-1.0))
#1190=DIRECTION('',(1.0,3.70340278889476E-32,-1.6996495356969E-15))
#1191=CARTESIAN_POINT('',(-0.0035868689468055,0.100470904459837,0.0922129567377284))
#1192=DIRECTION('',(1.6996495356969E-15,4.44089209850061E-16,1.0))
#1193=DIRECTION('',(2.83274922616152E-16,1.0,-4.44089209850061E-16))
#1194=DIRECTION('',(-1.6996495356969E-15,-4.44089209850061E-16,-1.0))
#1195=DIRECTION('',(2.83274922616151E-16,1.0,-4.44089209850061E-16))
#1196=DIRECTION('',(-1.6996495356969E-15,-4.44089209850061E-16,-1.0))
#1197=CARTESIAN_POINT('',(0.00496313105319447,0.100470904459837,0.0834129567377284))
#1198=DIRECTION('',(-1.0,2.83274922616152E-16,1.6996495356969E-15))
#1199=DIRECTION('',(1.6996495356969E-15,4.44089209850073E-16,1.0))
#1200=DIRECTION('',(1.6996495356969E-15,6.5194374122468E-16,1.0))
#1201=DIRECTION('',(1.6996495356969E-15,4.44089209850061E-16,1.0))
#1202=DIRECTION('',(-1.0,3.77475828372553E-15,-1.79183382541248E-15))
#1203=DIRECTION('',(-1.6996495356969E-15,-4.44089209850061E-16,-1.0))
#1204=DIRECTION('',(-1.0,2.83274922616152E-16,1.6996495356969E-15))
#1205=DIRECTION('',(1.0,-2.83274922616152E-16,-1.6996495356969E-15))
#1206=DIRECTION('',(-1.22460635382238E-16,-1.0,5.0531952754118E-16))
#1207=CARTESIAN_POINT('',(-0.00358686894680552,0.100470904459837,0.0792029567377284))
#1208=DIRECTION('',(1.6996495356969E-15,4.44089209850061E-16,1.0))
#1209=DIRECTION('',(2.83274922616152E-16,1.0,-4.44089209850061E-16))
#1210=DIRECTION('',(1.6996495356969E-15,4.44089209850061E-16,1.0))
#1211=DIRECTION('',(1.43056468663116E-15,4.44089209850061E-16,1.0))
#1212=CARTESIAN_POINT('',(-0.00358686894680552,0.092847324021387,0.0834129567377283))
#1213=DIRECTION('',(2.83274922616151E-16,1.0,-4.44089209850062E-16))
#1214=DIRECTION('',(1.6996495356969E-15,4.44089209850061E-16,1.0))
#1215=DIRECTION('',(1.63841921800578E-15,4.44089209850061E-16,1.0))
#1216=DIRECTION('',(-2.83274922616151E-16,-1.0,4.44089209850061E-16))
#1217=DIRECTION('',(1.6996495356969E-15,4.44089209850061E-16,1.0))
#1218=DIRECTION('',(-1.6996495356969E-15,-4.44089209850061E-16,-1.0))
#1219=DIRECTION('',(-1.6996495356969E-15,-4.44089209850061E-16,-1.0))
#1220=DIRECTION('',(-1.6996495356969E-15,-4.44089209850061E-16,-1.0))
#1221=DIRECTION('',(-1.6996495356969E-15,-4.44089209850061E-16,-1.0))
#1222=DIRECTION('',(-1.6996495356969E-15,-4.44089209850061E-16,-1.0))
#1223=PRESENTATION_LAYER_ASSIGNMENT('9','Capa0',(#25))
ENDSEC
END-ISO-10303-21
