# Supplementary material for: Open-source perfusion system for medium-scale fabrication of demineralized bone matrix chip grafts
Source: HardwareX. 2022 Nov 23;13:e00378. doi: 10.1016/j.ohx.2022.e00378 (PMC9722481; doi:10.1016/j.ohx.2022.e00378)
Supplement: Supplementary data 2 [file mmc2.zip › base(1).stp]

ISO-10303-21
HEADER
FILE_DESCRIPTION(('STEP AP214'),'1')
FILE_NAME('base.stp','2022-04-06T16:58:55',(' '),(' '),'Spatial InterOp 3D',' ',' ')
FILE_SCHEMA(('AUTOMOTIVE_DESIGN { 1 0 10303 214 1 1 1 1 }'))
ENDSEC
DATA
#1=MECHANICAL_DESIGN_GEOMETRIC_PRESENTATION_REPRESENTATION(' ',(#10),#6)
#2=PRODUCT_DEFINITION_CONTEXT('',#11,'design')
#3=APPLICATION_PROTOCOL_DEFINITION('INTERNATIONAL STANDARD','automotive_design',1994,#11)
#4=PRODUCT_CATEGORY_RELATIONSHIP('NONE','NONE',#12,#13)
#5=SHAPE_DEFINITION_REPRESENTATION(#14,#15)
#6= (GEOMETRIC_REPRESENTATION_CONTEXT(3)GLOBAL_UNCERTAINTY_ASSIGNED_CONTEXT((#18))GLOBAL_UNIT_ASSIGNED_CONTEXT((#20,#21,#22))REPRESENTATION_CONTEXT('NONE','WORKSPACE'))
#10=STYLED_ITEM('',(#24),#25)
#11=APPLICATION_CONTEXT(' ')
#12=PRODUCT_CATEGORY('part','NONE')
#13=PRODUCT_RELATED_PRODUCT_CATEGORY('detail',' ',(#26))
#14=PRODUCT_DEFINITION_SHAPE('NONE','NONE',#27)
#15=ADVANCED_BREP_SHAPE_REPRESENTATION('base',(#25,#28),#6)
#18=UNCERTAINTY_MEASURE_WITH_UNIT(LENGTH_MEASURE(1.0E-08),#20,'','')
#20= (CONVERSION_BASED_UNIT('METRE',#31)LENGTH_UNIT()NAMED_UNIT(#34))
#21= (NAMED_UNIT(#36)PLANE_ANGLE_UNIT()SI_UNIT($,.RADIAN.))
#22= (NAMED_UNIT(#36)SOLID_ANGLE_UNIT()SI_UNIT($,.STERADIAN.))
#24=PRESENTATION_STYLE_ASSIGNMENT((#42))
#25=MANIFOLD_SOLID_BREP('base',#43)
#26=PRODUCT('base','','PART--DESC',(#44))
#27=PRODUCT_DEFINITION('','NONE',#45,#2)
#28=AXIS2_PLACEMENT_3D('',#46,#47,#48)
#31=LENGTH_MEASURE_WITH_UNIT(LENGTH_MEASURE(1.0),#49)
#34=DIMENSIONAL_EXPONENTS(1.0,0.0,0.0,0.0,0.0,0.0,0.0)
#36=DIMENSIONAL_EXPONENTS(0.0,0.0,0.0,0.0,0.0,0.0,0.0)
#42=SURFACE_STYLE_USAGE(.BOTH.,#50)
#43=CLOSED_SHELL('',(#51,#52,#53,#54,#55,#56,#57,#58,#59,#60,#61,#62,#63,#64,#65,#66))
#44=PRODUCT_CONTEXT('',#11,'mechanical')
#45=PRODUCT_DEFINITION_FORMATION_WITH_SPECIFIED_SOURCE(' ','NONE',#26,.NOT_KNOWN.)
#46=CARTESIAN_POINT('',(0.0,0.0,0.0))
#47=DIRECTION('',(0.0,0.0,1.0))
#48=DIRECTION('',(1.0,0.0,0.0))
#49= (NAMED_UNIT(#34)LENGTH_UNIT()SI_UNIT($,.METRE.))
#50=SURFACE_SIDE_STYLE('',(#68))
#51=ADVANCED_FACE('97:92',(#69),#70,.F.)
#52=ADVANCED_FACE('97:74',(#71),#72,.T.)
#53=ADVANCED_FACE('97:71',(#73),#74,.T.)
#54=ADVANCED_FACE('97:68',(#75),#76,.T.)
#55=ADVANCED_FACE('97:65',(#77),#78,.T.)
#56=ADVANCED_FACE('97:65',(#79),#80,.T.)
#57=ADVANCED_FACE('97:68',(#81),#82,.T.)
#58=ADVANCED_FACE('97:71',(#83),#84,.T.)
#59=ADVANCED_FACE('97:74',(#85),#86,.T.)
#60=ADVANCED_FACE('97:77',(#87),#88,.T.)
#61=ADVANCED_FACE('97:80',(#89,#90),#91,.F.)
#62=ADVANCED_FACE('97:83',(#92),#93,.T.)
#63=ADVANCED_FACE('97:86',(#94),#95,.T.)
#64=ADVANCED_FACE('97:89',(#96),#97,.T.)
#65=ADVANCED_FACE('97:92',(#98),#99,.F.)
#66=ADVANCED_FACE('97:95',(#100,#101),#102,.T.)
#68=SURFACE_STYLE_FILL_AREA(#103)
#69=FACE_OUTER_BOUND('',#104,.T.)
#70=CYLINDRICAL_SURFACE('',#105,0.0042)
#71=FACE_OUTER_BOUND('',#106,.T.)
#72=CYLINDRICAL_SURFACE('',#107,0.01)
#73=FACE_OUTER_BOUND('',#108,.T.)
#74=CYLINDRICAL_SURFACE('',#109,0.01)
#75=FACE_OUTER_BOUND('',#110,.T.)
#76=CYLINDRICAL_SURFACE('',#111,0.01)
#77=FACE_OUTER_BOUND('',#112,.T.)
#78=CYLINDRICAL_SURFACE('',#113,0.01)
#79=FACE_OUTER_BOUND('',#114,.T.)
#80=CYLINDRICAL_SURFACE('',#115,0.01)
#81=FACE_OUTER_BOUND('',#116,.T.)
#82=CYLINDRICAL_SURFACE('',#117,0.01)
#83=FACE_OUTER_BOUND('',#118,.T.)
#84=CYLINDRICAL_SURFACE('',#119,0.01)
#85=FACE_OUTER_BOUND('',#120,.T.)
#86=CYLINDRICAL_SURFACE('',#121,0.01)
#87=FACE_OUTER_BOUND('',#122,.T.)
#88=PLANE('',#123)
#89=FACE_BOUND('',#124,.T.)
#90=FACE_OUTER_BOUND('',#125,.T.)
#91=PLANE('',#126)
#92=FACE_OUTER_BOUND('',#127,.T.)
#93=PLANE('',#128)
#94=FACE_OUTER_BOUND('',#129,.T.)
#95=PLANE('',#130)
#96=FACE_OUTER_BOUND('',#131,.T.)
#97=PLANE('',#132)
#98=FACE_OUTER_BOUND('',#133,.T.)
#99=CYLINDRICAL_SURFACE('',#134,0.0042)
#100=FACE_OUTER_BOUND('',#135,.T.)
#101=FACE_BOUND('',#136,.T.)
#102=PLANE('',#137)
#103=FILL_AREA_STYLE('',(#138))
#104=EDGE_LOOP('',(#139,#140,#141,#142))
#105=AXIS2_PLACEMENT_3D('',#143,#144,#145)
#106=EDGE_LOOP('',(#146,#147,#148,#149))
#107=AXIS2_PLACEMENT_3D('',#150,#151,#152)
#108=EDGE_LOOP('',(#153,#154,#155,#156))
#109=AXIS2_PLACEMENT_3D('',#157,#158,#159)
#110=EDGE_LOOP('',(#160,#161,#162,#163))
#111=AXIS2_PLACEMENT_3D('',#164,#165,#166)
#112=EDGE_LOOP('',(#167,#168,#169,#170))
#113=AXIS2_PLACEMENT_3D('',#171,#172,#173)
#114=EDGE_LOOP('',(#174,#175,#176,#177))
#115=AXIS2_PLACEMENT_3D('',#178,#179,#180)
#116=EDGE_LOOP('',(#181,#182,#183,#184))
#117=AXIS2_PLACEMENT_3D('',#185,#186,#187)
#118=EDGE_LOOP('',(#188,#189,#190,#191))
#119=AXIS2_PLACEMENT_3D('',#192,#193,#194)
#120=EDGE_LOOP('',(#195,#196,#197,#198))
#121=AXIS2_PLACEMENT_3D('',#199,#200,#201)
#122=EDGE_LOOP('',(#202,#203,#204,#205))
#123=AXIS2_PLACEMENT_3D('',#206,#207,#208)
#124=EDGE_LOOP('',(#209,#210))
#125=EDGE_LOOP('',(#211,#212,#213,#214,#215,#216,#217,#218,#219,#220,#221,#222))
#126=AXIS2_PLACEMENT_3D('',#223,#224,#225)
#127=EDGE_LOOP('',(#226,#227,#228,#229))
#128=AXIS2_PLACEMENT_3D('',#230,#231,#232)
#129=EDGE_LOOP('',(#233,#234,#235,#236))
#130=AXIS2_PLACEMENT_3D('',#237,#238,#239)
#131=EDGE_LOOP('',(#240,#241,#242,#243))
#132=AXIS2_PLACEMENT_3D('',#244,#245,#246)
#133=EDGE_LOOP('',(#247,#248,#249,#250))
#134=AXIS2_PLACEMENT_3D('',#251,#252,#253)
#135=EDGE_LOOP('',(#254,#255,#256,#257,#258,#259,#260,#261,#262,#263,#264,#265))
#136=EDGE_LOOP('',(#266,#267))
#137=AXIS2_PLACEMENT_3D('',#268,#269,#270)
#138=FILL_AREA_STYLE_COLOUR('',#271)
#139=ORIENTED_EDGE('',*,*,#272,.F.)
#140=ORIENTED_EDGE('',*,*,#273,.T.)
#141=ORIENTED_EDGE('',*,*,#274,.F.)
#142=ORIENTED_EDGE('',*,*,#275,.T.)
#143=CARTESIAN_POINT('',(-6.8611204815617E-09,-0.0492802707202719,0.33047))
#144=DIRECTION('',(-3.23108510433268E-15,0.0,1.0))
#145=DIRECTION('',(1.0,0.0,3.23108510433268E-15))
#146=ORIENTED_EDGE('',*,*,#276,.F.)
#147=ORIENTED_EDGE('',*,*,#277,.T.)
#148=ORIENTED_EDGE('',*,*,#278,.T.)
#149=ORIENTED_EDGE('',*,*,#279,.T.)
#150=CARTESIAN_POINT('',(0.0439999965694396,-0.0599101271838503,0.33047))
#151=DIRECTION('',(-3.23108510433268E-15,0.0,1.0))
#152=DIRECTION('',(0.707106781186548,-0.707106781186548,2.28472218786448E-15))
#153=ORIENTED_EDGE('',*,*,#280,.F.)
#154=ORIENTED_EDGE('',*,*,#281,.T.)
#155=ORIENTED_EDGE('',*,*,#282,.T.)
#156=ORIENTED_EDGE('',*,*,#283,.T.)
#157=CARTESIAN_POINT('',(-0.0440000034305604,-0.0599101271838503,0.33047))
#158=DIRECTION('',(-3.23108510433268E-15,0.0,1.0))
#159=DIRECTION('',(-0.707106781186548,-0.707106781186548,-2.28472218786448E-15))
#160=ORIENTED_EDGE('',*,*,#284,.F.)
#161=ORIENTED_EDGE('',*,*,#285,.T.)
#162=ORIENTED_EDGE('',*,*,#286,.T.)
#163=ORIENTED_EDGE('',*,*,#287,.T.)
#164=CARTESIAN_POINT('',(0.0439999965694396,0.0560898728161498,0.33047))
#165=DIRECTION('',(-3.23108510433268E-15,0.0,1.0))
#166=DIRECTION('',(0.707106781186548,0.707106781186548,2.28472218786448E-15))
#167=ORIENTED_EDGE('',*,*,#288,.F.)
#168=ORIENTED_EDGE('',*,*,#289,.T.)
#169=ORIENTED_EDGE('',*,*,#290,.T.)
#170=ORIENTED_EDGE('',*,*,#291,.T.)
#171=CARTESIAN_POINT('',(-0.0440000034305604,0.0560898728161498,0.33047))
#172=DIRECTION('',(-3.23108510433268E-15,0.0,1.0))
#173=DIRECTION('',(-0.707106781186548,0.707106781186548,-2.28472218786448E-15))
#174=ORIENTED_EDGE('',*,*,#288,.T.)
#175=ORIENTED_EDGE('',*,*,#292,.T.)
#176=ORIENTED_EDGE('',*,*,#293,.T.)
#177=ORIENTED_EDGE('',*,*,#294,.T.)
#178=CARTESIAN_POINT('',(-0.0440000034305604,0.0560898728161498,0.33047))
#179=DIRECTION('',(-3.23108510433268E-15,0.0,1.0))
#180=DIRECTION('',(-0.707106781186548,0.707106781186548,-2.28472218786448E-15))
#181=ORIENTED_EDGE('',*,*,#284,.T.)
#182=ORIENTED_EDGE('',*,*,#295,.T.)
#183=ORIENTED_EDGE('',*,*,#296,.T.)
#184=ORIENTED_EDGE('',*,*,#297,.T.)
#185=CARTESIAN_POINT('',(0.0439999965694396,0.0560898728161498,0.33047))
#186=DIRECTION('',(-3.23108510433268E-15,0.0,1.0))
#187=DIRECTION('',(0.707106781186548,0.707106781186548,2.28472218786448E-15))
#188=ORIENTED_EDGE('',*,*,#280,.T.)
#189=ORIENTED_EDGE('',*,*,#298,.T.)
#190=ORIENTED_EDGE('',*,*,#299,.T.)
#191=ORIENTED_EDGE('',*,*,#300,.T.)
#192=CARTESIAN_POINT('',(-0.0440000034305604,-0.0599101271838503,0.33047))
#193=DIRECTION('',(-3.23108510433268E-15,0.0,1.0))
#194=DIRECTION('',(-0.707106781186548,-0.707106781186548,-2.28472218786448E-15))
#195=ORIENTED_EDGE('',*,*,#276,.T.)
#196=ORIENTED_EDGE('',*,*,#301,.T.)
#197=ORIENTED_EDGE('',*,*,#302,.T.)
#198=ORIENTED_EDGE('',*,*,#303,.T.)
#199=CARTESIAN_POINT('',(0.0439999965694396,-0.0599101271838503,0.33047))
#200=DIRECTION('',(-3.23108510433268E-15,0.0,1.0))
#201=DIRECTION('',(0.707106781186548,-0.707106781186548,2.28472218786448E-15))
#202=ORIENTED_EDGE('',*,*,#293,.F.)
#203=ORIENTED_EDGE('',*,*,#304,.T.)
#204=ORIENTED_EDGE('',*,*,#286,.F.)
#205=ORIENTED_EDGE('',*,*,#305,.F.)
#206=CARTESIAN_POINT('',(-3.43056039560709E-09,0.0660898728161498,0.33047))
#207=DIRECTION('',(0.0,1.0,0.0))
#208=DIRECTION('',(-1.0,0.0,-2.97408903381759E-15))
#209=ORIENTED_EDGE('',*,*,#273,.F.)
#210=ORIENTED_EDGE('',*,*,#306,.F.)
#211=ORIENTED_EDGE('',*,*,#294,.F.)
#212=ORIENTED_EDGE('',*,*,#305,.T.)
#213=ORIENTED_EDGE('',*,*,#285,.F.)
#214=ORIENTED_EDGE('',*,*,#297,.F.)
#215=ORIENTED_EDGE('',*,*,#307,.T.)
#216=ORIENTED_EDGE('',*,*,#277,.F.)
#217=ORIENTED_EDGE('',*,*,#303,.F.)
#218=ORIENTED_EDGE('',*,*,#308,.T.)
#219=ORIENTED_EDGE('',*,*,#281,.F.)
#220=ORIENTED_EDGE('',*,*,#300,.F.)
#221=ORIENTED_EDGE('',*,*,#309,.T.)
#222=ORIENTED_EDGE('',*,*,#289,.F.)
#223=CARTESIAN_POINT('',(-3.43056039555764E-09,-0.00191012718385026,0.33047))
#224=DIRECTION('',(-3.23108510433268E-15,0.0,1.0))
#225=DIRECTION('',(1.0,0.0,3.23108510433268E-15))
#226=ORIENTED_EDGE('',*,*,#296,.F.)
#227=ORIENTED_EDGE('',*,*,#310,.T.)
#228=ORIENTED_EDGE('',*,*,#278,.F.)
#229=ORIENTED_EDGE('',*,*,#307,.F.)
#230=CARTESIAN_POINT('',(0.0539999965694396,-0.00191012718385025,0.33047))
#231=DIRECTION('',(1.0,-0.0,3.23108510433268E-15))
#232=DIRECTION('',(0.0,1.0,0.0))
#233=ORIENTED_EDGE('',*,*,#282,.F.)
#234=ORIENTED_EDGE('',*,*,#308,.F.)
#235=ORIENTED_EDGE('',*,*,#302,.F.)
#236=ORIENTED_EDGE('',*,*,#311,.T.)
#237=CARTESIAN_POINT('',(-3.43056039560709E-09,-0.0699101271838503,0.33047))
#238=DIRECTION('',(0.0,-1.0,0.0))
#239=DIRECTION('',(1.0,0.0,2.97408903381759E-15))
#240=ORIENTED_EDGE('',*,*,#290,.F.)
#241=ORIENTED_EDGE('',*,*,#309,.F.)
#242=ORIENTED_EDGE('',*,*,#299,.F.)
#243=ORIENTED_EDGE('',*,*,#312,.T.)
#244=CARTESIAN_POINT('',(-0.0540000034305604,-0.00191012718385025,0.33047))
#245=DIRECTION('',(-1.0,-0.0,-3.23108510433268E-15))
#246=DIRECTION('',(0.0,-1.0,0.0))
#247=ORIENTED_EDGE('',*,*,#272,.T.)
#248=ORIENTED_EDGE('',*,*,#313,.T.)
#249=ORIENTED_EDGE('',*,*,#274,.T.)
#250=ORIENTED_EDGE('',*,*,#306,.T.)
#251=CARTESIAN_POINT('',(-6.8611204815617E-09,-0.0492802707202719,0.33047))
#252=DIRECTION('',(-3.23108510433268E-15,0.0,1.0))
#253=DIRECTION('',(1.0,0.0,3.23108510433268E-15))
#254=ORIENTED_EDGE('',*,*,#291,.F.)
#255=ORIENTED_EDGE('',*,*,#312,.F.)
#256=ORIENTED_EDGE('',*,*,#298,.F.)
#257=ORIENTED_EDGE('',*,*,#283,.F.)
#258=ORIENTED_EDGE('',*,*,#311,.F.)
#259=ORIENTED_EDGE('',*,*,#301,.F.)
#260=ORIENTED_EDGE('',*,*,#279,.F.)
#261=ORIENTED_EDGE('',*,*,#310,.F.)
#262=ORIENTED_EDGE('',*,*,#295,.F.)
#263=ORIENTED_EDGE('',*,*,#287,.F.)
#264=ORIENTED_EDGE('',*,*,#304,.F.)
#265=ORIENTED_EDGE('',*,*,#292,.F.)
#266=ORIENTED_EDGE('',*,*,#313,.F.)
#267=ORIENTED_EDGE('',*,*,#275,.F.)
#268=CARTESIAN_POINT('',(-3.43056041171306E-09,-0.00191012718385026,0.33547))
#269=DIRECTION('',(-3.23108510433268E-15,0.0,1.0))
#270=DIRECTION('',(1.0,0.0,3.23108510433268E-15))
#271=COLOUR_RGB('',0.560784339904785,0.686274528503418,0.560784339904785)
#272=EDGE_CURVE('',#314,#315,#316,.T.)
#273=EDGE_CURVE('97:152',#314,#317,#318,.T.)
#274=EDGE_CURVE('',#319,#317,#320,.T.)
#275=EDGE_CURVE('97:173',#319,#315,#321,.T.)
#276=EDGE_CURVE('',#322,#323,#324,.T.)
#277=EDGE_CURVE('97:140',#322,#325,#326,.T.)
#278=EDGE_CURVE('97:143',#325,#327,#328,.T.)
#279=EDGE_CURVE('97:134',#327,#323,#329,.T.)
#280=EDGE_CURVE('',#330,#331,#332,.T.)
#281=EDGE_CURVE('97:128',#330,#333,#334,.T.)
#282=EDGE_CURVE('97:131',#333,#335,#336,.T.)
#283=EDGE_CURVE('97:122',#335,#331,#337,.T.)
#284=EDGE_CURVE('',#338,#339,#340,.T.)
#285=EDGE_CURVE('97:116',#338,#341,#342,.T.)
#286=EDGE_CURVE('97:119',#341,#343,#344,.T.)
#287=EDGE_CURVE('97:110',#343,#339,#345,.T.)
#288=EDGE_CURVE('',#346,#347,#348,.T.)
#289=EDGE_CURVE('97:104',#346,#349,#350,.T.)
#290=EDGE_CURVE('97:107',#349,#351,#352,.T.)
#291=EDGE_CURVE('97:98',#351,#347,#353,.T.)
#292=EDGE_CURVE('97:98',#347,#354,#355,.T.)
#293=EDGE_CURVE('97:101',#354,#356,#357,.T.)
#294=EDGE_CURVE('97:104',#356,#346,#358,.T.)
#295=EDGE_CURVE('97:110',#339,#359,#360,.T.)
#296=EDGE_CURVE('97:113',#359,#361,#362,.T.)
#297=EDGE_CURVE('97:116',#361,#338,#363,.T.)
#298=EDGE_CURVE('97:122',#331,#364,#365,.T.)
#299=EDGE_CURVE('97:125',#364,#366,#367,.T.)
#300=EDGE_CURVE('97:128',#366,#330,#368,.T.)
#301=EDGE_CURVE('97:134',#323,#369,#370,.T.)
#302=EDGE_CURVE('97:137',#369,#371,#372,.T.)
#303=EDGE_CURVE('97:140',#371,#322,#373,.T.)
#304=EDGE_CURVE('97:146',#354,#343,#374,.T.)
#305=EDGE_CURVE('97:149',#356,#341,#375,.T.)
#306=EDGE_CURVE('97:152',#317,#314,#376,.T.)
#307=EDGE_CURVE('97:155',#361,#325,#377,.T.)
#308=EDGE_CURVE('97:158',#371,#333,#378,.T.)
#309=EDGE_CURVE('97:161',#366,#349,#379,.T.)
#310=EDGE_CURVE('97:164',#359,#327,#380,.T.)
#311=EDGE_CURVE('97:167',#369,#335,#381,.T.)
#312=EDGE_CURVE('97:170',#364,#351,#382,.T.)
#313=EDGE_CURVE('97:173',#315,#319,#383,.T.)
#314=VERTEX_POINT('',#384)
#315=VERTEX_POINT('',#385)
#316=LINE('',#386,#387)
#317=VERTEX_POINT('',#388)
#318=CIRCLE('',#389,0.0042)
#319=VERTEX_POINT('',#390)
#320=LINE('',#391,#392)
#321=CIRCLE('',#393,0.0042)
#322=VERTEX_POINT('',#394)
#323=VERTEX_POINT('',#395)
#324=LINE('',#396,#397)
#325=VERTEX_POINT('',#398)
#326=CIRCLE('',#399,0.01)
#327=VERTEX_POINT('',#400)
#328=LINE('',#401,#402)
#329=CIRCLE('',#403,0.01)
#330=VERTEX_POINT('',#404)
#331=VERTEX_POINT('',#405)
#332=LINE('',#406,#407)
#333=VERTEX_POINT('',#408)
#334=CIRCLE('',#409,0.01)
#335=VERTEX_POINT('',#410)
#336=LINE('',#411,#412)
#337=CIRCLE('',#413,0.01)
#338=VERTEX_POINT('',#414)
#339=VERTEX_POINT('',#415)
#340=LINE('',#416,#417)
#341=VERTEX_POINT('',#418)
#342=CIRCLE('',#419,0.01)
#343=VERTEX_POINT('',#420)
#344=LINE('',#421,#422)
#345=CIRCLE('',#423,0.01)
#346=VERTEX_POINT('',#424)
#347=VERTEX_POINT('',#425)
#348=LINE('',#426,#427)
#349=VERTEX_POINT('',#428)
#350=CIRCLE('',#429,0.01)
#351=VERTEX_POINT('',#430)
#352=LINE('',#431,#432)
#353=CIRCLE('',#433,0.01)
#354=VERTEX_POINT('',#434)
#355=CIRCLE('',#435,0.01)
#356=VERTEX_POINT('',#436)
#357=LINE('',#437,#438)
#358=CIRCLE('',#439,0.01)
#359=VERTEX_POINT('',#440)
#360=CIRCLE('',#441,0.01)
#361=VERTEX_POINT('',#442)
#362=LINE('',#443,#444)
#363=CIRCLE('',#445,0.01)
#364=VERTEX_POINT('',#446)
#365=CIRCLE('',#447,0.01)
#366=VERTEX_POINT('',#448)
#367=LINE('',#449,#450)
#368=CIRCLE('',#451,0.01)
#369=VERTEX_POINT('',#452)
#370=CIRCLE('',#453,0.01)
#371=VERTEX_POINT('',#454)
#372=LINE('',#455,#456)
#373=CIRCLE('',#457,0.01)
#374=LINE('',#458,#459)
#375=LINE('',#460,#461)
#376=CIRCLE('',#462,0.0042)
#377=LINE('',#463,#464)
#378=LINE('',#465,#466)
#379=LINE('',#467,#468)
#380=LINE('',#469,#470)
#381=LINE('',#471,#472)
#382=LINE('',#473,#474)
#383=CIRCLE('',#475,0.0042)
#384=CARTESIAN_POINT('',(0.00419999313887952,-0.0492802707202719,0.33047))
#385=CARTESIAN_POINT('',(0.0041999931388795,-0.0492802707202719,0.33547))
#386=CARTESIAN_POINT('',(0.00419999313887952,-0.0492802707202719,0.33047))
#387=VECTOR('',#476,1.0)
#388=CARTESIAN_POINT('',(-0.00420000686112048,-0.0492802707202719,0.33047))
#389=AXIS2_PLACEMENT_3D('',#477,#478,#479)
#390=CARTESIAN_POINT('',(-0.0042000068611205,-0.0492802707202719,0.33547))
#391=CARTESIAN_POINT('',(-0.00420000686112048,-0.0492802707202719,0.33047))
#392=VECTOR('',#480,1.0)
#393=AXIS2_PLACEMENT_3D('',#481,#482,#483)
#394=CARTESIAN_POINT('',(0.0510710643813051,-0.0669811949957157,0.33047))
#395=CARTESIAN_POINT('',(0.0510710643813051,-0.0669811949957157,0.33547))
#396=CARTESIAN_POINT('',(0.0510710643813051,-0.0669811949957157,0.33047))
#397=VECTOR('',#484,1.0)
#398=CARTESIAN_POINT('',(0.0539999965694396,-0.0599101271838502,0.33047))
#399=AXIS2_PLACEMENT_3D('',#485,#486,#487)
#400=CARTESIAN_POINT('',(0.0539999965694396,-0.0599101271838502,0.33547))
#401=CARTESIAN_POINT('',(0.0539999965694396,-0.0599101271838503,0.33047))
#402=VECTOR('',#488,1.0)
#403=AXIS2_PLACEMENT_3D('',#489,#490,#491)
#404=CARTESIAN_POINT('',(-0.0510710712424259,-0.0669811949957157,0.33047))
#405=CARTESIAN_POINT('',(-0.0510710712424259,-0.0669811949957157,0.33547))
#406=CARTESIAN_POINT('',(-0.0510710712424259,-0.0669811949957157,0.33047))
#407=VECTOR('',#492,1.0)
#408=CARTESIAN_POINT('',(-0.0440000034305604,-0.0699101271838503,0.33047))
#409=AXIS2_PLACEMENT_3D('',#493,#494,#495)
#410=CARTESIAN_POINT('',(-0.0440000034305604,-0.0699101271838503,0.33547))
#411=CARTESIAN_POINT('',(-0.0440000034305604,-0.0699101271838503,0.33047))
#412=VECTOR('',#496,1.0)
#413=AXIS2_PLACEMENT_3D('',#497,#498,#499)
#414=CARTESIAN_POINT('',(0.0510710643813051,0.0631609406280152,0.33047))
#415=CARTESIAN_POINT('',(0.0510710643813051,0.0631609406280152,0.33547))
#416=CARTESIAN_POINT('',(0.0510710643813051,0.0631609406280152,0.33047))
#417=VECTOR('',#500,1.0)
#418=CARTESIAN_POINT('',(0.0439999965694396,0.0660898728161498,0.33047))
#419=AXIS2_PLACEMENT_3D('',#501,#502,#503)
#420=CARTESIAN_POINT('',(0.0439999965694396,0.0660898728161498,0.33547))
#421=CARTESIAN_POINT('',(0.0439999965694396,0.0660898728161498,0.33047))
#422=VECTOR('',#504,1.0)
#423=AXIS2_PLACEMENT_3D('',#505,#506,#507)
#424=CARTESIAN_POINT('',(-0.0510710712424259,0.0631609406280152,0.33047))
#425=CARTESIAN_POINT('',(-0.0510710712424259,0.0631609406280152,0.33547))
#426=CARTESIAN_POINT('',(-0.0510710712424259,0.0631609406280152,0.33047))
#427=VECTOR('',#508,1.0)
#428=CARTESIAN_POINT('',(-0.0540000034305604,0.0560898728161497,0.33047))
#429=AXIS2_PLACEMENT_3D('',#509,#510,#511)
#430=CARTESIAN_POINT('',(-0.0540000034305604,0.0560898728161497,0.33547))
#431=CARTESIAN_POINT('',(-0.0540000034305604,0.0560898728161498,0.33047))
#432=VECTOR('',#512,1.0)
#433=AXIS2_PLACEMENT_3D('',#513,#514,#515)
#434=CARTESIAN_POINT('',(-0.0440000034305604,0.0660898728161498,0.33547))
#435=AXIS2_PLACEMENT_3D('',#516,#517,#518)
#436=CARTESIAN_POINT('',(-0.0440000034305604,0.0660898728161498,0.33047))
#437=CARTESIAN_POINT('',(-0.0440000034305604,0.0660898728161498,0.33047))
#438=VECTOR('',#519,1.0)
#439=AXIS2_PLACEMENT_3D('',#520,#521,#522)
#440=CARTESIAN_POINT('',(0.0539999965694396,0.0560898728161498,0.33547))
#441=AXIS2_PLACEMENT_3D('',#523,#524,#525)
#442=CARTESIAN_POINT('',(0.0539999965694396,0.0560898728161498,0.33047))
#443=CARTESIAN_POINT('',(0.0539999965694396,0.0560898728161498,0.33047))
#444=VECTOR('',#526,1.0)
#445=AXIS2_PLACEMENT_3D('',#527,#528,#529)
#446=CARTESIAN_POINT('',(-0.0540000034305604,-0.0599101271838503,0.33547))
#447=AXIS2_PLACEMENT_3D('',#530,#531,#532)
#448=CARTESIAN_POINT('',(-0.0540000034305604,-0.0599101271838503,0.33047))
#449=CARTESIAN_POINT('',(-0.0540000034305604,-0.0599101271838503,0.33047))
#450=VECTOR('',#533,1.0)
#451=AXIS2_PLACEMENT_3D('',#534,#535,#536)
#452=CARTESIAN_POINT('',(0.0439999965694396,-0.0699101271838503,0.33547))
#453=AXIS2_PLACEMENT_3D('',#537,#538,#539)
#454=CARTESIAN_POINT('',(0.0439999965694396,-0.0699101271838503,0.33047))
#455=CARTESIAN_POINT('',(0.0439999965694396,-0.0699101271838503,0.33047))
#456=VECTOR('',#540,1.0)
#457=AXIS2_PLACEMENT_3D('',#541,#542,#543)
#458=CARTESIAN_POINT('',(-0.0540000034305604,0.0660898728161498,0.33547))
#459=VECTOR('',#544,1.0)
#460=CARTESIAN_POINT('',(-0.0540000034305604,0.0660898728161498,0.33047))
#461=VECTOR('',#545,1.0)
#462=AXIS2_PLACEMENT_3D('',#546,#547,#548)
#463=CARTESIAN_POINT('',(0.0539999965694396,0.0660898728161498,0.33047))
#464=VECTOR('',#549,1.0)
#465=CARTESIAN_POINT('',(0.0539999965694396,-0.0699101271838503,0.33047))
#466=VECTOR('',#550,1.0)
#467=CARTESIAN_POINT('',(-0.0540000034305604,-0.0699101271838503,0.33047))
#468=VECTOR('',#551,1.0)
#469=CARTESIAN_POINT('',(0.0539999965694396,0.0660898728161498,0.33547))
#470=VECTOR('',#552,1.0)
#471=CARTESIAN_POINT('',(0.0539999965694396,-0.0699101271838503,0.33547))
#472=VECTOR('',#553,1.0)
#473=CARTESIAN_POINT('',(-0.0540000034305604,-0.0699101271838503,0.33547))
#474=VECTOR('',#554,1.0)
#475=AXIS2_PLACEMENT_3D('',#555,#556,#557)
#476=DIRECTION('',(-3.23108510433268E-15,-0.0,1.0))
#477=CARTESIAN_POINT('',(-6.8611204815617E-09,-0.0492802707202719,0.33047))
#478=DIRECTION('',(3.23108510433268E-15,0.0,-1.0))
#479=DIRECTION('',(1.0,0.0,3.23108510433268E-15))
#480=DIRECTION('',(3.23108510433268E-15,0.0,-1.0))
#481=CARTESIAN_POINT('',(-6.86112049771713E-09,-0.0492802707202719,0.33547))
#482=DIRECTION('',(-3.23108510433268E-15,0.0,1.0))
#483=DIRECTION('',(1.0,0.0,3.23108510433268E-15))
#484=DIRECTION('',(-3.23108510433268E-15,0.0,1.0))
#485=CARTESIAN_POINT('',(0.0439999965694396,-0.0599101271838503,0.33047))
#486=DIRECTION('',(-3.23108510433268E-15,0.0,1.0))
#487=DIRECTION('',(0.707106781186548,-0.707106781186548,2.28472218786448E-15))
#488=DIRECTION('',(-3.23108510433268E-15,0.0,1.0))
#489=CARTESIAN_POINT('',(0.0439999965694396,-0.0599101271838503,0.33547))
#490=DIRECTION('',(3.23108510433268E-15,0.0,-1.0))
#491=DIRECTION('',(0.707106781186548,-0.707106781186548,2.28472218786448E-15))
#492=DIRECTION('',(-3.23108510433268E-15,0.0,1.0))
#493=CARTESIAN_POINT('',(-0.0440000034305604,-0.0599101271838503,0.33047))
#494=DIRECTION('',(-3.23108510433268E-15,0.0,1.0))
#495=DIRECTION('',(-0.707106781186548,-0.707106781186548,-2.28472218786448E-15))
#496=DIRECTION('',(-3.23108510433268E-15,0.0,1.0))
#497=CARTESIAN_POINT('',(-0.0440000034305604,-0.0599101271838503,0.33547))
#498=DIRECTION('',(3.23108510433268E-15,0.0,-1.0))
#499=DIRECTION('',(-0.707106781186548,-0.707106781186548,-2.28472218786448E-15))
#500=DIRECTION('',(-3.23108510433268E-15,0.0,1.0))
#501=CARTESIAN_POINT('',(0.0439999965694396,0.0560898728161498,0.33047))
#502=DIRECTION('',(-3.23108510433268E-15,0.0,1.0))
#503=DIRECTION('',(0.707106781186548,0.707106781186548,2.28472218786448E-15))
#504=DIRECTION('',(-3.23108510433268E-15,0.0,1.0))
#505=CARTESIAN_POINT('',(0.0439999965694396,0.0560898728161498,0.33547))
#506=DIRECTION('',(3.23108510433268E-15,0.0,-1.0))
#507=DIRECTION('',(0.707106781186548,0.707106781186548,2.28472218786448E-15))
#508=DIRECTION('',(-3.23108510433268E-15,0.0,1.0))
#509=CARTESIAN_POINT('',(-0.0440000034305604,0.0560898728161498,0.33047))
#510=DIRECTION('',(-3.23108510433268E-15,0.0,1.0))
#511=DIRECTION('',(-0.707106781186548,0.707106781186548,-2.28472218786448E-15))
#512=DIRECTION('',(-3.23108510433268E-15,0.0,1.0))
#513=CARTESIAN_POINT('',(-0.0440000034305604,0.0560898728161498,0.33547))
#514=DIRECTION('',(3.23108510433268E-15,0.0,-1.0))
#515=DIRECTION('',(-0.707106781186548,0.707106781186548,-2.28472218786448E-15))
#516=CARTESIAN_POINT('',(-0.0440000034305604,0.0560898728161498,0.33547))
#517=DIRECTION('',(3.23108510433268E-15,0.0,-1.0))
#518=DIRECTION('',(-0.707106781186548,0.707106781186548,-2.28472218786448E-15))
#519=DIRECTION('',(3.23108510433268E-15,0.0,-1.0))
#520=CARTESIAN_POINT('',(-0.0440000034305604,0.0560898728161498,0.33047))
#521=DIRECTION('',(-3.23108510433268E-15,0.0,1.0))
#522=DIRECTION('',(-0.707106781186548,0.707106781186548,-2.28472218786448E-15))
#523=CARTESIAN_POINT('',(0.0439999965694396,0.0560898728161498,0.33547))
#524=DIRECTION('',(3.23108510433268E-15,0.0,-1.0))
#525=DIRECTION('',(0.707106781186548,0.707106781186548,2.28472218786448E-15))
#526=DIRECTION('',(3.23108510433268E-15,0.0,-1.0))
#527=CARTESIAN_POINT('',(0.0439999965694396,0.0560898728161498,0.33047))
#528=DIRECTION('',(-3.23108510433268E-15,0.0,1.0))
#529=DIRECTION('',(0.707106781186548,0.707106781186548,2.28472218786448E-15))
#530=CARTESIAN_POINT('',(-0.0440000034305604,-0.0599101271838503,0.33547))
#531=DIRECTION('',(3.23108510433268E-15,0.0,-1.0))
#532=DIRECTION('',(-0.707106781186548,-0.707106781186548,-2.28472218786448E-15))
#533=DIRECTION('',(3.23108510433268E-15,0.0,-1.0))
#534=CARTESIAN_POINT('',(-0.0440000034305604,-0.0599101271838503,0.33047))
#535=DIRECTION('',(-3.23108510433268E-15,0.0,1.0))
#536=DIRECTION('',(-0.707106781186548,-0.707106781186548,-2.28472218786448E-15))
#537=CARTESIAN_POINT('',(0.0439999965694396,-0.0599101271838503,0.33547))
#538=DIRECTION('',(3.23108510433268E-15,0.0,-1.0))
#539=DIRECTION('',(0.707106781186548,-0.707106781186548,2.28472218786448E-15))
#540=DIRECTION('',(3.23108510433268E-15,0.0,-1.0))
#541=CARTESIAN_POINT('',(0.0439999965694396,-0.0599101271838503,0.33047))
#542=DIRECTION('',(-3.23108510433268E-15,0.0,1.0))
#543=DIRECTION('',(0.707106781186548,-0.707106781186548,2.28472218786448E-15))
#544=DIRECTION('',(1.0,0.0,2.97408903381759E-15))
#545=DIRECTION('',(1.0,0.0,2.97408903381759E-15))
#546=CARTESIAN_POINT('',(-6.8611204815617E-09,-0.0492802707202719,0.33047))
#547=DIRECTION('',(3.23108510433268E-15,0.0,-1.0))
#548=DIRECTION('',(1.0,0.0,3.23108510433268E-15))
#549=DIRECTION('',(0.0,-1.0,-0.0))
#550=DIRECTION('',(-1.0,0.0,-2.97408903381759E-15))
#551=DIRECTION('',(0.0,1.0,0.0))
#552=DIRECTION('',(0.0,-1.0,-0.0))
#553=DIRECTION('',(-1.0,0.0,-2.97408903381759E-15))
#554=DIRECTION('',(0.0,1.0,0.0))
#555=CARTESIAN_POINT('',(-6.86112049771713E-09,-0.0492802707202719,0.33547))
#556=DIRECTION('',(-3.23108510433268E-15,0.0,1.0))
#557=DIRECTION('',(1.0,0.0,3.23108510433268E-15))
#558=PRESENTATION_LAYER_ASSIGNMENT('9','Capa0',(#25))
ENDSEC
END-ISO-10303-21
