# Supplementary material for: Open-source perfusion system for medium-scale fabrication of demineralized bone matrix chip grafts
Source: HardwareX. 2022 Nov 23;13:e00378. doi: 10.1016/j.ohx.2022.e00378 (PMC9722481; doi:10.1016/j.ohx.2022.e00378)
Supplement: Supplementary data 2 [file mmc2.zip › base.stp]

ISO-10303-21
HEADER
FILE_DESCRIPTION(('STEP AP214'),'1')
FILE_NAME('base.stp','2022-03-02T17:51:55',(' '),(' '),'Spatial InterOp 3D',' ',' ')
FILE_SCHEMA(('AUTOMOTIVE_DESIGN { 1 0 10303 214 1 1 1 1 }'))
ENDSEC
DATA
#1=MECHANICAL_DESIGN_GEOMETRIC_PRESENTATION_REPRESENTATION(' ',(#10),#6)
#2=PRODUCT_DEFINITION_CONTEXT('',#11,'design')
#3=APPLICATION_PROTOCOL_DEFINITION('INTERNATIONAL STANDARD','automotive_design',1994,#11)
#4=PRODUCT_CATEGORY_RELATIONSHIP('NONE','NONE',#12,#13)
#5=SHAPE_DEFINITION_REPRESENTATION(#14,#15)
#6= (GEOMETRIC_REPRESENTATION_CONTEXT(3)GLOBAL_UNCERTAINTY_ASSIGNED_CONTEXT((#18))GLOBAL_UNIT_ASSIGNED_CONTEXT((#20,#21,#22))REPRESENTATION_CONTEXT('NONE','WORKSPACE'))
#10=STYLED_ITEM('',(#24),#25)
#11=APPLICATION_CONTEXT(' ')
#12=PRODUCT_CATEGORY('part','NONE')
#13=PRODUCT_RELATED_PRODUCT_CATEGORY('detail',' ',(#26))
#14=PRODUCT_DEFINITION_SHAPE('NONE','NONE',#27)
#15=ADVANCED_BREP_SHAPE_REPRESENTATION('S\X2\00F3\X0\lido',(#25,#28),#6)
#18=UNCERTAINTY_MEASURE_WITH_UNIT(LENGTH_MEASURE(1.0E-08),#20,'','')
#20= (CONVERSION_BASED_UNIT('METRE',#31)LENGTH_UNIT()NAMED_UNIT(#34))
#21= (NAMED_UNIT(#36)PLANE_ANGLE_UNIT()SI_UNIT($,.RADIAN.))
#22= (NAMED_UNIT(#36)SOLID_ANGLE_UNIT()SI_UNIT($,.STERADIAN.))
#24=PRESENTATION_STYLE_ASSIGNMENT((#42))
#25=MANIFOLD_SOLID_BREP('S\X2\00F3\X0\lido',#43)
#26=PRODUCT('S\X2\00F3\X0\lido','','PART--DESC',(#44))
#27=PRODUCT_DEFINITION('','NONE',#45,#2)
#28=AXIS2_PLACEMENT_3D('',#46,#47,#48)
#31=LENGTH_MEASURE_WITH_UNIT(LENGTH_MEASURE(1.0),#49)
#34=DIMENSIONAL_EXPONENTS(1.0,0.0,0.0,0.0,0.0,0.0,0.0)
#36=DIMENSIONAL_EXPONENTS(0.0,0.0,0.0,0.0,0.0,0.0,0.0)
#42=SURFACE_STYLE_USAGE(.BOTH.,#50)
#43=CLOSED_SHELL('',(#51,#52,#53,#54,#55,#56,#57,#58,#59,#60,#61,#62,#63,#64,#65,#66,#67,#68,#69,#70,#71,#72,#73,#74,#75,#76,#77,#78,#79,#80,#81,#82,#83,#84,#85,#86,#87,#88,#89,#90,#91,#92,#93,#94,#95,#96,#97,#98,#99,#100,#101,#102,#103,#104,#105,#106,#107,#108,#109,#110,#111,#112,#113,#114,#115,#116,#117,#118,#119,#120,#121,#122,#123))
#44=PRODUCT_CONTEXT('',#11,'mechanical')
#45=PRODUCT_DEFINITION_FORMATION_WITH_SPECIFIED_SOURCE(' ','NONE',#26,.NOT_KNOWN.)
#46=CARTESIAN_POINT('',(0.0,0.0,0.0))
#47=DIRECTION('',(0.0,0.0,1.0))
#48=DIRECTION('',(1.0,0.0,0.0))
#49= (NAMED_UNIT(#34)LENGTH_UNIT()SI_UNIT($,.METRE.))
#50=SURFACE_SIDE_STYLE('',(#125))
#51=ADVANCED_FACE('1302:27617',(#126),#127,.F.)
#52=ADVANCED_FACE('1302:27607',(#128),#129,.F.)
#53=ADVANCED_FACE('1302:5485',(#130),#131,.F.)
#54=ADVANCED_FACE('1302:5482',(#132),#133,.F.)
#55=ADVANCED_FACE('1302:8963',(#134),#135,.F.)
#56=ADVANCED_FACE('1302:8954',(#136),#137,.F.)
#57=ADVANCED_FACE('1302:8933',(#138),#139,.F.)
#58=ADVANCED_FACE('1302:8996',(#140),#141,.T.)
#59=ADVANCED_FACE('1302:8900',(#142),#143,.F.)
#60=ADVANCED_FACE('1302:8993',(#144),#145,.T.)
#61=ADVANCED_FACE('1302:8903',(#146),#147,.F.)
#62=ADVANCED_FACE('1302:30678',(#148),#149,.T.)
#63=ADVANCED_FACE('1302:30681',(#150),#151,.T.)
#64=ADVANCED_FACE('1302:30684',(#152),#153,.T.)
#65=ADVANCED_FACE('1302:30687',(#154),#155,.T.)
#66=ADVANCED_FACE('1302:30690',(#156),#157,.T.)
#67=ADVANCED_FACE('1302:30693',(#158),#159,.T.)
#68=ADVANCED_FACE('1302:30696',(#160),#161,.T.)
#69=ADVANCED_FACE('1302:30699',(#162),#163,.T.)
#70=ADVANCED_FACE('1302:30699',(#164),#165,.T.)
#71=ADVANCED_FACE('1302:30696',(#166),#167,.T.)
#72=ADVANCED_FACE('1302:30693',(#168),#169,.T.)
#73=ADVANCED_FACE('1302:30690',(#170),#171,.T.)
#74=ADVANCED_FACE('1302:30687',(#172),#173,.T.)
#75=ADVANCED_FACE('1302:30684',(#174),#175,.T.)
#76=ADVANCED_FACE('1302:30681',(#176),#177,.T.)
#77=ADVANCED_FACE('1302:30678',(#178),#179,.T.)
#78=ADVANCED_FACE('1302:5133',(#180),#181,.T.)
#79=ADVANCED_FACE('1302:5097',(#182),#183,.T.)
#80=ADVANCED_FACE('1302:5094',(#184),#185,.T.)
#81=ADVANCED_FACE('1302:5121',(#186),#187,.T.)
#82=ADVANCED_FACE('1302:5109',(#188),#189,.T.)
#83=ADVANCED_FACE('1302:5106',(#190),#191,.T.)
#84=ADVANCED_FACE('1302:5593',(#192,#193,#194,#195,#196,#197),#198,.T.)
#85=ADVANCED_FACE('1302:8903',(#199),#200,.F.)
#86=ADVANCED_FACE('1302:8915',(#201,#202),#203,.F.)
#87=ADVANCED_FACE('1302:8993',(#204),#205,.T.)
#88=ADVANCED_FACE('1302:8900',(#206),#207,.F.)
#89=ADVANCED_FACE('1302:8918',(#208,#209),#210,.F.)
#90=ADVANCED_FACE('1302:8996',(#211),#212,.T.)
#91=ADVANCED_FACE('1302:28112',(#213),#214,.F.)
#92=ADVANCED_FACE('1302:5103',(#215),#216,.T.)
#93=ADVANCED_FACE('1302:26485',(#217),#218,.F.)
#94=ADVANCED_FACE('1302:5127',(#219),#220,.T.)
#95=ADVANCED_FACE('1302:8957',(#221),#222,.T.)
#96=ADVANCED_FACE('1302:8930',(#223,#224),#225,.T.)
#97=ADVANCED_FACE('1302:8933',(#226),#227,.F.)
#98=ADVANCED_FACE('1302:8954',(#228),#229,.F.)
#99=ADVANCED_FACE('1302:8960',(#230,#231),#232,.F.)
#100=ADVANCED_FACE('1302:8963',(#233),#234,.F.)
#101=ADVANCED_FACE('1302:5482',(#235),#236,.F.)
#102=ADVANCED_FACE('1302:5518',(#237),#238,.T.)
#103=ADVANCED_FACE('1302:5521',(#239),#240,.T.)
#104=ADVANCED_FACE('1302:5524',(#241),#242,.T.)
#105=ADVANCED_FACE('1302:5497',(#243),#244,.T.)
#106=ADVANCED_FACE('1302:5500',(#245),#246,.T.)
#107=ADVANCED_FACE('1302:5503',(#247),#248,.T.)
#108=ADVANCED_FACE('1302:5118',(#249),#250,.T.)
#109=ADVANCED_FACE('1302:5130',(#251),#252,.T.)
#110=ADVANCED_FACE('1302:5485',(#253),#254,.F.)
#111=ADVANCED_FACE('1302:5488',(#255),#256,.T.)
#112=ADVANCED_FACE('1302:5491',(#257),#258,.T.)
#113=ADVANCED_FACE('1302:5494',(#259),#260,.T.)
#114=ADVANCED_FACE('1302:27607',(#261),#262,.F.)
#115=ADVANCED_FACE('1302:5509',(#263),#264,.T.)
#116=ADVANCED_FACE('1302:5512',(#265),#266,.T.)
#117=ADVANCED_FACE('1302:5515',(#267),#268,.T.)
#118=ADVANCED_FACE('1302:27617',(#269),#270,.F.)
#119=ADVANCED_FACE('1302:5596',(#271,#272,#273,#274,#275,#276),#277,.F.)
#120=ADVANCED_FACE('1302:5115',(#278),#279,.T.)
#121=ADVANCED_FACE('1302:25671',(#280),#281,.F.)
#122=ADVANCED_FACE('1302:5091',(#282),#283,.T.)
#123=ADVANCED_FACE('1302:27298',(#284),#285,.F.)
#125=SURFACE_STYLE_FILL_AREA(#286)
#126=FACE_OUTER_BOUND('',#287,.T.)
#127=CYLINDRICAL_SURFACE('',#288,0.0044)
#128=FACE_OUTER_BOUND('',#289,.T.)
#129=CYLINDRICAL_SURFACE('',#290,0.0044)
#130=FACE_OUTER_BOUND('',#291,.T.)
#131=CYLINDRICAL_SURFACE('',#292,0.0127499993932695)
#132=FACE_OUTER_BOUND('',#293,.T.)
#133=CYLINDRICAL_SURFACE('',#294,0.0127499998365104)
#134=FACE_OUTER_BOUND('',#295,.T.)
#135=CYLINDRICAL_SURFACE('',#296,0.00249098023249788)
#136=FACE_OUTER_BOUND('',#297,.T.)
#137=CYLINDRICAL_SURFACE('',#298,0.0127499998365104)
#138=FACE_OUTER_BOUND('',#299,.T.)
#139=CYLINDRICAL_SURFACE('',#300,0.00249098023249788)
#140=FACE_OUTER_BOUND('',#301,.T.)
#141=CYLINDRICAL_SURFACE('',#302,0.00935)
#142=FACE_OUTER_BOUND('',#303,.T.)
#143=TOROIDAL_SURFACE('',#304,0.01135,0.002)
#144=FACE_OUTER_BOUND('',#305,.T.)
#145=CYLINDRICAL_SURFACE('',#306,0.00935)
#146=FACE_OUTER_BOUND('',#307,.T.)
#147=TOROIDAL_SURFACE('',#308,0.01135,0.002)
#148=FACE_OUTER_BOUND('',#309,.T.)
#149=CYLINDRICAL_SURFACE('',#310,0.005)
#150=FACE_OUTER_BOUND('',#311,.T.)
#151=CYLINDRICAL_SURFACE('',#312,0.005)
#152=FACE_OUTER_BOUND('',#313,.T.)
#153=CYLINDRICAL_SURFACE('',#314,0.005)
#154=FACE_OUTER_BOUND('',#315,.T.)
#155=CYLINDRICAL_SURFACE('',#316,0.005)
#156=FACE_OUTER_BOUND('',#317,.T.)
#157=CYLINDRICAL_SURFACE('',#318,0.005)
#158=FACE_OUTER_BOUND('',#319,.T.)
#159=CYLINDRICAL_SURFACE('',#320,0.005)
#160=FACE_OUTER_BOUND('',#321,.T.)
#161=CYLINDRICAL_SURFACE('',#322,0.005)
#162=FACE_OUTER_BOUND('',#323,.T.)
#163=CYLINDRICAL_SURFACE('',#324,0.005)
#164=FACE_OUTER_BOUND('',#325,.T.)
#165=CYLINDRICAL_SURFACE('',#326,0.005)
#166=FACE_OUTER_BOUND('',#327,.T.)
#167=CYLINDRICAL_SURFACE('',#328,0.005)
#168=FACE_OUTER_BOUND('',#329,.T.)
#169=CYLINDRICAL_SURFACE('',#330,0.005)
#170=FACE_OUTER_BOUND('',#331,.T.)
#171=CYLINDRICAL_SURFACE('',#332,0.005)
#172=FACE_OUTER_BOUND('',#333,.T.)
#173=CYLINDRICAL_SURFACE('',#334,0.005)
#174=FACE_OUTER_BOUND('',#335,.T.)
#175=CYLINDRICAL_SURFACE('',#336,0.005)
#176=FACE_OUTER_BOUND('',#337,.T.)
#177=CYLINDRICAL_SURFACE('',#338,0.005)
#178=FACE_OUTER_BOUND('',#339,.T.)
#179=CYLINDRICAL_SURFACE('',#340,0.005)
#180=FACE_OUTER_BOUND('',#341,.T.)
#181=PLANE('',#342)
#182=FACE_OUTER_BOUND('',#343,.T.)
#183=PLANE('',#344)
#184=FACE_OUTER_BOUND('',#345,.T.)
#185=CYLINDRICAL_SURFACE('',#346,0.09)
#186=FACE_OUTER_BOUND('',#347,.T.)
#187=PLANE('',#348)
#188=FACE_OUTER_BOUND('',#349,.T.)
#189=PLANE('',#350)
#190=FACE_OUTER_BOUND('',#351,.T.)
#191=CYLINDRICAL_SURFACE('',#352,0.09)
#192=FACE_BOUND('',#353,.T.)
#193=FACE_BOUND('',#354,.T.)
#194=FACE_OUTER_BOUND('',#355,.T.)
#195=FACE_BOUND('',#356,.T.)
#196=FACE_BOUND('',#357,.T.)
#197=FACE_BOUND('',#358,.T.)
#198=PLANE('',#359)
#199=FACE_OUTER_BOUND('',#360,.T.)
#200=TOROIDAL_SURFACE('',#361,0.01135,0.002)
#201=FACE_BOUND('',#362,.T.)
#202=FACE_OUTER_BOUND('',#363,.T.)
#203=PLANE('',#364)
#204=FACE_OUTER_BOUND('',#365,.T.)
#205=CYLINDRICAL_SURFACE('',#366,0.00935)
#206=FACE_OUTER_BOUND('',#367,.T.)
#207=TOROIDAL_SURFACE('',#368,0.01135,0.002)
#208=FACE_BOUND('',#369,.T.)
#209=FACE_OUTER_BOUND('',#370,.T.)
#210=PLANE('',#371)
#211=FACE_OUTER_BOUND('',#372,.T.)
#212=CYLINDRICAL_SURFACE('',#373,0.00935)
#213=FACE_OUTER_BOUND('',#374,.T.)
#214=CYLINDRICAL_SURFACE('',#375,0.0450484114154813)
#215=FACE_OUTER_BOUND('',#376,.T.)
#216=PLANE('',#377)
#217=FACE_OUTER_BOUND('',#378,.T.)
#218=CYLINDRICAL_SURFACE('',#379,0.0450484114154813)
#219=FACE_OUTER_BOUND('',#380,.T.)
#220=PLANE('',#381)
#221=FACE_OUTER_BOUND('',#382,.T.)
#222=B_SPLINE_SURFACE_WITH_KNOTS('',3,3,((#383,#384,#385,#386,#387,#388,#389,#390,#391,#392,#393,#394,#395,#396,#397,#398,#399,#400,#401,#402,#403,#404,#405,#406,#407,#408,#409,#410,#411,#412,#413,#414,#415,#416),(#417,#418,#419,#420,#421,#422,#423,#424,#425,#426,#427,#428,#429,#430,#431,#432,#433,#434,#435,#436,#437,#438,#439,#440,#441,#442,#443,#444,#445,#446,#447,#448,#449,#450),(#451,#452,#45…
#223=FACE_OUTER_BOUND('',#519,.T.)
#224=FACE_BOUND('',#520,.T.)
#225=PLANE('',#521)
#226=FACE_OUTER_BOUND('',#522,.T.)
#227=CYLINDRICAL_SURFACE('',#523,0.00249098023249788)
#228=FACE_OUTER_BOUND('',#524,.T.)
#229=CYLINDRICAL_SURFACE('',#525,0.0127499998365104)
#230=FACE_OUTER_BOUND('',#526,.T.)
#231=FACE_BOUND('',#527,.T.)
#232=PLANE('',#528)
#233=FACE_OUTER_BOUND('',#529,.T.)
#234=CYLINDRICAL_SURFACE('',#530,0.00249098023249788)
#235=FACE_OUTER_BOUND('',#531,.T.)
#236=CYLINDRICAL_SURFACE('',#532,0.0127499998365104)
#237=FACE_OUTER_BOUND('',#533,.T.)
#238=PLANE('',#534)
#239=FACE_OUTER_BOUND('',#535,.T.)
#240=PLANE('',#536)
#241=FACE_OUTER_BOUND('',#537,.T.)
#242=PLANE('',#538)
#243=FACE_OUTER_BOUND('',#539,.T.)
#244=PLANE('',#540)
#245=FACE_OUTER_BOUND('',#541,.T.)
#246=PLANE('',#542)
#247=FACE_OUTER_BOUND('',#543,.T.)
#248=PLANE('',#544)
#249=FACE_OUTER_BOUND('',#545,.T.)
#250=CYLINDRICAL_SURFACE('',#546,0.09)
#251=FACE_OUTER_BOUND('',#547,.T.)
#252=CYLINDRICAL_SURFACE('',#548,0.09)
#253=FACE_OUTER_BOUND('',#549,.T.)
#254=CYLINDRICAL_SURFACE('',#550,0.0127499993932695)
#255=FACE_OUTER_BOUND('',#551,.T.)
#256=PLANE('',#552)
#257=FACE_OUTER_BOUND('',#553,.T.)
#258=PLANE('',#554)
#259=FACE_OUTER_BOUND('',#555,.T.)
#260=PLANE('',#556)
#261=FACE_OUTER_BOUND('',#557,.T.)
#262=CYLINDRICAL_SURFACE('',#558,0.0044)
#263=FACE_OUTER_BOUND('',#559,.T.)
#264=PLANE('',#560)
#265=FACE_OUTER_BOUND('',#561,.T.)
#266=PLANE('',#562)
#267=FACE_OUTER_BOUND('',#563,.T.)
#268=PLANE('',#564)
#269=FACE_OUTER_BOUND('',#565,.T.)
#270=CYLINDRICAL_SURFACE('',#566,0.0044)
#271=FACE_OUTER_BOUND('',#567,.T.)
#272=FACE_BOUND('',#568,.T.)
#273=FACE_BOUND('',#569,.T.)
#274=FACE_BOUND('',#570,.T.)
#275=FACE_BOUND('',#571,.T.)
#276=FACE_BOUND('',#572,.T.)
#277=PLANE('',#573)
#278=FACE_OUTER_BOUND('',#574,.T.)
#279=PLANE('',#575)
#280=FACE_OUTER_BOUND('',#576,.T.)
#281=CYLINDRICAL_SURFACE('',#577,0.0450484114154812)
#282=FACE_OUTER_BOUND('',#578,.T.)
#283=PLANE('',#579)
#284=FACE_OUTER_BOUND('',#580,.T.)
#285=CYLINDRICAL_SURFACE('',#581,0.0450484114154812)
#286=FILL_AREA_STYLE('',(#582))
#287=EDGE_LOOP('',(#583,#584,#585,#586))
#288=AXIS2_PLACEMENT_3D('',#587,#588,#589)
#289=EDGE_LOOP('',(#590,#591,#592,#593))
#290=AXIS2_PLACEMENT_3D('',#594,#595,#596)
#291=EDGE_LOOP('',(#597,#598,#599,#600))
#292=AXIS2_PLACEMENT_3D('',#601,#602,#603)
#293=EDGE_LOOP('',(#604,#605,#606,#607,#608))
#294=AXIS2_PLACEMENT_3D('',#609,#610,#611)
#295=EDGE_LOOP('',(#612,#613,#614,#615))
#296=AXIS2_PLACEMENT_3D('',#616,#617,#618)
#297=EDGE_LOOP('',(#619,#620,#621,#622))
#298=AXIS2_PLACEMENT_3D('',#623,#624,#625)
#299=EDGE_LOOP('',(#626,#627,#628,#629))
#300=AXIS2_PLACEMENT_3D('',#630,#631,#632)
#301=EDGE_LOOP('',(#633,#634,#635,#636,#637))
#302=AXIS2_PLACEMENT_3D('',#638,#639,#640)
#303=EDGE_LOOP('',(#641,#642,#643,#644,#645,#646))
#304=AXIS2_PLACEMENT_3D('',#647,#648,#649)
#305=EDGE_LOOP('',(#650,#651,#652,#653,#654))
#306=AXIS2_PLACEMENT_3D('',#655,#656,#657)
#307=EDGE_LOOP('',(#658,#659,#660,#661,#662))
#308=AXIS2_PLACEMENT_3D('',#663,#664,#665)
#309=EDGE_LOOP('',(#666,#667,#668,#669))
#310=AXIS2_PLACEMENT_3D('',#670,#671,#672)
#311=EDGE_LOOP('',(#673,#674,#675,#676))
#312=AXIS2_PLACEMENT_3D('',#677,#678,#679)
#313=EDGE_LOOP('',(#680,#681,#682,#683))
#314=AXIS2_PLACEMENT_3D('',#684,#685,#686)
#315=EDGE_LOOP('',(#687,#688,#689,#690))
#316=AXIS2_PLACEMENT_3D('',#691,#692,#693)
#317=EDGE_LOOP('',(#694,#695,#696,#697))
#318=AXIS2_PLACEMENT_3D('',#698,#699,#700)
#319=EDGE_LOOP('',(#701,#702,#703,#704))
#320=AXIS2_PLACEMENT_3D('',#705,#706,#707)
#321=EDGE_LOOP('',(#708,#709,#710,#711))
#322=AXIS2_PLACEMENT_3D('',#712,#713,#714)
#323=EDGE_LOOP('',(#715,#716,#717,#718))
#324=AXIS2_PLACEMENT_3D('',#719,#720,#721)
#325=EDGE_LOOP('',(#722,#723,#724,#725))
#326=AXIS2_PLACEMENT_3D('',#726,#727,#728)
#327=EDGE_LOOP('',(#729,#730,#731,#732))
#328=AXIS2_PLACEMENT_3D('',#733,#734,#735)
#329=EDGE_LOOP('',(#736,#737,#738,#739))
#330=AXIS2_PLACEMENT_3D('',#740,#741,#742)
#331=EDGE_LOOP('',(#743,#744,#745,#746))
#332=AXIS2_PLACEMENT_3D('',#747,#748,#749)
#333=EDGE_LOOP('',(#750,#751,#752,#753))
#334=AXIS2_PLACEMENT_3D('',#754,#755,#756)
#335=EDGE_LOOP('',(#757,#758,#759,#760))
#336=AXIS2_PLACEMENT_3D('',#761,#762,#763)
#337=EDGE_LOOP('',(#764,#765,#766,#767))
#338=AXIS2_PLACEMENT_3D('',#768,#769,#770)
#339=EDGE_LOOP('',(#771,#772,#773,#774))
#340=AXIS2_PLACEMENT_3D('',#775,#776,#777)
#341=EDGE_LOOP('',(#778,#779,#780,#781))
#342=AXIS2_PLACEMENT_3D('',#782,#783,#784)
#343=EDGE_LOOP('',(#785,#786,#787,#788))
#344=AXIS2_PLACEMENT_3D('',#789,#790,#791)
#345=EDGE_LOOP('',(#792,#793,#794,#795))
#346=AXIS2_PLACEMENT_3D('',#796,#797,#798)
#347=EDGE_LOOP('',(#799,#800,#801,#802))
#348=AXIS2_PLACEMENT_3D('',#803,#804,#805)
#349=EDGE_LOOP('',(#806,#807,#808,#809))
#350=AXIS2_PLACEMENT_3D('',#810,#811,#812)
#351=EDGE_LOOP('',(#813,#814,#815,#816))
#352=AXIS2_PLACEMENT_3D('',#817,#818,#819)
#353=EDGE_LOOP('',(#820,#821,#822))
#354=EDGE_LOOP('',(#823,#824,#825,#826))
#355=EDGE_LOOP('',(#827,#828,#829,#830,#831,#832,#833,#834,#835,#836,#837,#838,#839,#840,#841,#842,#843,#844,#845,#846,#847,#848,#849,#850,#851,#852,#853,#854,#855,#856,#857,#858))
#356=EDGE_LOOP('',(#859,#860))
#357=EDGE_LOOP('',(#861,#862))
#358=EDGE_LOOP('',(#863,#864,#865))
#359=AXIS2_PLACEMENT_3D('',#866,#867,#868)
#360=EDGE_LOOP('',(#869,#870,#871,#872,#873,#874))
#361=AXIS2_PLACEMENT_3D('',#875,#876,#877)
#362=EDGE_LOOP('',(#878,#879))
#363=EDGE_LOOP('',(#880,#881))
#364=AXIS2_PLACEMENT_3D('',#882,#883,#884)
#365=EDGE_LOOP('',(#885,#886,#887,#888,#889))
#366=AXIS2_PLACEMENT_3D('',#890,#891,#892)
#367=EDGE_LOOP('',(#893,#894,#895,#896,#897))
#368=AXIS2_PLACEMENT_3D('',#898,#899,#900)
#369=EDGE_LOOP('',(#901,#902))
#370=EDGE_LOOP('',(#903,#904))
#371=AXIS2_PLACEMENT_3D('',#905,#906,#907)
#372=EDGE_LOOP('',(#908,#909,#910,#911,#912))
#373=AXIS2_PLACEMENT_3D('',#913,#914,#915)
#374=EDGE_LOOP('',(#916,#917,#918,#919))
#375=AXIS2_PLACEMENT_3D('',#920,#921,#922)
#376=EDGE_LOOP('',(#923,#924,#925,#926))
#377=AXIS2_PLACEMENT_3D('',#927,#928,#929)
#378=EDGE_LOOP('',(#930,#931,#932,#933))
#379=AXIS2_PLACEMENT_3D('',#934,#935,#936)
#380=EDGE_LOOP('',(#937,#938,#939,#940))
#381=AXIS2_PLACEMENT_3D('',#941,#942,#943)
#382=EDGE_LOOP('',(#944,#945,#946,#947))
#383=CARTESIAN_POINT('',(-0.00358816884013458,0.361957282695478,0.000249999120386439))
#384=CARTESIAN_POINT('',(-0.00271224997288356,0.361957282695478,0.000250140782027571))
#385=CARTESIAN_POINT('',(-0.00183637204178702,0.361957282695478,0.000340863398518448))
#386=CARTESIAN_POINT('',(-0.000979019443503691,0.361957282695478,0.000520252373350133))
#387=CARTESIAN_POINT('',(0.000603850165761522,0.361957282695478,0.00085144558028374))
#388=CARTESIAN_POINT('',(0.00212241090499061,0.361957282695478,0.00148724999908967))
#389=CARTESIAN_POINT('',(0.00346906739648276,0.361957282695478,0.00238261664699231))
#390=CARTESIAN_POINT('',(0.00464114796080729,0.361957282695478,0.00316191103467113))
#391=CARTESIAN_POINT('',(0.00568278570073959,0.361957282695478,0.00413688806175182))
#392=CARTESIAN_POINT('',(0.00653778233046264,0.361957282695478,0.00525494591137197))
#393=CARTESIAN_POINT('',(0.00728194013060881,0.361957282695478,0.00622806257743297))
#394=CARTESIAN_POINT('',(0.007884801608095,0.361957282695478,0.00730905405824596))
#395=CARTESIAN_POINT('',(0.00832163058284062,0.361957282695478,0.00845356588610391))
#396=CARTESIAN_POINT('',(0.00870183054806399,0.361957282695478,0.00944970712742778))
#397=CARTESIAN_POINT('',(0.00895639926693208,0.361957282695478,0.0104937232677555))
#398=CARTESIAN_POINT('',(0.00907740041521372,0.361957282695478,0.0115530665116273))
#399=CARTESIAN_POINT('',(0.00918271538978805,0.361957282695478,0.0124750801319788))
#400=CARTESIAN_POINT('',(0.00918696517802465,0.361957282695478,0.0134086023918572))
#401=CARTESIAN_POINT('',(0.00909004918667908,0.361957282695478,0.0143315366531157))
#402=CARTESIAN_POINT('',(0.008923380670664,0.361957282695478,0.0159187265643755))
#403=CARTESIAN_POINT('',(0.00845531176366964,0.361957282695478,0.0174737386448094))
#404=CARTESIAN_POINT('',(0.00771815964016649,0.361957282695478,0.0188892092221972))
#405=CARTESIAN_POINT('',(0.00716982497173961,0.361957282695478,0.0199421148097595))
#406=CARTESIAN_POINT('',(0.00647354560911498,0.361957282695478,0.0209178381134348))
#407=CARTESIAN_POINT('',(0.00565617007627431,0.361957282695478,0.021778755254182))
#408=CARTESIAN_POINT('',(0.00504816078281873,0.361957282695478,0.0224191532125724))
#409=CARTESIAN_POINT('',(0.00437340188230222,0.361957282695478,0.0229961397350607))
#410=CARTESIAN_POINT('',(0.00364636483513035,0.361957282695478,0.0234973402718507))
#411=CARTESIAN_POINT('',(0.00257779572368562,0.361957282695478,0.0242339841806262))
#412=CARTESIAN_POINT('',(0.00139603562670253,0.361957282695478,0.0248061042563154))
#413=CARTESIAN_POINT('',(0.000155429057612646,0.361957282695478,0.0251873909397977))
#414=CARTESIAN_POINT('',(-0.00105523672637699,0.361957282695478,0.0255594756547139))
#415=CARTESIAN_POINT('',(-0.00232159370794837,0.361957282695478,0.025749791502747))
#416=CARTESIAN_POINT('',(-0.00358814754919147,0.361957282695478,0.025749998456453))
#417=CARTESIAN_POINT('',(-0.00358816884013458,0.361882700763026,0.00024999912038644))
#418=CARTESIAN_POINT('',(-0.00271224997288356,0.36188270071998,0.000250140782027571))
#419=CARTESIAN_POINT('',(-0.00183637204178702,0.361882700620201,0.000340863398518448))
#420=CARTESIAN_POINT('',(-0.000979019443503691,0.36188270047042,0.000520252373350133))
#421=CARTESIAN_POINT('',(0.000603850165761521,0.361882700193891,0.000851445580283741))
#422=CARTESIAN_POINT('',(0.00212241090499061,0.361882699746926,0.00148724999908968))
#423=CARTESIAN_POINT('',(0.00346906739648276,0.36188269917188,0.00238261664699231))
#424=CARTESIAN_POINT('',(0.00464114796080729,0.36188269867138,0.00316191103467113))
#425=CARTESIAN_POINT('',(0.00568278570073959,0.361882698073855,0.00413688806175182))
#426=CARTESIAN_POINT('',(0.00653778233046264,0.361882697407228,0.00525494591137197))
#427=CARTESIAN_POINT('',(0.00728194013060881,0.361882696827021,0.00622806257743297))
#428=CARTESIAN_POINT('',(0.007884801608095,0.361882696194467,0.00730905405824596))
#429=CARTESIAN_POINT('',(0.00832163058284062,0.361882695527978,0.00845356588610391))
#430=CARTESIAN_POINT('',(0.00870183054806399,0.361882694947891,0.00944970712742778))
#431=CARTESIAN_POINT('',(0.00895639926693208,0.361882694342097,0.0104937232677555))
#432=CARTESIAN_POINT('',(0.00907740041521372,0.361882693722736,0.0115530665116273))
#433=CARTESIAN_POINT('',(0.00918271538978805,0.361882693183666,0.0124750801319788))
#434=CARTESIAN_POINT('',(0.00918696517802465,0.361882692634319,0.0134086023918572))
#435=CARTESIAN_POINT('',(0.00909004918667908,0.361882692082698,0.0143315366531157))
#436=CARTESIAN_POINT('',(0.008923380670664,0.361882691134064,0.0159187265643755))
#437=CARTESIAN_POINT('',(0.00845531176366964,0.361882690178705,0.0174737386448094))
#438=CARTESIAN_POINT('',(0.00771815964016649,0.361882689257328,0.0188892092221972))
#439=CARTESIAN_POINT('',(0.00716982497173961,0.361882688571956,0.0199421148097595))
#440=CARTESIAN_POINT('',(0.00647354560911497,0.361882687905388,0.0209178381134348))
#441=CARTESIAN_POINT('',(0.00565617007627431,0.361882687274378,0.021778755254182))
#442=CARTESIAN_POINT('',(0.00504816078281873,0.361882686804997,0.0224191532125724))
#443=CARTESIAN_POINT('',(0.00437340188230222,0.361882686355292,0.0229961397350607))
#444=CARTESIAN_POINT('',(0.00364636483513035,0.361882685932157,0.0234973402718507))
#445=CARTESIAN_POINT('',(0.00257779572368562,0.361882685310251,0.0242339841806262))
#446=CARTESIAN_POINT('',(0.00139603562670253,0.361882684745744,0.0248061042563154))
#447=CARTESIAN_POINT('',(0.000155429057612646,0.36188268426053,0.0251873909397977))
#448=CARTESIAN_POINT('',(-0.00105523672637699,0.361882683787026,0.0255594756547139))
#449=CARTESIAN_POINT('',(-0.00232159370794837,0.361882683389034,0.025749791502747))
#450=CARTESIAN_POINT('',(-0.00358814754919147,0.361882683086902,0.025749998456453))
#451=CARTESIAN_POINT('',(-0.00358816864531093,0.361808217627989,0.000248803023131498))
#452=CARTESIAN_POINT('',(-0.00271216697711025,0.36180821754612,0.000248944698163959))
#453=CARTESIAN_POINT('',(-0.00183620624893376,0.361808217356351,0.000339675890698899))
#454=CARTESIAN_POINT('',(-0.000978772604777363,0.361808217071483,0.000519081823239831))
#455=CARTESIAN_POINT('',(0.000604246633764872,0.361808216545551,0.000850306337995522))
#456=CARTESIAN_POINT('',(0.0021229509231286,0.361808215695469,0.00148617085963934))
#457=CARTESIAN_POINT('',(0.00346973471458029,0.361808214601788,0.00238162214689787))
#458=CARTESIAN_POINT('',(0.00464192607613438,0.361808213649889,0.00316099020157689))
#459=CARTESIAN_POINT('',(0.00568366228248553,0.361808212513455,0.00413605939361344))
#460=CARTESIAN_POINT('',(0.00653873973537103,0.361808211245598,0.00525422293367501))
#461=CARTESIAN_POINT('',(0.00728296788104217,0.361808210142101,0.00622743158883122))
#462=CARTESIAN_POINT('',(0.00788588634725725,0.361808208939047,0.00730852525618743))
#463=CARTESIAN_POINT('',(0.00832275661561498,0.361808207671452,0.0084531452751916))
#464=CARTESIAN_POINT('',(0.00870299252128827,0.361808206568185,0.00944938068213271))
#465=CARTESIAN_POINT('',(0.00895758530463592,0.361808205416025,0.0104934955137104))
#466=CARTESIAN_POINT('',(0.00907859789120295,0.361808204238062,0.0115529388977092))
#467=CARTESIAN_POINT('',(0.00918392282124261,0.361808203212806,0.0124750396763652))
#468=CARTESIAN_POINT('',(0.00918817301121333,0.361808202168002,0.0134086501824643))
#469=CARTESIAN_POINT('',(0.00909124785836158,0.361808201118874,0.0143316716890558))
#470=CARTESIAN_POINT('',(0.00892456358710714,0.361808199314667,0.0159190116379925))
#471=CARTESIAN_POINT('',(0.00845645043337779,0.361808197497669,0.0174741707143205))
#472=CARTESIAN_POINT('',(0.00771922862659899,0.361808195745302,0.0188897750966899))
#473=CARTESIAN_POINT('',(0.0071708421238836,0.361808194441794,0.0199427802158251))
#474=CARTESIAN_POINT('',(0.00647449694170123,0.361808193174048,0.0209185957550021))
#475=CARTESIAN_POINT('',(0.00565704414203497,0.36180819197393,0.0217795942785799))
#476=CARTESIAN_POINT('',(0.00504897737322547,0.361808191081215,0.0224200527740373))
#477=CARTESIAN_POINT('',(0.00437415468748883,0.36180819022592,0.0229970938392849))
#478=CARTESIAN_POINT('',(0.0036470489132234,0.36180818942116,0.0234983417547557))
#479=CARTESIAN_POINT('',(0.00257837878952684,0.361808188238358,0.0242350552987652))
#480=CARTESIAN_POINT('',(0.00139650698030422,0.361808187164721,0.0248072294571866))
#481=CARTESIAN_POINT('',(0.000155783136195023,0.361808186241892,0.0251885521838468))
#482=CARTESIAN_POINT('',(-0.00105499709249992,0.361808185341335,0.0255606720720751))
#483=CARTESIAN_POINT('',(-0.00232147378328708,0.361808184584395,0.0257510059107391))
#484=CARTESIAN_POINT('',(-0.00358814735235518,0.361808184009769,0.0257512128840084))
#485=CARTESIAN_POINT('',(-0.00358816826999779,0.361733826021344,0.000246498831525131))
#486=CARTESIAN_POINT('',(-0.00271200709198098,0.361733825904563,0.000246640532354985))
#487=CARTESIAN_POINT('',(-0.00183588686144306,0.361733825633872,0.000337388245995265))
#488=CARTESIAN_POINT('',(-0.000978297088493897,0.361733825227529,0.000516826846290552))
#489=CARTESIAN_POINT('',(0.000605010399622321,0.361733824477328,0.000848111673216144))
#490=CARTESIAN_POINT('',(0.00212399122754841,0.361733823264749,0.00148409197846701))
#491=CARTESIAN_POINT('',(0.00347102025281956,0.361733821704696,0.00237970631709334))
#492=CARTESIAN_POINT('',(0.00464342505692213,0.361733820346882,0.00315921628572025))
#493=CARTESIAN_POINT('',(0.00568535095144029,0.361733818725845,0.0041344630266282))
#494=CARTESIAN_POINT('',(0.00654058410408327,0.361733816917342,0.00525283017139413))
#495=CARTESIAN_POINT('',(0.00728494776512953,0.361733815343287,0.00622621603663941))
#496=CARTESIAN_POINT('',(0.00788797601585436,0.36173381362722,0.00730750655870304))
#497=CARTESIAN_POINT('',(0.00832492583325715,0.361733811819092,0.00845233499983174))
#498=CARTESIAN_POINT('',(0.00870523097551024,0.361733810245363,0.00944875180976823))
#499=CARTESIAN_POINT('',(0.00895987011727195,0.361733808601893,0.0104930567626332))
#500=CARTESIAN_POINT('',(0.00908090473883747,0.361733806921617,0.0115526930590721))
#501=CARTESIAN_POINT('',(0.00918624884733401,0.361733805459166,0.0124749617416614))
#502=CARTESIAN_POINT('',(0.00919049981121538,0.361733803968833,0.0134087422474826))
#503=CARTESIAN_POINT('',(0.00909355700940944,0.361733802472331,0.0143319318256614))
#504=CARTESIAN_POINT('',(0.00892684238686868,0.361733799898764,0.0159195608109236))
#505=CARTESIAN_POINT('',(0.00845864399512462,0.361733797306953,0.0174750030638109))
#506=CARTESIAN_POINT('',(0.00772128794874432,0.361733794807333,0.0188908652114369))
#507=CARTESIAN_POINT('',(0.00717280159116177,0.361733792947977,0.0199440620706783))
#508=CARTESIAN_POINT('',(0.00647632961254053,0.361733791139632,0.020920055294628))
#509=CARTESIAN_POINT('',(0.00565872796413287,0.361733789427753,0.021781210596122))
#510=CARTESIAN_POINT('',(0.00505055047336701,0.361733788154363,0.0224217857116962))
#511=CARTESIAN_POINT('',(0.00437560491019026,0.361733786934348,0.0229989318494768))
#512=CARTESIAN_POINT('',(0.00364836673833636,0.361733785786419,0.0235002710364209))
#513=CARTESIAN_POINT('',(0.00257950202211661,0.36173378409924,0.0242371187274831))
#514=CARTESIAN_POINT('',(0.00139741500764745,0.361733782567778,0.0248093970722299))
#515=CARTESIAN_POINT('',(0.000156465242013873,0.361733781251432,0.0251907892333674))
#516=CARTESIAN_POINT('',(-0.0010545354558179,0.361733779966855,0.0255629768803422))
#517=CARTESIAN_POINT('',(-0.00232124275742626,0.361733778887136,0.0257533453766064))
#518=CARTESIAN_POINT('',(-0.00358814697316483,0.361733778067476,0.0257535523875632))
#519=EDGE_LOOP('',(#948,#949,#950,#951,#952,#953))
#520=EDGE_LOOP('',(#954,#955))
#521=AXIS2_PLACEMENT_3D('',#956,#957,#958)
#522=EDGE_LOOP('',(#959,#960,#961,#962))
#523=AXIS2_PLACEMENT_3D('',#963,#964,#965)
#524=EDGE_LOOP('',(#966,#967,#968,#969))
#525=AXIS2_PLACEMENT_3D('',#970,#971,#972)
#526=EDGE_LOOP('',(#973,#974,#975,#976,#977,#978))
#527=EDGE_LOOP('',(#979,#980))
#528=AXIS2_PLACEMENT_3D('',#981,#982,#983)
#529=EDGE_LOOP('',(#984,#985,#986,#987))
#530=AXIS2_PLACEMENT_3D('',#988,#989,#990)
#531=EDGE_LOOP('',(#991,#992,#993,#994,#995))
#532=AXIS2_PLACEMENT_3D('',#996,#997,#998)
#533=EDGE_LOOP('',(#999,#1000,#1001,#1002))
#534=AXIS2_PLACEMENT_3D('',#1003,#1004,#1005)
#535=EDGE_LOOP('',(#1006,#1007,#1008,#1009))
#536=AXIS2_PLACEMENT_3D('',#1010,#1011,#1012)
#537=EDGE_LOOP('',(#1013,#1014,#1015,#1016))
#538=AXIS2_PLACEMENT_3D('',#1017,#1018,#1019)
#539=EDGE_LOOP('',(#1020,#1021,#1022,#1023))
#540=AXIS2_PLACEMENT_3D('',#1024,#1025,#1026)
#541=EDGE_LOOP('',(#1027,#1028,#1029,#1030))
#542=AXIS2_PLACEMENT_3D('',#1031,#1032,#1033)
#543=EDGE_LOOP('',(#1034,#1035,#1036,#1037))
#544=AXIS2_PLACEMENT_3D('',#1038,#1039,#1040)
#545=EDGE_LOOP('',(#1041,#1042,#1043,#1044))
#546=AXIS2_PLACEMENT_3D('',#1045,#1046,#1047)
#547=EDGE_LOOP('',(#1048,#1049,#1050,#1051))
#548=AXIS2_PLACEMENT_3D('',#1052,#1053,#1054)
#549=EDGE_LOOP('',(#1055,#1056,#1057,#1058))
#550=AXIS2_PLACEMENT_3D('',#1059,#1060,#1061)
#551=EDGE_LOOP('',(#1062,#1063,#1064,#1065))
#552=AXIS2_PLACEMENT_3D('',#1066,#1067,#1068)
#553=EDGE_LOOP('',(#1069,#1070,#1071,#1072))
#554=AXIS2_PLACEMENT_3D('',#1073,#1074,#1075)
#555=EDGE_LOOP('',(#1076,#1077,#1078,#1079))
#556=AXIS2_PLACEMENT_3D('',#1080,#1081,#1082)
#557=EDGE_LOOP('',(#1083,#1084,#1085,#1086))
#558=AXIS2_PLACEMENT_3D('',#1087,#1088,#1089)
#559=EDGE_LOOP('',(#1090,#1091,#1092,#1093))
#560=AXIS2_PLACEMENT_3D('',#1094,#1095,#1096)
#561=EDGE_LOOP('',(#1097,#1098,#1099,#1100))
#562=AXIS2_PLACEMENT_3D('',#1101,#1102,#1103)
#563=EDGE_LOOP('',(#1104,#1105,#1106,#1107))
#564=AXIS2_PLACEMENT_3D('',#1108,#1109,#1110)
#565=EDGE_LOOP('',(#1111,#1112,#1113,#1114))
#566=AXIS2_PLACEMENT_3D('',#1115,#1116,#1117)
#567=EDGE_LOOP('',(#1118,#1119,#1120,#1121,#1122,#1123,#1124,#1125,#1126,#1127,#1128,#1129,#1130,#1131,#1132,#1133,#1134,#1135,#1136,#1137,#1138,#1139,#1140,#1141,#1142,#1143,#1144,#1145,#1146,#1147,#1148,#1149))
#568=EDGE_LOOP('',(#1150,#1151,#1152,#1153))
#569=EDGE_LOOP('',(#1154,#1155,#1156,#1157,#1158,#1159))
#570=EDGE_LOOP('',(#1160,#1161))
#571=EDGE_LOOP('',(#1162,#1163,#1164,#1165,#1166,#1167))
#572=EDGE_LOOP('',(#1168,#1169))
#573=AXIS2_PLACEMENT_3D('',#1170,#1171,#1172)
#574=EDGE_LOOP('',(#1173,#1174,#1175,#1176))
#575=AXIS2_PLACEMENT_3D('',#1177,#1178,#1179)
#576=EDGE_LOOP('',(#1180,#1181,#1182,#1183))
#577=AXIS2_PLACEMENT_3D('',#1184,#1185,#1186)
#578=EDGE_LOOP('',(#1187,#1188,#1189,#1190))
#579=AXIS2_PLACEMENT_3D('',#1191,#1192,#1193)
#580=EDGE_LOOP('',(#1194,#1195,#1196,#1197))
#581=AXIS2_PLACEMENT_3D('',#1198,#1199,#1200)
#582=FILL_AREA_STYLE_COLOUR('',#1201)
#583=ORIENTED_EDGE('',*,*,#1202,.F.)
#584=ORIENTED_EDGE('',*,*,#1203,.T.)
#585=ORIENTED_EDGE('',*,*,#1204,.F.)
#586=ORIENTED_EDGE('',*,*,#1205,.T.)
#587=CARTESIAN_POINT('',(-0.0283357195620184,0.36765728977651,-0.0117466482297249))
#588=DIRECTION('',(6.66521182889995E-16,-1.0,5.66549845232329E-16))
#589=DIRECTION('',(1.0,6.66521182889994E-16,-2.98616383356822E-15))
#590=ORIENTED_EDGE('',*,*,#1206,.F.)
#591=ORIENTED_EDGE('',*,*,#1207,.F.)
#592=ORIENTED_EDGE('',*,*,#1208,.F.)
#593=ORIENTED_EDGE('',*,*,#1209,.F.)
#594=CARTESIAN_POINT('',(0.0211619816684073,0.36765728977651,-0.0117466482297252))
#595=DIRECTION('',(6.66521182889995E-16,-1.0,5.66549845232329E-16))
#596=DIRECTION('',(-1.0,-6.6652118288999E-16,9.26396546280233E-15))
#597=ORIENTED_EDGE('',*,*,#1210,.F.)
#598=ORIENTED_EDGE('',*,*,#1211,.T.)
#599=ORIENTED_EDGE('',*,*,#1212,.T.)
#600=ORIENTED_EDGE('',*,*,#1213,.T.)
#601=CARTESIAN_POINT('',(-0.0035868689468054,0.36765728977651,0.0129999987901501))
#602=DIRECTION('',(6.66521182889995E-16,-1.0,5.66549845232329E-16))
#603=DIRECTION('',(1.0,6.6652118288999E-16,-9.26396546280233E-15))
#604=ORIENTED_EDGE('',*,*,#1214,.F.)
#605=ORIENTED_EDGE('',*,*,#1215,.F.)
#606=ORIENTED_EDGE('',*,*,#1216,.T.)
#607=ORIENTED_EDGE('',*,*,#1217,.T.)
#608=ORIENTED_EDGE('',*,*,#1218,.T.)
#609=CARTESIAN_POINT('',(-0.00358350700647039,0.36765728977651,0.0129999987901501))
#610=DIRECTION('',(6.66521182889995E-16,-1.0,5.66549845232329E-16))
#611=DIRECTION('',(-1.0,-6.66521182889993E-16,2.98616383356822E-15))
#612=ORIENTED_EDGE('',*,*,#1219,.F.)
#613=ORIENTED_EDGE('',*,*,#1220,.T.)
#614=ORIENTED_EDGE('',*,*,#1221,.F.)
#615=ORIENTED_EDGE('',*,*,#1222,.T.)
#616=CARTESIAN_POINT('',(0.0146625038561864,0.36765728977651,0.0128868341804423))
#617=DIRECTION('',(8.19792811175829E-15,1.0,-3.23245626969375E-15))
#618=DIRECTION('',(-0.565350153851939,7.30099476716825E-15,0.824851018996515))
#619=ORIENTED_EDGE('',*,*,#1223,.F.)
#620=ORIENTED_EDGE('',*,*,#1224,.T.)
#621=ORIENTED_EDGE('',*,*,#1216,.F.)
#622=ORIENTED_EDGE('',*,*,#1225,.T.)
#623=CARTESIAN_POINT('',(-0.00359023088714045,0.36765728977651,0.0129999987901503))
#624=DIRECTION('',(8.19792811175829E-15,1.0,-3.23245626969375E-15))
#625=DIRECTION('',(1.0,-8.19792811175832E-15,-9.26396546280233E-15))
#626=ORIENTED_EDGE('',*,*,#1226,.F.)
#627=ORIENTED_EDGE('',*,*,#1227,.F.)
#628=ORIENTED_EDGE('',*,*,#1228,.F.)
#629=ORIENTED_EDGE('',*,*,#1229,.F.)
#630=CARTESIAN_POINT('',(-0.0218362417497973,0.36765728977651,0.0128868341804425))
#631=DIRECTION('',(7.24448419285786E-15,-1.0,3.23245626969365E-15))
#632=DIRECTION('',(0.565350153851949,6.76196510092867E-15,0.824851018996508))
#633=ORIENTED_EDGE('',*,*,#1230,.F.)
#634=ORIENTED_EDGE('',*,*,#1231,.F.)
#635=ORIENTED_EDGE('',*,*,#1232,.F.)
#636=ORIENTED_EDGE('',*,*,#1233,.F.)
#637=ORIENTED_EDGE('',*,*,#1234,.F.)
#638=CARTESIAN_POINT('',(0.0211619816684073,0.35765728977651,-0.011746648229725))
#639=DIRECTION('',(-1.61996510179045E-15,-1.0,5.66583816900384E-16))
#640=DIRECTION('',(-1.0,1.61996510179045E-15,9.26396546280233E-15))
#641=ORIENTED_EDGE('',*,*,#1235,.F.)
#642=ORIENTED_EDGE('',*,*,#1236,.T.)
#643=ORIENTED_EDGE('',*,*,#1237,.T.)
#644=ORIENTED_EDGE('',*,*,#1238,.F.)
#645=ORIENTED_EDGE('',*,*,#1231,.T.)
#646=ORIENTED_EDGE('',*,*,#1239,.T.)
#647=CARTESIAN_POINT('',(0.0211619816684073,0.35565728977651,-0.011746648229725))
#648=DIRECTION('',(6.66521182889995E-16,-1.0,5.66549845232329E-16))
#649=DIRECTION('',(0.0,-5.66549845232329E-16,-1.0))
#650=ORIENTED_EDGE('',*,*,#1240,.F.)
#651=ORIENTED_EDGE('',*,*,#1241,.F.)
#652=ORIENTED_EDGE('',*,*,#1242,.F.)
#653=ORIENTED_EDGE('',*,*,#1243,.F.)
#654=ORIENTED_EDGE('',*,*,#1244,.F.)
#655=CARTESIAN_POINT('',(-0.0283357195620185,0.35765728977651,-0.0117466482297247))
#656=DIRECTION('',(6.66521182889995E-16,-1.0,5.66583816900363E-16))
#657=DIRECTION('',(1.0,6.66521182889993E-16,-2.98616383356822E-15))
#658=ORIENTED_EDGE('',*,*,#1245,.F.)
#659=ORIENTED_EDGE('',*,*,#1246,.T.)
#660=ORIENTED_EDGE('',*,*,#1247,.F.)
#661=ORIENTED_EDGE('',*,*,#1248,.T.)
#662=ORIENTED_EDGE('',*,*,#1242,.T.)
#663=CARTESIAN_POINT('',(-0.0283357195620185,0.35565728977651,-0.0117466482297247))
#664=DIRECTION('',(6.66521182889995E-16,-1.0,5.66549845232329E-16))
#665=DIRECTION('',(0.0,-5.66549845232329E-16,-1.0))
#666=ORIENTED_EDGE('',*,*,#1249,.F.)
#667=ORIENTED_EDGE('',*,*,#1250,.T.)
#668=ORIENTED_EDGE('',*,*,#1251,.T.)
#669=ORIENTED_EDGE('',*,*,#1252,.T.)
#670=CARTESIAN_POINT('',(0.0654005353301828,0.36765728977651,0.0626608677202733))
#671=DIRECTION('',(6.66521182889995E-16,-1.0,5.66549845232329E-16))
#672=DIRECTION('',(0.996740574462978,6.18643099971925E-16,-0.0806735843954734))
#673=ORIENTED_EDGE('',*,*,#1253,.F.)
#674=ORIENTED_EDGE('',*,*,#1254,.T.)
#675=ORIENTED_EDGE('',*,*,#1255,.T.)
#676=ORIENTED_EDGE('',*,*,#1256,.T.)
#677=CARTESIAN_POINT('',(0.0653931220202527,0.36765728977651,-0.0366711663674116))
#678=DIRECTION('',(6.66521182889995E-16,-1.0,5.66549845232329E-16))
#679=DIRECTION('',(0.996752604788645,7.09978043207388E-16,0.0805248088917364))
#680=ORIENTED_EDGE('',*,*,#1257,.F.)
#681=ORIENTED_EDGE('',*,*,#1258,.T.)
#682=ORIENTED_EDGE('',*,*,#1259,.T.)
#683=ORIENTED_EDGE('',*,*,#1260,.T.)
#684=CARTESIAN_POINT('',(0.0460734523886592,0.36765728977651,-0.05598685781044))
#685=DIRECTION('',(6.66521182889995E-16,-1.0,5.66549845232329E-16))
#686=DIRECTION('',(-0.0807018279433143,-6.18491400682948E-16,-0.996738288101048))
#687=ORIENTED_EDGE('',*,*,#1261,.F.)
#688=ORIENTED_EDGE('',*,*,#1262,.T.)
#689=ORIENTED_EDGE('',*,*,#1263,.T.)
#690=ORIENTED_EDGE('',*,*,#1264,.T.)
#691=CARTESIAN_POINT('',(-0.0532546718723041,0.36765728977651,-0.0559766304466508))
#692=DIRECTION('',(6.66521182889995E-16,-1.0,5.66549845232329E-16))
#693=DIRECTION('',(0.0805248109995632,-5.1103854160203E-16,-0.99675260461836))
#694=ORIENTED_EDGE('',*,*,#1265,.F.)
#695=ORIENTED_EDGE('',*,*,#1266,.T.)
#696=ORIENTED_EDGE('',*,*,#1267,.T.)
#697=ORIENTED_EDGE('',*,*,#1268,.T.)
#698=CARTESIAN_POINT('',(0.046083749036211,0.36765728977651,0.0819794426643275))
#699=DIRECTION('',(6.66521182889995E-16,-1.0,5.66549845232329E-16))
#700=DIRECTION('',(-0.0805530527805071,5.11018425003665E-16,0.996750322642406))
#701=ORIENTED_EDGE('',*,*,#1269,.F.)
#702=ORIENTED_EDGE('',*,*,#1270,.T.)
#703=ORIENTED_EDGE('',*,*,#1271,.T.)
#704=ORIENTED_EDGE('',*,*,#1272,.T.)
#705=CARTESIAN_POINT('',(-0.053244376228353,0.36765728977651,0.081984040916769))
#706=DIRECTION('',(6.66521182889995E-16,-1.0,5.66549845232329E-16))
#707=DIRECTION('',(0.0806735822876722,6.18473869789788E-16,0.996740574633577))
#708=ORIENTED_EDGE('',*,*,#1273,.F.)
#709=ORIENTED_EDGE('',*,*,#1274,.T.)
#710=ORIENTED_EDGE('',*,*,#1275,.T.)
#711=ORIENTED_EDGE('',*,*,#1276,.T.)
#712=CARTESIAN_POINT('',(-0.0725629510907111,0.36765728977651,0.0626672545410889))
#713=DIRECTION('',(6.66521182889995E-16,-1.0,5.66549845232329E-16))
#714=DIRECTION('',(-0.99675032247206,-7.09992524760046E-16,-0.080553054888347))
#715=ORIENTED_EDGE('',*,*,#1277,.F.)
#716=ORIENTED_EDGE('',*,*,#1278,.T.)
#717=ORIENTED_EDGE('',*,*,#1279,.T.)
#718=ORIENTED_EDGE('',*,*,#1280,.T.)
#719=CARTESIAN_POINT('',(-0.0725703633970408,0.36765728977651,-0.0366569608967535))
#720=DIRECTION('',(6.66521182889995E-16,-1.0,5.66549845232329E-16))
#721=DIRECTION('',(-0.996738288271709,-6.1862557599354E-16,0.0807018258354997))
#722=ORIENTED_EDGE('',*,*,#1277,.T.)
#723=ORIENTED_EDGE('',*,*,#1281,.T.)
#724=ORIENTED_EDGE('',*,*,#1282,.T.)
#725=ORIENTED_EDGE('',*,*,#1283,.T.)
#726=CARTESIAN_POINT('',(-0.0725703633970408,0.36765728977651,-0.0366569608967535))
#727=DIRECTION('',(6.66521182889995E-16,-1.0,5.66549845232329E-16))
#728=DIRECTION('',(-0.996738288271709,-6.1862557599354E-16,0.0807018258354997))
#729=ORIENTED_EDGE('',*,*,#1273,.T.)
#730=ORIENTED_EDGE('',*,*,#1284,.T.)
#731=ORIENTED_EDGE('',*,*,#1285,.T.)
#732=ORIENTED_EDGE('',*,*,#1286,.T.)
#733=CARTESIAN_POINT('',(-0.0725629510907111,0.36765728977651,0.0626672545410889))
#734=DIRECTION('',(6.66521182889995E-16,-1.0,5.66549845232329E-16))
#735=DIRECTION('',(-0.99675032247206,-7.09992524760046E-16,-0.080553054888347))
#736=ORIENTED_EDGE('',*,*,#1269,.T.)
#737=ORIENTED_EDGE('',*,*,#1287,.T.)
#738=ORIENTED_EDGE('',*,*,#1288,.T.)
#739=ORIENTED_EDGE('',*,*,#1289,.T.)
#740=CARTESIAN_POINT('',(-0.053244376228353,0.36765728977651,0.081984040916769))
#741=DIRECTION('',(6.66521182889995E-16,-1.0,5.66549845232329E-16))
#742=DIRECTION('',(0.0806735822876722,6.18473869789788E-16,0.996740574633577))
#743=ORIENTED_EDGE('',*,*,#1265,.T.)
#744=ORIENTED_EDGE('',*,*,#1290,.T.)
#745=ORIENTED_EDGE('',*,*,#1291,.T.)
#746=ORIENTED_EDGE('',*,*,#1292,.T.)
#747=CARTESIAN_POINT('',(0.046083749036211,0.36765728977651,0.0819794426643275))
#748=DIRECTION('',(6.66521182889995E-16,-1.0,5.66549845232329E-16))
#749=DIRECTION('',(-0.0805530527805071,5.11018425003665E-16,0.996750322642406))
#750=ORIENTED_EDGE('',*,*,#1261,.T.)
#751=ORIENTED_EDGE('',*,*,#1293,.T.)
#752=ORIENTED_EDGE('',*,*,#1294,.T.)
#753=ORIENTED_EDGE('',*,*,#1295,.T.)
#754=CARTESIAN_POINT('',(-0.0532546718723041,0.36765728977651,-0.0559766304466508))
#755=DIRECTION('',(6.66521182889995E-16,-1.0,5.66549845232329E-16))
#756=DIRECTION('',(0.0805248109995632,-5.1103854160203E-16,-0.99675260461836))
#757=ORIENTED_EDGE('',*,*,#1257,.T.)
#758=ORIENTED_EDGE('',*,*,#1296,.T.)
#759=ORIENTED_EDGE('',*,*,#1297,.T.)
#760=ORIENTED_EDGE('',*,*,#1298,.T.)
#761=CARTESIAN_POINT('',(0.0460734523886592,0.36765728977651,-0.05598685781044))
#762=DIRECTION('',(6.66521182889995E-16,-1.0,5.66549845232329E-16))
#763=DIRECTION('',(-0.0807018279433143,-6.18491400682948E-16,-0.996738288101048))
#764=ORIENTED_EDGE('',*,*,#1253,.T.)
#765=ORIENTED_EDGE('',*,*,#1299,.T.)
#766=ORIENTED_EDGE('',*,*,#1300,.T.)
#767=ORIENTED_EDGE('',*,*,#1301,.T.)
#768=CARTESIAN_POINT('',(0.0653931220202527,0.36765728977651,-0.0366711663674116))
#769=DIRECTION('',(6.66521182889995E-16,-1.0,5.66549845232329E-16))
#770=DIRECTION('',(0.996752604788645,7.09978043207388E-16,0.0805248088917364))
#771=ORIENTED_EDGE('',*,*,#1249,.T.)
#772=ORIENTED_EDGE('',*,*,#1302,.T.)
#773=ORIENTED_EDGE('',*,*,#1303,.T.)
#774=ORIENTED_EDGE('',*,*,#1304,.T.)
#775=CARTESIAN_POINT('',(0.0654005353301828,0.36765728977651,0.0626608677202733))
#776=DIRECTION('',(6.66521182889995E-16,-1.0,5.66549845232329E-16))
#777=DIRECTION('',(0.996740574462978,6.18643099971925E-16,-0.0806735843954734))
#778=ORIENTED_EDGE('',*,*,#1282,.F.)
#779=ORIENTED_EDGE('',*,*,#1305,.T.)
#780=ORIENTED_EDGE('',*,*,#1306,.F.)
#781=ORIENTED_EDGE('',*,*,#1307,.T.)
#782=CARTESIAN_POINT('',(-0.0638381672402786,0.36765728977651,-0.0208555278408752))
#783=DIRECTION('',(-0.7070540081932,-7.06253401640911E-17,0.70715955024162))
#784=DIRECTION('',(-0.70715955024162,-1.29116386837675E-15,-0.7070540081932))
#785=ORIENTED_EDGE('',*,*,#1288,.F.)
#786=ORIENTED_EDGE('',*,*,#1308,.T.)
#787=ORIENTED_EDGE('',*,*,#1309,.F.)
#788=ORIENTED_EDGE('',*,*,#1310,.T.)
#789=CARTESIAN_POINT('',(-0.0374427519325631,0.36765728977651,0.0732516534915488))
#790=DIRECTION('',(0.70715955024162,8.71918158831757E-16,0.7070540081932))
#791=DIRECTION('',(-0.7070540081932,0.0,0.70715955024162))
#792=ORIENTED_EDGE('',*,*,#1285,.F.)
#793=ORIENTED_EDGE('',*,*,#1311,.T.)
#794=ORIENTED_EDGE('',*,*,#1271,.F.)
#795=ORIENTED_EDGE('',*,*,#1312,.F.)
#796=CARTESIAN_POINT('',(-0.00358350700647039,0.36765728977651,0.0129999987901506))
#797=DIRECTION('',(6.66521182889995E-16,-1.0,5.66549845232329E-16))
#798=DIRECTION('',(-1.0,-6.66521182889995E-16,0.0))
#799=ORIENTED_EDGE('',*,*,#1297,.F.)
#800=ORIENTED_EDGE('',*,*,#1313,.T.)
#801=ORIENTED_EDGE('',*,*,#1314,.F.)
#802=ORIENTED_EDGE('',*,*,#1315,.T.)
#803=CARTESIAN_POINT('',(0.0302703385023393,0.36765728977651,-0.0472529805723384))
#804=DIRECTION('',(-0.70715955024162,-8.71918158831757E-16,-0.7070540081932))
#805=DIRECTION('',(0.7070540081932,0.0,-0.70715955024162))
#806=ORIENTED_EDGE('',*,*,#1303,.F.)
#807=ORIENTED_EDGE('',*,*,#1316,.T.)
#808=ORIENTED_EDGE('',*,*,#1317,.F.)
#809=ORIENTED_EDGE('',*,*,#1318,.T.)
#810=CARTESIAN_POINT('',(0.0566664668236157,0.36765728977651,0.0468575625940342))
#811=DIRECTION('',(0.7070540081932,7.06253401640911E-17,-0.70715955024162))
#812=DIRECTION('',(0.70715955024162,1.29099083512159E-15,0.7070540081932))
#813=ORIENTED_EDGE('',*,*,#1291,.F.)
#814=ORIENTED_EDGE('',*,*,#1319,.T.)
#815=ORIENTED_EDGE('',*,*,#1251,.F.)
#816=ORIENTED_EDGE('',*,*,#1320,.F.)
#817=CARTESIAN_POINT('',(-0.00358350700647039,0.36765728977651,0.0129999987901506))
#818=DIRECTION('',(6.66521182889995E-16,-1.0,5.66549845232329E-16))
#819=DIRECTION('',(-1.0,-6.66521182889995E-16,0.0))
#820=ORIENTED_EDGE('',*,*,#1321,.F.)
#821=ORIENTED_EDGE('',*,*,#1322,.F.)
#822=ORIENTED_EDGE('',*,*,#1246,.F.)
#823=ORIENTED_EDGE('',*,*,#1218,.F.)
#824=ORIENTED_EDGE('',*,*,#1323,.F.)
#825=ORIENTED_EDGE('',*,*,#1213,.F.)
#826=ORIENTED_EDGE('',*,*,#1324,.F.)
#827=ORIENTED_EDGE('',*,*,#1280,.F.)
#828=ORIENTED_EDGE('',*,*,#1325,.F.)
#829=ORIENTED_EDGE('',*,*,#1293,.F.)
#830=ORIENTED_EDGE('',*,*,#1264,.F.)
#831=ORIENTED_EDGE('',*,*,#1326,.F.)
#832=ORIENTED_EDGE('',*,*,#1327,.F.)
#833=ORIENTED_EDGE('',*,*,#1313,.F.)
#834=ORIENTED_EDGE('',*,*,#1296,.F.)
#835=ORIENTED_EDGE('',*,*,#1260,.F.)
#836=ORIENTED_EDGE('',*,*,#1328,.F.)
#837=ORIENTED_EDGE('',*,*,#1299,.F.)
#838=ORIENTED_EDGE('',*,*,#1256,.F.)
#839=ORIENTED_EDGE('',*,*,#1329,.F.)
#840=ORIENTED_EDGE('',*,*,#1330,.F.)
#841=ORIENTED_EDGE('',*,*,#1316,.F.)
#842=ORIENTED_EDGE('',*,*,#1302,.F.)
#843=ORIENTED_EDGE('',*,*,#1252,.F.)
#844=ORIENTED_EDGE('',*,*,#1319,.F.)
#845=ORIENTED_EDGE('',*,*,#1290,.F.)
#846=ORIENTED_EDGE('',*,*,#1268,.F.)
#847=ORIENTED_EDGE('',*,*,#1331,.F.)
#848=ORIENTED_EDGE('',*,*,#1332,.F.)
#849=ORIENTED_EDGE('',*,*,#1308,.F.)
#850=ORIENTED_EDGE('',*,*,#1287,.F.)
#851=ORIENTED_EDGE('',*,*,#1272,.F.)
#852=ORIENTED_EDGE('',*,*,#1311,.F.)
#853=ORIENTED_EDGE('',*,*,#1284,.F.)
#854=ORIENTED_EDGE('',*,*,#1276,.F.)
#855=ORIENTED_EDGE('',*,*,#1333,.F.)
#856=ORIENTED_EDGE('',*,*,#1334,.F.)
#857=ORIENTED_EDGE('',*,*,#1305,.F.)
#858=ORIENTED_EDGE('',*,*,#1281,.F.)
#859=ORIENTED_EDGE('',*,*,#1335,.T.)
#860=ORIENTED_EDGE('',*,*,#1229,.T.)
#861=ORIENTED_EDGE('',*,*,#1222,.F.)
#862=ORIENTED_EDGE('',*,*,#1336,.F.)
#863=ORIENTED_EDGE('',*,*,#1237,.F.)
#864=ORIENTED_EDGE('',*,*,#1236,.F.)
#865=ORIENTED_EDGE('',*,*,#1337,.F.)
#866=CARTESIAN_POINT('',(-0.00358518797663859,0.35765728977651,0.00362667528021253))
#867=DIRECTION('',(6.66521182889995E-16,-1.0,5.66549845232329E-16))
#868=DIRECTION('',(1.24728515653625E-14,5.66549845232337E-16,1.0))
#869=ORIENTED_EDGE('',*,*,#1245,.T.)
#870=ORIENTED_EDGE('',*,*,#1241,.T.)
#871=ORIENTED_EDGE('',*,*,#1338,.T.)
#872=ORIENTED_EDGE('',*,*,#1247,.T.)
#873=ORIENTED_EDGE('',*,*,#1322,.T.)
#874=ORIENTED_EDGE('',*,*,#1321,.T.)
#875=CARTESIAN_POINT('',(-0.0283357195620185,0.35565728977651,-0.0117466482297247))
#876=DIRECTION('',(6.66521182889995E-16,-1.0,5.66549845232329E-16))
#877=DIRECTION('',(0.0,-5.66549845232329E-16,-1.0))
#878=ORIENTED_EDGE('',*,*,#1205,.F.)
#879=ORIENTED_EDGE('',*,*,#1339,.F.)
#880=ORIENTED_EDGE('',*,*,#1244,.T.)
#881=ORIENTED_EDGE('',*,*,#1340,.T.)
#882=CARTESIAN_POINT('',(-0.00358686894680635,0.35265728977651,0.0129999987901509))
#883=DIRECTION('',(-6.66521182889995E-16,1.0,-5.66549845232329E-16))
#884=DIRECTION('',(-1.24728515653625E-14,-5.66549845232337E-16,-1.0))
#885=ORIENTED_EDGE('',*,*,#1240,.T.)
#886=ORIENTED_EDGE('',*,*,#1340,.F.)
#887=ORIENTED_EDGE('',*,*,#1243,.T.)
#888=ORIENTED_EDGE('',*,*,#1248,.F.)
#889=ORIENTED_EDGE('',*,*,#1338,.F.)
#890=CARTESIAN_POINT('',(-0.0283357195620185,0.35765728977651,-0.0117466482297247))
#891=DIRECTION('',(6.66521182889995E-16,-1.0,5.66583816900363E-16))
#892=DIRECTION('',(1.0,6.66521182889993E-16,-2.98616383356822E-15))
#893=ORIENTED_EDGE('',*,*,#1235,.T.)
#894=ORIENTED_EDGE('',*,*,#1341,.T.)
#895=ORIENTED_EDGE('',*,*,#1232,.T.)
#896=ORIENTED_EDGE('',*,*,#1238,.T.)
#897=ORIENTED_EDGE('',*,*,#1337,.T.)
#898=CARTESIAN_POINT('',(0.0211619816684073,0.35565728977651,-0.011746648229725))
#899=DIRECTION('',(6.66521182889995E-16,-1.0,5.66549845232329E-16))
#900=DIRECTION('',(0.0,-5.66549845232329E-16,-1.0))
#901=ORIENTED_EDGE('',*,*,#1342,.T.)
#902=ORIENTED_EDGE('',*,*,#1209,.T.)
#903=ORIENTED_EDGE('',*,*,#1234,.T.)
#904=ORIENTED_EDGE('',*,*,#1343,.T.)
#905=CARTESIAN_POINT('',(-0.00358686894680635,0.35265728977651,0.0129999987901509))
#906=DIRECTION('',(-6.66521182889995E-16,1.0,-5.66549845232329E-16))
#907=DIRECTION('',(-1.24728515653625E-14,-5.66549845232337E-16,-1.0))
#908=ORIENTED_EDGE('',*,*,#1230,.T.)
#909=ORIENTED_EDGE('',*,*,#1343,.F.)
#910=ORIENTED_EDGE('',*,*,#1233,.T.)
#911=ORIENTED_EDGE('',*,*,#1341,.F.)
#912=ORIENTED_EDGE('',*,*,#1239,.F.)
#913=CARTESIAN_POINT('',(0.0211619816684073,0.35765728977651,-0.011746648229725))
#914=DIRECTION('',(-1.61996510179045E-15,-1.0,5.66583816900384E-16))
#915=DIRECTION('',(-1.0,1.61996510179045E-15,9.26396546280233E-15))
#916=ORIENTED_EDGE('',*,*,#1344,.F.)
#917=ORIENTED_EDGE('',*,*,#1309,.T.)
#918=ORIENTED_EDGE('',*,*,#1332,.T.)
#919=ORIENTED_EDGE('',*,*,#1345,.T.)
#920=CARTESIAN_POINT('',(-0.00358014506613369,0.35765728977651,0.103096821370213))
#921=DIRECTION('',(-6.93889390390726E-16,1.0,0.0))
#922=DIRECTION('',(0.7070540081932,4.90617274718499E-16,-0.70715955024162))
#923=ORIENTED_EDGE('',*,*,#1267,.F.)
#924=ORIENTED_EDGE('',*,*,#1346,.F.)
#925=ORIENTED_EDGE('',*,*,#1345,.F.)
#926=ORIENTED_EDGE('',*,*,#1331,.T.)
#927=CARTESIAN_POINT('',(0.0302793315764492,0.36765728977651,0.0732479241407164))
#928=DIRECTION('',(-0.7070540081932,-7.06253401640908E-17,0.70715955024162))
#929=DIRECTION('',(-0.70715955024162,-1.29102108689836E-15,-0.7070540081932))
#930=ORIENTED_EDGE('',*,*,#1347,.F.)
#931=ORIENTED_EDGE('',*,*,#1314,.T.)
#932=ORIENTED_EDGE('',*,*,#1327,.T.)
#933=ORIENTED_EDGE('',*,*,#1348,.T.)
#934=CARTESIAN_POINT('',(-0.00359359282747708,0.35765728977651,-0.0770968237899125))
#935=DIRECTION('',(-6.93889390390722E-16,1.0,4.74516729726071E-32))
#936=DIRECTION('',(-0.707054008193199,-4.90617274718496E-16,0.707159550241621))
#937=ORIENTED_EDGE('',*,*,#1263,.F.)
#938=ORIENTED_EDGE('',*,*,#1349,.F.)
#939=ORIENTED_EDGE('',*,*,#1348,.F.)
#940=ORIENTED_EDGE('',*,*,#1326,.T.)
#941=CARTESIAN_POINT('',(-0.0374517445048726,0.36765728977651,-0.0472466017929769))
#942=DIRECTION('',(0.7070540081932,7.06253401640911E-17,-0.70715955024162))
#943=DIRECTION('',(0.70715955024162,1.29113360990825E-15,0.7070540081932))
#944=ORIENTED_EDGE('',*,*,#1350,.F.)
#945=ORIENTED_EDGE('',*,*,#1224,.F.)
#946=ORIENTED_EDGE('',*,*,#1351,.F.)
#947=ORIENTED_EDGE('',*,*,#1211,.F.)
#948=ORIENTED_EDGE('',*,*,#1352,.F.)
#949=ORIENTED_EDGE('',*,*,#1353,.F.)
#950=ORIENTED_EDGE('',*,*,#1354,.F.)
#951=ORIENTED_EDGE('',*,*,#1355,.F.)
#952=ORIENTED_EDGE('',*,*,#1356,.F.)
#953=ORIENTED_EDGE('',*,*,#1357,.F.)
#954=ORIENTED_EDGE('',*,*,#1227,.T.)
#955=ORIENTED_EDGE('',*,*,#1358,.T.)
#956=CARTESIAN_POINT('',(-0.00353931145297337,0.364457295212454,0.00608925699878827))
#957=DIRECTION('',(-7.24448419285787E-15,1.0,-3.23245626969365E-15))
#958=DIRECTION('',(0.00639498165002829,-3.18606182861374E-15,-0.999979551895785))
#959=ORIENTED_EDGE('',*,*,#1226,.T.)
#960=ORIENTED_EDGE('',*,*,#1335,.F.)
#961=ORIENTED_EDGE('',*,*,#1228,.T.)
#962=ORIENTED_EDGE('',*,*,#1358,.F.)
#963=CARTESIAN_POINT('',(-0.0218362417497973,0.36765728977651,0.0128868341804425))
#964=DIRECTION('',(7.24448419285786E-15,-1.0,3.23245626969365E-15))
#965=DIRECTION('',(0.565350153851949,6.76196510092867E-15,0.824851018996508))
#966=ORIENTED_EDGE('',*,*,#1223,.T.)
#967=ORIENTED_EDGE('',*,*,#1359,.T.)
#968=ORIENTED_EDGE('',*,*,#1360,.T.)
#969=ORIENTED_EDGE('',*,*,#1351,.T.)
#970=CARTESIAN_POINT('',(-0.00359023088714045,0.36765728977651,0.0129999987901503))
#971=DIRECTION('',(8.19792811175829E-15,1.0,-3.23245626969375E-15))
#972=DIRECTION('',(1.0,-8.19792811175832E-15,-9.26396546280233E-15))
#973=ORIENTED_EDGE('',*,*,#1361,.F.)
#974=ORIENTED_EDGE('',*,*,#1362,.F.)
#975=ORIENTED_EDGE('',*,*,#1363,.F.)
#976=ORIENTED_EDGE('',*,*,#1364,.F.)
#977=ORIENTED_EDGE('',*,*,#1365,.F.)
#978=ORIENTED_EDGE('',*,*,#1366,.F.)
#979=ORIENTED_EDGE('',*,*,#1367,.F.)
#980=ORIENTED_EDGE('',*,*,#1220,.F.)
#981=CARTESIAN_POINT('',(-0.00363442644063761,0.364457295212454,0.00608925699878827))
#982=DIRECTION('',(-8.19792811175829E-15,-1.0,3.23245626969375E-15))
#983=DIRECTION('',(-0.00639498165004054,-3.17996457224803E-15,-0.999979551895785))
#984=ORIENTED_EDGE('',*,*,#1219,.T.)
#985=ORIENTED_EDGE('',*,*,#1336,.T.)
#986=ORIENTED_EDGE('',*,*,#1221,.T.)
#987=ORIENTED_EDGE('',*,*,#1367,.T.)
#988=CARTESIAN_POINT('',(0.0146625038561864,0.36765728977651,0.0128868341804423))
#989=DIRECTION('',(8.19792811175829E-15,1.0,-3.23245626969375E-15))
#990=DIRECTION('',(-0.565350153851939,7.30099476716825E-15,0.824851018996515))
#991=ORIENTED_EDGE('',*,*,#1214,.T.)
#992=ORIENTED_EDGE('',*,*,#1324,.T.)
#993=ORIENTED_EDGE('',*,*,#1212,.F.)
#994=ORIENTED_EDGE('',*,*,#1360,.F.)
#995=ORIENTED_EDGE('',*,*,#1368,.F.)
#996=CARTESIAN_POINT('',(-0.00358350700647039,0.36765728977651,0.0129999987901501))
#997=DIRECTION('',(6.66521182889995E-16,-1.0,5.66549845232329E-16))
#998=DIRECTION('',(-1.0,-6.66521182889993E-16,2.98616383356822E-15))
#999=ORIENTED_EDGE('',*,*,#1355,.T.)
#1000=ORIENTED_EDGE('',*,*,#1369,.F.)
#1001=ORIENTED_EDGE('',*,*,#1370,.F.)
#1002=ORIENTED_EDGE('',*,*,#1371,.T.)
#1003=CARTESIAN_POINT('',(-0.0254390812217417,0.36765728977651,0.0128715338152506))
#1004=DIRECTION('',(0.999979551895785,6.70130629659473E-16,0.00639498165002829))
#1005=DIRECTION('',(-0.00639498165002829,5.62275869628115E-16,0.999979551895785))
#1006=ORIENTED_EDGE('',*,*,#1354,.T.)
#1007=ORIENTED_EDGE('',*,*,#1372,.F.)
#1008=ORIENTED_EDGE('',*,*,#1373,.F.)
#1009=ORIENTED_EDGE('',*,*,#1369,.T.)
#1010=CARTESIAN_POINT('',(-0.0236191807233227,0.36765728977651,0.00976541778659084))
#1011=DIRECTION('',(0.4944515402332,8.22010495270873E-16,0.869205196924763))
#1012=DIRECTION('',(-0.869205196924763,-2.99212232434418E-16,0.4944515402332))
#1013=ORIENTED_EDGE('',*,*,#1353,.T.)
#1014=ORIENTED_EDGE('',*,*,#1374,.F.)
#1015=ORIENTED_EDGE('',*,*,#1375,.F.)
#1016=ORIENTED_EDGE('',*,*,#1372,.T.)
#1017=CARTESIAN_POINT('',(-0.0200192543858831,0.36765728977651,0.00978843969888076))
#1018=DIRECTION('',(-0.505527858716617,1.51880005795102E-16,0.862810282774488))
#1019=DIRECTION('',(-0.862810282774488,-8.61488060401033E-16,-0.505527858716617))
#1020=ORIENTED_EDGE('',*,*,#1362,.T.)
#1021=ORIENTED_EDGE('',*,*,#1376,.F.)
#1022=ORIENTED_EDGE('',*,*,#1377,.T.)
#1023=ORIENTED_EDGE('',*,*,#1378,.T.)
#1024=CARTESIAN_POINT('',(0.0128853916285545,0.36765728977651,0.0160236947959964))
#1025=DIRECTION('',(0.494451797416653,-1.62885390010336E-16,-0.869205050624674))
#1026=DIRECTION('',(0.869205050624674,-1.12795025901071E-15,0.494451797416653))
#1027=ORIENTED_EDGE('',*,*,#1361,.T.)
#1028=ORIENTED_EDGE('',*,*,#1379,.F.)
#1029=ORIENTED_EDGE('',*,*,#1380,.T.)
#1030=ORIENTED_EDGE('',*,*,#1376,.T.)
#1031=CARTESIAN_POINT('',(0.0110654906783731,0.36765728977651,0.0129175777159079))
#1032=DIRECTION('',(0.999979551895785,6.62884477931292E-16,-0.00639498165004054))
#1033=DIRECTION('',(0.00639498165004054,5.56178613262409E-16,0.999979551895785))
#1034=ORIENTED_EDGE('',*,*,#1366,.T.)
#1035=ORIENTED_EDGE('',*,*,#1381,.F.)
#1036=ORIENTED_EDGE('',*,*,#1382,.T.)
#1037=ORIENTED_EDGE('',*,*,#1379,.T.)
#1038=CARTESIAN_POINT('',(0.0128455164922723,0.36765728977651,0.00978843969888056))
#1039=DIRECTION('',(0.505527858716627,8.25770058546397E-16,0.862810282774482))
#1040=DIRECTION('',(-0.862810282774482,1.68412927767715E-15,0.505527858716627))
#1041=ORIENTED_EDGE('',*,*,#1259,.F.)
#1042=ORIENTED_EDGE('',*,*,#1383,.F.)
#1043=ORIENTED_EDGE('',*,*,#1300,.F.)
#1044=ORIENTED_EDGE('',*,*,#1328,.T.)
#1045=CARTESIAN_POINT('',(-0.00358350700647039,0.36765728977651,0.0129999987901506))
#1046=DIRECTION('',(6.66521182889995E-16,-1.0,5.66549845232329E-16))
#1047=DIRECTION('',(-1.0,-6.66521182889995E-16,0.0))
#1048=ORIENTED_EDGE('',*,*,#1279,.F.)
#1049=ORIENTED_EDGE('',*,*,#1384,.F.)
#1050=ORIENTED_EDGE('',*,*,#1294,.F.)
#1051=ORIENTED_EDGE('',*,*,#1325,.T.)
#1052=CARTESIAN_POINT('',(-0.00358350700647039,0.36765728977651,0.0129999987901506))
#1053=DIRECTION('',(6.66521182889995E-16,-1.0,5.66549845232329E-16))
#1054=DIRECTION('',(-1.0,-6.66521182889995E-16,0.0))
#1055=ORIENTED_EDGE('',*,*,#1210,.T.)
#1056=ORIENTED_EDGE('',*,*,#1323,.T.)
#1057=ORIENTED_EDGE('',*,*,#1217,.F.)
#1058=ORIENTED_EDGE('',*,*,#1350,.T.)
#1059=CARTESIAN_POINT('',(-0.0035868689468054,0.36765728977651,0.0129999987901501))
#1060=DIRECTION('',(6.66521182889995E-16,-1.0,5.66549845232329E-16))
#1061=DIRECTION('',(1.0,6.6652118288999E-16,-9.26396546280233E-15))
#1062=ORIENTED_EDGE('',*,*,#1365,.T.)
#1063=ORIENTED_EDGE('',*,*,#1385,.F.)
#1064=ORIENTED_EDGE('',*,*,#1386,.T.)
#1065=ORIENTED_EDGE('',*,*,#1381,.T.)
#1066=CARTESIAN_POINT('',(0.0164454428297119,0.36765728977651,0.0097654177865906))
#1067=DIRECTION('',(-0.494451540233189,1.62885644314858E-16,0.869205196924769))
#1068=DIRECTION('',(-0.869205196924769,1.12795064171901E-15,-0.494451540233189))
#1069=ORIENTED_EDGE('',*,*,#1364,.T.)
#1070=ORIENTED_EDGE('',*,*,#1387,.F.)
#1071=ORIENTED_EDGE('',*,*,#1388,.T.)
#1072=ORIENTED_EDGE('',*,*,#1385,.T.)
#1073=CARTESIAN_POINT('',(0.0182653433281309,0.36765728977651,0.0128715338152503))
#1074=DIRECTION('',(-0.999979551895785,-6.62884477931292E-16,0.00639498165004054))
#1075=DIRECTION('',(-0.00639498165004054,-5.56178613262409E-16,-0.999979551895785))
#1076=ORIENTED_EDGE('',*,*,#1363,.T.)
#1077=ORIENTED_EDGE('',*,*,#1378,.F.)
#1078=ORIENTED_EDGE('',*,*,#1389,.T.)
#1079=ORIENTED_EDGE('',*,*,#1387,.T.)
#1080=CARTESIAN_POINT('',(0.0164853179395135,0.36765728977651,0.0160006727787678))
#1081=DIRECTION('',(-0.505528324761728,-8.2577021447326E-16,-0.862810009714538))
#1082=DIRECTION('',(0.862810009714538,-1.68412909936735E-15,-0.505528324761728))
#1083=ORIENTED_EDGE('',*,*,#1206,.T.)
#1084=ORIENTED_EDGE('',*,*,#1342,.F.)
#1085=ORIENTED_EDGE('',*,*,#1208,.T.)
#1086=ORIENTED_EDGE('',*,*,#1390,.F.)
#1087=CARTESIAN_POINT('',(0.0211619816684073,0.36765728977651,-0.0117466482297252))
#1088=DIRECTION('',(6.66521182889995E-16,-1.0,5.66549845232329E-16))
#1089=DIRECTION('',(-1.0,-6.6652118288999E-16,9.26396546280233E-15))
#1090=ORIENTED_EDGE('',*,*,#1352,.T.)
#1091=ORIENTED_EDGE('',*,*,#1391,.F.)
#1092=ORIENTED_EDGE('',*,*,#1392,.F.)
#1093=ORIENTED_EDGE('',*,*,#1374,.T.)
#1094=CARTESIAN_POINT('',(-0.0182392285719839,0.36765728977651,0.012917577715908))
#1095=DIRECTION('',(-0.999979551895785,-6.70130629659473E-16,-0.00639498165002829))
#1096=DIRECTION('',(0.00639498165002829,-5.62275869628115E-16,-0.999979551895785))
#1097=ORIENTED_EDGE('',*,*,#1357,.T.)
#1098=ORIENTED_EDGE('',*,*,#1393,.F.)
#1099=ORIENTED_EDGE('',*,*,#1394,.F.)
#1100=ORIENTED_EDGE('',*,*,#1391,.T.)
#1101=CARTESIAN_POINT('',(-0.0200591295221653,0.36765728977651,0.0160236947959966))
#1102=DIRECTION('',(-0.494451797416663,-8.22010583802803E-16,-0.869205050624668))
#1103=DIRECTION('',(0.869205050624668,2.99211989215054E-16,-0.494451797416663))
#1104=ORIENTED_EDGE('',*,*,#1356,.T.)
#1105=ORIENTED_EDGE('',*,*,#1371,.F.)
#1106=ORIENTED_EDGE('',*,*,#1395,.F.)
#1107=ORIENTED_EDGE('',*,*,#1393,.T.)
#1108=CARTESIAN_POINT('',(-0.0236590558331243,0.36765728977651,0.016000672778768))
#1109=DIRECTION('',(0.505528324761717,-1.51879540464102E-16,-0.862810009714544))
#1110=DIRECTION('',(0.862810009714544,8.61488142438576E-16,0.505528324761717))
#1111=ORIENTED_EDGE('',*,*,#1202,.T.)
#1112=ORIENTED_EDGE('',*,*,#1339,.T.)
#1113=ORIENTED_EDGE('',*,*,#1204,.T.)
#1114=ORIENTED_EDGE('',*,*,#1396,.T.)
#1115=CARTESIAN_POINT('',(-0.0283357195620184,0.36765728977651,-0.0117466482297249))
#1116=DIRECTION('',(6.66521182889995E-16,-1.0,5.66549845232329E-16))
#1117=DIRECTION('',(1.0,6.66521182889994E-16,-2.98616383356822E-15))
#1118=ORIENTED_EDGE('',*,*,#1283,.F.)
#1119=ORIENTED_EDGE('',*,*,#1307,.F.)
#1120=ORIENTED_EDGE('',*,*,#1397,.T.)
#1121=ORIENTED_EDGE('',*,*,#1398,.T.)
#1122=ORIENTED_EDGE('',*,*,#1274,.F.)
#1123=ORIENTED_EDGE('',*,*,#1286,.F.)
#1124=ORIENTED_EDGE('',*,*,#1312,.T.)
#1125=ORIENTED_EDGE('',*,*,#1270,.F.)
#1126=ORIENTED_EDGE('',*,*,#1289,.F.)
#1127=ORIENTED_EDGE('',*,*,#1310,.F.)
#1128=ORIENTED_EDGE('',*,*,#1344,.T.)
#1129=ORIENTED_EDGE('',*,*,#1346,.T.)
#1130=ORIENTED_EDGE('',*,*,#1266,.F.)
#1131=ORIENTED_EDGE('',*,*,#1292,.F.)
#1132=ORIENTED_EDGE('',*,*,#1320,.T.)
#1133=ORIENTED_EDGE('',*,*,#1250,.F.)
#1134=ORIENTED_EDGE('',*,*,#1304,.F.)
#1135=ORIENTED_EDGE('',*,*,#1318,.F.)
#1136=ORIENTED_EDGE('',*,*,#1399,.T.)
#1137=ORIENTED_EDGE('',*,*,#1400,.T.)
#1138=ORIENTED_EDGE('',*,*,#1254,.F.)
#1139=ORIENTED_EDGE('',*,*,#1301,.F.)
#1140=ORIENTED_EDGE('',*,*,#1383,.T.)
#1141=ORIENTED_EDGE('',*,*,#1258,.F.)
#1142=ORIENTED_EDGE('',*,*,#1298,.F.)
#1143=ORIENTED_EDGE('',*,*,#1315,.F.)
#1144=ORIENTED_EDGE('',*,*,#1347,.T.)
#1145=ORIENTED_EDGE('',*,*,#1349,.T.)
#1146=ORIENTED_EDGE('',*,*,#1262,.F.)
#1147=ORIENTED_EDGE('',*,*,#1295,.F.)
#1148=ORIENTED_EDGE('',*,*,#1384,.T.)
#1149=ORIENTED_EDGE('',*,*,#1278,.F.)
#1150=ORIENTED_EDGE('',*,*,#1215,.T.)
#1151=ORIENTED_EDGE('',*,*,#1368,.T.)
#1152=ORIENTED_EDGE('',*,*,#1359,.F.)
#1153=ORIENTED_EDGE('',*,*,#1225,.F.)
#1154=ORIENTED_EDGE('',*,*,#1382,.F.)
#1155=ORIENTED_EDGE('',*,*,#1386,.F.)
#1156=ORIENTED_EDGE('',*,*,#1388,.F.)
#1157=ORIENTED_EDGE('',*,*,#1389,.F.)
#1158=ORIENTED_EDGE('',*,*,#1377,.F.)
#1159=ORIENTED_EDGE('',*,*,#1380,.F.)
#1160=ORIENTED_EDGE('',*,*,#1207,.T.)
#1161=ORIENTED_EDGE('',*,*,#1390,.T.)
#1162=ORIENTED_EDGE('',*,*,#1375,.T.)
#1163=ORIENTED_EDGE('',*,*,#1392,.T.)
#1164=ORIENTED_EDGE('',*,*,#1394,.T.)
#1165=ORIENTED_EDGE('',*,*,#1395,.T.)
#1166=ORIENTED_EDGE('',*,*,#1370,.T.)
#1167=ORIENTED_EDGE('',*,*,#1373,.T.)
#1168=ORIENTED_EDGE('',*,*,#1396,.F.)
#1169=ORIENTED_EDGE('',*,*,#1203,.F.)
#1170=CARTESIAN_POINT('',(-0.0035851879766386,0.36765728977651,0.00362667528021253))
#1171=DIRECTION('',(6.66521182889995E-16,-1.0,5.66549845232329E-16))
#1172=DIRECTION('',(1.24728515653625E-14,5.66549845232337E-16,1.0))
#1173=ORIENTED_EDGE('',*,*,#1255,.F.)
#1174=ORIENTED_EDGE('',*,*,#1400,.F.)
#1175=ORIENTED_EDGE('',*,*,#1401,.F.)
#1176=ORIENTED_EDGE('',*,*,#1329,.T.)
#1177=CARTESIAN_POINT('',(0.0566614125076116,0.36765728977651,-0.0208665578901108))
#1178=DIRECTION('',(0.707159550241619,8.71918158831757E-16,0.707054008193201))
#1179=DIRECTION('',(-0.707054008193201,0.0,0.707159550241619))
#1180=ORIENTED_EDGE('',*,*,#1399,.F.)
#1181=ORIENTED_EDGE('',*,*,#1317,.T.)
#1182=ORIENTED_EDGE('',*,*,#1330,.T.)
#1183=ORIENTED_EDGE('',*,*,#1401,.T.)
#1184=CARTESIAN_POINT('',(0.0865099536332572,0.35765728977651,0.0129932749094784))
#1185=DIRECTION('',(4.74516729726072E-32,1.0,-6.93889390390722E-16))
#1186=DIRECTION('',(-0.70715955024162,-4.90617274718496E-16,-0.7070540081932))
#1187=ORIENTED_EDGE('',*,*,#1275,.F.)
#1188=ORIENTED_EDGE('',*,*,#1398,.F.)
#1189=ORIENTED_EDGE('',*,*,#1402,.F.)
#1190=ORIENTED_EDGE('',*,*,#1333,.T.)
#1191=CARTESIAN_POINT('',(-0.0638331134260747,0.36765728977651,0.0468645181912038))
#1192=DIRECTION('',(-0.70715955024162,-8.71918158831757E-16,-0.7070540081932))
#1193=DIRECTION('',(0.7070540081932,0.0,-0.70715955024162))
#1194=ORIENTED_EDGE('',*,*,#1397,.F.)
#1195=ORIENTED_EDGE('',*,*,#1306,.T.)
#1196=ORIENTED_EDGE('',*,*,#1334,.T.)
#1197=ORIENTED_EDGE('',*,*,#1402,.T.)
#1198=CARTESIAN_POINT('',(-0.093683691526868,0.35765728977651,0.0130067226708218))
#1199=DIRECTION('',(0.0,-1.0,6.93889390390718E-16))
#1200=DIRECTION('',(0.70715955024162,4.90617274718493E-16,0.7070540081932))
#1201=COLOUR_RGB('',0.560784339904785,0.686274528503418,0.560784339904785)
#1202=EDGE_CURVE('',#1403,#1404,#1405,.T.)
#1203=EDGE_CURVE('1302:5734',#1403,#1406,#1407,.F.)
#1204=EDGE_CURVE('',#1408,#1406,#1409,.T.)
#1205=EDGE_CURVE('1302:9308',#1408,#1404,#1410,.F.)
#1206=EDGE_CURVE('',#1411,#1412,#1413,.T.)
#1207=EDGE_CURVE('1302:5674',#1414,#1411,#1415,.T.)
#1208=EDGE_CURVE('',#1416,#1414,#1417,.T.)
#1209=EDGE_CURVE('1302:9314',#1412,#1416,#1418,.T.)
#1210=EDGE_CURVE('',#1419,#1420,#1421,.T.)
#1211=EDGE_CURVE('1302:10131',#1419,#1422,#1423,.T.)
#1212=EDGE_CURVE('1302:10148',#1422,#1424,#1425,.T.)
#1213=EDGE_CURVE('1302:27692',#1424,#1420,#1426,.F.)
#1214=EDGE_CURVE('',#1427,#1428,#1429,.T.)
#1215=EDGE_CURVE('1302:5605',#1430,#1427,#1431,.T.)
#1216=EDGE_CURVE('1302:10135',#1430,#1432,#1433,.T.)
#1217=EDGE_CURVE('1302:10138',#1432,#1434,#1435,.T.)
#1218=EDGE_CURVE('1302:27695',#1434,#1428,#1436,.F.)
#1219=EDGE_CURVE('',#1437,#1438,#1439,.T.)
#1220=EDGE_CURVE('1302:9485',#1437,#1440,#1441,.T.)
#1221=EDGE_CURVE('',#1442,#1440,#1443,.T.)
#1222=EDGE_CURVE('1302:27641',#1442,#1438,#1444,.T.)
#1223=EDGE_CURVE('',#1445,#1446,#1447,.T.)
#1224=EDGE_CURVE('1302:9464',#1445,#1432,#1448,.T.)
#1225=EDGE_CURVE('1302:9260',#1430,#1446,#1449,.T.)
#1226=EDGE_CURVE('',#1450,#1451,#1452,.T.)
#1227=EDGE_CURVE('1302:9443',#1453,#1450,#1454,.T.)
#1228=EDGE_CURVE('',#1455,#1453,#1456,.T.)
#1229=EDGE_CURVE('1302:27638',#1451,#1455,#1457,.T.)
#1230=EDGE_CURVE('',#1458,#1459,#1460,.T.)
#1231=EDGE_CURVE('1302:9392',#1461,#1458,#1462,.T.)
#1232=EDGE_CURVE('1302:9392',#1463,#1461,#1464,.T.)
#1233=EDGE_CURVE('',#1465,#1463,#1466,.T.)
#1234=EDGE_CURVE('1302:9407',#1459,#1465,#1467,.F.)
#1235=EDGE_CURVE('',#1468,#1469,#1470,.T.)
#1236=EDGE_CURVE('1302:9368',#1468,#1471,#1472,.T.)
#1237=EDGE_CURVE('1302:9368',#1471,#1473,#1474,.T.)
#1238=EDGE_CURVE('',#1461,#1473,#1475,.T.)
#1239=EDGE_CURVE('1302:9392',#1458,#1469,#1476,.T.)
#1240=EDGE_CURVE('',#1477,#1478,#1479,.T.)
#1241=EDGE_CURVE('1302:9398',#1480,#1477,#1481,.T.)
#1242=EDGE_CURVE('1302:9398',#1482,#1480,#1483,.T.)
#1243=EDGE_CURVE('',#1484,#1482,#1485,.T.)
#1244=EDGE_CURVE('1302:9404',#1478,#1484,#1486,.F.)
#1245=EDGE_CURVE('',#1487,#1480,#1488,.T.)
#1246=EDGE_CURVE('1302:9365',#1487,#1489,#1490,.T.)
#1247=EDGE_CURVE('',#1491,#1489,#1492,.T.)
#1248=EDGE_CURVE('1302:9398',#1491,#1482,#1493,.T.)
#1249=EDGE_CURVE('',#1494,#1495,#1496,.T.)
#1250=EDGE_CURVE('1302:30823',#1494,#1497,#1498,.T.)
#1251=EDGE_CURVE('1302:30817',#1497,#1499,#1500,.T.)
#1252=EDGE_CURVE('1302:30814',#1499,#1495,#1501,.T.)
#1253=EDGE_CURVE('',#1502,#1503,#1504,.T.)
#1254=EDGE_CURVE('1302:30808',#1502,#1505,#1506,.T.)
#1255=EDGE_CURVE('1302:30811',#1505,#1507,#1508,.T.)
#1256=EDGE_CURVE('1302:30802',#1507,#1503,#1509,.T.)
#1257=EDGE_CURVE('',#1510,#1511,#1512,.T.)
#1258=EDGE_CURVE('1302:30799',#1510,#1513,#1514,.T.)
#1259=EDGE_CURVE('1302:30793',#1513,#1515,#1516,.T.)
#1260=EDGE_CURVE('1302:30790',#1515,#1511,#1517,.T.)
#1261=EDGE_CURVE('',#1518,#1519,#1520,.T.)
#1262=EDGE_CURVE('1302:30787',#1518,#1521,#1522,.T.)
#1263=EDGE_CURVE('1302:30781',#1521,#1523,#1524,.T.)
#1264=EDGE_CURVE('1302:30778',#1523,#1519,#1525,.T.)
#1265=EDGE_CURVE('',#1526,#1527,#1528,.T.)
#1266=EDGE_CURVE('1302:30775',#1526,#1529,#1530,.T.)
#1267=EDGE_CURVE('1302:30769',#1529,#1531,#1532,.T.)
#1268=EDGE_CURVE('1302:30766',#1531,#1527,#1533,.T.)
#1269=EDGE_CURVE('',#1534,#1535,#1536,.T.)
#1270=EDGE_CURVE('1302:30763',#1534,#1537,#1538,.T.)
#1271=EDGE_CURVE('1302:30757',#1537,#1539,#1540,.T.)
#1272=EDGE_CURVE('1302:30754',#1539,#1535,#1541,.T.)
#1273=EDGE_CURVE('',#1542,#1543,#1544,.T.)
#1274=EDGE_CURVE('1302:30748',#1542,#1545,#1546,.T.)
#1275=EDGE_CURVE('1302:30751',#1545,#1547,#1548,.T.)
#1276=EDGE_CURVE('1302:30742',#1547,#1543,#1549,.T.)
#1277=EDGE_CURVE('',#1550,#1551,#1552,.T.)
#1278=EDGE_CURVE('1302:30739',#1550,#1553,#1554,.T.)
#1279=EDGE_CURVE('1302:30733',#1553,#1555,#1556,.T.)
#1280=EDGE_CURVE('1302:30730',#1555,#1551,#1557,.T.)
#1281=EDGE_CURVE('1302:30730',#1551,#1558,#1559,.T.)
#1282=EDGE_CURVE('1302:30736',#1558,#1560,#1561,.T.)
#1283=EDGE_CURVE('1302:30739',#1560,#1550,#1562,.T.)
#1284=EDGE_CURVE('1302:30742',#1543,#1563,#1564,.T.)
#1285=EDGE_CURVE('1302:30745',#1563,#1565,#1566,.T.)
#1286=EDGE_CURVE('1302:30748',#1565,#1542,#1567,.T.)
#1287=EDGE_CURVE('1302:30754',#1535,#1568,#1569,.T.)
#1288=EDGE_CURVE('1302:30760',#1568,#1570,#1571,.T.)
#1289=EDGE_CURVE('1302:30763',#1570,#1534,#1572,.T.)
#1290=EDGE_CURVE('1302:30766',#1527,#1573,#1574,.T.)
#1291=EDGE_CURVE('1302:30772',#1573,#1575,#1576,.T.)
#1292=EDGE_CURVE('1302:30775',#1575,#1526,#1577,.T.)
#1293=EDGE_CURVE('1302:30778',#1519,#1578,#1579,.T.)
#1294=EDGE_CURVE('1302:30784',#1578,#1580,#1581,.T.)
#1295=EDGE_CURVE('1302:30787',#1580,#1518,#1582,.T.)
#1296=EDGE_CURVE('1302:30790',#1511,#1583,#1584,.T.)
#1297=EDGE_CURVE('1302:30796',#1583,#1585,#1586,.T.)
#1298=EDGE_CURVE('1302:30799',#1585,#1510,#1587,.T.)
#1299=EDGE_CURVE('1302:30802',#1503,#1588,#1589,.T.)
#1300=EDGE_CURVE('1302:30805',#1588,#1590,#1591,.T.)
#1301=EDGE_CURVE('1302:30808',#1590,#1502,#1592,.T.)
#1302=EDGE_CURVE('1302:30814',#1495,#1593,#1594,.T.)
#1303=EDGE_CURVE('1302:30820',#1593,#1595,#1596,.T.)
#1304=EDGE_CURVE('1302:30823',#1595,#1494,#1597,.T.)
#1305=EDGE_CURVE('1302:27668',#1558,#1598,#1599,.F.)
#1306=EDGE_CURVE('1302:27315',#1600,#1598,#1601,.T.)
#1307=EDGE_CURVE('1302:5472',#1600,#1560,#1602,.T.)
#1308=EDGE_CURVE('1302:27689',#1568,#1603,#1604,.F.)
#1309=EDGE_CURVE('1302:28129',#1605,#1603,#1606,.T.)
#1310=EDGE_CURVE('1302:5367',#1605,#1570,#1607,.T.)
#1311=EDGE_CURVE('1302:27686',#1563,#1539,#1608,.F.)
#1312=EDGE_CURVE('1302:5358',#1565,#1537,#1609,.T.)
#1313=EDGE_CURVE('1302:27644',#1583,#1610,#1611,.F.)
#1314=EDGE_CURVE('1302:26502',#1612,#1610,#1613,.T.)
#1315=EDGE_CURVE('1302:5439',#1612,#1585,#1614,.T.)
#1316=EDGE_CURVE('1302:27665',#1593,#1615,#1616,.F.)
#1317=EDGE_CURVE('1302:25691',#1617,#1615,#1618,.T.)
#1318=EDGE_CURVE('1302:5403',#1617,#1595,#1619,.T.)
#1319=EDGE_CURVE('1302:27671',#1573,#1499,#1620,.F.)
#1320=EDGE_CURVE('1302:5394',#1575,#1497,#1621,.T.)
#1321=EDGE_CURVE('1302:9365',#1622,#1487,#1623,.T.)
#1322=EDGE_CURVE('1302:9365',#1489,#1622,#1624,.T.)
#1323=EDGE_CURVE('1302:27692',#1420,#1434,#1625,.F.)
#1324=EDGE_CURVE('1302:27695',#1428,#1424,#1626,.F.)
#1325=EDGE_CURVE('1302:27662',#1578,#1555,#1627,.F.)
#1326=EDGE_CURVE('1302:27656',#1628,#1523,#1629,.F.)
#1327=EDGE_CURVE('1302:27650',#1610,#1628,#1630,.T.)
#1328=EDGE_CURVE('1302:27647',#1588,#1515,#1631,.F.)
#1329=EDGE_CURVE('1302:27653',#1632,#1507,#1633,.F.)
#1330=EDGE_CURVE('1302:27659',#1615,#1632,#1634,.T.)
#1331=EDGE_CURVE('1302:27677',#1635,#1531,#1636,.F.)
#1332=EDGE_CURVE('1302:28123',#1603,#1635,#1637,.T.)
#1333=EDGE_CURVE('1302:27680',#1638,#1547,#1639,.F.)
#1334=EDGE_CURVE('1302:27674',#1598,#1638,#1640,.T.)
#1335=EDGE_CURVE('1302:27638',#1455,#1451,#1641,.T.)
#1336=EDGE_CURVE('1302:27641',#1438,#1442,#1642,.T.)
#1337=EDGE_CURVE('1302:9368',#1473,#1468,#1643,.T.)
#1338=EDGE_CURVE('1302:9398',#1477,#1491,#1644,.T.)
#1339=EDGE_CURVE('1302:9308',#1404,#1408,#1645,.F.)
#1340=EDGE_CURVE('1302:9404',#1484,#1478,#1646,.F.)
#1341=EDGE_CURVE('1302:9392',#1469,#1463,#1647,.T.)
#1342=EDGE_CURVE('1302:9314',#1416,#1412,#1648,.T.)
#1343=EDGE_CURVE('1302:9407',#1465,#1459,#1649,.F.)
#1344=EDGE_CURVE('1302:28126',#1605,#1650,#1651,.F.)
#1345=EDGE_CURVE('1302:28132',#1635,#1650,#1652,.T.)
#1346=EDGE_CURVE('1302:5385',#1650,#1529,#1653,.T.)
#1347=EDGE_CURVE('1302:26499',#1612,#1654,#1655,.F.)
#1348=EDGE_CURVE('1302:26505',#1628,#1654,#1656,.T.)
#1349=EDGE_CURVE('1302:5457',#1654,#1521,#1657,.T.)
#1350=EDGE_CURVE('1302:10131',#1432,#1419,#1658,.T.)
#1351=EDGE_CURVE('1302:9464',#1422,#1445,#1659,.T.)
#1352=EDGE_CURVE('1302:9425',#1660,#1661,#1662,.T.)
#1353=EDGE_CURVE('1302:9428',#1663,#1660,#1664,.T.)
#1354=EDGE_CURVE('1302:9431',#1665,#1663,#1666,.T.)
#1355=EDGE_CURVE('1302:9434',#1667,#1665,#1668,.T.)
#1356=EDGE_CURVE('1302:9437',#1669,#1667,#1670,.T.)
#1357=EDGE_CURVE('1302:9440',#1661,#1669,#1671,.T.)
#1358=EDGE_CURVE('1302:9443',#1450,#1453,#1672,.T.)
#1359=EDGE_CURVE('1302:9260',#1446,#1673,#1674,.T.)
#1360=EDGE_CURVE('1302:10145',#1673,#1422,#1675,.T.)
#1361=EDGE_CURVE('1302:9467',#1676,#1677,#1678,.T.)
#1362=EDGE_CURVE('1302:9470',#1679,#1676,#1680,.T.)
#1363=EDGE_CURVE('1302:9473',#1681,#1679,#1682,.T.)
#1364=EDGE_CURVE('1302:9476',#1683,#1681,#1684,.T.)
#1365=EDGE_CURVE('1302:9479',#1685,#1683,#1686,.T.)
#1366=EDGE_CURVE('1302:9482',#1677,#1685,#1687,.T.)
#1367=EDGE_CURVE('1302:9485',#1440,#1437,#1688,.T.)
#1368=EDGE_CURVE('1302:5605',#1427,#1673,#1689,.T.)
#1369=EDGE_CURVE('1302:5710',#1690,#1665,#1691,.T.)
#1370=EDGE_CURVE('1302:5713',#1692,#1690,#1693,.T.)
#1371=EDGE_CURVE('1302:5701',#1692,#1667,#1694,.T.)
#1372=EDGE_CURVE('1302:5719',#1695,#1663,#1696,.T.)
#1373=EDGE_CURVE('1302:5722',#1690,#1695,#1697,.T.)
#1374=EDGE_CURVE('1302:5686',#1698,#1660,#1699,.T.)
#1375=EDGE_CURVE('1302:5728',#1695,#1698,#1700,.T.)
#1376=EDGE_CURVE('1302:5650',#1701,#1676,#1702,.T.)
#1377=EDGE_CURVE('1302:5653',#1701,#1703,#1704,.T.)
#1378=EDGE_CURVE('1302:5641',#1703,#1679,#1705,.T.)
#1379=EDGE_CURVE('1302:5659',#1706,#1677,#1707,.T.)
#1380=EDGE_CURVE('1302:5662',#1706,#1701,#1708,.T.)
#1381=EDGE_CURVE('1302:5626',#1709,#1685,#1710,.T.)
#1382=EDGE_CURVE('1302:5668',#1709,#1706,#1711,.T.)
#1383=EDGE_CURVE('1302:5430',#1590,#1513,#1712,.T.)
#1384=EDGE_CURVE('1302:5466',#1580,#1553,#1713,.T.)
#1385=EDGE_CURVE('1302:5620',#1714,#1683,#1715,.T.)
#1386=EDGE_CURVE('1302:5623',#1714,#1709,#1716,.T.)
#1387=EDGE_CURVE('1302:5632',#1717,#1681,#1718,.T.)
#1388=EDGE_CURVE('1302:5635',#1717,#1714,#1719,.T.)
#1389=EDGE_CURVE('1302:5644',#1703,#1717,#1720,.T.)
#1390=EDGE_CURVE('1302:5674',#1411,#1414,#1721,.T.)
#1391=EDGE_CURVE('1302:5680',#1722,#1661,#1723,.T.)
#1392=EDGE_CURVE('1302:5683',#1698,#1722,#1724,.T.)
#1393=EDGE_CURVE('1302:5692',#1725,#1669,#1726,.T.)
#1394=EDGE_CURVE('1302:5695',#1722,#1725,#1727,.T.)
#1395=EDGE_CURVE('1302:5704',#1725,#1692,#1728,.T.)
#1396=EDGE_CURVE('1302:5734',#1406,#1403,#1729,.F.)
#1397=EDGE_CURVE('1302:27312',#1600,#1730,#1731,.F.)
#1398=EDGE_CURVE('1302:5349',#1730,#1545,#1732,.T.)
#1399=EDGE_CURVE('1302:25685',#1617,#1733,#1734,.F.)
#1400=EDGE_CURVE('1302:5421',#1733,#1505,#1735,.T.)
#1401=EDGE_CURVE('1302:25688',#1632,#1733,#1736,.T.)
#1402=EDGE_CURVE('1302:27318',#1638,#1730,#1737,.T.)
#1403=VERTEX_POINT('',#1738)
#1404=VERTEX_POINT('',#1739)
#1405=LINE('',#1740,#1741)
#1406=VERTEX_POINT('',#1742)
#1407=CIRCLE('',#1743,0.0044)
#1408=VERTEX_POINT('',#1744)
#1409=LINE('',#1745,#1746)
#1410=CIRCLE('',#1747,0.0044)
#1411=VERTEX_POINT('',#1748)
#1412=VERTEX_POINT('',#1749)
#1413=LINE('',#1750,#1751)
#1414=VERTEX_POINT('',#1752)
#1415=CIRCLE('',#1753,0.0044)
#1416=VERTEX_POINT('',#1754)
#1417=LINE('',#1755,#1756)
#1418=CIRCLE('',#1757,0.0044)
#1419=VERTEX_POINT('',#1758)
#1420=VERTEX_POINT('',#1759)
#1421=LINE('',#1760,#1761)
#1422=VERTEX_POINT('',#1762)
#1423=B_SPLINE_CURVE_WITH_KNOTS('',3,(#1763,#1764,#1765,#1766,#1767,#1768,#1769,#1770,#1771,#1772,#1773,#1774,#1775,#1776,#1777,#1778,#1779,#1780,#1781,#1782,#1783,#1784,#1785,#1786,#1787,#1788,#1789,#1790,#1791,#1792,#1793,#1794,#1795,#1796,#1797,#1798,#1799,#1800,#1801,#1802,#1803,#1804,#1805,#1806),.UNSPECIFIED.,.F.,.F.,(4,2,2,2,2,2,2,2,2,2,2,2,2,2,2,2,2,2,2,2,2,4),(0.0,1.17331983962277E-06,2.…
#1424=VERTEX_POINT('',#1807)
#1425=LINE('',#1808,#1809)
#1426=CIRCLE('',#1810,0.0127499993932695)
#1427=VERTEX_POINT('',#1811)
#1428=VERTEX_POINT('',#1812)
#1429=LINE('',#1813,#1814)
#1430=VERTEX_POINT('',#1815)
#1431=CIRCLE('',#1816,0.0127499998365104)
#1432=VERTEX_POINT('',#1817)
#1433=LINE('',#1818,#1819)
#1434=VERTEX_POINT('',#1820)
#1435=LINE('',#1821,#1822)
#1436=CIRCLE('',#1823,0.0127499998365104)
#1437=VERTEX_POINT('',#1824)
#1438=VERTEX_POINT('',#1825)
#1439=LINE('',#1826,#1827)
#1440=VERTEX_POINT('',#1828)
#1441=CIRCLE('',#1829,0.00249098023249788)
#1442=VERTEX_POINT('',#1830)
#1443=LINE('',#1831,#1832)
#1444=CIRCLE('',#1833,0.00249098023249788)
#1445=VERTEX_POINT('',#1834)
#1446=VERTEX_POINT('',#1835)
#1447=LINE('',#1836,#1837)
#1448=CIRCLE('',#1838,0.0127499998365104)
#1449=CIRCLE('',#1839,0.0127499998365104)
#1450=VERTEX_POINT('',#1840)
#1451=VERTEX_POINT('',#1841)
#1452=LINE('',#1842,#1843)
#1453=VERTEX_POINT('',#1844)
#1454=CIRCLE('',#1845,0.00249098023249788)
#1455=VERTEX_POINT('',#1846)
#1456=LINE('',#1847,#1848)
#1457=CIRCLE('',#1849,0.00249098023249788)
#1458=VERTEX_POINT('',#1850)
#1459=VERTEX_POINT('',#1851)
#1460=LINE('',#1852,#1853)
#1461=VERTEX_POINT('',#1854)
#1462=CIRCLE('',#1855,0.00935)
#1463=VERTEX_POINT('',#1856)
#1464=CIRCLE('',#1857,0.00935)
#1465=VERTEX_POINT('',#1858)
#1466=LINE('',#1859,#1860)
#1467=CIRCLE('',#1861,0.00935)
#1468=VERTEX_POINT('',#1862)
#1469=VERTEX_POINT('',#1863)
#1470=CIRCLE('',#1864,0.002)
#1471=VERTEX_POINT('',#1865)
#1472=CIRCLE('',#1866,0.01135)
#1473=VERTEX_POINT('',#1867)
#1474=CIRCLE('',#1868,0.01135)
#1475=CIRCLE('',#1869,0.002)
#1476=CIRCLE('',#1870,0.00935)
#1477=VERTEX_POINT('',#1871)
#1478=VERTEX_POINT('',#1872)
#1479=LINE('',#1873,#1874)
#1480=VERTEX_POINT('',#1875)
#1481=CIRCLE('',#1876,0.00935)
#1482=VERTEX_POINT('',#1877)
#1483=CIRCLE('',#1878,0.00935)
#1484=VERTEX_POINT('',#1879)
#1485=LINE('',#1880,#1881)
#1486=CIRCLE('',#1882,0.00935)
#1487=VERTEX_POINT('',#1883)
#1488=CIRCLE('',#1884,0.002)
#1489=VERTEX_POINT('',#1885)
#1490=CIRCLE('',#1886,0.01135)
#1491=VERTEX_POINT('',#1887)
#1492=CIRCLE('',#1888,0.002)
#1493=CIRCLE('',#1889,0.00935)
#1494=VERTEX_POINT('',#1890)
#1495=VERTEX_POINT('',#1891)
#1496=LINE('',#1892,#1893)
#1497=VERTEX_POINT('',#1894)
#1498=CIRCLE('',#1895,0.005)
#1499=VERTEX_POINT('',#1896)
#1500=LINE('',#1897,#1898)
#1501=CIRCLE('',#1899,0.005)
#1502=VERTEX_POINT('',#1900)
#1503=VERTEX_POINT('',#1901)
#1504=LINE('',#1902,#1903)
#1505=VERTEX_POINT('',#1904)
#1506=CIRCLE('',#1905,0.005)
#1507=VERTEX_POINT('',#1906)
#1508=LINE('',#1907,#1908)
#1509=CIRCLE('',#1909,0.005)
#1510=VERTEX_POINT('',#1910)
#1511=VERTEX_POINT('',#1911)
#1512=LINE('',#1912,#1913)
#1513=VERTEX_POINT('',#1914)
#1514=CIRCLE('',#1915,0.005)
#1515=VERTEX_POINT('',#1916)
#1516=LINE('',#1917,#1918)
#1517=CIRCLE('',#1919,0.005)
#1518=VERTEX_POINT('',#1920)
#1519=VERTEX_POINT('',#1921)
#1520=LINE('',#1922,#1923)
#1521=VERTEX_POINT('',#1924)
#1522=CIRCLE('',#1925,0.005)
#1523=VERTEX_POINT('',#1926)
#1524=LINE('',#1927,#1928)
#1525=CIRCLE('',#1929,0.005)
#1526=VERTEX_POINT('',#1930)
#1527=VERTEX_POINT('',#1931)
#1528=LINE('',#1932,#1933)
#1529=VERTEX_POINT('',#1934)
#1530=CIRCLE('',#1935,0.005)
#1531=VERTEX_POINT('',#1936)
#1532=LINE('',#1937,#1938)
#1533=CIRCLE('',#1939,0.005)
#1534=VERTEX_POINT('',#1940)
#1535=VERTEX_POINT('',#1941)
#1536=LINE('',#1942,#1943)
#1537=VERTEX_POINT('',#1944)
#1538=CIRCLE('',#1945,0.005)
#1539=VERTEX_POINT('',#1946)
#1540=LINE('',#1947,#1948)
#1541=CIRCLE('',#1949,0.005)
#1542=VERTEX_POINT('',#1950)
#1543=VERTEX_POINT('',#1951)
#1544=LINE('',#1952,#1953)
#1545=VERTEX_POINT('',#1954)
#1546=CIRCLE('',#1955,0.005)
#1547=VERTEX_POINT('',#1956)
#1548=LINE('',#1957,#1958)
#1549=CIRCLE('',#1959,0.005)
#1550=VERTEX_POINT('',#1960)
#1551=VERTEX_POINT('',#1961)
#1552=LINE('',#1962,#1963)
#1553=VERTEX_POINT('',#1964)
#1554=CIRCLE('',#1965,0.005)
#1555=VERTEX_POINT('',#1966)
#1556=LINE('',#1967,#1968)
#1557=CIRCLE('',#1969,0.005)
#1558=VERTEX_POINT('',#1970)
#1559=CIRCLE('',#1971,0.005)
#1560=VERTEX_POINT('',#1972)
#1561=LINE('',#1973,#1974)
#1562=CIRCLE('',#1975,0.005)
#1563=VERTEX_POINT('',#1976)
#1564=CIRCLE('',#1977,0.005)
#1565=VERTEX_POINT('',#1978)
#1566=LINE('',#1979,#1980)
#1567=CIRCLE('',#1981,0.005)
#1568=VERTEX_POINT('',#1982)
#1569=CIRCLE('',#1983,0.005)
#1570=VERTEX_POINT('',#1984)
#1571=LINE('',#1985,#1986)
#1572=CIRCLE('',#1987,0.005)
#1573=VERTEX_POINT('',#1988)
#1574=CIRCLE('',#1989,0.005)
#1575=VERTEX_POINT('',#1990)
#1576=LINE('',#1991,#1992)
#1577=CIRCLE('',#1993,0.005)
#1578=VERTEX_POINT('',#1994)
#1579=CIRCLE('',#1995,0.005)
#1580=VERTEX_POINT('',#1996)
#1581=LINE('',#1997,#1998)
#1582=CIRCLE('',#1999,0.005)
#1583=VERTEX_POINT('',#2000)
#1584=CIRCLE('',#2001,0.005)
#1585=VERTEX_POINT('',#2002)
#1586=LINE('',#2003,#2004)
#1587=CIRCLE('',#2005,0.005)
#1588=VERTEX_POINT('',#2006)
#1589=CIRCLE('',#2007,0.005)
#1590=VERTEX_POINT('',#2008)
#1591=LINE('',#2009,#2010)
#1592=CIRCLE('',#2011,0.005)
#1593=VERTEX_POINT('',#2012)
#1594=CIRCLE('',#2013,0.005)
#1595=VERTEX_POINT('',#2014)
#1596=LINE('',#2015,#2016)
#1597=CIRCLE('',#2017,0.005)
#1598=VERTEX_POINT('',#2018)
#1599=LINE('',#2019,#2020)
#1600=VERTEX_POINT('',#2021)
#1601=LINE('',#2022,#2023)
#1602=LINE('',#2024,#2025)
#1603=VERTEX_POINT('',#2026)
#1604=LINE('',#2027,#2028)
#1605=VERTEX_POINT('',#2029)
#1606=LINE('',#2030,#2031)
#1607=LINE('',#2032,#2033)
#1608=CIRCLE('',#2034,0.09)
#1609=CIRCLE('',#2035,0.09)
#1610=VERTEX_POINT('',#2036)
#1611=LINE('',#2037,#2038)
#1612=VERTEX_POINT('',#2039)
#1613=LINE('',#2040,#2041)
#1614=LINE('',#2042,#2043)
#1615=VERTEX_POINT('',#2044)
#1616=LINE('',#2045,#2046)
#1617=VERTEX_POINT('',#2047)
#1618=LINE('',#2048,#2049)
#1619=LINE('',#2050,#2051)
#1620=CIRCLE('',#2052,0.09)
#1621=CIRCLE('',#2053,0.09)
#1622=VERTEX_POINT('',#2054)
#1623=CIRCLE('',#2055,0.01135)
#1624=CIRCLE('',#2056,0.01135)
#1625=CIRCLE('',#2057,0.0127499993932695)
#1626=CIRCLE('',#2058,0.0127499998365104)
#1627=CIRCLE('',#2059,0.09)
#1628=VERTEX_POINT('',#2060)
#1629=LINE('',#2061,#2062)
#1630=CIRCLE('',#2063,0.0450484114154813)
#1631=CIRCLE('',#2064,0.09)
#1632=VERTEX_POINT('',#2065)
#1633=LINE('',#2066,#2067)
#1634=CIRCLE('',#2068,0.0450484114154812)
#1635=VERTEX_POINT('',#2069)
#1636=LINE('',#2070,#2071)
#1637=CIRCLE('',#2072,0.0450484114154813)
#1638=VERTEX_POINT('',#2073)
#1639=LINE('',#2074,#2075)
#1640=CIRCLE('',#2076,0.0450484114154812)
#1641=CIRCLE('',#2077,0.00249098023249788)
#1642=CIRCLE('',#2078,0.00249098023249788)
#1643=CIRCLE('',#2079,0.01135)
#1644=CIRCLE('',#2080,0.00935)
#1645=CIRCLE('',#2081,0.0044)
#1646=CIRCLE('',#2082,0.00935)
#1647=CIRCLE('',#2083,0.00935)
#1648=CIRCLE('',#2084,0.0044)
#1649=CIRCLE('',#2085,0.00935)
#1650=VERTEX_POINT('',#2086)
#1651=CIRCLE('',#2087,0.0450484114154813)
#1652=LINE('',#2088,#2089)
#1653=LINE('',#2090,#2091)
#1654=VERTEX_POINT('',#2092)
#1655=CIRCLE('',#2093,0.0450484114154813)
#1656=LINE('',#2094,#2095)
#1657=LINE('',#2096,#2097)
#1658=B_SPLINE_CURVE_WITH_KNOTS('',3,(#2098,#2099,#2100,#2101,#2102,#2103,#2104,#2105,#2106,#2107,#2108,#2109,#2110,#2111,#2112,#2113,#2114,#2115,#2116,#2117,#2118,#2119,#2120,#2121,#2122,#2123,#2124,#2125,#2126,#2127,#2128,#2129,#2130,#2131,#2132,#2133,#2134,#2135,#2136,#2137,#2138,#2139,#2140,#2141),.UNSPECIFIED.,.F.,.F.,(4,2,2,2,2,2,2,2,2,2,2,2,2,2,2,2,2,2,2,2,2,4),(0.0,1.17331983962277E-06,2.…
#1659=CIRCLE('',#2142,0.0127499998365104)
#1660=VERTEX_POINT('',#2143)
#1661=VERTEX_POINT('',#2144)
#1662=LINE('',#2145,#2146)
#1663=VERTEX_POINT('',#2147)
#1664=LINE('',#2148,#2149)
#1665=VERTEX_POINT('',#2150)
#1666=LINE('',#2151,#2152)
#1667=VERTEX_POINT('',#2153)
#1668=LINE('',#2154,#2155)
#1669=VERTEX_POINT('',#2156)
#1670=LINE('',#2157,#2158)
#1671=LINE('',#2159,#2160)
#1672=CIRCLE('',#2161,0.00249098023249788)
#1673=VERTEX_POINT('',#2162)
#1674=CIRCLE('',#2163,0.0127499998365104)
#1675=LINE('',#2164,#2165)
#1676=VERTEX_POINT('',#2166)
#1677=VERTEX_POINT('',#2167)
#1678=LINE('',#2168,#2169)
#1679=VERTEX_POINT('',#2170)
#1680=LINE('',#2171,#2172)
#1681=VERTEX_POINT('',#2173)
#1682=LINE('',#2174,#2175)
#1683=VERTEX_POINT('',#2176)
#1684=LINE('',#2177,#2178)
#1685=VERTEX_POINT('',#2179)
#1686=LINE('',#2180,#2181)
#1687=LINE('',#2182,#2183)
#1688=CIRCLE('',#2184,0.00249098023249788)
#1689=CIRCLE('',#2185,0.0127499998365104)
#1690=VERTEX_POINT('',#2186)
#1691=LINE('',#2187,#2188)
#1692=VERTEX_POINT('',#2189)
#1693=LINE('',#2190,#2191)
#1694=LINE('',#2192,#2193)
#1695=VERTEX_POINT('',#2194)
#1696=LINE('',#2195,#2196)
#1697=LINE('',#2197,#2198)
#1698=VERTEX_POINT('',#2199)
#1699=LINE('',#2200,#2201)
#1700=LINE('',#2202,#2203)
#1701=VERTEX_POINT('',#2204)
#1702=LINE('',#2205,#2206)
#1703=VERTEX_POINT('',#2207)
#1704=LINE('',#2208,#2209)
#1705=LINE('',#2210,#2211)
#1706=VERTEX_POINT('',#2212)
#1707=LINE('',#2213,#2214)
#1708=LINE('',#2215,#2216)
#1709=VERTEX_POINT('',#2217)
#1710=LINE('',#2218,#2219)
#1711=LINE('',#2220,#2221)
#1712=CIRCLE('',#2222,0.09)
#1713=CIRCLE('',#2223,0.09)
#1714=VERTEX_POINT('',#2224)
#1715=LINE('',#2225,#2226)
#1716=LINE('',#2227,#2228)
#1717=VERTEX_POINT('',#2229)
#1718=LINE('',#2230,#2231)
#1719=LINE('',#2232,#2233)
#1720=LINE('',#2234,#2235)
#1721=CIRCLE('',#2236,0.0044)
#1722=VERTEX_POINT('',#2237)
#1723=LINE('',#2238,#2239)
#1724=LINE('',#2240,#2241)
#1725=VERTEX_POINT('',#2242)
#1726=LINE('',#2243,#2244)
#1727=LINE('',#2245,#2246)
#1728=LINE('',#2247,#2248)
#1729=CIRCLE('',#2249,0.0044)
#1730=VERTEX_POINT('',#2250)
#1731=CIRCLE('',#2251,0.0450484114154812)
#1732=LINE('',#2252,#2253)
#1733=VERTEX_POINT('',#2254)
#1734=CIRCLE('',#2255,0.0450484114154812)
#1735=LINE('',#2256,#2257)
#1736=LINE('',#2258,#2259)
#1737=LINE('',#2260,#2261)
#1738=CARTESIAN_POINT('',(-0.0239357195620184,0.36765728977651,-0.0117466482297249))
#1739=CARTESIAN_POINT('',(-0.0239357195620185,0.35265728977651,-0.0117466482297249))
#1740=CARTESIAN_POINT('',(-0.0239357195620184,0.36765728977651,-0.0117466482297249))
#1741=VECTOR('',#2262,1.0)
#1742=CARTESIAN_POINT('',(-0.0327357195620184,0.36765728977651,-0.0117466482297249))
#1743=AXIS2_PLACEMENT_3D('',#2263,#2264,#2265)
#1744=CARTESIAN_POINT('',(-0.0327357195620185,0.35265728977651,-0.0117466482297247))
#1745=CARTESIAN_POINT('',(-0.0327357195620184,0.36765728977651,-0.0117466482297249))
#1746=VECTOR('',#2266,1.0)
#1747=AXIS2_PLACEMENT_3D('',#2267,#2268,#2269)
#1748=CARTESIAN_POINT('',(0.0167619816684073,0.36765728977651,-0.0117466482297251))
#1749=CARTESIAN_POINT('',(0.0167619816684073,0.35265728977651,-0.0117466482297251))
#1750=CARTESIAN_POINT('',(0.0167619816684073,0.36765728977651,-0.0117466482297251))
#1751=VECTOR('',#2270,1.0)
#1752=CARTESIAN_POINT('',(0.0255619816684073,0.36765728977651,-0.0117466482297252))
#1753=AXIS2_PLACEMENT_3D('',#2271,#2272,#2273)
#1754=CARTESIAN_POINT('',(0.0255619816684073,0.35265728977651,-0.0117466482297251))
#1755=CARTESIAN_POINT('',(0.0255619816684073,0.36765728977651,-0.0117466482297252))
#1756=VECTOR('',#2274,1.0)
#1757=AXIS2_PLACEMENT_3D('',#2275,#2276,#2277)
#1758=CARTESIAN_POINT('',(0.00916313044646414,0.36173917357931,0.0129999987899094))
#1759=CARTESIAN_POINT('',(0.00916313044646415,0.35765728977651,0.01299999879015))
#1760=CARTESIAN_POINT('',(0.00916313044646415,0.359807695524261,0.01299999879015))
#1761=VECTOR('',#2278,1.0)
#1762=CARTESIAN_POINT('',(-0.00358686894680553,0.361957282695478,0.00024999939688076))
#1763=CARTESIAN_POINT('',(-0.00358686894124845,0.361957278454946,0.0257499981834197))
#1764=CARTESIAN_POINT('',(-0.0035868680262054,0.361956887349403,0.0257499981834197))
#1765=CARTESIAN_POINT('',(-0.00358674058521376,0.361956509379493,0.0257499981848231))
#1766=CARTESIAN_POINT('',(-0.0035862785071743,0.361955773058369,0.0257499981718859))
#1767=CARTESIAN_POINT('',(-0.00358593604437346,0.361955409769742,0.0257499981567207))
#1768=CARTESIAN_POINT('',(-0.00358423775021237,0.361954027305675,0.0257499979744771))
#1769=CARTESIAN_POINT('',(-0.00358212633280738,0.361953020071218,0.0257499976205312))
#1770=CARTESIAN_POINT('',(-0.00357138055728743,0.361949306391527,0.0257499912190313))
#1771=CARTESIAN_POINT('',(-0.00355690100868245,0.361946388082755,0.0257499863757893))
#1772=CARTESIAN_POINT('',(-0.0034887911822525,0.36193758522443,0.025749695766134))
#1773=CARTESIAN_POINT('',(-0.00342097690141236,0.361932215806777,0.0257491949141121))
#1774=CARTESIAN_POINT('',(-0.00321874562518642,0.361919998261515,0.0257452325546059))
#1775=CARTESIAN_POINT('',(-0.00306141225888263,0.361913043130103,0.025740530039675))
#1776=CARTESIAN_POINT('',(-0.00259995265242623,0.361896492511395,0.025714735042349))
#1777=CARTESIAN_POINT('',(-0.00217464215873631,0.36188457818386,0.0256827813871174))
#1778=CARTESIAN_POINT('',(-3.4298385124702E-05,0.361837921634288,0.0253533202103745))
#1779=CARTESIAN_POINT('',(0.00153719105042777,0.361819003481613,0.0247940332571895))
#1780=CARTESIAN_POINT('',(0.00439688911923443,0.361784769776742,0.023079123787073))
#1781=CARTESIAN_POINT('',(0.00564233642818837,0.361772268126689,0.0219527157765346))
#1782=CARTESIAN_POINT('',(0.00762917595380135,0.361753017449783,0.0192867595811604))
#1783=CARTESIAN_POINT('',(0.0083521205533237,0.361746566685983,0.0177732191073118))
#1784=CARTESIAN_POINT('',(0.00917642096386642,0.361739131270979,0.0145550745307435))
#1785=CARTESIAN_POINT('',(0.00927026007496851,0.361738231735655,0.012881368351596))
#1786=CARTESIAN_POINT('',(0.0088111086278675,0.361742012760539,0.00959307541969232))
#1787=CARTESIAN_POINT('',(0.00826284173724733,0.361746646307858,0.00800988089931051))
#1788=CARTESIAN_POINT('',(0.00659105664486723,0.36176203472035,0.00514359266019962))
#1789=CARTESIAN_POINT('',(0.00548387124782449,0.361772572867374,0.00388765546709395))
#1790=CARTESIAN_POINT('',(0.00285327370797602,0.361801586504254,0.00187222203055995))
#1791=CARTESIAN_POINT('',(0.00135571345998087,0.361818993054308,0.0011310215098449))
#1792=CARTESIAN_POINT('',(-0.00124551843051405,0.361862571070693,0.00042369401526081))
#1793=CARTESIAN_POINT('',(-0.00208806611492251,0.361880546475043,0.000325157828436351))
#1794=CARTESIAN_POINT('',(-0.00294205844446903,0.361907685759052,0.000263302703268349))
#1795=CARTESIAN_POINT('',(-0.00317013332436735,0.361916926300169,0.000255825430324469))
#1796=CARTESIAN_POINT('',(-0.0034160082180039,0.36193164454727,0.000250844885971057))
#1797=CARTESIAN_POINT('',(-0.00348653863897449,0.361937189433942,0.000250314300387961))
#1798=CARTESIAN_POINT('',(-0.0035564450971275,0.361946224907005,0.000250011610155408))
#1799=CARTESIAN_POINT('',(-0.003571149166696,0.36194918676798,0.000250006568137718))
#1800=CARTESIAN_POINT('',(-0.00358205879469999,0.361952958010043,0.000249999975712821))
#1801=CARTESIAN_POINT('',(-0.0035842006311904,0.361953980101225,0.000249999611740656))
#1802=CARTESIAN_POINT('',(-0.00358592301946353,0.361955382789549,0.000249999424330027))
#1803=CARTESIAN_POINT('',(-0.003586270364379,0.361955751395057,0.000249999408733097))
#1804=CARTESIAN_POINT('',(-0.00358673897172765,0.361956498599759,0.000249999395435382))
#1805=CARTESIAN_POINT('',(-0.00358686813642889,0.361956882121208,0.000249999396880593))
#1806=CARTESIAN_POINT('',(-0.00358686894363669,0.361957278953942,0.000249999396880593))
#1807=CARTESIAN_POINT('',(-0.00358686894680547,0.35765728977651,0.000249999396880598))
#1808=CARTESIAN_POINT('',(-0.00358686894680547,0.36765728977651,0.000249999396880592))
#1809=VECTOR('',#2279,1.0)
#1810=AXIS2_PLACEMENT_3D('',#2280,#2281,#2282)
#1811=CARTESIAN_POINT('',(-0.0163335068429808,0.36765728977651,0.0129999987901502))
#1812=CARTESIAN_POINT('',(-0.0163335068429808,0.35765728977651,0.0129999987901502))
#1813=CARTESIAN_POINT('',(-0.0163335068429808,0.36265728977651,0.0129999987901502))
#1814=VECTOR('',#2283,1.0)
#1815=CARTESIAN_POINT('',(-0.00358686894680532,0.36765728977651,0.0257499981834197))
#1816=AXIS2_PLACEMENT_3D('',#2284,#2285,#2286)
#1817=CARTESIAN_POINT('',(-0.00358686894680537,0.361957282695478,0.0257499981834198))
#1818=CARTESIAN_POINT('',(-0.00358686894680532,0.36765728977651,0.0257499981834197))
#1819=VECTOR('',#2287,1.0)
#1820=CARTESIAN_POINT('',(-0.00358686894680531,0.35765728977651,0.0257499981834197))
#1821=CARTESIAN_POINT('',(-0.00358686894680532,0.36765728977651,0.0257499981834197))
#1822=VECTOR('',#2288,1.0)
#1823=AXIS2_PLACEMENT_3D('',#2289,#2290,#2291)
#1824=CARTESIAN_POINT('',(0.0132542277985016,0.364457295212454,0.0149415217635184))
#1825=CARTESIAN_POINT('',(0.0132542277985015,0.35765728977651,0.0149415217635184))
#1826=CARTESIAN_POINT('',(0.0132542277985015,0.361057292494482,0.0149415217635184))
#1827=VECTOR('',#2292,1.0)
#1828=CARTESIAN_POINT('',(0.0160707799138712,0.364457295212454,0.0108321465973662))
#1829=AXIS2_PLACEMENT_3D('',#2293,#2294,#2295)
#1830=CARTESIAN_POINT('',(0.0160707799138711,0.35765728977651,0.0108321465973663))
#1831=CARTESIAN_POINT('',(0.0160707799138712,0.361057292494482,0.0108321465973662))
#1832=VECTOR('',#2296,1.0)
#1833=AXIS2_PLACEMENT_3D('',#2297,#2298,#2299)
#1834=CARTESIAN_POINT('',(0.00915976894936994,0.361957282695478,0.0129999987901502))
#1835=CARTESIAN_POINT('',(0.00915976894936999,0.36765728977651,0.0129999987901502))
#1836=CARTESIAN_POINT('',(0.00915976894936997,0.364807286235994,0.0129999987901502))
#1837=VECTOR('',#2300,1.0)
#1838=AXIS2_PLACEMENT_3D('',#2301,#2302,#2303)
#1839=AXIS2_PLACEMENT_3D('',#2304,#2305,#2306)
#1840=CARTESIAN_POINT('',(-0.0204279656921124,0.364457295212454,0.0149415217635186))
#1841=CARTESIAN_POINT('',(-0.0204279656921124,0.35765728977651,0.0149415217635186))
#1842=CARTESIAN_POINT('',(-0.0204279656921124,0.361057292494482,0.0149415217635186))
#1843=VECTOR('',#2307,1.0)
#1844=CARTESIAN_POINT('',(-0.0232445178074821,0.364457295212454,0.0108321465973665))
#1845=AXIS2_PLACEMENT_3D('',#2308,#2309,#2310)
#1846=CARTESIAN_POINT('',(-0.0232445178074821,0.35765728977651,0.0108321465973665))
#1847=CARTESIAN_POINT('',(-0.0232445178074821,0.361057292494482,0.0108321465973665))
#1848=VECTOR('',#2311,1.0)
#1849=AXIS2_PLACEMENT_3D('',#2312,#2313,#2314)
#1850=CARTESIAN_POINT('',(0.0118119816684073,0.35565728977651,-0.0117466482297249))
#1851=CARTESIAN_POINT('',(0.0118119816684073,0.35265728977651,-0.0117466482297249))
#1852=CARTESIAN_POINT('',(0.0118119816684073,0.35415728977651,-0.0117466482297249))
#1853=VECTOR('',#2315,1.0)
#1854=CARTESIAN_POINT('',(0.0211619816684073,0.35565728977651,-0.021096648229725))
#1855=AXIS2_PLACEMENT_3D('',#2316,#2317,#2318)
#1856=CARTESIAN_POINT('',(0.0305119816684073,0.35565728977651,-0.0117466482297251))
#1857=AXIS2_PLACEMENT_3D('',#2319,#2320,#2321)
#1858=CARTESIAN_POINT('',(0.0305119816684073,0.35265728977651,-0.0117466482297251))
#1859=CARTESIAN_POINT('',(0.0305119816684073,0.35415728977651,-0.0117466482297251))
#1860=VECTOR('',#2322,1.0)
#1861=AXIS2_PLACEMENT_3D('',#2323,#2324,#2325)
#1862=CARTESIAN_POINT('',(0.0211619816684073,0.35765728977651,-0.000396648229725034))
#1863=CARTESIAN_POINT('',(0.0211619816684073,0.35565728977651,-0.00239664822972503))
#1864=AXIS2_PLACEMENT_3D('',#2326,#2327,#2328)
#1865=CARTESIAN_POINT('',(0.00998451445315008,0.35765728977651,-0.00977516993873358))
#1866=AXIS2_PLACEMENT_3D('',#2329,#2330,#2331)
#1867=CARTESIAN_POINT('',(0.0211619816684073,0.35765728977651,-0.023096648229725))
#1868=AXIS2_PLACEMENT_3D('',#2332,#2333,#2334)
#1869=AXIS2_PLACEMENT_3D('',#2335,#2336,#2337)
#1870=AXIS2_PLACEMENT_3D('',#2338,#2339,#2340)
#1871=CARTESIAN_POINT('',(-0.0189857195620185,0.35565728977651,-0.0117466482297248))
#1872=CARTESIAN_POINT('',(-0.0189857195620185,0.35265728977651,-0.0117466482297248))
#1873=CARTESIAN_POINT('',(-0.0189857195620185,0.35415728977651,-0.0117466482297248))
#1874=VECTOR('',#2341,1.0)
#1875=CARTESIAN_POINT('',(-0.0283357195620185,0.35565728977651,-0.00239664822972473))
#1876=AXIS2_PLACEMENT_3D('',#2342,#2343,#2344)
#1877=CARTESIAN_POINT('',(-0.0376857195620185,0.35565728977651,-0.0117466482297247))
#1878=AXIS2_PLACEMENT_3D('',#2345,#2346,#2347)
#1879=CARTESIAN_POINT('',(-0.0376857195620185,0.35265728977651,-0.0117466482297247))
#1880=CARTESIAN_POINT('',(-0.0376857195620185,0.35415728977651,-0.0117466482297247))
#1881=VECTOR('',#2348,1.0)
#1882=AXIS2_PLACEMENT_3D('',#2349,#2350,#2351)
#1883=CARTESIAN_POINT('',(-0.0283357195620185,0.35765728977651,-0.000396648229724728))
#1884=AXIS2_PLACEMENT_3D('',#2352,#2353,#2354)
#1885=CARTESIAN_POINT('',(-0.0283357195620185,0.35765728977651,-0.0230966482297247))
#1886=AXIS2_PLACEMENT_3D('',#2355,#2356,#2357)
#1887=CARTESIAN_POINT('',(-0.0283357195620185,0.35565728977651,-0.0210966482297247))
#1888=AXIS2_PLACEMENT_3D('',#2358,#2359,#2360)
#1889=AXIS2_PLACEMENT_3D('',#2361,#2362,#2363)
#1890=CARTESIAN_POINT('',(0.0703842382024977,0.36765728977651,0.062257499798296))
#1891=CARTESIAN_POINT('',(0.0703842382024977,0.35765728977651,0.062257499798296))
#1892=CARTESIAN_POINT('',(0.0703842382024977,0.36265728977651,0.062257499798296))
#1893=VECTOR('',#2364,1.0)
#1894=CARTESIAN_POINT('',(0.0694584201735154,0.36765728977651,0.0655820953043982))
#1895=AXIS2_PLACEMENT_3D('',#2365,#2366,#2367)
#1896=CARTESIAN_POINT('',(0.0694584201735154,0.35765728977651,0.0655820953043982))
#1897=CARTESIAN_POINT('',(0.0694584201735154,0.36765728977651,0.0655820953043982))
#1898=VECTOR('',#2368,1.0)
#1899=AXIS2_PLACEMENT_3D('',#2369,#2370,#2371)
#1900=CARTESIAN_POINT('',(0.0703768850441959,0.36765728977651,-0.0362685423229529))
#1901=CARTESIAN_POINT('',(0.0703768850441959,0.35765728977651,-0.0362685423229529))
#1902=CARTESIAN_POINT('',(0.0703768850441959,0.36265728977651,-0.0362685423229529))
#1903=VECTOR('',#2372,1.0)
#1904=CARTESIAN_POINT('',(0.0689289197714608,0.36765728977651,-0.0331358963264456))
#1905=AXIS2_PLACEMENT_3D('',#2373,#2374,#2375)
#1906=CARTESIAN_POINT('',(0.0689289197714608,0.35765728977651,-0.0331358963264456))
#1907=CARTESIAN_POINT('',(0.0689289197714608,0.36765728977651,-0.0331358963264456))
#1908=VECTOR('',#2376,1.0)
#1909=AXIS2_PLACEMENT_3D('',#2377,#2378,#2379)
#1910=CARTESIAN_POINT('',(0.0456699432489426,0.36765728977651,-0.0609705492509453))
#1911=CARTESIAN_POINT('',(0.0456699432489426,0.35765728977651,-0.0609705492509453))
#1912=CARTESIAN_POINT('',(0.0456699432489426,0.36265728977651,-0.0609705492509453))
#1913=VECTOR('',#2380,1.0)
#1914=CARTESIAN_POINT('',(0.0489944500001374,0.36765728977651,-0.0600449081987101))
#1915=AXIS2_PLACEMENT_3D('',#2381,#2382,#2383)
#1916=CARTESIAN_POINT('',(0.0489944500001374,0.35765728977651,-0.0600449081987101))
#1917=CARTESIAN_POINT('',(0.0489944500001374,0.36765728977651,-0.06004490819871))
#1918=VECTOR('',#2384,1.0)
#1919=AXIS2_PLACEMENT_3D('',#2385,#2386,#2387)
#1920=CARTESIAN_POINT('',(-0.0528520478173063,0.36765728977651,-0.0609603934697426))
#1921=CARTESIAN_POINT('',(-0.0528520478173063,0.35765728977651,-0.0609603934697426))
#1922=CARTESIAN_POINT('',(-0.0528520478173063,0.36265728977651,-0.0609603934697426))
#1923=VECTOR('',#2388,1.0)
#1924=CARTESIAN_POINT('',(-0.0497194018313381,0.36765728977651,-0.0595124281978589))
#1925=AXIS2_PLACEMENT_3D('',#2389,#2390,#2391)
#1926=CARTESIAN_POINT('',(-0.0497194018313381,0.35765728977651,-0.0595124281978589))
#1927=CARTESIAN_POINT('',(-0.0497194018313381,0.36765728977651,-0.0595124281978589))
#1928=VECTOR('',#2392,1.0)
#1929=AXIS2_PLACEMENT_3D('',#2393,#2394,#2395)
#1930=CARTESIAN_POINT('',(0.0456809837723085,0.36765728977651,0.0869631942775395))
#1931=CARTESIAN_POINT('',(0.0456809837723085,0.35765728977651,0.0869631942775395))
#1932=CARTESIAN_POINT('',(0.0456809837723085,0.36265728977651,0.0869631942775395))
#1933=VECTOR('',#2396,1.0)
#1934=CARTESIAN_POINT('',(0.042548478995245,0.36765728977651,0.0855152404155356))
#1935=AXIS2_PLACEMENT_3D('',#2397,#2398,#2399)
#1936=CARTESIAN_POINT('',(0.0425484789952451,0.35765728977651,0.0855152404155356))
#1937=CARTESIAN_POINT('',(0.042548478995245,0.36765728977651,0.0855152404155356))
#1938=VECTOR('',#2400,1.0)
#1939=AXIS2_PLACEMENT_3D('',#2401,#2402,#2403)
#1940=CARTESIAN_POINT('',(-0.0528410083169146,0.36765728977651,0.0869677437899369))
#1941=CARTESIAN_POINT('',(-0.0528410083169146,0.35765728977651,0.0869677437899369))
#1942=CARTESIAN_POINT('',(-0.0528410083169146,0.36265728977651,0.0869677437899369))
#1943=VECTOR('',#2404,1.0)
#1944=CARTESIAN_POINT('',(-0.0561656038296402,0.36765728977651,0.0860419257477466))
#1945=AXIS2_PLACEMENT_3D('',#2405,#2406,#2407)
#1946=CARTESIAN_POINT('',(-0.0561656038296402,0.35765728977651,0.0860419257477466))
#1947=CARTESIAN_POINT('',(-0.0561656038296402,0.36765728977651,0.0860419257477466))
#1948=VECTOR('',#2408,1.0)
#1949=AXIS2_PLACEMENT_3D('',#2409,#2410,#2411)
#1950=CARTESIAN_POINT('',(-0.0775467027030713,0.36765728977651,0.0622644892666471))
#1951=CARTESIAN_POINT('',(-0.0775467027030713,0.35765728977651,0.0622644892666471))
#1952=CARTESIAN_POINT('',(-0.0775467027030713,0.36265728977651,0.0622644892666471))
#1953=VECTOR('',#2412,1.0)
#1954=CARTESIAN_POINT('',(-0.0760987488419191,0.36765728977651,0.0591319845001229))
#1955=AXIS2_PLACEMENT_3D('',#2413,#2414,#2415)
#1956=CARTESIAN_POINT('',(-0.0760987488419191,0.35765728977651,0.0591319845001229))
#1957=CARTESIAN_POINT('',(-0.0760987488419192,0.36765728977651,0.0591319845001229))
#1958=VECTOR('',#2416,1.0)
#1959=AXIS2_PLACEMENT_3D('',#2417,#2418,#2419)
#1960=CARTESIAN_POINT('',(-0.0775540548383993,0.36765728977651,-0.036253451767576))
#1961=CARTESIAN_POINT('',(-0.0775540548383993,0.35765728977651,-0.036253451767576))
#1962=CARTESIAN_POINT('',(-0.0775540548383993,0.36265728977651,-0.036253451767576))
#1963=VECTOR('',#2420,1.0)
#1964=CARTESIAN_POINT('',(-0.0766284137729567,0.36765728977651,-0.0395779585253949))
#1965=AXIS2_PLACEMENT_3D('',#2421,#2422,#2423)
#1966=CARTESIAN_POINT('',(-0.0766284137729567,0.35765728977651,-0.0395779585253949))
#1967=CARTESIAN_POINT('',(-0.0766284137729567,0.36765728977651,-0.0395779585253949))
#1968=VECTOR('',#2424,1.0)
#1969=AXIS2_PLACEMENT_3D('',#2425,#2426,#2427)
#1970=CARTESIAN_POINT('',(-0.0761056334380068,0.35765728977651,-0.0331211631455454))
#1971=AXIS2_PLACEMENT_3D('',#2428,#2429,#2430)
#1972=CARTESIAN_POINT('',(-0.0761056334380068,0.36765728977651,-0.0331211631455454))
#1973=CARTESIAN_POINT('',(-0.0761056334380068,0.36765728977651,-0.0331211631455454))
#1974=VECTOR('',#2431,1.0)
#1975=AXIS2_PLACEMENT_3D('',#2432,#2433,#2434)
#1976=CARTESIAN_POINT('',(-0.0766205654486076,0.35765728977651,0.0655888578205558))
#1977=AXIS2_PLACEMENT_3D('',#2435,#2436,#2437)
#1978=CARTESIAN_POINT('',(-0.0766205654486076,0.36765728977651,0.0655888578205558))
#1979=CARTESIAN_POINT('',(-0.0766205654486076,0.36765728977651,0.0655888578205558))
#1980=VECTOR('',#2438,1.0)
#1981=AXIS2_PLACEMENT_3D('',#2439,#2440,#2441)
#1982=CARTESIAN_POINT('',(-0.0497085784771449,0.35765728977651,0.085519310957735))
#1983=AXIS2_PLACEMENT_3D('',#2442,#2443,#2444)
#1984=CARTESIAN_POINT('',(-0.0497085784771449,0.36765728977651,0.085519310957735))
#1985=CARTESIAN_POINT('',(-0.0497085784771449,0.36765728977651,0.085519310957735))
#1986=VECTOR('',#2445,1.0)
#1987=AXIS2_PLACEMENT_3D('',#2446,#2447,#2448)
#1988=CARTESIAN_POINT('',(0.0490053523328394,0.35765728977651,0.0860370570098673))
#1989=AXIS2_PLACEMENT_3D('',#2449,#2450,#2451)
#1990=CARTESIAN_POINT('',(0.0490053523328394,0.36765728977651,0.0860370570098673))
#1991=CARTESIAN_POINT('',(0.0490053523328394,0.36765728977651,0.0860370570098673))
#1992=VECTOR('',#2452,1.0)
#1993=AXIS2_PLACEMENT_3D('',#2453,#2454,#2455)
#1994=CARTESIAN_POINT('',(-0.0561765050997061,0.35765728977651,-0.0600340792252862))
#1995=AXIS2_PLACEMENT_3D('',#2456,#2457,#2458)
#1996=CARTESIAN_POINT('',(-0.0561765050997061,0.36765728977651,-0.0600340792252862))
#1997=CARTESIAN_POINT('',(-0.0561765050997061,0.36765728977651,-0.0600340792252862))
#1998=VECTOR('',#2459,1.0)
#1999=AXIS2_PLACEMENT_3D('',#2460,#2461,#2462)
#2000=CARTESIAN_POINT('',(0.0425376546374511,0.35765728977651,-0.059522127851406))
#2001=AXIS2_PLACEMENT_3D('',#2463,#2464,#2465)
#2002=CARTESIAN_POINT('',(0.0425376546374511,0.36765728977651,-0.059522127851406))
#2003=CARTESIAN_POINT('',(0.0425376546374511,0.36765728977651,-0.059522127851406))
#2004=VECTOR('',#2466,1.0)
#2005=AXIS2_PLACEMENT_3D('',#2467,#2468,#2469)
#2006=CARTESIAN_POINT('',(0.0694505707865306,0.35765728977651,-0.0395929996119741))
#2007=AXIS2_PLACEMENT_3D('',#2470,#2471,#2472)
#2008=CARTESIAN_POINT('',(0.0694505707865306,0.36765728977651,-0.0395929996119741))
#2009=CARTESIAN_POINT('',(0.0694505707865306,0.36765728977651,-0.0395929996119741))
#2010=VECTOR('',#2473,1.0)
#2011=AXIS2_PLACEMENT_3D('',#2474,#2475,#2476)
[truncated: 644 more rows]
