# Supplementary material for: Open-source perfusion system for medium-scale fabrication of demineralized bone matrix chip grafts
Source: HardwareX. 2022 Nov 23;13:e00378. doi: 10.1016/j.ohx.2022.e00378 (PMC9722481; doi:10.1016/j.ohx.2022.e00378)
Supplement: Supplementary data 2 [file mmc2.zip › circuit_case.stp]

ISO-10303-21
HEADER
FILE_DESCRIPTION(('STEP AP214'),'1')
FILE_NAME('circuit_top.stp','2022-04-07T03:56:13',(' '),(' '),'Spatial InterOp 3D',' ',' ')
FILE_SCHEMA(('AUTOMOTIVE_DESIGN { 1 0 10303 214 1 1 1 1 }'))
ENDSEC
DATA
#1=MECHANICAL_DESIGN_GEOMETRIC_PRESENTATION_REPRESENTATION(' ',(#10),#6)
#2=PRODUCT_DEFINITION_CONTEXT('',#11,'design')
#3=APPLICATION_PROTOCOL_DEFINITION('INTERNATIONAL STANDARD','automotive_design',1994,#11)
#4=PRODUCT_CATEGORY_RELATIONSHIP('NONE','NONE',#12,#13)
#5=SHAPE_DEFINITION_REPRESENTATION(#14,#15)
#6= (GEOMETRIC_REPRESENTATION_CONTEXT(3)GLOBAL_UNCERTAINTY_ASSIGNED_CONTEXT((#18))GLOBAL_UNIT_ASSIGNED_CONTEXT((#20,#21,#22))REPRESENTATION_CONTEXT('NONE','WORKSPACE'))
#10=STYLED_ITEM('',(#24),#25)
#11=APPLICATION_CONTEXT(' ')
#12=PRODUCT_CATEGORY('part','NONE')
#13=PRODUCT_RELATED_PRODUCT_CATEGORY('detail',' ',(#26))
#14=PRODUCT_DEFINITION_SHAPE('NONE','NONE',#27)
#15=ADVANCED_BREP_SHAPE_REPRESENTATION('S\X2\00F3\X0\lido111',(#25,#28),#6)
#18=UNCERTAINTY_MEASURE_WITH_UNIT(LENGTH_MEASURE(1.0E-08),#20,'','')
#20= (CONVERSION_BASED_UNIT('METRE',#31)LENGTH_UNIT()NAMED_UNIT(#34))
#21= (NAMED_UNIT(#36)PLANE_ANGLE_UNIT()SI_UNIT($,.RADIAN.))
#22= (NAMED_UNIT(#36)SOLID_ANGLE_UNIT()SI_UNIT($,.STERADIAN.))
#24=PRESENTATION_STYLE_ASSIGNMENT((#42))
#25=MANIFOLD_SOLID_BREP('S\X2\00F3\X0\lido111',#43)
#26=PRODUCT('S\X2\00F3\X0\lido111','','PART--DESC',(#44))
#27=PRODUCT_DEFINITION('','NONE',#45,#2)
#28=AXIS2_PLACEMENT_3D('',#46,#47,#48)
#31=LENGTH_MEASURE_WITH_UNIT(LENGTH_MEASURE(1.0),#49)
#34=DIMENSIONAL_EXPONENTS(1.0,0.0,0.0,0.0,0.0,0.0,0.0)
#36=DIMENSIONAL_EXPONENTS(0.0,0.0,0.0,0.0,0.0,0.0,0.0)
#42=SURFACE_STYLE_USAGE(.BOTH.,#50)
#43=CLOSED_SHELL('',(#51,#52,#53,#54,#55,#56,#57,#58,#59,#60,#61,#62,#63,#64,#65,#66,#67,#68,#69,#70,#71,#72,#73,#74,#75,#76,#77,#78,#79,#80,#81,#82,#83,#84,#85))
#44=PRODUCT_CONTEXT('',#11,'mechanical')
#45=PRODUCT_DEFINITION_FORMATION_WITH_SPECIFIED_SOURCE(' ','NONE',#26,.NOT_KNOWN.)
#46=CARTESIAN_POINT('',(0.0,0.0,0.0))
#47=DIRECTION('',(0.0,0.0,1.0))
#48=DIRECTION('',(1.0,0.0,0.0))
#49= (NAMED_UNIT(#34)LENGTH_UNIT()SI_UNIT($,.METRE.))
#50=SURFACE_SIDE_STYLE('',(#87))
#51=ADVANCED_FACE('95:77',(#88),#89,.F.)
#52=ADVANCED_FACE('95:68',(#90),#91,.F.)
#53=ADVANCED_FACE('95:65',(#92),#93,.F.)
#54=ADVANCED_FACE('95:53',(#94),#95,.F.)
#55=ADVANCED_FACE('95:50',(#96),#97,.F.)
#56=ADVANCED_FACE('95:44',(#98),#99,.T.)
#57=ADVANCED_FACE('95:44',(#100),#101,.T.)
#58=ADVANCED_FACE('95:38',(#102),#103,.F.)
#59=ADVANCED_FACE('95:35',(#104),#105,.F.)
#60=ADVANCED_FACE('95:14',(#106),#107,.F.)
#61=ADVANCED_FACE('95:11',(#108),#109,.F.)
#62=ADVANCED_FACE('95:11',(#110),#111,.F.)
#63=ADVANCED_FACE('95:14',(#112),#113,.F.)
#64=ADVANCED_FACE('95:17',(#114,#115,#116,#117,#118),#119,.F.)
#65=ADVANCED_FACE('95:23',(#120,#121,#122,#123,#124),#125,.F.)
#66=ADVANCED_FACE('95:26',(#126),#127,.T.)
#67=ADVANCED_FACE('95:29',(#128),#129,.T.)
#68=ADVANCED_FACE('95:32',(#130),#131,.F.)
#69=ADVANCED_FACE('95:35',(#132),#133,.F.)
#70=ADVANCED_FACE('95:38',(#134),#135,.F.)
#71=ADVANCED_FACE('95:41',(#136,#137),#138,.T.)
#72=ADVANCED_FACE('95:44',(#139),#140,.T.)
#73=ADVANCED_FACE('95:47',(#141,#142),#143,.F.)
#74=ADVANCED_FACE('95:50',(#144),#145,.F.)
#75=ADVANCED_FACE('95:53',(#146),#147,.F.)
#76=ADVANCED_FACE('95:56',(#148,#149),#150,.T.)
#77=ADVANCED_FACE('95:59',(#151,#152),#153,.T.)
#78=ADVANCED_FACE('95:62',(#154,#155),#156,.F.)
#79=ADVANCED_FACE('95:65',(#157,#158),#159,.F.)
#80=ADVANCED_FACE('95:68',(#160),#161,.F.)
#81=ADVANCED_FACE('95:71',(#162),#163,.F.)
#82=ADVANCED_FACE('95:74',(#164),#165,.F.)
#83=ADVANCED_FACE('95:77',(#166),#167,.F.)
#84=ADVANCED_FACE('95:80',(#168),#169,.F.)
#85=ADVANCED_FACE('95:83',(#170),#171,.F.)
#87=SURFACE_STYLE_FILL_AREA(#172)
#88=FACE_OUTER_BOUND('',#173,.T.)
#89=CYLINDRICAL_SURFACE('',#174,0.0016)
#90=FACE_OUTER_BOUND('',#175,.T.)
#91=CYLINDRICAL_SURFACE('',#176,0.0016)
#92=FACE_OUTER_BOUND('',#177,.T.)
#93=CYLINDRICAL_SURFACE('',#178,0.0042)
#94=FACE_OUTER_BOUND('',#179,.T.)
#95=CYLINDRICAL_SURFACE('',#180,0.0042)
#96=FACE_OUTER_BOUND('',#181,.T.)
#97=CYLINDRICAL_SURFACE('',#182,0.0056)
#98=FACE_OUTER_BOUND('',#183,.T.)
#99=CYLINDRICAL_SURFACE('',#184,0.0101)
#100=FACE_OUTER_BOUND('',#185,.T.)
#101=CYLINDRICAL_SURFACE('',#186,0.0101)
#102=FACE_OUTER_BOUND('',#187,.T.)
#103=CYLINDRICAL_SURFACE('',#188,0.021)
#104=FACE_OUTER_BOUND('',#189,.T.)
#105=CYLINDRICAL_SURFACE('',#190,0.0209999999999999)
#106=FACE_OUTER_BOUND('',#191,.T.)
#107=CYLINDRICAL_SURFACE('',#192,0.0016)
#108=FACE_OUTER_BOUND('',#193,.T.)
#109=CYLINDRICAL_SURFACE('',#194,0.0016)
#110=FACE_OUTER_BOUND('',#195,.T.)
#111=CYLINDRICAL_SURFACE('',#196,0.0016)
#112=FACE_OUTER_BOUND('',#197,.T.)
#113=CYLINDRICAL_SURFACE('',#198,0.0016)
#114=FACE_BOUND('',#199,.T.)
#115=FACE_BOUND('',#200,.T.)
#116=FACE_BOUND('',#201,.T.)
#117=FACE_BOUND('',#202,.T.)
#118=FACE_OUTER_BOUND('',#203,.T.)
#119=PLANE('',#204)
#120=FACE_BOUND('',#205,.T.)
#121=FACE_BOUND('',#206,.T.)
#122=FACE_OUTER_BOUND('',#207,.T.)
#123=FACE_BOUND('',#208,.T.)
#124=FACE_BOUND('',#209,.T.)
#125=PLANE('',#210)
#126=FACE_OUTER_BOUND('',#211,.T.)
#127=PLANE('',#212)
#128=FACE_OUTER_BOUND('',#213,.T.)
#129=PLANE('',#214)
#130=FACE_OUTER_BOUND('',#215,.T.)
#131=CYLINDRICAL_SURFACE('',#216,0.069914000901124)
#132=FACE_OUTER_BOUND('',#217,.T.)
#133=CYLINDRICAL_SURFACE('',#218,0.0209999999999999)
#134=FACE_OUTER_BOUND('',#219,.T.)
#135=CYLINDRICAL_SURFACE('',#220,0.021)
#136=FACE_BOUND('',#221,.T.)
#137=FACE_OUTER_BOUND('',#222,.T.)
#138=PLANE('',#223)
#139=FACE_OUTER_BOUND('',#224,.T.)
#140=CYLINDRICAL_SURFACE('',#225,0.0101)
#141=FACE_OUTER_BOUND('',#226,.T.)
#142=FACE_BOUND('',#227,.T.)
#143=PLANE('',#228)
#144=FACE_OUTER_BOUND('',#229,.T.)
#145=CYLINDRICAL_SURFACE('',#230,0.0056)
#146=FACE_OUTER_BOUND('',#231,.T.)
#147=CYLINDRICAL_SURFACE('',#232,0.0042)
#148=FACE_BOUND('',#233,.T.)
#149=FACE_OUTER_BOUND('',#234,.T.)
#150=CYLINDRICAL_SURFACE('',#235,0.0160999999999998)
#151=FACE_BOUND('',#236,.T.)
#152=FACE_OUTER_BOUND('',#237,.T.)
#153=PLANE('',#238)
#154=FACE_BOUND('',#239,.T.)
#155=FACE_OUTER_BOUND('',#240,.T.)
#156=PLANE('',#241)
#157=FACE_OUTER_BOUND('',#242,.T.)
#158=FACE_BOUND('',#243,.T.)
#159=CYLINDRICAL_SURFACE('',#244,0.0042)
#160=FACE_OUTER_BOUND('',#245,.T.)
#161=CYLINDRICAL_SURFACE('',#246,0.0016)
#162=FACE_OUTER_BOUND('',#247,.T.)
#163=PLANE('',#248)
#164=FACE_OUTER_BOUND('',#249,.T.)
#165=PLANE('',#250)
#166=FACE_OUTER_BOUND('',#251,.T.)
#167=CYLINDRICAL_SURFACE('',#252,0.0016)
#168=FACE_OUTER_BOUND('',#253,.T.)
#169=PLANE('',#254)
#170=FACE_OUTER_BOUND('',#255,.T.)
#171=PLANE('',#256)
#172=FILL_AREA_STYLE('',(#257))
#173=EDGE_LOOP('',(#258,#259,#260,#261))
#174=AXIS2_PLACEMENT_3D('',#262,#263,#264)
#175=EDGE_LOOP('',(#265,#266,#267,#268))
#176=AXIS2_PLACEMENT_3D('',#269,#270,#271)
#177=EDGE_LOOP('',(#272,#273,#274,#275,#276))
#178=AXIS2_PLACEMENT_3D('',#277,#278,#279)
#179=EDGE_LOOP('',(#280,#281,#282,#283))
#180=AXIS2_PLACEMENT_3D('',#284,#285,#286)
#181=EDGE_LOOP('',(#287,#288,#289,#290))
#182=AXIS2_PLACEMENT_3D('',#291,#292,#293)
#183=EDGE_LOOP('',(#294,#295,#296,#297))
#184=AXIS2_PLACEMENT_3D('',#298,#299,#300)
#185=EDGE_LOOP('',(#301,#302,#303,#304))
#186=AXIS2_PLACEMENT_3D('',#305,#306,#307)
#187=EDGE_LOOP('',(#308,#309,#310,#311))
#188=AXIS2_PLACEMENT_3D('',#312,#313,#314)
#189=EDGE_LOOP('',(#315,#316,#317,#318))
#190=AXIS2_PLACEMENT_3D('',#319,#320,#321)
#191=EDGE_LOOP('',(#322,#323,#324,#325,#326))
#192=AXIS2_PLACEMENT_3D('',#327,#328,#329)
#193=EDGE_LOOP('',(#330,#331,#332,#333,#334))
#194=AXIS2_PLACEMENT_3D('',#335,#336,#337)
#195=EDGE_LOOP('',(#338,#339,#340,#341,#342))
#196=AXIS2_PLACEMENT_3D('',#343,#344,#345)
#197=EDGE_LOOP('',(#346,#347,#348,#349,#350))
#198=AXIS2_PLACEMENT_3D('',#351,#352,#353)
#199=EDGE_LOOP('',(#354,#355,#356,#357))
#200=EDGE_LOOP('',(#358,#359,#360))
#201=EDGE_LOOP('',(#361,#362,#363,#364))
#202=EDGE_LOOP('',(#365,#366,#367,#368))
#203=EDGE_LOOP('',(#369,#370,#371,#372))
#204=AXIS2_PLACEMENT_3D('',#373,#374,#375)
#205=EDGE_LOOP('',(#376,#377))
#206=EDGE_LOOP('',(#378,#379))
#207=EDGE_LOOP('',(#380,#381,#382,#383,#384,#385,#386,#387,#388,#389))
#208=EDGE_LOOP('',(#390,#391))
#209=EDGE_LOOP('',(#392,#393))
#210=AXIS2_PLACEMENT_3D('',#394,#395,#396)
#211=EDGE_LOOP('',(#397,#398,#399,#400,#401))
#212=AXIS2_PLACEMENT_3D('',#402,#403,#404)
#213=EDGE_LOOP('',(#405,#406,#407,#408,#409))
#214=AXIS2_PLACEMENT_3D('',#410,#411,#412)
#215=EDGE_LOOP('',(#413,#414,#415,#416))
#216=AXIS2_PLACEMENT_3D('',#417,#418,#419)
#217=EDGE_LOOP('',(#420,#421,#422,#423))
#218=AXIS2_PLACEMENT_3D('',#424,#425,#426)
#219=EDGE_LOOP('',(#427,#428,#429,#430))
#220=AXIS2_PLACEMENT_3D('',#431,#432,#433)
#221=EDGE_LOOP('',(#434,#435))
#222=EDGE_LOOP('',(#436,#437,#438,#439,#440,#441,#442,#443))
#223=AXIS2_PLACEMENT_3D('',#444,#445,#446)
#224=EDGE_LOOP('',(#447,#448,#449,#450))
#225=AXIS2_PLACEMENT_3D('',#451,#452,#453)
#226=EDGE_LOOP('',(#454,#455))
#227=EDGE_LOOP('',(#456,#457))
#228=AXIS2_PLACEMENT_3D('',#458,#459,#460)
#229=EDGE_LOOP('',(#461,#462,#463,#464))
#230=AXIS2_PLACEMENT_3D('',#465,#466,#467)
#231=EDGE_LOOP('',(#468,#469,#470,#471))
#232=AXIS2_PLACEMENT_3D('',#472,#473,#474)
#233=EDGE_LOOP('',(#475,#476,#477))
#234=EDGE_LOOP('',(#478,#479,#480,#481))
#235=AXIS2_PLACEMENT_3D('',#482,#483,#484)
#236=EDGE_LOOP('',(#485,#486))
#237=EDGE_LOOP('',(#487,#488,#489,#490,#491))
#238=AXIS2_PLACEMENT_3D('',#492,#493,#494)
#239=EDGE_LOOP('',(#495,#496))
#240=EDGE_LOOP('',(#497,#498,#499,#500,#501))
#241=AXIS2_PLACEMENT_3D('',#502,#503,#504)
#242=EDGE_LOOP('',(#505,#506,#507,#508))
#243=EDGE_LOOP('',(#509,#510))
#244=AXIS2_PLACEMENT_3D('',#511,#512,#513)
#245=EDGE_LOOP('',(#514,#515,#516,#517,#518))
#246=AXIS2_PLACEMENT_3D('',#519,#520,#521)
#247=EDGE_LOOP('',(#522,#523,#524,#525))
#248=AXIS2_PLACEMENT_3D('',#526,#527,#528)
#249=EDGE_LOOP('',(#529,#530,#531,#532))
#250=AXIS2_PLACEMENT_3D('',#533,#534,#535)
#251=EDGE_LOOP('',(#536,#537,#538,#539))
#252=AXIS2_PLACEMENT_3D('',#540,#541,#542)
#253=EDGE_LOOP('',(#543,#544,#545,#546))
#254=AXIS2_PLACEMENT_3D('',#547,#548,#549)
#255=EDGE_LOOP('',(#550,#551,#552,#553))
#256=AXIS2_PLACEMENT_3D('',#554,#555,#556)
#257=FILL_AREA_STYLE_COLOUR('',#557)
#258=ORIENTED_EDGE('',*,*,#558,.F.)
#259=ORIENTED_EDGE('',*,*,#559,.F.)
#260=ORIENTED_EDGE('',*,*,#560,.F.)
#261=ORIENTED_EDGE('',*,*,#561,.T.)
#262=CARTESIAN_POINT('',(-6.86111989304624E-09,-0.0608202707202717,-0.16578))
#263=DIRECTION('',(-2.25625597602118E-29,1.0,3.49148336110938E-15))
#264=DIRECTION('',(1.0,0.0,6.46217020866535E-15))
#265=ORIENTED_EDGE('',*,*,#562,.F.)
#266=ORIENTED_EDGE('',*,*,#563,.T.)
#267=ORIENTED_EDGE('',*,*,#564,.F.)
#268=ORIENTED_EDGE('',*,*,#565,.F.)
#269=CARTESIAN_POINT('',(-6.86111989304624E-09,-0.0608202707202717,-0.16578))
#270=DIRECTION('',(-2.25625597602118E-29,1.0,3.49148336110938E-15))
#271=DIRECTION('',(1.0,0.0,6.46217020866535E-15))
#272=ORIENTED_EDGE('',*,*,#566,.F.)
#273=ORIENTED_EDGE('',*,*,#567,.F.)
#274=ORIENTED_EDGE('',*,*,#568,.F.)
#275=ORIENTED_EDGE('',*,*,#569,.F.)
#276=ORIENTED_EDGE('',*,*,#570,.T.)
#277=CARTESIAN_POINT('',(-6.86111984784896E-09,-0.0492802707202719,-0.17328))
#278=DIRECTION('',(-6.46217020866535E-15,0.0,1.0))
#279=DIRECTION('',(-1.0,0.0,-6.46217020866535E-15))
#280=ORIENTED_EDGE('',*,*,#571,.F.)
#281=ORIENTED_EDGE('',*,*,#572,.F.)
#282=ORIENTED_EDGE('',*,*,#573,.F.)
#283=ORIENTED_EDGE('',*,*,#574,.T.)
#284=CARTESIAN_POINT('',(-6.86111991085512E-09,-0.0240001271838503,-0.16128))
#285=DIRECTION('',(-3.23108510433268E-15,0.0,1.0))
#286=DIRECTION('',(1.0,0.0,3.23108510433268E-15))
#287=ORIENTED_EDGE('',*,*,#575,.F.)
#288=ORIENTED_EDGE('',*,*,#576,.T.)
#289=ORIENTED_EDGE('',*,*,#577,.F.)
#290=ORIENTED_EDGE('',*,*,#578,.T.)
#291=CARTESIAN_POINT('',(-6.86111991085512E-09,-0.0240001271838503,-0.16128))
#292=DIRECTION('',(3.23108510433268E-15,0.0,-1.0))
#293=DIRECTION('',(-1.0,0.0,-3.23108510433268E-15))
#294=ORIENTED_EDGE('',*,*,#579,.T.)
#295=ORIENTED_EDGE('',*,*,#580,.T.)
#296=ORIENTED_EDGE('',*,*,#581,.T.)
#297=ORIENTED_EDGE('',*,*,#582,.T.)
#298=CARTESIAN_POINT('',(-6.86111991085512E-09,-0.0240001271838503,-0.16128))
#299=DIRECTION('',(3.23108510433268E-15,0.0,-1.0))
#300=DIRECTION('',(-1.0,0.0,-3.23108510433268E-15))
#301=ORIENTED_EDGE('',*,*,#583,.F.)
#302=ORIENTED_EDGE('',*,*,#584,.T.)
#303=ORIENTED_EDGE('',*,*,#579,.F.)
#304=ORIENTED_EDGE('',*,*,#585,.T.)
#305=CARTESIAN_POINT('',(-6.86111991085512E-09,-0.0240001271838503,-0.16128))
#306=DIRECTION('',(3.23108510433268E-15,0.0,-1.0))
#307=DIRECTION('',(-1.0,0.0,-3.23108510433268E-15))
#308=ORIENTED_EDGE('',*,*,#586,.F.)
#309=ORIENTED_EDGE('',*,*,#587,.T.)
#310=ORIENTED_EDGE('',*,*,#588,.T.)
#311=ORIENTED_EDGE('',*,*,#589,.F.)
#312=CARTESIAN_POINT('',(-0.0310987304985996,-0.0242818861582543,-0.15828))
#313=DIRECTION('',(6.46217020866535E-15,0.0,-1.0))
#314=DIRECTION('',(-1.0,0.0,-6.46217020866535E-15))
#315=ORIENTED_EDGE('',*,*,#590,.F.)
#316=ORIENTED_EDGE('',*,*,#591,.F.)
#317=ORIENTED_EDGE('',*,*,#592,.T.)
#318=ORIENTED_EDGE('',*,*,#593,.T.)
#319=CARTESIAN_POINT('',(0.0310987167763597,-0.0242818861582547,-0.15828))
#320=DIRECTION('',(6.46217020866535E-15,0.0,-1.0))
#321=DIRECTION('',(-1.0,0.0,-6.46217020866535E-15))
#322=ORIENTED_EDGE('',*,*,#594,.F.)
#323=ORIENTED_EDGE('',*,*,#595,.T.)
#324=ORIENTED_EDGE('',*,*,#596,.F.)
#325=ORIENTED_EDGE('',*,*,#597,.T.)
#326=ORIENTED_EDGE('',*,*,#598,.T.)
#327=CARTESIAN_POINT('',(-0.01100000686112,-0.0450471620022469,-0.17328))
#328=DIRECTION('',(6.46217020866535E-15,0.0,-1.0))
#329=DIRECTION('',(-1.0,0.0,-6.46217020866535E-15))
#330=ORIENTED_EDGE('',*,*,#599,.F.)
#331=ORIENTED_EDGE('',*,*,#600,.T.)
#332=ORIENTED_EDGE('',*,*,#601,.F.)
#333=ORIENTED_EDGE('',*,*,#602,.T.)
#334=ORIENTED_EDGE('',*,*,#603,.T.)
#335=CARTESIAN_POINT('',(0.0110000000000004,-0.0450471620022469,-0.17328))
#336=DIRECTION('',(6.46217020866535E-15,2.61012178719941E-46,-1.0))
#337=DIRECTION('',(1.0,-2.77555794507381E-16,6.46217020866535E-15))
#338=ORIENTED_EDGE('',*,*,#599,.T.)
#339=ORIENTED_EDGE('',*,*,#604,.T.)
#340=ORIENTED_EDGE('',*,*,#605,.T.)
#341=ORIENTED_EDGE('',*,*,#601,.T.)
#342=ORIENTED_EDGE('',*,*,#606,.T.)
#343=CARTESIAN_POINT('',(0.0110000000000004,-0.0450471620022469,-0.17328))
#344=DIRECTION('',(6.46217020866535E-15,2.61012178719941E-46,-1.0))
#345=DIRECTION('',(1.0,-2.77555794507381E-16,6.46217020866535E-15))
#346=ORIENTED_EDGE('',*,*,#594,.T.)
#347=ORIENTED_EDGE('',*,*,#607,.T.)
#348=ORIENTED_EDGE('',*,*,#608,.T.)
#349=ORIENTED_EDGE('',*,*,#596,.T.)
#350=ORIENTED_EDGE('',*,*,#609,.T.)
#351=CARTESIAN_POINT('',(-0.01100000686112,-0.0450471620022469,-0.17328))
#352=DIRECTION('',(6.46217020866535E-15,0.0,-1.0))
#353=DIRECTION('',(-1.0,0.0,-6.46217020866535E-15))
#354=ORIENTED_EDGE('',*,*,#605,.F.)
#355=ORIENTED_EDGE('',*,*,#604,.F.)
#356=ORIENTED_EDGE('',*,*,#603,.F.)
#357=ORIENTED_EDGE('',*,*,#602,.F.)
#358=ORIENTED_EDGE('',*,*,#567,.T.)
#359=ORIENTED_EDGE('',*,*,#610,.T.)
#360=ORIENTED_EDGE('',*,*,#568,.T.)
#361=ORIENTED_EDGE('',*,*,#608,.F.)
#362=ORIENTED_EDGE('',*,*,#607,.F.)
#363=ORIENTED_EDGE('',*,*,#598,.F.)
#364=ORIENTED_EDGE('',*,*,#597,.F.)
#365=ORIENTED_EDGE('',*,*,#611,.T.)
#366=ORIENTED_EDGE('',*,*,#612,.T.)
#367=ORIENTED_EDGE('',*,*,#613,.T.)
#368=ORIENTED_EDGE('',*,*,#614,.T.)
#369=ORIENTED_EDGE('',*,*,#615,.F.)
#370=ORIENTED_EDGE('',*,*,#616,.T.)
#371=ORIENTED_EDGE('',*,*,#617,.F.)
#372=ORIENTED_EDGE('',*,*,#618,.T.)
#373=CARTESIAN_POINT('',(-6.86111984784896E-09,-0.01155,-0.17328))
#374=DIRECTION('',(-6.46217020866535E-15,0.0,1.0))
#375=DIRECTION('',(1.0,0.0,6.46217020866535E-15))
#376=ORIENTED_EDGE('',*,*,#609,.F.)
#377=ORIENTED_EDGE('',*,*,#595,.F.)
#378=ORIENTED_EDGE('',*,*,#574,.F.)
#379=ORIENTED_EDGE('',*,*,#619,.F.)
#380=ORIENTED_EDGE('',*,*,#620,.F.)
#381=ORIENTED_EDGE('',*,*,#591,.T.)
#382=ORIENTED_EDGE('',*,*,#621,.T.)
#383=ORIENTED_EDGE('',*,*,#580,.F.)
#384=ORIENTED_EDGE('',*,*,#584,.F.)
#385=ORIENTED_EDGE('',*,*,#622,.F.)
#386=ORIENTED_EDGE('',*,*,#623,.T.)
#387=ORIENTED_EDGE('',*,*,#589,.T.)
#388=ORIENTED_EDGE('',*,*,#624,.F.)
#389=ORIENTED_EDGE('',*,*,#625,.F.)
#390=ORIENTED_EDGE('',*,*,#570,.F.)
#391=ORIENTED_EDGE('',*,*,#626,.F.)
#392=ORIENTED_EDGE('',*,*,#606,.F.)
#393=ORIENTED_EDGE('',*,*,#600,.F.)
#394=CARTESIAN_POINT('',(-0.0087996280635787,0.0181505726830306,-0.15828))
#395=DIRECTION('',(6.46217020866535E-15,0.0,-1.0))
#396=DIRECTION('',(1.83690953073357E-16,-1.0,1.18704220455199E-30))
#397=ORIENTED_EDGE('',*,*,#588,.F.)
#398=ORIENTED_EDGE('',*,*,#627,.T.)
#399=ORIENTED_EDGE('',*,*,#615,.T.)
#400=ORIENTED_EDGE('',*,*,#628,.T.)
#401=ORIENTED_EDGE('',*,*,#624,.T.)
#402=CARTESIAN_POINT('',(-0.01610000686112,-0.01155,-0.17328))
#403=DIRECTION('',(-1.0,0.0,-6.46217020866535E-15))
#404=DIRECTION('',(-6.46217020866535E-15,0.0,1.0))
#405=ORIENTED_EDGE('',*,*,#620,.T.)
#406=ORIENTED_EDGE('',*,*,#629,.F.)
#407=ORIENTED_EDGE('',*,*,#617,.T.)
#408=ORIENTED_EDGE('',*,*,#630,.T.)
#409=ORIENTED_EDGE('',*,*,#592,.F.)
#410=CARTESIAN_POINT('',(0.01609999313888,-0.01155,-0.17328))
#411=DIRECTION('',(1.0,-0.0,6.46217020866535E-15))
#412=DIRECTION('',(0.0,1.0,0.0))
#413=ORIENTED_EDGE('',*,*,#616,.F.)
#414=ORIENTED_EDGE('',*,*,#627,.F.)
#415=ORIENTED_EDGE('',*,*,#631,.T.)
#416=ORIENTED_EDGE('',*,*,#630,.F.)
#417=CARTESIAN_POINT('',(-6.86112000565581E-09,0.0290548456022277,-0.17328))
#418=DIRECTION('',(-6.72332066232776E-15,-2.02930979718028E-15,1.0))
#419=DIRECTION('',(-0.230282916046665,-0.973123722132517,-3.52303539082969E-15))
#420=ORIENTED_EDGE('',*,*,#590,.T.)
#421=ORIENTED_EDGE('',*,*,#632,.T.)
#422=ORIENTED_EDGE('',*,*,#581,.F.)
#423=ORIENTED_EDGE('',*,*,#621,.F.)
#424=CARTESIAN_POINT('',(0.0310987167763597,-0.0242818861582547,-0.15828))
#425=DIRECTION('',(6.46217020866535E-15,0.0,-1.0))
#426=DIRECTION('',(-1.0,0.0,-6.46217020866535E-15))
#427=ORIENTED_EDGE('',*,*,#586,.T.)
#428=ORIENTED_EDGE('',*,*,#623,.F.)
#429=ORIENTED_EDGE('',*,*,#633,.T.)
#430=ORIENTED_EDGE('',*,*,#634,.T.)
#431=CARTESIAN_POINT('',(-0.0310987304985996,-0.0242818861582543,-0.15828))
#432=DIRECTION('',(6.46217020866535E-15,0.0,-1.0))
#433=DIRECTION('',(-1.0,0.0,-6.46217020866535E-15))
#434=ORIENTED_EDGE('',*,*,#578,.F.)
#435=ORIENTED_EDGE('',*,*,#635,.F.)
#436=ORIENTED_EDGE('',*,*,#593,.F.)
#437=ORIENTED_EDGE('',*,*,#631,.F.)
#438=ORIENTED_EDGE('',*,*,#587,.F.)
#439=ORIENTED_EDGE('',*,*,#634,.F.)
#440=ORIENTED_EDGE('',*,*,#636,.F.)
#441=ORIENTED_EDGE('',*,*,#585,.F.)
#442=ORIENTED_EDGE('',*,*,#582,.F.)
#443=ORIENTED_EDGE('',*,*,#632,.F.)
#444=CARTESIAN_POINT('',(-0.0300000068611199,0.0159998728161497,-0.16428))
#445=DIRECTION('',(3.23108510433268E-15,0.0,-1.0))
#446=DIRECTION('',(1.0,-1.22460635382238E-16,3.23108510433268E-15))
#447=ORIENTED_EDGE('',*,*,#583,.T.)
#448=ORIENTED_EDGE('',*,*,#636,.T.)
#449=ORIENTED_EDGE('',*,*,#633,.F.)
#450=ORIENTED_EDGE('',*,*,#622,.T.)
#451=CARTESIAN_POINT('',(-6.86111991085512E-09,-0.0240001271838503,-0.16128))
#452=DIRECTION('',(3.23108510433268E-15,0.0,-1.0))
#453=DIRECTION('',(-1.0,0.0,-3.23108510433268E-15))
#454=ORIENTED_EDGE('',*,*,#637,.F.)
#455=ORIENTED_EDGE('',*,*,#576,.F.)
#456=ORIENTED_EDGE('',*,*,#572,.T.)
#457=ORIENTED_EDGE('',*,*,#638,.T.)
#458=CARTESIAN_POINT('',(-6.86111991085512E-09,-0.0240001271838503,-0.16128))
#459=DIRECTION('',(-3.23108510433268E-15,0.0,1.0))
#460=DIRECTION('',(-1.0,1.22460635382238E-16,-3.23108510433268E-15))
#461=ORIENTED_EDGE('',*,*,#575,.T.)
#462=ORIENTED_EDGE('',*,*,#635,.T.)
#463=ORIENTED_EDGE('',*,*,#577,.T.)
#464=ORIENTED_EDGE('',*,*,#637,.T.)
#465=CARTESIAN_POINT('',(-6.86111991085512E-09,-0.0240001271838503,-0.16128))
#466=DIRECTION('',(3.23108510433268E-15,0.0,-1.0))
#467=DIRECTION('',(-1.0,0.0,-3.23108510433268E-15))
#468=ORIENTED_EDGE('',*,*,#571,.T.)
#469=ORIENTED_EDGE('',*,*,#619,.T.)
#470=ORIENTED_EDGE('',*,*,#573,.T.)
#471=ORIENTED_EDGE('',*,*,#638,.F.)
#472=CARTESIAN_POINT('',(-6.86111991085512E-09,-0.0240001271838503,-0.16128))
#473=DIRECTION('',(-3.23108510433268E-15,0.0,1.0))
#474=DIRECTION('',(1.0,0.0,3.23108510433268E-15))
#475=ORIENTED_EDGE('',*,*,#639,.T.)
#476=ORIENTED_EDGE('',*,*,#565,.T.)
#477=ORIENTED_EDGE('',*,*,#640,.T.)
#478=ORIENTED_EDGE('',*,*,#625,.T.)
#479=ORIENTED_EDGE('',*,*,#628,.F.)
#480=ORIENTED_EDGE('',*,*,#618,.F.)
#481=ORIENTED_EDGE('',*,*,#629,.T.)
#482=CARTESIAN_POINT('',(-6.86111984784896E-09,-0.0467202707202719,-0.17328))
#483=DIRECTION('',(-6.46217020866535E-15,0.0,1.0))
#484=DIRECTION('',(-1.0,0.0,-6.46217020866535E-15))
#485=ORIENTED_EDGE('',*,*,#641,.F.)
#486=ORIENTED_EDGE('',*,*,#563,.F.)
#487=ORIENTED_EDGE('',*,*,#613,.F.)
#488=ORIENTED_EDGE('',*,*,#642,.T.)
#489=ORIENTED_EDGE('',*,*,#643,.T.)
#490=ORIENTED_EDGE('',*,*,#644,.T.)
#491=ORIENTED_EDGE('',*,*,#645,.T.)
#492=CARTESIAN_POINT('',(-3.15532537743653E-05,-0.0587502707202718,-0.161430000332296))
#493=DIRECTION('',(-6.66521182890044E-16,1.0,1.07186937277351E-15))
#494=DIRECTION('',(-1.0,-6.66521182890031E-16,-1.2717772836127E-14))
#495=ORIENTED_EDGE('',*,*,#561,.F.)
#496=ORIENTED_EDGE('',*,*,#646,.F.)
#497=ORIENTED_EDGE('',*,*,#611,.F.)
#498=ORIENTED_EDGE('',*,*,#647,.T.)
#499=ORIENTED_EDGE('',*,*,#648,.T.)
#500=ORIENTED_EDGE('',*,*,#649,.T.)
#501=ORIENTED_EDGE('',*,*,#650,.T.)
#502=CARTESIAN_POINT('',(-3.15532537743675E-05,-0.0555502707202718,-0.161430000332296))
#503=DIRECTION('',(-6.66521182890044E-16,1.0,1.07186937277351E-15))
#504=DIRECTION('',(-1.0,-6.66521182890031E-16,-1.2717772836127E-14))
#505=ORIENTED_EDGE('',*,*,#566,.T.)
#506=ORIENTED_EDGE('',*,*,#626,.T.)
#507=ORIENTED_EDGE('',*,*,#569,.T.)
#508=ORIENTED_EDGE('',*,*,#610,.F.)
#509=ORIENTED_EDGE('',*,*,#559,.T.)
#510=ORIENTED_EDGE('',*,*,#651,.T.)
#511=CARTESIAN_POINT('',(-6.86111984784896E-09,-0.0492802707202719,-0.17328))
#512=DIRECTION('',(-6.46217020866535E-15,0.0,1.0))
#513=DIRECTION('',(-1.0,0.0,-6.46217020866535E-15))
#514=ORIENTED_EDGE('',*,*,#562,.T.)
#515=ORIENTED_EDGE('',*,*,#639,.F.)
#516=ORIENTED_EDGE('',*,*,#640,.F.)
#517=ORIENTED_EDGE('',*,*,#564,.T.)
#518=ORIENTED_EDGE('',*,*,#641,.T.)
#519=CARTESIAN_POINT('',(-6.86111989304624E-09,-0.0608202707202717,-0.16578))
#520=DIRECTION('',(-2.25625597602118E-29,1.0,3.49148336110938E-15))
#521=DIRECTION('',(1.0,0.0,6.46217020866535E-15))
#522=ORIENTED_EDGE('',*,*,#643,.F.)
#523=ORIENTED_EDGE('',*,*,#652,.F.)
#524=ORIENTED_EDGE('',*,*,#649,.F.)
#525=ORIENTED_EDGE('',*,*,#653,.T.)
#526=CARTESIAN_POINT('',(-0.00165000686111997,-0.0571502707202718,-0.162922116167512))
#527=DIRECTION('',(-0.500000000000018,-1.26152669780537E-15,0.866025403784428))
#528=DIRECTION('',(-0.866025403784428,-4.12895901564528E-17,-0.500000000000018))
#529=ORIENTED_EDGE('',*,*,#644,.F.)
#530=ORIENTED_EDGE('',*,*,#653,.F.)
#531=ORIENTED_EDGE('',*,*,#648,.F.)
#532=ORIENTED_EDGE('',*,*,#654,.F.)
#533=CARTESIAN_POINT('',(0.00164999313888005,-0.0571502707202718,-0.162922116167511))
#534=DIRECTION('',(0.499999999999982,-5.95005514915351E-16,0.866025403784449))
#535=DIRECTION('',(-0.866025403784449,-1.11315896292997E-15,0.499999999999982))
#536=ORIENTED_EDGE('',*,*,#558,.T.)
#537=ORIENTED_EDGE('',*,*,#646,.T.)
#538=ORIENTED_EDGE('',*,*,#560,.T.)
#539=ORIENTED_EDGE('',*,*,#651,.F.)
#540=CARTESIAN_POINT('',(-6.86111989304624E-09,-0.0608202707202717,-0.16578))
#541=DIRECTION('',(-2.25625597602118E-29,1.0,3.49148336110938E-15))
#542=DIRECTION('',(1.0,0.0,6.46217020866535E-15))
#543=ORIENTED_EDGE('',*,*,#614,.F.)
#544=ORIENTED_EDGE('',*,*,#645,.F.)
#545=ORIENTED_EDGE('',*,*,#654,.T.)
#546=ORIENTED_EDGE('',*,*,#647,.F.)
#547=CARTESIAN_POINT('',(0.00309999313888034,-0.0571502707202718,-0.176987372055837))
#548=DIRECTION('',(1.0,6.66521182890022E-16,2.10064051050216E-14))
#549=DIRECTION('',(-2.10064051050216E-14,-1.07186937277352E-15,1.0))
#550=ORIENTED_EDGE('',*,*,#612,.F.)
#551=ORIENTED_EDGE('',*,*,#650,.F.)
#552=ORIENTED_EDGE('',*,*,#652,.T.)
#553=ORIENTED_EDGE('',*,*,#642,.F.)
#554=CARTESIAN_POINT('',(-0.00310000686111966,-0.0571502707202718,-0.176987372055837))
#555=DIRECTION('',(-1.0,-6.66521182890022E-16,-2.11561886152803E-14))
#556=DIRECTION('',(2.11561886152803E-14,1.07186937277352E-15,-1.0))
#557=COLOUR_RGB('',0.0,1.0,0.501960813999176)
#558=EDGE_CURVE('',#655,#656,#657,.T.)
#559=EDGE_CURVE('95:254',#658,#655,#659,.T.)
#560=EDGE_CURVE('',#660,#658,#661,.T.)
#561=EDGE_CURVE('95:239',#660,#656,#662,.T.)
#562=EDGE_CURVE('',#663,#664,#665,.T.)
#563=EDGE_CURVE('95:224',#663,#666,#667,.T.)
#564=EDGE_CURVE('',#668,#666,#669,.T.)
#565=EDGE_CURVE('95:221',#664,#668,#670,.T.)
#566=EDGE_CURVE('',#671,#672,#673,.T.)
#567=EDGE_CURVE('95:134',#674,#671,#675,.T.)
#568=EDGE_CURVE('95:134',#676,#674,#677,.T.)
#569=EDGE_CURVE('',#678,#676,#679,.T.)
#570=EDGE_CURVE('95:173',#678,#672,#680,.T.)
#571=EDGE_CURVE('',#681,#682,#683,.T.)
#572=EDGE_CURVE('95:218',#684,#681,#685,.T.)
#573=EDGE_CURVE('',#686,#684,#687,.T.)
#574=EDGE_CURVE('95:152',#686,#682,#688,.T.)
#575=EDGE_CURVE('',#689,#690,#691,.T.)
#576=EDGE_CURVE('95:215',#689,#692,#693,.T.)
#577=EDGE_CURVE('',#694,#692,#695,.T.)
#578=EDGE_CURVE('95:209',#694,#690,#696,.T.)
#579=EDGE_CURVE('',#697,#698,#699,.T.)
#580=EDGE_CURVE('95:161',#698,#700,#701,.T.)
#581=EDGE_CURVE('95:200',#700,#702,#703,.T.)
#582=EDGE_CURVE('95:212',#702,#697,#704,.F.)
#583=EDGE_CURVE('',#705,#706,#707,.T.)
#584=EDGE_CURVE('95:161',#705,#698,#708,.T.)
#585=EDGE_CURVE('95:212',#697,#706,#709,.F.)
#586=EDGE_CURVE('',#710,#711,#712,.T.)
#587=EDGE_CURVE('95:203',#710,#713,#714,.T.)
#588=EDGE_CURVE('95:176',#713,#715,#716,.F.)
#589=EDGE_CURVE('95:164',#711,#715,#717,.T.)
#590=EDGE_CURVE('',#718,#719,#720,.T.)
#591=EDGE_CURVE('95:158',#721,#718,#722,.T.)
#592=EDGE_CURVE('95:191',#721,#723,#724,.F.)
#593=EDGE_CURVE('95:197',#723,#719,#725,.T.)
#594=EDGE_CURVE('',#726,#727,#728,.T.)
#595=EDGE_CURVE('95:95',#726,#729,#730,.T.)
#596=EDGE_CURVE('',#731,#729,#732,.T.)
#597=EDGE_CURVE('95:101',#731,#733,#734,.T.)
#598=EDGE_CURVE('95:98',#733,#727,#735,.T.)
#599=EDGE_CURVE('',#736,#737,#738,.T.)
#600=EDGE_CURVE('95:86',#736,#739,#740,.T.)
#601=EDGE_CURVE('',#741,#739,#742,.T.)
#602=EDGE_CURVE('95:89',#741,#743,#744,.T.)
#603=EDGE_CURVE('95:92',#743,#737,#745,.T.)
#604=EDGE_CURVE('95:92',#737,#746,#747,.T.)
#605=EDGE_CURVE('95:89',#746,#741,#748,.T.)
#606=EDGE_CURVE('95:86',#739,#736,#749,.T.)
#607=EDGE_CURVE('95:98',#727,#750,#751,.T.)
#608=EDGE_CURVE('95:101',#750,#731,#752,.T.)
#609=EDGE_CURVE('95:95',#729,#726,#753,.T.)
#610=EDGE_CURVE('95:134',#671,#676,#754,.T.)
#611=EDGE_CURVE('95:104',#755,#756,#757,.T.)
#612=EDGE_CURVE('95:107',#756,#758,#759,.F.)
#613=EDGE_CURVE('95:110',#758,#760,#761,.T.)
#614=EDGE_CURVE('95:113',#760,#755,#762,.F.)
#615=EDGE_CURVE('95:125',#763,#764,#765,.F.)
#616=EDGE_CURVE('95:146',#763,#766,#767,.T.)
#617=EDGE_CURVE('95:149',#768,#766,#769,.F.)
#618=EDGE_CURVE('95:122',#768,#764,#770,.T.)
#619=EDGE_CURVE('95:152',#682,#686,#771,.T.)
#620=EDGE_CURVE('95:155',#721,#772,#773,.T.)
#621=EDGE_CURVE('95:158',#718,#700,#774,.T.)
#622=EDGE_CURVE('95:161',#775,#705,#776,.T.)
#623=EDGE_CURVE('95:164',#775,#711,#777,.T.)
#624=EDGE_CURVE('95:167',#778,#715,#779,.T.)
#625=EDGE_CURVE('95:170',#772,#778,#780,.T.)
#626=EDGE_CURVE('95:173',#672,#678,#781,.T.)
#627=EDGE_CURVE('95:179',#713,#763,#782,.T.)
#628=EDGE_CURVE('95:182',#764,#778,#783,.T.)
#629=EDGE_CURVE('95:185',#768,#772,#784,.T.)
#630=EDGE_CURVE('95:188',#766,#723,#785,.T.)
#631=EDGE_CURVE('95:194',#713,#723,#786,.F.)
#632=EDGE_CURVE('95:197',#719,#702,#787,.T.)
#633=EDGE_CURVE('95:206',#775,#788,#789,.T.)
#634=EDGE_CURVE('95:203',#788,#710,#790,.T.)
#635=EDGE_CURVE('95:209',#690,#694,#791,.T.)
#636=EDGE_CURVE('95:212',#706,#788,#792,.F.)
#637=EDGE_CURVE('95:215',#692,#689,#793,.T.)
#638=EDGE_CURVE('95:218',#681,#684,#794,.T.)
#639=EDGE_CURVE('95:221',#795,#664,#796,.T.)
#640=EDGE_CURVE('95:221',#668,#795,#797,.T.)
#641=EDGE_CURVE('95:224',#666,#663,#798,.T.)
#642=EDGE_CURVE('95:227',#758,#799,#800,.F.)
#643=EDGE_CURVE('95:230',#799,#801,#802,.T.)
#644=EDGE_CURVE('95:233',#801,#803,#804,.T.)
#645=EDGE_CURVE('95:236',#803,#760,#805,.F.)
#646=EDGE_CURVE('95:239',#656,#660,#806,.T.)
#647=EDGE_CURVE('95:242',#755,#807,#808,.T.)
#648=EDGE_CURVE('95:245',#807,#809,#810,.T.)
#649=EDGE_CURVE('95:248',#809,#811,#812,.T.)
#650=EDGE_CURVE('95:251',#811,#756,#813,.T.)
#651=EDGE_CURVE('95:254',#655,#658,#814,.T.)
#652=EDGE_CURVE('95:257',#811,#799,#815,.F.)
#653=EDGE_CURVE('95:260',#809,#801,#816,.T.)
#654=EDGE_CURVE('95:263',#803,#807,#817,.F.)
#655=VERTEX_POINT('',#818)
#656=VERTEX_POINT('',#819)
#657=LINE('',#820,#821)
#658=VERTEX_POINT('',#822)
#659=B_SPLINE_CURVE_WITH_KNOTS('',3,(#823,#824,#825,#826,#827,#828,#829,#830,#831,#832,#833,#834,#835,#836,#837,#838,#839,#840,#841,#842,#843,#844,#845,#846,#847,#848,#849,#850),.UNSPECIFIED.,.F.,.F.,(4,3,3,3,3,3,3,3,3,4),(0.0,0.000717789498392187,0.00119174134113373,0.00157364200092243,0.00227683798419536,0.00271147401566086,0.0033745932618694,0.00391250855133798,0.00461804335754656,0.0048754560…
#660=VERTEX_POINT('',#851)
#661=LINE('',#852,#853)
#662=CIRCLE('',#854,0.0016)
#663=VERTEX_POINT('',#855)
#664=VERTEX_POINT('',#856)
#665=LINE('',#857,#858)
#666=VERTEX_POINT('',#859)
#667=CIRCLE('',#860,0.0016)
#668=VERTEX_POINT('',#861)
#669=LINE('',#862,#863)
#670=B_SPLINE_CURVE_WITH_KNOTS('',3,(#864,#865,#866,#867,#868,#869,#870,#871,#872,#873,#874,#875,#876,#877,#878,#879,#880,#881,#882,#883,#884,#885,#886,#887,#888,#889,#890,#891),.UNSPECIFIED.,.F.,.F.,(4,3,3,3,3,3,3,3,3,4),(0.00482500883040182,0.00554312683960919,0.00595668932357672,0.00631694416167269,0.00703369508860955,0.00749362615903964,0.00815603709797475,0.00870335518336072,0.00942009100521…
#671=VERTEX_POINT('',#892)
#672=VERTEX_POINT('',#893)
#673=LINE('',#894,#895)
#674=VERTEX_POINT('',#896)
#675=CIRCLE('',#897,0.0042)
#676=VERTEX_POINT('',#898)
#677=CIRCLE('',#899,0.0042)
#678=VERTEX_POINT('',#900)
#679=LINE('',#901,#902)
#680=CIRCLE('',#903,0.0042)
#681=VERTEX_POINT('',#904)
#682=VERTEX_POINT('',#905)
#683=LINE('',#906,#907)
#684=VERTEX_POINT('',#908)
#685=CIRCLE('',#909,0.0042)
#686=VERTEX_POINT('',#910)
#687=LINE('',#911,#912)
#688=CIRCLE('',#913,0.0042)
#689=VERTEX_POINT('',#914)
#690=VERTEX_POINT('',#915)
#691=LINE('',#916,#917)
#692=VERTEX_POINT('',#918)
#693=CIRCLE('',#919,0.0056)
#694=VERTEX_POINT('',#920)
#695=LINE('',#921,#922)
#696=CIRCLE('',#923,0.0056)
#697=VERTEX_POINT('',#924)
#698=VERTEX_POINT('',#925)
#699=LINE('',#926,#927)
#700=VERTEX_POINT('',#928)
#701=CIRCLE('',#929,0.0101)
#702=VERTEX_POINT('',#930)
#703=LINE('',#931,#932)
#704=CIRCLE('',#933,0.0101)
#705=VERTEX_POINT('',#934)
#706=VERTEX_POINT('',#935)
#707=LINE('',#936,#937)
#708=CIRCLE('',#938,0.0101)
#709=CIRCLE('',#939,0.0101)
#710=VERTEX_POINT('',#940)
#711=VERTEX_POINT('',#941)
#712=LINE('',#942,#943)
#713=VERTEX_POINT('',#944)
#714=CIRCLE('',#945,0.021)
#715=VERTEX_POINT('',#946)
#716=LINE('',#947,#948)
#717=CIRCLE('',#949,0.021)
#718=VERTEX_POINT('',#950)
#719=VERTEX_POINT('',#951)
#720=LINE('',#952,#953)
#721=VERTEX_POINT('',#954)
#722=CIRCLE('',#955,0.0209999999999999)
#723=VERTEX_POINT('',#956)
#724=LINE('',#957,#958)
#725=CIRCLE('',#959,0.0209999999999999)
#726=VERTEX_POINT('',#960)
#727=VERTEX_POINT('',#961)
#728=LINE('',#962,#963)
#729=VERTEX_POINT('',#964)
#730=CIRCLE('',#965,0.0016)
#731=VERTEX_POINT('',#966)
#732=LINE('',#967,#968)
#733=VERTEX_POINT('',#969)
#734=CIRCLE('',#970,0.0016)
#735=CIRCLE('',#971,0.0016)
#736=VERTEX_POINT('',#972)
#737=VERTEX_POINT('',#973)
#738=LINE('',#974,#975)
#739=VERTEX_POINT('',#976)
#740=CIRCLE('',#977,0.0016)
#741=VERTEX_POINT('',#978)
#742=LINE('',#979,#980)
#743=VERTEX_POINT('',#981)
#744=CIRCLE('',#982,0.0016)
#745=CIRCLE('',#983,0.0016)
#746=VERTEX_POINT('',#984)
#747=CIRCLE('',#985,0.0016)
#748=CIRCLE('',#986,0.0016)
#749=CIRCLE('',#987,0.0016)
#750=VERTEX_POINT('',#988)
#751=CIRCLE('',#989,0.0016)
#752=CIRCLE('',#990,0.0016)
#753=CIRCLE('',#991,0.0016)
#754=CIRCLE('',#992,0.0042)
#755=VERTEX_POINT('',#993)
#756=VERTEX_POINT('',#994)
#757=LINE('',#995,#996)
#758=VERTEX_POINT('',#997)
#759=LINE('',#998,#999)
#760=VERTEX_POINT('',#1000)
#761=LINE('',#1001,#1002)
#762=LINE('',#1003,#1004)
#763=VERTEX_POINT('',#1005)
#764=VERTEX_POINT('',#1006)
#765=LINE('',#1007,#1008)
#766=VERTEX_POINT('',#1009)
#767=CIRCLE('',#1010,0.069914000901124)
#768=VERTEX_POINT('',#1011)
#769=LINE('',#1012,#1013)
#770=CIRCLE('',#1014,0.0160999999999998)
#771=CIRCLE('',#1015,0.0042)
#772=VERTEX_POINT('',#1016)
#773=LINE('',#1017,#1018)
#774=CIRCLE('',#1019,0.0209999999999999)
#775=VERTEX_POINT('',#1020)
#776=CIRCLE('',#1021,0.0101)
#777=CIRCLE('',#1022,0.021)
#778=VERTEX_POINT('',#1023)
#779=LINE('',#1024,#1025)
#780=CIRCLE('',#1026,0.0160999999999998)
#781=CIRCLE('',#1027,0.0042)
#782=LINE('',#1028,#1029)
#783=LINE('',#1030,#1031)
#784=LINE('',#1032,#1033)
#785=LINE('',#1034,#1035)
#786=CIRCLE('',#1036,0.069914000901124)
#787=CIRCLE('',#1037,0.0209999999999999)
#788=VERTEX_POINT('',#1038)
#789=LINE('',#1039,#1040)
#790=CIRCLE('',#1041,0.021)
#791=CIRCLE('',#1042,0.0056)
#792=CIRCLE('',#1043,0.0101)
#793=CIRCLE('',#1044,0.0056)
#794=CIRCLE('',#1045,0.0042)
#795=VERTEX_POINT('',#1046)
#796=B_SPLINE_CURVE_WITH_KNOTS('',3,(#1047,#1048,#1049,#1050,#1051,#1052,#1053,#1054,#1055,#1056,#1057,#1058,#1059,#1060,#1061,#1062),.UNSPECIFIED.,.F.,.F.,(4,3,3,3,3,4),(0.00241250441520091,0.00306228671342686,0.00358359990243878,0.00398237596949894,0.00469955575558953,0.00482500883040182),.UNSPECIFIED.)
#797=B_SPLINE_CURVE_WITH_KNOTS('',3,(#1063,#1064,#1065,#1066,#1067,#1068,#1069,#1070,#1071,#1072,#1073,#1074,#1075,#1076,#1077,#1078),.UNSPECIFIED.,.F.,.F.,(4,3,3,3,3,4),(0.00965001766080363,0.0103681356700106,0.0108410714848811,0.0112234612165259,0.0119406574733781,0.0120625220760045),.UNSPECIFIED.)
#798=CIRCLE('',#1079,0.0016)
#799=VERTEX_POINT('',#1080)
#800=LINE('',#1081,#1082)
#801=VERTEX_POINT('',#1083)
#802=LINE('',#1084,#1085)
#803=VERTEX_POINT('',#1086)
#804=LINE('',#1087,#1088)
#805=LINE('',#1089,#1090)
#806=CIRCLE('',#1091,0.0016)
#807=VERTEX_POINT('',#1092)
#808=LINE('',#1093,#1094)
#809=VERTEX_POINT('',#1095)
#810=LINE('',#1096,#1097)
#811=VERTEX_POINT('',#1098)
#812=LINE('',#1099,#1100)
#813=LINE('',#1101,#1102)
#814=B_SPLINE_CURVE_WITH_KNOTS('',3,(#1103,#1104,#1105,#1106,#1107,#1108,#1109,#1110,#1111,#1112,#1113,#1114,#1115,#1116,#1117,#1118,#1119,#1120,#1121,#1122,#1123,#1124,#1125,#1126,#1127,#1128,#1129,#1130),.UNSPECIFIED.,.F.,.F.,(4,3,3,3,3,3,3,3,3,4),(0.0048754560292451,0.00559324552763734,0.00606719737038383,0.00644909803016845,0.00715229401344117,0.00758693004490587,0.00825004929111454,0.0087879…
#815=LINE('',#1131,#1132)
#816=LINE('',#1133,#1134)
#817=LINE('',#1135,#1136)
#818=CARTESIAN_POINT('',(0.00159999313888011,-0.0531635682880614,-0.16578))
#819=CARTESIAN_POINT('',(0.00159999313888011,-0.0555502707202718,-0.16578))
#820=CARTESIAN_POINT('',(0.00159999313888011,-0.0543561649862944,-0.16578))
#821=VECTOR('',#1137,1.0)
#822=CARTESIAN_POINT('',(-0.00160000686111989,-0.0531635682880614,-0.16578))
#823=CARTESIAN_POINT('',(-0.00160000686111989,-0.0531635682880614,-0.16578))
#824=CARTESIAN_POINT('',(-0.00160000686111989,-0.0531635682880614,-0.166019263166131))
#825=CARTESIAN_POINT('',(-0.00154210144672922,-0.0531887484697208,-0.166274487784986))
#826=CARTESIAN_POINT('',(-0.00142984271133648,-0.0532293933369344,-0.166498031643756))
#827=CARTESIAN_POINT('',(-0.00135571898199467,-0.0532562308843728,-0.166645636232616))
#828=CARTESIAN_POINT('',(-0.00125879883859306,-0.053288778978222,-0.166779877473605))
#829=CARTESIAN_POINT('',(-0.00115043291301842,-0.0533196419459843,-0.166891989163218))
#830=CARTESIAN_POINT('',(-0.00106311387605428,-0.0533445106914739,-0.166982326459904))
#831=CARTESIAN_POINT('',(-0.00096317145585431,-0.0533699333472342,-0.167064421733413))
#832=CARTESIAN_POINT('',(-0.000851407680984868,-0.0533930698454339,-0.167134664771792))
#833=CARTESIAN_POINT('',(-0.000645616369686546,-0.0534356712188121,-0.167264003701104))
#834=CARTESIAN_POINT('',(-0.000402386534187046,-0.0534678145693641,-0.167347175105553))
#835=CARTESIAN_POINT('',(-0.000162915278444898,-0.0534771101081404,-0.16737168490838))
#836=CARTESIAN_POINT('',(-1.4901298385758E-05,-0.053482855556323,-0.16738683408967))
#837=CARTESIAN_POINT('',(0.000130088160739673,-0.0534808871166731,-0.167381801550439))
#838=CARTESIAN_POINT('',(0.000278431284990794,-0.0534710310568684,-0.167355586303187))
#839=CARTESIAN_POINT('',(0.000504756701229164,-0.0534559937786054,-0.167315589998835))
#840=CARTESIAN_POINT('',(0.000727367680544465,-0.0534212283259378,-0.167223153779447))
#841=CARTESIAN_POINT('',(0.000914102055416326,-0.0533795883328398,-0.167093165979117))
#842=CARTESIAN_POINT('',(0.00106557899698792,-0.0533458104127011,-0.166987721256102))
#843=CARTESIAN_POINT('',(0.00119072429563602,-0.0533095297691135,-0.166864417504156))
#844=CARTESIAN_POINT('',(0.00129819153958122,-0.0532746018172664,-0.166715243771654))
#845=CARTESIAN_POINT('',(0.00143914659814733,-0.0532287899836557,-0.166519586086302))
#846=CARTESIAN_POINT('',(0.00153857092863426,-0.0531885480196557,-0.166282301207181))
#847=CARTESIAN_POINT('',(0.00157846237668737,-0.0531723697510387,-0.166041600583517))
#848=CARTESIAN_POINT('',(0.00159301667525763,-0.0531664671487695,-0.165953781541746))
#849=CARTESIAN_POINT('',(0.00159999313888011,-0.0531635682880614,-0.1658658042239))
#850=CARTESIAN_POINT('',(0.00159999313888011,-0.0531635682880614,-0.16578))
#851=CARTESIAN_POINT('',(-0.00160000686111989,-0.0555502707202718,-0.16578))
#852=CARTESIAN_POINT('',(-0.00160000686111989,-0.0543561649862944,-0.16578))
#853=VECTOR('',#1138,1.0)
#854=AXIS2_PLACEMENT_3D('',#1139,#1140,#1141)
#855=CARTESIAN_POINT('',(0.00159999313888011,-0.0587502707202718,-0.16578))
#856=CARTESIAN_POINT('',(0.00159999313888011,-0.062740570342938,-0.16578))
#857=CARTESIAN_POINT('',(0.00159999313888011,-0.0608202707202717,-0.16578))
#858=VECTOR('',#1142,1.0)
#859=CARTESIAN_POINT('',(-0.00160000686111989,-0.0587502707202718,-0.16578))
#860=AXIS2_PLACEMENT_3D('',#1143,#1144,#1145)
#861=CARTESIAN_POINT('',(-0.00160000686111989,-0.062740570342938,-0.16578))
#862=CARTESIAN_POINT('',(-0.00160000686111989,-0.0608202707202717,-0.16578))
#863=VECTOR('',#1146,1.0)
#864=CARTESIAN_POINT('',(0.00159999313888011,-0.062740570342938,-0.16578))
#865=CARTESIAN_POINT('',(0.00159999313888011,-0.062740570342938,-0.166019372669736))
#866=CARTESIAN_POINT('',(0.00154182068060359,-0.0627466867574134,-0.166277061202814))
#867=CARTESIAN_POINT('',(0.00142719477806154,-0.0627568880531483,-0.16650325340035))
#868=CARTESIAN_POINT('',(0.00136118198855548,-0.0627627629555317,-0.166633516958523))
#869=CARTESIAN_POINT('',(0.00127729886900131,-0.0627698001867159,-0.166753672185147))
#870=CARTESIAN_POINT('',(0.00118318232967977,-0.0627767355658962,-0.166857062365314))
#871=CARTESIAN_POINT('',(0.00110119728521887,-0.0627827769840631,-0.166947125690834))
#872=CARTESIAN_POINT('',(0.00101003620883723,-0.0627888908653319,-0.167027229643965))
#873=CARTESIAN_POINT('',(0.000906564883770834,-0.0627947264706655,-0.167098380700468))
#874=CARTESIAN_POINT('',(0.00070070181044004,-0.0628063367950519,-0.167239940452922))
#875=CARTESIAN_POINT('',(0.000452801240336712,-0.0628157755686148,-0.167334443726342))
#876=CARTESIAN_POINT('',(0.000207237590019097,-0.0628189368059284,-0.167366521269152))
#877=CARTESIAN_POINT('',(4.96621362530646E-05,-0.0628209653366312,-0.167387105070368))
#878=CARTESIAN_POINT('',(-0.000103260210471295,-0.062820713016405,-0.167384654608395))
#879=CARTESIAN_POINT('',(-0.000261047531127286,-0.0628181543628069,-0.167358561930557))
#880=CARTESIAN_POINT('',(-0.000488299078038547,-0.0628144692885833,-0.167320982222775))
#881=CARTESIAN_POINT('',(-0.000714345613966773,-0.0628055470252149,-0.16723019144167))
#882=CARTESIAN_POINT('',(-0.000904815338382898,-0.0627948258189198,-0.167099591459306))
#883=CARTESIAN_POINT('',(-0.00106219124926235,-0.0627859674052712,-0.166991683017434))
#884=CARTESIAN_POINT('',(-0.00119231008378765,-0.0627764437568142,-0.166863793102057))
#885=CARTESIAN_POINT('',(-0.00130275986590077,-0.0627674771627817,-0.166708888910761))
#886=CARTESIAN_POINT('',(-0.00144739845444827,-0.0627557350345482,-0.166506035422411))
#887=CARTESIAN_POINT('',(-0.00154643639578468,-0.0627458718050413,-0.166259887656154))
#888=CARTESIAN_POINT('',(-0.00158278934446359,-0.0627422805695516,-0.166014093166112))
#889=CARTESIAN_POINT('',(-0.00159445125901501,-0.06274112851221,-0.165935243046816))
#890=CARTESIAN_POINT('',(-0.00160000686111989,-0.062740570342938,-0.165856642218529))
#891=CARTESIAN_POINT('',(-0.00160000686111989,-0.062740570342938,-0.16578))
#892=CARTESIAN_POINT('',(-0.00420000686111985,-0.0492802707202719,-0.17328))
#893=CARTESIAN_POINT('',(-0.00420000686111995,-0.0492802707202719,-0.15828))
#894=CARTESIAN_POINT('',(-0.00420000686111985,-0.0492802707202719,-0.17328))
#895=VECTOR('',#1147,1.0)
#896=CARTESIAN_POINT('',(0.0023822805341193,-0.045821266995717,-0.17328))
#897=AXIS2_PLACEMENT_3D('',#1148,#1149,#1150)
#898=CARTESIAN_POINT('',(0.00419999313888015,-0.0492802707202719,-0.17328))
#899=AXIS2_PLACEMENT_3D('',#1151,#1152,#1153)
#900=CARTESIAN_POINT('',(0.00419999313888005,-0.0492802707202719,-0.15828))
#901=CARTESIAN_POINT('',(0.00419999313888015,-0.0492802707202719,-0.17328))
#902=VECTOR('',#1154,1.0)
#903=AXIS2_PLACEMENT_3D('',#1155,#1156,#1157)
#904=CARTESIAN_POINT('',(0.00419999313888009,-0.0240001271838503,-0.16128))
#905=CARTESIAN_POINT('',(0.00419999313888008,-0.0240001271838503,-0.15828))
#906=CARTESIAN_POINT('',(0.00419999313888009,-0.0240001271838503,-0.16128))
#907=VECTOR('',#1158,1.0)
#908=CARTESIAN_POINT('',(-0.00420000686111991,-0.0240001271838503,-0.16128))
#909=AXIS2_PLACEMENT_3D('',#1159,#1160,#1161)
#910=CARTESIAN_POINT('',(-0.00420000686111992,-0.0240001271838503,-0.15828))
#911=CARTESIAN_POINT('',(-0.00420000686111991,-0.0240001271838503,-0.16128))
#912=VECTOR('',#1162,1.0)
#913=AXIS2_PLACEMENT_3D('',#1163,#1164,#1165)
#914=CARTESIAN_POINT('',(-0.00560000686111991,-0.0240001271838503,-0.16128))
#915=CARTESIAN_POINT('',(-0.0056000068611199,-0.0240001271838503,-0.16428))
#916=CARTESIAN_POINT('',(-0.00560000686111991,-0.0240001271838503,-0.16128))
#917=VECTOR('',#1166,1.0)
#918=CARTESIAN_POINT('',(0.00559999313888009,-0.0240001271838503,-0.16128))
#919=AXIS2_PLACEMENT_3D('',#1167,#1168,#1169)
#920=CARTESIAN_POINT('',(0.0055999931388801,-0.0240001271838503,-0.16428))
#921=CARTESIAN_POINT('',(0.00559999313888009,-0.0240001271838503,-0.16128))
#922=VECTOR('',#1170,1.0)
#923=AXIS2_PLACEMENT_3D('',#1171,#1172,#1173)
#924=CARTESIAN_POINT('',(0.0100999931388801,-0.0240001271838503,-0.16428))
#925=CARTESIAN_POINT('',(0.0100999931388801,-0.0240001271838503,-0.15828))
#926=CARTESIAN_POINT('',(0.0100999931388801,-0.0240001271838503,-0.16128))
#927=VECTOR('',#1174,1.0)
#928=CARTESIAN_POINT('',(0.0100995786288654,-0.024091630902226,-0.15828))
#929=AXIS2_PLACEMENT_3D('',#1175,#1176,#1177)
#930=CARTESIAN_POINT('',(0.0100995786288655,-0.024091630902226,-0.16428))
#931=CARTESIAN_POINT('',(0.0100995786288654,-0.024091630902226,-0.15828))
#932=VECTOR('',#1178,1.0)
#933=AXIS2_PLACEMENT_3D('',#1179,#1180,#1181)
#934=CARTESIAN_POINT('',(-0.0101000068611199,-0.0240001271838503,-0.15828))
#935=CARTESIAN_POINT('',(-0.0101000068611199,-0.0240001271838503,-0.16428))
#936=CARTESIAN_POINT('',(-0.0101000068611199,-0.0240001271838503,-0.16128))
#937=VECTOR('',#1182,1.0)
#938=AXIS2_PLACEMENT_3D('',#1183,#1184,#1185)
#939=AXIS2_PLACEMENT_3D('',#1186,#1187,#1188)
#940=CARTESIAN_POINT('',(-0.0100987304985996,-0.0242818861582543,-0.16428))
#941=CARTESIAN_POINT('',(-0.0100987304985996,-0.0242818861582543,-0.15828))
#942=CARTESIAN_POINT('',(-0.0100987304985996,-0.0242818861582543,-0.16128))
#943=VECTOR('',#1189,1.0)
#944=CARTESIAN_POINT('',(-0.0161000068611201,-0.0389801271838503,-0.16428))
#945=AXIS2_PLACEMENT_3D('',#1190,#1191,#1192)
#946=CARTESIAN_POINT('',(-0.0161000068611201,-0.0389801271838503,-0.15828))
#947=CARTESIAN_POINT('',(-0.0161000068611198,-0.0389801271838503,-0.201837627487121))
#948=VECTOR('',#1193,1.0)
#949=AXIS2_PLACEMENT_3D('',#1194,#1195,#1196)
#950=CARTESIAN_POINT('',(0.0100987167763598,-0.0242818861582547,-0.15828))
#951=CARTESIAN_POINT('',(0.0100987167763598,-0.0242818861582547,-0.16428))
#952=CARTESIAN_POINT('',(0.0100987167763598,-0.0242818861582547,-0.16128))
#953=VECTOR('',#1197,1.0)
#954=CARTESIAN_POINT('',(0.0160999931388799,-0.0389801271838503,-0.15828))
#955=AXIS2_PLACEMENT_3D('',#1198,#1199,#1200)
#956=CARTESIAN_POINT('',(0.0160999931388799,-0.0389801271838503,-0.16428))
#957=CARTESIAN_POINT('',(0.0160999931388802,-0.0389801271838503,-0.201837627487121))
#958=VECTOR('',#1201,1.0)
#959=AXIS2_PLACEMENT_3D('',#1202,#1203,#1204)
#960=CARTESIAN_POINT('',(-0.0126000068611201,-0.0450471620022469,-0.15828))
#961=CARTESIAN_POINT('',(-0.01260000686112,-0.0450471620022469,-0.17328))
#962=CARTESIAN_POINT('',(-0.01260000686112,-0.0450471620022469,-0.17328))
#963=VECTOR('',#1205,1.0)
#964=CARTESIAN_POINT('',(-0.0094000068611201,-0.0450471620022469,-0.15828))
#965=AXIS2_PLACEMENT_3D('',#1206,#1207,#1208)
#966=CARTESIAN_POINT('',(-0.00940000686112001,-0.0450471620022469,-0.17328))
#967=CARTESIAN_POINT('',(-0.00940000686112001,-0.0450471620022469,-0.17328))
#968=VECTOR('',#1209,1.0)
#969=CARTESIAN_POINT('',(-0.00941493065416866,-0.0452651836024537,-0.17328))
#970=AXIS2_PLACEMENT_3D('',#1210,#1211,#1212)
#971=AXIS2_PLACEMENT_3D('',#1213,#1214,#1215)
#972=CARTESIAN_POINT('',(0.0126000000000003,-0.0450471620022469,-0.15828))
#973=CARTESIAN_POINT('',(0.0126000000000004,-0.0450471620022469,-0.17328))
#974=CARTESIAN_POINT('',(0.0126000000000004,-0.0450471620022469,-0.17328))
#975=VECTOR('',#1216,1.0)
#976=CARTESIAN_POINT('',(0.00940000000000032,-0.0450471620022469,-0.15828))
#977=AXIS2_PLACEMENT_3D('',#1217,#1218,#1219)
#978=CARTESIAN_POINT('',(0.00940000000000042,-0.0450471620022469,-0.17328))
#979=CARTESIAN_POINT('',(0.00940000000000042,-0.0450471620022469,-0.17328))
#980=VECTOR('',#1220,1.0)
#981=CARTESIAN_POINT('',(0.0125800584841365,-0.044795338280748,-0.17328))
#982=AXIS2_PLACEMENT_3D('',#1221,#1222,#1223)
#983=AXIS2_PLACEMENT_3D('',#1224,#1225,#1226)
#984=CARTESIAN_POINT('',(0.00941492379304907,-0.0452651836024537,-0.17328))
#985=AXIS2_PLACEMENT_3D('',#1227,#1228,#1229)
#986=AXIS2_PLACEMENT_3D('',#1230,#1231,#1232)
#987=AXIS2_PLACEMENT_3D('',#1233,#1234,#1235)
#988=CARTESIAN_POINT('',(-0.0125800653452561,-0.044795338280748,-0.17328))
#989=AXIS2_PLACEMENT_3D('',#1236,#1237,#1238)
#990=AXIS2_PLACEMENT_3D('',#1239,#1240,#1241)
#991=AXIS2_PLACEMENT_3D('',#1242,#1243,#1244)
#992=AXIS2_PLACEMENT_3D('',#1245,#1246,#1247)
#993=CARTESIAN_POINT('',(0.00309999313888026,-0.0555502707202718,-0.17328))
#994=CARTESIAN_POINT('',(-0.00310000686111974,-0.0555502707202718,-0.17328))
#995=CARTESIAN_POINT('',(-1.57800574470547E-05,-0.0555502707202718,-0.17328))
#996=VECTOR('',#1248,1.0)
#997=CARTESIAN_POINT('',(-0.00310000686111974,-0.0587502707202718,-0.17328))
#998=CARTESIAN_POINT('',(-0.00310000686111975,-0.0343501353601359,-0.17328))
#999=VECTOR('',#1249,1.0)
#1000=CARTESIAN_POINT('',(0.00309999313888026,-0.0587502707202718,-0.17328))
#1001=CARTESIAN_POINT('',(-1.57800574470526E-05,-0.0587502707202718,-0.17328))
#1002=VECTOR('',#1250,1.0)
#1003=CARTESIAN_POINT('',(0.00309999313888025,-0.0343501353601359,-0.17328))
#1004=VECTOR('',#1251,1.0)
#1005=CARTESIAN_POINT('',(-0.01610000686112,-0.0389801271838503,-0.17328))
#1006=CARTESIAN_POINT('',(-0.01610000686112,-0.0467202707202719,-0.17328))
#1007=CARTESIAN_POINT('',(-0.01610000686112,-0.01255,-0.17328))
#1008=VECTOR('',#1252,1.0)
#1009=CARTESIAN_POINT('',(0.01609999313888,-0.0389801271838503,-0.17328))
#1010=AXIS2_PLACEMENT_3D('',#1253,#1254,#1255)
#1011=CARTESIAN_POINT('',(0.01609999313888,-0.0467202707202719,-0.17328))
#1012=CARTESIAN_POINT('',(0.01609999313888,-0.01255,-0.17328))
#1013=VECTOR('',#1256,1.0)
#1014=AXIS2_PLACEMENT_3D('',#1257,#1258,#1259)
#1015=AXIS2_PLACEMENT_3D('',#1260,#1261,#1262)
#1016=CARTESIAN_POINT('',(0.0160999931388799,-0.0467202707202719,-0.15828))
#1017=CARTESIAN_POINT('',(0.0160999931388799,-0.01255,-0.15828))
#1018=VECTOR('',#1263,1.0)
#1019=AXIS2_PLACEMENT_3D('',#1264,#1265,#1266)
#1020=CARTESIAN_POINT('',(-0.0100995923511053,-0.0240916309022259,-0.15828))
#1021=AXIS2_PLACEMENT_3D('',#1267,#1268,#1269)
#1022=AXIS2_PLACEMENT_3D('',#1270,#1271,#1272)
#1023=CARTESIAN_POINT('',(-0.0161000068611201,-0.0467202707202719,-0.15828))
#1024=CARTESIAN_POINT('',(-0.0161000068611201,-0.01255,-0.15828))
#1025=VECTOR('',#1273,1.0)
#1026=AXIS2_PLACEMENT_3D('',#1274,#1275,#1276)
#1027=AXIS2_PLACEMENT_3D('',#1277,#1278,#1279)
#1028=CARTESIAN_POINT('',(-0.01610000686112,-0.0389801271838503,-0.17328))
#1029=VECTOR('',#1280,1.0)
#1030=CARTESIAN_POINT('',(-0.0161000068611198,-0.0467202707202719,-0.17328))
#1031=VECTOR('',#1281,1.0)
#1032=CARTESIAN_POINT('',(0.01609999313888,-0.0467202707202719,-0.17328))
#1033=VECTOR('',#1282,1.0)
#1034=CARTESIAN_POINT('',(0.01609999313888,-0.0389801271838503,-0.17328))
#1035=VECTOR('',#1283,1.0)
#1036=AXIS2_PLACEMENT_3D('',#1284,#1285,#1286)
#1037=AXIS2_PLACEMENT_3D('',#1287,#1288,#1289)
#1038=CARTESIAN_POINT('',(-0.0100995923511052,-0.0240916309022259,-0.16428))
#1039=CARTESIAN_POINT('',(-0.0100995923511053,-0.0240916309022258,-0.15828))
#1040=VECTOR('',#1290,1.0)
#1041=AXIS2_PLACEMENT_3D('',#1291,#1292,#1293)
#1042=AXIS2_PLACEMENT_3D('',#1294,#1295,#1296)
#1043=AXIS2_PLACEMENT_3D('',#1297,#1298,#1299)
#1044=AXIS2_PLACEMENT_3D('',#1300,#1301,#1302)
#1045=AXIS2_PLACEMENT_3D('',#1303,#1304,#1305)
#1046=CARTESIAN_POINT('',(-6.86111990328774E-09,-0.0628202707202717,-0.16418))
#1047=CARTESIAN_POINT('',(-6.86111990365454E-09,-0.0628202707202717,-0.16418))
#1048=CARTESIAN_POINT('',(0.000216587238288748,-0.0628202707202717,-0.16418))
#1049=CARTESIAN_POINT('',(0.000448457370980857,-0.062815388652019,-0.164227043330668))
#1050=CARTESIAN_POINT('',(0.000657904328158394,-0.0628068226462446,-0.164321523785925))
#1051=CARTESIAN_POINT('',(0.00082594131758265,-0.0627999502340544,-0.164397324415711))
#1052=CARTESIAN_POINT('',(0.000979825771508763,-0.0627909261651778,-0.164503087054763))
#1053=CARTESIAN_POINT('',(0.00110616937425364,-0.06278222496427,-0.164623983505181))
#1054=CARTESIAN_POINT('',(0.00120281531773401,-0.0627755690216432,-0.16471646267516))
#1055=CARTESIAN_POINT('',(0.00128968102897371,-0.0627687010482203,-0.164822770772158))
#1056=CARTESIAN_POINT('',(0.00136297540890596,-0.0627624737900373,-0.164941978919361))
#1057=CARTESIAN_POINT('',(0.00149479186446453,-0.0627512743624373,-0.165156369101154))
#1058=CARTESIAN_POINT('',(0.00157552307157016,-0.062743007272509,-0.165408935285284))
#1059=CARTESIAN_POINT('',(0.00159495114878491,-0.0627410731017582,-0.16565307897479))
#1060=CARTESIAN_POINT('',(0.00159834961604731,-0.0627407347658588,-0.165695785946094))
#1061=CARTESIAN_POINT('',(0.00159999313888011,-0.062740570342938,-0.165738182308396))
#1062=CARTESIAN_POINT('',(0.00159999313888011,-0.062740570342938,-0.16578))
#1063=CARTESIAN_POINT('',(-0.00160000686111989,-0.062740570342938,-0.16578))
#1064=CARTESIAN_POINT('',(-0.00160000686111989,-0.062740570342938,-0.165540627330264))
#1065=CARTESIAN_POINT('',(-0.00154183440284343,-0.0627466867574134,-0.165282938797187))
#1066=CARTESIAN_POINT('',(-0.00142720850030151,-0.0627568880531483,-0.16505674659965))
#1067=CARTESIAN_POINT('',(-0.00135171854749585,-0.0627636063892007,-0.164907781680393))
#1068=CARTESIAN_POINT('',(-0.00125271685385989,-0.0627718444822051,-0.16477219380413))
#1069=CARTESIAN_POINT('',(-0.00114207936052449,-0.0627797125040357,-0.164659432997941))
#1070=CARTESIAN_POINT('',(-0.00105262400515464,-0.0627860741511383,-0.164568260849284))
#1071=CARTESIAN_POINT('',(-0.000949328538456629,-0.0627926673944101,-0.164485085337475))
#1072=CARTESIAN_POINT('',(-0.000834824600525172,-0.0627986126541272,-0.164415053355631))
#1073=CARTESIAN_POINT('',(-0.000620065183931949,-0.0628097633667699,-0.164283703920533))
#1074=CARTESIAN_POINT('',(-0.000367311571130044,-0.0628179304871404,-0.164203611074912))
#1075=CARTESIAN_POINT('',(-0.000123263975602136,-0.062819798902294,-0.164184754663467))
#1076=CARTESIAN_POINT('',(-8.17958795729172E-05,-0.0628201163797879,-0.164181550618458))
#1077=CARTESIAN_POINT('',(-4.06283953287112E-05,-0.0628202707202717,-0.16418))
#1078=CARTESIAN_POINT('',(-6.86111990328774E-09,-0.0628202707202717,-0.16418))
#1079=AXIS2_PLACEMENT_3D('',#1306,#1307,#1308)
#1080=CARTESIAN_POINT('',(-0.00310000686111994,-0.0587502707202718,-0.163759274057836))
#1081=CARTESIAN_POINT('',(-0.00310000686111982,-0.0587502707202718,-0.169208686194067))
#1082=VECTOR('',#1309,1.0)
#1083=CARTESIAN_POINT('',(-6.86111999790997E-09,-0.0587502707202718,-0.161969488223349))
#1084=CARTESIAN_POINT('',(-0.000720034203694019,-0.0587502707202718,-0.162385196203408))
#1085=VECTOR('',#1310,0.999999999999999)
#1086=CARTESIAN_POINT('',(0.00309999313888006,-0.0587502707202718,-0.163759274057836))
#1087=CARTESIAN_POINT('',(0.000696360686963276,-0.0587502707202718,-0.162371536214689))
#1088=VECTOR('',#1311,1.0)
#1089=CARTESIAN_POINT('',(0.00309999313888018,-0.0587502707202718,-0.169208686194067))
#1090=VECTOR('',#1312,1.0)
#1091=AXIS2_PLACEMENT_3D('',#1313,#1314,#1315)
#1092=CARTESIAN_POINT('',(0.00309999313888006,-0.0555502707202718,-0.163759274057836))
#1093=CARTESIAN_POINT('',(0.00309999313888017,-0.0555502707202718,-0.169208686194067))
#1094=VECTOR('',#1316,1.0)
#1095=CARTESIAN_POINT('',(-6.86112000004284E-09,-0.0555502707202718,-0.161969488223349))
#1096=CARTESIAN_POINT('',(0.000696360686963274,-0.0555502707202718,-0.162371536214689))
#1097=VECTOR('',#1317,1.0)
#1098=CARTESIAN_POINT('',(-0.00310000686111994,-0.0555502707202718,-0.163759274057836))
#1099=CARTESIAN_POINT('',(-0.000720034203694021,-0.0555502707202718,-0.162385196203408))
#1100=VECTOR('',#1318,0.999999999999999)
#1101=CARTESIAN_POINT('',(-0.00310000686111983,-0.0555502707202718,-0.169208686194067))
#1102=VECTOR('',#1319,1.0)
#1103=CARTESIAN_POINT('',(0.00159999313888011,-0.0531635682880614,-0.16578))
#1104=CARTESIAN_POINT('',(0.0015999931388801,-0.0531635682880614,-0.165540736833869))
#1105=CARTESIAN_POINT('',(0.00154208772448943,-0.0531887484697208,-0.165285512215014))
#1106=CARTESIAN_POINT('',(0.00142982898909668,-0.0532293933369344,-0.165061968356244))
#1107=CARTESIAN_POINT('',(0.00135570525975409,-0.0532562308843731,-0.164914363767383))
#1108=CARTESIAN_POINT('',(0.00125878511635122,-0.0532887789782227,-0.164780122526392))
#1109=CARTESIAN_POINT('',(0.00115041919077522,-0.0533196419459852,-0.164668010836779))
#1110=CARTESIAN_POINT('',(0.00106310015381183,-0.0533445106914745,-0.164577673540093))
#1111=CARTESIAN_POINT('',(0.000963157733612559,-0.0533699333472346,-0.164495578266586))
#1112=CARTESIAN_POINT('',(0.00085139395874425,-0.0533930698454341,-0.164425335228208))
#1113=CARTESIAN_POINT('',(0.000645602647445879,-0.0534356712188122,-0.164295996298896))
#1114=CARTESIAN_POINT('',(0.000402372811946454,-0.0534678145693642,-0.164212824894447))
#1115=CARTESIAN_POINT('',(0.000162901556204389,-0.0534771101081404,-0.16418831509162))
#1116=CARTESIAN_POINT('',(1.48875761455272E-05,-0.0534828555563229,-0.16417316591033))
#1117=CARTESIAN_POINT('',(-0.000130101882979644,-0.0534808871166731,-0.164178198449561))
#1118=CARTESIAN_POINT('',(-0.000278445007230485,-0.0534710310568684,-0.164204413696813))
#1119=CARTESIAN_POINT('',(-0.000504770423468889,-0.0534559937786054,-0.164244410001165))
#1120=CARTESIAN_POINT('',(-0.00072738140278425,-0.0534212283259378,-0.164336846220553))
#1121=CARTESIAN_POINT('',(-0.00091411577765613,-0.0533795883328397,-0.164466834020884))
#1122=CARTESIAN_POINT('',(-0.0010655927192284,-0.053345810412701,-0.164572278743899))
#1123=CARTESIAN_POINT('',(-0.00119073801787702,-0.0533095297691132,-0.164695582495845))
#1124=CARTESIAN_POINT('',(-0.00129820526182251,-0.0532746018172659,-0.164844756228348))
#1125=CARTESIAN_POINT('',(-0.00143916032038839,-0.0532287899836553,-0.1650404139137))
#1126=CARTESIAN_POINT('',(-0.00153858465087494,-0.0531885480196553,-0.165277698792822))
#1127=CARTESIAN_POINT('',(-0.00157847609892761,-0.0531723697510386,-0.165518399416486))
#1128=CARTESIAN_POINT('',(-0.00159303039749756,-0.0531664671487695,-0.165606218458256))
#1129=CARTESIAN_POINT('',(-0.00160000686111989,-0.0531635682880614,-0.165694195776101))
#1130=CARTESIAN_POINT('',(-0.00160000686111989,-0.0531635682880614,-0.16578))
#1131=CARTESIAN_POINT('',(-0.00310000686111994,-0.0571502707202718,-0.163759274057836))
#1132=VECTOR('',#1320,1.0)
#1133=CARTESIAN_POINT('',(-6.86111999897641E-09,-0.0571502707202718,-0.161969488223349))
#1134=VECTOR('',#1321,1.0)
#1135=CARTESIAN_POINT('',(0.00309999313888006,-0.0571502707202718,-0.163759274057836))
#1136=VECTOR('',#1322,1.0)
#1137=DIRECTION('',(2.25625597602118E-29,-1.0,-3.49148336110938E-15))
#1138=DIRECTION('',(-2.25625597602118E-29,1.0,3.49148336110938E-15))
#1139=CARTESIAN_POINT('',(-6.86111989304624E-09,-0.0555502707202718,-0.16578))
#1140=DIRECTION('',(6.66521182890044E-16,-1.0,-1.07186937277351E-15))
#1141=DIRECTION('',(1.0,6.66521182890037E-16,6.46217020866535E-15))
#1142=DIRECTION('',(2.25625597602118E-29,-1.0,-3.49148336110938E-15))
#1143=CARTESIAN_POINT('',(-6.86111989304624E-09,-0.0587502707202718,-0.16578))
#1144=DIRECTION('',(-6.66521182890044E-16,1.0,1.07186937277351E-15))
#1145=DIRECTION('',(1.0,6.66521182890037E-16,6.46217020866535E-15))
#1146=DIRECTION('',(-2.25625597602118E-29,1.0,3.49148336110938E-15))
#1147=DIRECTION('',(-6.46217020866535E-15,-0.0,1.0))
#1148=CARTESIAN_POINT('',(-6.86111984784896E-09,-0.0492802707202719,-0.17328))
#1149=DIRECTION('',(-6.46217020866535E-15,0.0,1.0))
#1150=DIRECTION('',(-1.0,0.0,-6.46217020866535E-15))
#1151=CARTESIAN_POINT('',(-6.86111984784896E-09,-0.0492802707202719,-0.17328))
#1152=DIRECTION('',(-6.46217020866535E-15,0.0,1.0))
#1153=DIRECTION('',(-1.0,0.0,-6.46217020866535E-15))
#1154=DIRECTION('',(6.46217020866535E-15,0.0,-1.0))
#1155=CARTESIAN_POINT('',(-6.86111994478151E-09,-0.0492802707202719,-0.15828))
#1156=DIRECTION('',(-6.46217020866535E-15,0.0,1.0))
#1157=DIRECTION('',(-1.0,0.0,-6.46217020866535E-15))
#1158=DIRECTION('',(-3.23108510433268E-15,-0.0,1.0))
#1159=CARTESIAN_POINT('',(-6.86111991085512E-09,-0.0240001271838503,-0.16128))
#1160=DIRECTION('',(-3.23108510433268E-15,0.0,1.0))
#1161=DIRECTION('',(1.0,0.0,3.23108510433268E-15))
#1162=DIRECTION('',(3.23108510433268E-15,0.0,-1.0))
#1163=CARTESIAN_POINT('',(-6.86111992054837E-09,-0.0240001271838503,-0.15828))
#1164=DIRECTION('',(-3.23108510433268E-15,0.0,1.0))
#1165=DIRECTION('',(1.0,0.0,3.23108510433268E-15))
#1166=DIRECTION('',(3.23108510433268E-15,-0.0,-1.0))
#1167=CARTESIAN_POINT('',(-6.86111991085512E-09,-0.0240001271838503,-0.16128))
#1168=DIRECTION('',(-3.23108510433268E-15,0.0,1.0))
#1169=DIRECTION('',(-1.0,0.0,-3.23108510433268E-15))
#1170=DIRECTION('',(-3.23108510433268E-15,0.0,1.0))
#1171=CARTESIAN_POINT('',(-6.86111990116186E-09,-0.0240001271838503,-0.16428))
#1172=DIRECTION('',(3.23108510433268E-15,0.0,-1.0))
#1173=DIRECTION('',(-1.0,0.0,-3.23108510433268E-15))
#1174=DIRECTION('',(-3.23108510433268E-15,-0.0,1.0))
#1175=CARTESIAN_POINT('',(-6.86111992054837E-09,-0.0240001271838503,-0.15828))
#1176=DIRECTION('',(3.23108510433268E-15,0.0,-1.0))
#1177=DIRECTION('',(-1.0,0.0,-3.23108510433268E-15))
#1178=DIRECTION('',(6.46217020866535E-15,0.0,-1.0))
#1179=CARTESIAN_POINT('',(-6.86111990116186E-09,-0.0240001271838503,-0.16428))
#1180=DIRECTION('',(3.23108510433268E-15,0.0,-1.0))
#1181=DIRECTION('',(-1.0,0.0,-3.23108510433268E-15))
#1182=DIRECTION('',(3.23108510433268E-15,0.0,-1.0))
#1183=CARTESIAN_POINT('',(-6.86111992054837E-09,-0.0240001271838503,-0.15828))
#1184=DIRECTION('',(3.23108510433268E-15,0.0,-1.0))
#1185=DIRECTION('',(-1.0,0.0,-3.23108510433268E-15))
#1186=CARTESIAN_POINT('',(-6.86111990116186E-09,-0.0240001271838503,-0.16428))
#1187=DIRECTION('',(3.23108510433268E-15,0.0,-1.0))
#1188=DIRECTION('',(-1.0,0.0,-3.23108510433268E-15))
#1189=DIRECTION('',(-6.46217020866535E-15,0.0,1.0))
#1190=CARTESIAN_POINT('',(-0.0310987304985996,-0.0242818861582543,-0.16428))
#1191=DIRECTION('',(6.46217020866535E-15,0.0,-1.0))
#1192=DIRECTION('',(-1.0,0.0,-6.46217020866535E-15))
#1193=DIRECTION('',(6.46217020866535E-15,0.0,-1.0))
#1194=CARTESIAN_POINT('',(-0.0310987304985996,-0.0242818861582543,-0.15828))
#1195=DIRECTION('',(3.23108510433268E-15,8.16301577894478E-31,-1.0))
#1196=DIRECTION('',(-1.0,0.0,-3.23108510433268E-15))
#1197=DIRECTION('',(6.46217020866535E-15,0.0,-1.0))
#1198=CARTESIAN_POINT('',(0.0310987167763597,-0.0242818861582547,-0.15828))
#1199=DIRECTION('',(3.23108510433268E-15,8.16301577894478E-31,-1.0))
#1200=DIRECTION('',(-1.0,0.0,-3.23108510433268E-15))
#1201=DIRECTION('',(-6.46217020866535E-15,0.0,1.0))
#1202=CARTESIAN_POINT('',(0.0310987167763598,-0.0242818861582547,-0.16428))
#1203=DIRECTION('',(6.46217020866535E-15,0.0,-1.0))
#1204=DIRECTION('',(-1.0,0.0,-6.46217020866535E-15))
#1205=DIRECTION('',(6.46217020866535E-15,-0.0,-1.0))
#1206=CARTESIAN_POINT('',(-0.0110000068611201,-0.0450471620022469,-0.15828))
#1207=DIRECTION('',(-6.46217020866535E-15,0.0,1.0))
#1208=DIRECTION('',(-1.0,0.0,-6.46217020866535E-15))
#1209=DIRECTION('',(-6.46217020866535E-15,0.0,1.0))
#1210=CARTESIAN_POINT('',(-0.01100000686112,-0.0450471620022469,-0.17328))
#1211=DIRECTION('',(6.46217020866535E-15,0.0,-1.0))
#1212=DIRECTION('',(-1.0,0.0,-6.46217020866535E-15))
#1213=CARTESIAN_POINT('',(-0.01100000686112,-0.0450471620022469,-0.17328))
#1214=DIRECTION('',(6.46217020866535E-15,0.0,-1.0))
#1215=DIRECTION('',(-1.0,0.0,-6.46217020866535E-15))
#1216=DIRECTION('',(6.46217020866535E-15,-0.0,-1.0))
#1217=CARTESIAN_POINT('',(0.0110000000000003,-0.0450471620022469,-0.15828))
#1218=DIRECTION('',(-6.46217020866535E-15,-2.61012178719941E-46,1.0))
#1219=DIRECTION('',(1.0,-2.77555794507381E-16,6.46217020866535E-15))
#1220=DIRECTION('',(-6.46217020866535E-15,0.0,1.0))
#1221=CARTESIAN_POINT('',(0.0110000000000004,-0.0450471620022469,-0.17328))
#1222=DIRECTION('',(6.46217020866535E-15,2.61012178719941E-46,-1.0))
#1223=DIRECTION('',(1.0,-2.77555794507381E-16,6.46217020866535E-15))
#1224=CARTESIAN_POINT('',(0.0110000000000004,-0.0450471620022469,-0.17328))
#1225=DIRECTION('',(6.46217020866535E-15,2.61012178719941E-46,-1.0))
#1226=DIRECTION('',(1.0,-2.77555794507381E-16,6.46217020866535E-15))
#1227=CARTESIAN_POINT('',(0.0110000000000004,-0.0450471620022469,-0.17328))
#1228=DIRECTION('',(6.46217020866535E-15,2.61012178719941E-46,-1.0))
#1229=DIRECTION('',(1.0,-2.77555794507381E-16,6.46217020866535E-15))
#1230=CARTESIAN_POINT('',(0.0110000000000004,-0.0450471620022469,-0.17328))
#1231=DIRECTION('',(6.46217020866535E-15,2.61012178719941E-46,-1.0))
#1232=DIRECTION('',(1.0,-2.77555794507381E-16,6.46217020866535E-15))
#1233=CARTESIAN_POINT('',(0.0110000000000003,-0.0450471620022469,-0.15828))
#1234=DIRECTION('',(-6.46217020866535E-15,-2.61012178719941E-46,1.0))
#1235=DIRECTION('',(1.0,-2.77555794507381E-16,6.46217020866535E-15))
#1236=CARTESIAN_POINT('',(-0.01100000686112,-0.0450471620022469,-0.17328))
#1237=DIRECTION('',(6.46217020866535E-15,0.0,-1.0))
#1238=DIRECTION('',(-1.0,0.0,-6.46217020866535E-15))
#1239=CARTESIAN_POINT('',(-0.01100000686112,-0.0450471620022469,-0.17328))
#1240=DIRECTION('',(6.46217020866535E-15,0.0,-1.0))
#1241=DIRECTION('',(-1.0,0.0,-6.46217020866535E-15))
#1242=CARTESIAN_POINT('',(-0.0110000068611201,-0.0450471620022469,-0.15828))
#1243=DIRECTION('',(-6.46217020866535E-15,0.0,1.0))
#1244=DIRECTION('',(-1.0,0.0,-6.46217020866535E-15))
#1245=CARTESIAN_POINT('',(-6.86111984784896E-09,-0.0492802707202719,-0.17328))
#1246=DIRECTION('',(-6.46217020866535E-15,0.0,1.0))
#1247=DIRECTION('',(-1.0,0.0,-6.46217020866535E-15))
#1248=DIRECTION('',(-1.0,-6.66521182890038E-16,-6.46217020866535E-15))
#1249=DIRECTION('',(-6.66521182890022E-16,1.0,-4.30717333151629E-30))
#1250=DIRECTION('',(1.0,6.66521182890038E-16,6.46217020866535E-15))
#1251=DIRECTION('',(6.66521182890022E-16,-1.0,4.30717333151629E-30))
#1252=DIRECTION('',(0.0,1.0,0.0))
#1253=CARTESIAN_POINT('',(-6.86112000565581E-09,0.0290548456022277,-0.17328))
#1254=DIRECTION('',(-6.72332066232776E-15,-2.02930979718028E-15,1.0))
#1255=DIRECTION('',(-0.230282916046665,-0.973123722132517,-3.52303539082969E-15))
#1256=DIRECTION('',(0.0,-1.0,0.0))
#1257=CARTESIAN_POINT('',(-6.86111984784896E-09,-0.0467202707202719,-0.17328))
#1258=DIRECTION('',(6.46217020866535E-15,0.0,-1.0))
#1259=DIRECTION('',(-1.0,0.0,-6.46217020866535E-15))
#1260=CARTESIAN_POINT('',(-6.86111992054837E-09,-0.0240001271838503,-0.15828))
#1261=DIRECTION('',(-3.23108510433268E-15,0.0,1.0))
#1262=DIRECTION('',(1.0,0.0,3.23108510433268E-15))
#1263=DIRECTION('',(0.0,-1.0,0.0))
#1264=CARTESIAN_POINT('',(0.0310987167763597,-0.0242818861582547,-0.15828))
#1265=DIRECTION('',(3.23108510433268E-15,8.16301577894478E-31,-1.0))
#1266=DIRECTION('',(-1.0,0.0,-3.23108510433268E-15))
#1267=CARTESIAN_POINT('',(-6.86111992054837E-09,-0.0240001271838503,-0.15828))
#1268=DIRECTION('',(3.23108510433268E-15,0.0,-1.0))
#1269=DIRECTION('',(-1.0,0.0,-3.23108510433268E-15))
#1270=CARTESIAN_POINT('',(-0.0310987304985996,-0.0242818861582543,-0.15828))
#1271=DIRECTION('',(3.23108510433268E-15,8.16301577894478E-31,-1.0))
#1272=DIRECTION('',(-1.0,0.0,-3.23108510433268E-15))
#1273=DIRECTION('',(0.0,1.0,0.0))
#1274=CARTESIAN_POINT('',(-6.86111994478151E-09,-0.0467202707202719,-0.15828))
#1275=DIRECTION('',(6.46217020866535E-15,0.0,-1.0))
#1276=DIRECTION('',(-1.0,0.0,-6.46217020866535E-15))
#1277=CARTESIAN_POINT('',(-6.86111994478151E-09,-0.0492802707202719,-0.15828))
#1278=DIRECTION('',(-6.46217020866535E-15,0.0,1.0))
#1279=DIRECTION('',(-1.0,0.0,-6.46217020866535E-15))
#1280=DIRECTION('',(6.72332066232776E-15,2.02930979718028E-15,-1.0))
#1281=DIRECTION('',(-6.46217020866535E-15,0.0,1.0))
#1282=DIRECTION('',(-6.46217020866535E-15,0.0,1.0))
#1283=DIRECTION('',(-6.72332066232776E-15,-2.02930979718028E-15,1.0))
#1284=CARTESIAN_POINT('',(-6.86112006616569E-09,0.0290548456022277,-0.16428))
#1285=DIRECTION('',(6.46217020866535E-15,3.15211577935898E-31,-1.0))
#1286=DIRECTION('',(-0.230282916046665,-0.973123722132517,-1.48812739964134E-15))
#1287=CARTESIAN_POINT('',(0.0310987167763598,-0.0242818861582547,-0.16428))
#1288=DIRECTION('',(6.46217020866535E-15,0.0,-1.0))
#1289=DIRECTION('',(-1.0,0.0,-6.46217020866535E-15))
#1290=DIRECTION('',(6.46217020866535E-15,0.0,-1.0))
#1291=CARTESIAN_POINT('',(-0.0310987304985996,-0.0242818861582543,-0.16428))
#1292=DIRECTION('',(6.46217020866535E-15,0.0,-1.0))
#1293=DIRECTION('',(-1.0,0.0,-6.46217020866535E-15))
#1294=CARTESIAN_POINT('',(-6.86111990116186E-09,-0.0240001271838503,-0.16428))
#1295=DIRECTION('',(3.23108510433268E-15,0.0,-1.0))
#1296=DIRECTION('',(-1.0,0.0,-3.23108510433268E-15))
#1297=CARTESIAN_POINT('',(-6.86111990116186E-09,-0.0240001271838503,-0.16428))
#1298=DIRECTION('',(3.23108510433268E-15,0.0,-1.0))
#1299=DIRECTION('',(-1.0,0.0,-3.23108510433268E-15))
#1300=CARTESIAN_POINT('',(-6.86111991085512E-09,-0.0240001271838503,-0.16128))
#1301=DIRECTION('',(-3.23108510433268E-15,0.0,1.0))
#1302=DIRECTION('',(-1.0,0.0,-3.23108510433268E-15))
#1303=CARTESIAN_POINT('',(-6.86111991085512E-09,-0.0240001271838503,-0.16128))
#1304=DIRECTION('',(-3.23108510433268E-15,0.0,1.0))
#1305=DIRECTION('',(1.0,0.0,3.23108510433268E-15))
#1306=CARTESIAN_POINT('',(-6.86111989304624E-09,-0.0587502707202718,-0.16578))
#1307=DIRECTION('',(-6.66521182890044E-16,1.0,1.07186937277351E-15))
#1308=DIRECTION('',(1.0,6.66521182890037E-16,6.46217020866535E-15))
#1309=DIRECTION('',(2.11561886152803E-14,1.07186937277352E-15,-1.0))
#1310=DIRECTION('',(0.866025403784428,4.12895901564528E-17,0.500000000000018))
#1311=DIRECTION('',(0.866025403784449,1.11315896292997E-15,-0.499999999999982))
#1312=DIRECTION('',(-2.10064051050216E-14,-1.07186937277352E-15,1.0))
#1313=CARTESIAN_POINT('',(-6.86111989304624E-09,-0.0555502707202718,-0.16578))
#1314=DIRECTION('',(6.66521182890044E-16,-1.0,-1.07186937277351E-15))
#1315=DIRECTION('',(1.0,6.66521182890037E-16,6.46217020866535E-15))
#1316=DIRECTION('',(-2.10064051050216E-14,-1.07186937277352E-15,1.0))
#1317=DIRECTION('',(-0.866025403784449,-1.11315896292997E-15,0.499999999999982))
#1318=DIRECTION('',(-0.866025403784428,-4.12895901564528E-17,-0.500000000000018))
#1319=DIRECTION('',(2.11561886152803E-14,1.07186937277352E-15,-1.0))
#1320=DIRECTION('',(-6.66521182890044E-16,1.0,1.07186937277351E-15))
#1321=DIRECTION('',(6.66521182890044E-16,-1.0,-1.07186937277351E-15))
#1322=DIRECTION('',(6.66521182890044E-16,-1.0,-1.07186937277351E-15))
#1323=PRESENTATION_LAYER_ASSIGNMENT('9','Capa0_',(#25))
ENDSEC
END-ISO-10303-21
