# Supplementary material for: Open-source perfusion system for medium-scale fabrication of demineralized bone matrix chip grafts
Source: HardwareX. 2022 Nov 23;13:e00378. doi: 10.1016/j.ohx.2022.e00378 (PMC9722481; doi:10.1016/j.ohx.2022.e00378)
Supplement: Supplementary data 2 [file mmc2.zip › container_body.stp]

ISO-10303-21
HEADER
FILE_DESCRIPTION(('STEP AP214'),'1')
FILE_NAME('container_body.stp','2022-04-06T17:00:39',(' '),(' '),'Spatial InterOp 3D',' ',' ')
FILE_SCHEMA(('AUTOMOTIVE_DESIGN { 1 0 10303 214 1 1 1 1 }'))
ENDSEC
DATA
#1=MECHANICAL_DESIGN_GEOMETRIC_PRESENTATION_REPRESENTATION(' ',(#10),#6)
#2=PRODUCT_DEFINITION_CONTEXT('',#11,'design')
#3=APPLICATION_PROTOCOL_DEFINITION('INTERNATIONAL STANDARD','automotive_design',1994,#11)
#4=PRODUCT_CATEGORY_RELATIONSHIP('NONE','NONE',#12,#13)
#5=SHAPE_DEFINITION_REPRESENTATION(#14,#15)
#6= (GEOMETRIC_REPRESENTATION_CONTEXT(3)GLOBAL_UNCERTAINTY_ASSIGNED_CONTEXT((#18))GLOBAL_UNIT_ASSIGNED_CONTEXT((#20,#21,#22))REPRESENTATION_CONTEXT('NONE','WORKSPACE'))
#10=STYLED_ITEM('',(#24),#25)
#11=APPLICATION_CONTEXT(' ')
#12=PRODUCT_CATEGORY('part','NONE')
#13=PRODUCT_RELATED_PRODUCT_CATEGORY('detail',' ',(#26))
#14=PRODUCT_DEFINITION_SHAPE('NONE','NONE',#27)
#15=ADVANCED_BREP_SHAPE_REPRESENTATION('S\X2\00F3\X0\lido21',(#25,#28),#6)
#18=UNCERTAINTY_MEASURE_WITH_UNIT(LENGTH_MEASURE(1.0E-08),#20,'','')
#20= (CONVERSION_BASED_UNIT('METRE',#31)LENGTH_UNIT()NAMED_UNIT(#34))
#21= (NAMED_UNIT(#36)PLANE_ANGLE_UNIT()SI_UNIT($,.RADIAN.))
#22= (NAMED_UNIT(#36)SOLID_ANGLE_UNIT()SI_UNIT($,.STERADIAN.))
#24=PRESENTATION_STYLE_ASSIGNMENT((#42))
#25=MANIFOLD_SOLID_BREP('S\X2\00F3\X0\lido21',#43)
#26=PRODUCT('S\X2\00F3\X0\lido21','','PART--DESC',(#44))
#27=PRODUCT_DEFINITION('','NONE',#45,#2)
#28=AXIS2_PLACEMENT_3D('',#46,#47,#48)
#31=LENGTH_MEASURE_WITH_UNIT(LENGTH_MEASURE(1.0),#49)
#34=DIMENSIONAL_EXPONENTS(1.0,0.0,0.0,0.0,0.0,0.0,0.0)
#36=DIMENSIONAL_EXPONENTS(0.0,0.0,0.0,0.0,0.0,0.0,0.0)
#42=SURFACE_STYLE_USAGE(.BOTH.,#50)
#43=CLOSED_SHELL('',(#51,#52,#53,#54,#55,#56,#57,#58,#59,#60,#61,#62,#63,#64,#65,#66,#67,#68,#69,#70,#71,#72,#73,#74,#75,#76,#77,#78,#79,#80,#81,#82,#83,#84,#85,#86,#87,#88,#89,#90,#91,#92,#93,#94,#95,#96,#97,#98,#99,#100,#101,#102,#103,#104,#105,#106,#107,#108,#109,#110,#111,#112,#113,#114,#115,#116,#117,#118,#119,#120,#121,#122,#123,#124,#125,#126,#127,#128,#129,#130,#131,#132,#133,#134,#135,#1…
#44=PRODUCT_CONTEXT('',#11,'mechanical')
#45=PRODUCT_DEFINITION_FORMATION_WITH_SPECIFIED_SOURCE(' ','NONE',#26,.NOT_KNOWN.)
#46=CARTESIAN_POINT('',(0.0,0.0,0.0))
#47=DIRECTION('',(0.0,0.0,1.0))
#48=DIRECTION('',(1.0,0.0,0.0))
#49= (NAMED_UNIT(#34)LENGTH_UNIT()SI_UNIT($,.METRE.))
#50=SURFACE_SIDE_STYLE('',(#162))
#51=ADVANCED_FACE('91:118727',(#163),#164,.F.)
#52=ADVANCED_FACE('91:118721',(#165),#166,.F.)
#53=ADVANCED_FACE('91:118676',(#167),#168,.F.)
#54=ADVANCED_FACE('91:118655',(#169),#170,.F.)
#55=ADVANCED_FACE('91:118652',(#171),#172,.F.)
#56=ADVANCED_FACE('91:118649',(#173),#174,.F.)
#57=ADVANCED_FACE('91:118646',(#175),#176,.F.)
#58=ADVANCED_FACE('91:118643',(#177),#178,.F.)
#59=ADVANCED_FACE('91:118640',(#179),#180,.F.)
#60=ADVANCED_FACE('91:118634',(#181),#182,.F.)
#61=ADVANCED_FACE('91:118601',(#183),#184,.F.)
#62=ADVANCED_FACE('91:118595',(#185),#186,.F.)
#63=ADVANCED_FACE('91:118586',(#187),#188,.F.)
#64=ADVANCED_FACE('91:118550',(#189),#190,.F.)
#65=ADVANCED_FACE('91:118529',(#191),#192,.F.)
#66=ADVANCED_FACE('91:118526',(#193),#194,.F.)
#67=ADVANCED_FACE('91:118523',(#195),#196,.F.)
#68=ADVANCED_FACE('91:118520',(#197),#198,.F.)
#69=ADVANCED_FACE('91:118517',(#199),#200,.F.)
#70=ADVANCED_FACE('91:118514',(#201),#202,.F.)
#71=ADVANCED_FACE('91:118511',(#203),#204,.F.)
#72=ADVANCED_FACE('91:118499',(#205),#206,.T.)
#73=ADVANCED_FACE('91:118496',(#207),#208,.T.)
#74=ADVANCED_FACE('91:118496',(#209),#210,.T.)
#75=ADVANCED_FACE('91:118499',(#211),#212,.T.)
#76=ADVANCED_FACE('91:118502',(#213),#214,.F.)
#77=ADVANCED_FACE('91:118505',(#215),#216,.T.)
#78=ADVANCED_FACE('91:118508',(#217,#218),#219,.F.)
#79=ADVANCED_FACE('91:118511',(#220),#221,.F.)
#80=ADVANCED_FACE('91:118514',(#222),#223,.F.)
#81=ADVANCED_FACE('91:118517',(#224),#225,.F.)
#82=ADVANCED_FACE('91:118520',(#226),#227,.F.)
#83=ADVANCED_FACE('91:118523',(#228),#229,.F.)
#84=ADVANCED_FACE('91:118526',(#230),#231,.F.)
#85=ADVANCED_FACE('91:118529',(#232),#233,.F.)
#86=ADVANCED_FACE('91:118532',(#234,#235),#236,.T.)
#87=ADVANCED_FACE('91:118535',(#237,#238),#239,.T.)
#88=ADVANCED_FACE('91:118538',(#240,#241),#242,.F.)
#89=ADVANCED_FACE('91:118541',(#243,#244),#245,.T.)
#90=ADVANCED_FACE('91:118544',(#246,#247),#248,.F.)
#91=ADVANCED_FACE('91:118547',(#249,#250),#251,.T.)
#92=ADVANCED_FACE('91:118550',(#252),#253,.F.)
#93=ADVANCED_FACE('91:118553',(#254),#255,.T.)
#94=ADVANCED_FACE('91:118556',(#256),#257,.T.)
#95=ADVANCED_FACE('91:118559',(#258),#259,.T.)
#96=ADVANCED_FACE('91:118562',(#260),#261,.T.)
#97=ADVANCED_FACE('91:118565',(#262),#263,.T.)
#98=ADVANCED_FACE('91:118568',(#264),#265,.T.)
#99=ADVANCED_FACE('91:118571',(#266),#267,.T.)
#100=ADVANCED_FACE('91:118574',(#268),#269,.T.)
#101=ADVANCED_FACE('91:118577',(#270),#271,.F.)
#102=ADVANCED_FACE('91:118580',(#272),#273,.T.)
#103=ADVANCED_FACE('91:118583',(#274),#275,.T.)
#104=ADVANCED_FACE('91:118586',(#276),#277,.F.)
#105=ADVANCED_FACE('91:118589',(#278),#279,.T.)
#106=ADVANCED_FACE('91:118592',(#280),#281,.T.)
#107=ADVANCED_FACE('91:118595',(#282),#283,.F.)
#108=ADVANCED_FACE('91:118598',(#284,#285),#286,.T.)
#109=ADVANCED_FACE('91:118601',(#287),#288,.F.)
#110=ADVANCED_FACE('91:118604',(#289,#290),#291,.T.)
#111=ADVANCED_FACE('91:118607',(#292),#293,.T.)
#112=ADVANCED_FACE('91:118610',(#294,#295),#296,.F.)
#113=ADVANCED_FACE('91:118613',(#297),#298,.T.)
#114=ADVANCED_FACE('91:118616',(#299),#300,.T.)
#115=ADVANCED_FACE('91:118619',(#301),#302,.T.)
#116=ADVANCED_FACE('91:118622',(#303),#304,.T.)
#117=ADVANCED_FACE('91:118625',(#305),#306,.T.)
#118=ADVANCED_FACE('91:118628',(#307),#308,.T.)
#119=ADVANCED_FACE('91:118631',(#309,#310,#311,#312,#313,#314,#315,#316,#317),#318,.F.)
#120=ADVANCED_FACE('91:118634',(#319,#320),#321,.F.)
#121=ADVANCED_FACE('91:118637',(#322,#323),#324,.T.)
#122=ADVANCED_FACE('91:118640',(#325),#326,.F.)
#123=ADVANCED_FACE('91:118643',(#327),#328,.F.)
#124=ADVANCED_FACE('91:118646',(#329),#330,.F.)
#125=ADVANCED_FACE('91:118649',(#331),#332,.F.)
#126=ADVANCED_FACE('91:118652',(#333),#334,.F.)
#127=ADVANCED_FACE('91:118655',(#335),#336,.F.)
#128=ADVANCED_FACE('91:118658',(#337,#338),#339,.F.)
#129=ADVANCED_FACE('91:118661',(#340,#341),#342,.F.)
#130=ADVANCED_FACE('91:118664',(#343,#344),#345,.T.)
#131=ADVANCED_FACE('91:118667',(#346,#347),#348,.F.)
#132=ADVANCED_FACE('91:118670',(#349,#350),#351,.T.)
#133=ADVANCED_FACE('91:118673',(#352,#353),#354,.F.)
#134=ADVANCED_FACE('91:118676',(#355),#356,.F.)
#135=ADVANCED_FACE('91:118679',(#357),#358,.F.)
#136=ADVANCED_FACE('91:118682',(#359),#360,.F.)
#137=ADVANCED_FACE('91:118685',(#361),#362,.F.)
#138=ADVANCED_FACE('91:118688',(#363),#364,.F.)
#139=ADVANCED_FACE('91:118691',(#365),#366,.F.)
#140=ADVANCED_FACE('91:118694',(#367),#368,.F.)
#141=ADVANCED_FACE('91:118697',(#369),#370,.F.)
#142=ADVANCED_FACE('91:118700',(#371),#372,.F.)
#143=ADVANCED_FACE('91:118703',(#373),#374,.F.)
#144=ADVANCED_FACE('91:118706',(#375),#376,.T.)
#145=ADVANCED_FACE('91:118709',(#377),#378,.F.)
#146=ADVANCED_FACE('91:118712',(#379),#380,.F.)
#147=ADVANCED_FACE('91:118715',(#381,#382),#383,.F.)
#148=ADVANCED_FACE('91:118718',(#384),#385,.T.)
#149=ADVANCED_FACE('91:118721',(#386),#387,.F.)
#150=ADVANCED_FACE('91:118724',(#388,#389),#390,.F.)
#151=ADVANCED_FACE('91:118727',(#391),#392,.F.)
#152=ADVANCED_FACE('91:118730',(#393,#394),#395,.F.)
#153=ADVANCED_FACE('91:118733',(#396),#397,.F.)
#154=ADVANCED_FACE('91:118736',(#398,#399),#400,.T.)
#155=ADVANCED_FACE('91:118739',(#401),#402,.F.)
#156=ADVANCED_FACE('91:118742',(#403),#404,.F.)
#157=ADVANCED_FACE('91:118745',(#405),#406,.F.)
#158=ADVANCED_FACE('91:118748',(#407),#408,.F.)
#159=ADVANCED_FACE('91:118751',(#409),#410,.F.)
#160=ADVANCED_FACE('91:118754',(#411),#412,.F.)
#162=SURFACE_STYLE_FILL_AREA(#413)
#163=FACE_OUTER_BOUND('',#414,.T.)
#164=CYLINDRICAL_SURFACE('',#415,0.016)
#165=FACE_OUTER_BOUND('',#416,.T.)
#166=CYLINDRICAL_SURFACE('',#417,0.016)
#167=FACE_OUTER_BOUND('',#418,.T.)
#168=CYLINDRICAL_SURFACE('',#419,0.0016)
#169=FACE_OUTER_BOUND('',#420,.T.)
#170=CYLINDRICAL_SURFACE('',#421,0.0016)
#171=FACE_OUTER_BOUND('',#422,.T.)
#172=CYLINDRICAL_SURFACE('',#423,0.0016)
#173=FACE_OUTER_BOUND('',#424,.T.)
#174=CYLINDRICAL_SURFACE('',#425,0.0016)
#175=FACE_OUTER_BOUND('',#426,.T.)
#176=CYLINDRICAL_SURFACE('',#427,0.0016)
#177=FACE_OUTER_BOUND('',#428,.T.)
#178=CYLINDRICAL_SURFACE('',#429,0.0016)
#179=FACE_OUTER_BOUND('',#430,.T.)
#180=CYLINDRICAL_SURFACE('',#431,0.0016)
#181=FACE_OUTER_BOUND('',#432,.T.)
#182=CYLINDRICAL_SURFACE('',#433,0.0042)
#183=FACE_OUTER_BOUND('',#434,.T.)
#184=CYLINDRICAL_SURFACE('',#435,0.016)
#185=FACE_OUTER_BOUND('',#436,.T.)
#186=CYLINDRICAL_SURFACE('',#437,0.016)
#187=FACE_OUTER_BOUND('',#438,.T.)
#188=CYLINDRICAL_SURFACE('',#439,0.0016)
#189=FACE_OUTER_BOUND('',#440,.T.)
#190=CYLINDRICAL_SURFACE('',#441,0.0016)
#191=FACE_OUTER_BOUND('',#442,.T.)
#192=CYLINDRICAL_SURFACE('',#443,0.0016)
#193=FACE_OUTER_BOUND('',#444,.T.)
#194=CYLINDRICAL_SURFACE('',#445,0.0016)
#195=FACE_OUTER_BOUND('',#446,.T.)
#196=CYLINDRICAL_SURFACE('',#447,0.0016)
#197=FACE_OUTER_BOUND('',#448,.T.)
#198=CYLINDRICAL_SURFACE('',#449,0.0016)
#199=FACE_OUTER_BOUND('',#450,.T.)
#200=CYLINDRICAL_SURFACE('',#451,0.0016)
#201=FACE_OUTER_BOUND('',#452,.T.)
#202=CYLINDRICAL_SURFACE('',#453,0.0016)
#203=FACE_OUTER_BOUND('',#454,.T.)
#204=CYLINDRICAL_SURFACE('',#455,0.0016)
#205=FACE_OUTER_BOUND('',#456,.T.)
#206=CYLINDRICAL_SURFACE('',#457,0.004)
#207=FACE_OUTER_BOUND('',#458,.T.)
#208=CYLINDRICAL_SURFACE('',#459,0.004)
#209=FACE_OUTER_BOUND('',#460,.T.)
#210=CYLINDRICAL_SURFACE('',#461,0.004)
#211=FACE_OUTER_BOUND('',#462,.T.)
#212=CYLINDRICAL_SURFACE('',#463,0.004)
#213=FACE_OUTER_BOUND('',#464,.T.)
#214=PLANE('',#465)
#215=FACE_OUTER_BOUND('',#466,.T.)
#216=PLANE('',#467)
#217=FACE_BOUND('',#468,.T.)
#218=FACE_OUTER_BOUND('',#469,.T.)
#219=PLANE('',#470)
#220=FACE_OUTER_BOUND('',#471,.T.)
#221=CYLINDRICAL_SURFACE('',#472,0.0016)
#222=FACE_OUTER_BOUND('',#473,.T.)
#223=CYLINDRICAL_SURFACE('',#474,0.0016)
#224=FACE_OUTER_BOUND('',#475,.T.)
#225=CYLINDRICAL_SURFACE('',#476,0.0016)
#226=FACE_OUTER_BOUND('',#477,.T.)
#227=CYLINDRICAL_SURFACE('',#478,0.0016)
#228=FACE_OUTER_BOUND('',#479,.T.)
#229=CYLINDRICAL_SURFACE('',#480,0.0016)
#230=FACE_OUTER_BOUND('',#481,.T.)
#231=CYLINDRICAL_SURFACE('',#482,0.0016)
#232=FACE_OUTER_BOUND('',#483,.T.)
#233=CYLINDRICAL_SURFACE('',#484,0.0016)
#234=FACE_BOUND('',#485,.T.)
#235=FACE_OUTER_BOUND('',#486,.T.)
#236=PLANE('',#487)
#237=FACE_BOUND('',#488,.T.)
#238=FACE_OUTER_BOUND('',#489,.T.)
#239=PLANE('',#490)
#240=FACE_OUTER_BOUND('',#491,.T.)
#241=FACE_BOUND('',#492,.T.)
#242=PLANE('',#493)
#243=FACE_OUTER_BOUND('',#494,.T.)
#244=FACE_BOUND('',#495,.T.)
#245=PLANE('',#496)
#246=FACE_OUTER_BOUND('',#497,.T.)
#247=FACE_BOUND('',#498,.T.)
#248=PLANE('',#499)
#249=FACE_OUTER_BOUND('',#500,.T.)
#250=FACE_BOUND('',#501,.T.)
#251=PLANE('',#502)
#252=FACE_OUTER_BOUND('',#503,.T.)
#253=CYLINDRICAL_SURFACE('',#504,0.0016)
#254=FACE_OUTER_BOUND('',#505,.T.)
#255=PLANE('',#506)
#256=FACE_OUTER_BOUND('',#507,.T.)
#257=PLANE('',#508)
#258=FACE_OUTER_BOUND('',#509,.T.)
#259=PLANE('',#510)
#260=FACE_OUTER_BOUND('',#511,.T.)
#261=PLANE('',#512)
#262=FACE_OUTER_BOUND('',#513,.T.)
#263=PLANE('',#514)
#264=FACE_OUTER_BOUND('',#515,.T.)
#265=PLANE('',#516)
#266=FACE_OUTER_BOUND('',#517,.T.)
#267=PLANE('',#518)
#268=FACE_OUTER_BOUND('',#519,.T.)
#269=PLANE('',#520)
#270=FACE_OUTER_BOUND('',#521,.T.)
#271=CYLINDRICAL_SURFACE('',#522,0.0200000000000094)
#272=FACE_OUTER_BOUND('',#523,.T.)
#273=CYLINDRICAL_SURFACE('',#524,0.02)
#274=FACE_OUTER_BOUND('',#525,.T.)
#275=PLANE('',#526)
#276=FACE_OUTER_BOUND('',#527,.T.)
#277=CYLINDRICAL_SURFACE('',#528,0.0016)
#278=FACE_OUTER_BOUND('',#529,.T.)
#279=PLANE('',#530)
#280=FACE_OUTER_BOUND('',#531,.T.)
#281=CYLINDRICAL_SURFACE('',#532,0.0160999999999998)
#282=FACE_OUTER_BOUND('',#533,.T.)
#283=CYLINDRICAL_SURFACE('',#534,0.016)
#284=FACE_OUTER_BOUND('',#535,.T.)
#285=FACE_BOUND('',#536,.T.)
#286=PLANE('',#537)
#287=FACE_OUTER_BOUND('',#538,.T.)
#288=CYLINDRICAL_SURFACE('',#539,0.016)
#289=FACE_BOUND('',#540,.T.)
#290=FACE_OUTER_BOUND('',#541,.T.)
#291=PLANE('',#542)
#292=FACE_OUTER_BOUND('',#543,.T.)
#293=PLANE('',#544)
#294=FACE_BOUND('',#545,.T.)
#295=FACE_OUTER_BOUND('',#546,.T.)
#296=PLANE('',#547)
#297=FACE_OUTER_BOUND('',#548,.T.)
#298=PLANE('',#549)
#299=FACE_OUTER_BOUND('',#550,.T.)
#300=PLANE('',#551)
#301=FACE_OUTER_BOUND('',#552,.T.)
#302=PLANE('',#553)
#303=FACE_OUTER_BOUND('',#554,.T.)
#304=PLANE('',#555)
#305=FACE_OUTER_BOUND('',#556,.T.)
#306=PLANE('',#557)
#307=FACE_OUTER_BOUND('',#558,.T.)
#308=PLANE('',#559)
#309=FACE_OUTER_BOUND('',#560,.T.)
#310=FACE_BOUND('',#561,.T.)
#311=FACE_BOUND('',#562,.T.)
#312=FACE_BOUND('',#563,.T.)
#313=FACE_BOUND('',#564,.T.)
#314=FACE_BOUND('',#565,.T.)
#315=FACE_BOUND('',#566,.T.)
#316=FACE_BOUND('',#567,.T.)
#317=FACE_BOUND('',#568,.T.)
#318=PLANE('',#569)
#319=FACE_OUTER_BOUND('',#570,.T.)
#320=FACE_BOUND('',#571,.T.)
#321=CYLINDRICAL_SURFACE('',#572,0.0042)
#322=FACE_OUTER_BOUND('',#573,.T.)
#323=FACE_BOUND('',#574,.T.)
#324=PLANE('',#575)
#325=FACE_OUTER_BOUND('',#576,.T.)
#326=CYLINDRICAL_SURFACE('',#577,0.0016)
#327=FACE_OUTER_BOUND('',#578,.T.)
#328=CYLINDRICAL_SURFACE('',#579,0.0016)
#329=FACE_OUTER_BOUND('',#580,.T.)
#330=CYLINDRICAL_SURFACE('',#581,0.0016)
#331=FACE_OUTER_BOUND('',#582,.T.)
#332=CYLINDRICAL_SURFACE('',#583,0.0016)
#333=FACE_OUTER_BOUND('',#584,.T.)
#334=CYLINDRICAL_SURFACE('',#585,0.0016)
#335=FACE_OUTER_BOUND('',#586,.T.)
#336=CYLINDRICAL_SURFACE('',#587,0.0016)
#337=FACE_BOUND('',#588,.T.)
#338=FACE_OUTER_BOUND('',#589,.T.)
#339=PLANE('',#590)
#340=FACE_BOUND('',#591,.T.)
#341=FACE_OUTER_BOUND('',#592,.T.)
#342=PLANE('',#593)
#343=FACE_OUTER_BOUND('',#594,.T.)
#344=FACE_BOUND('',#595,.T.)
#345=PLANE('',#596)
#346=FACE_OUTER_BOUND('',#597,.T.)
#347=FACE_BOUND('',#598,.T.)
#348=PLANE('',#599)
#349=FACE_OUTER_BOUND('',#600,.T.)
#350=FACE_BOUND('',#601,.T.)
#351=PLANE('',#602)
#352=FACE_OUTER_BOUND('',#603,.T.)
#353=FACE_BOUND('',#604,.T.)
#354=PLANE('',#605)
#355=FACE_OUTER_BOUND('',#606,.T.)
#356=CYLINDRICAL_SURFACE('',#607,0.0016)
#357=FACE_OUTER_BOUND('',#608,.T.)
#358=PLANE('',#609)
#359=FACE_OUTER_BOUND('',#610,.T.)
#360=PLANE('',#611)
#361=FACE_OUTER_BOUND('',#612,.T.)
#362=PLANE('',#613)
#363=FACE_OUTER_BOUND('',#614,.T.)
#364=PLANE('',#615)
#365=FACE_OUTER_BOUND('',#616,.T.)
#366=PLANE('',#617)
#367=FACE_OUTER_BOUND('',#618,.T.)
#368=PLANE('',#619)
#369=FACE_OUTER_BOUND('',#620,.T.)
#370=PLANE('',#621)
#371=FACE_OUTER_BOUND('',#622,.T.)
#372=PLANE('',#623)
#373=FACE_OUTER_BOUND('',#624,.T.)
#374=CYLINDRICAL_SURFACE('',#625,0.0200000000000094)
#375=FACE_OUTER_BOUND('',#626,.T.)
#376=CYLINDRICAL_SURFACE('',#627,0.02)
#377=FACE_OUTER_BOUND('',#628,.T.)
#378=PLANE('',#629)
#379=FACE_OUTER_BOUND('',#630,.T.)
#380=PLANE('',#631)
#381=FACE_BOUND('',#632,.T.)
#382=FACE_OUTER_BOUND('',#633,.T.)
#383=PLANE('',#634)
#384=FACE_OUTER_BOUND('',#635,.T.)
#385=CYLINDRICAL_SURFACE('',#636,0.0160999999999998)
#386=FACE_OUTER_BOUND('',#637,.T.)
#387=CYLINDRICAL_SURFACE('',#638,0.016)
#388=FACE_OUTER_BOUND('',#639,.T.)
#389=FACE_BOUND('',#640,.T.)
#390=PLANE('',#641)
#391=FACE_OUTER_BOUND('',#642,.T.)
#392=CYLINDRICAL_SURFACE('',#643,0.016)
#393=FACE_BOUND('',#644,.T.)
#394=FACE_OUTER_BOUND('',#645,.T.)
#395=PLANE('',#646)
#396=FACE_OUTER_BOUND('',#647,.T.)
#397=PLANE('',#648)
#398=FACE_BOUND('',#649,.T.)
#399=FACE_OUTER_BOUND('',#650,.T.)
#400=PLANE('',#651)
#401=FACE_OUTER_BOUND('',#652,.T.)
#402=PLANE('',#653)
#403=FACE_OUTER_BOUND('',#654,.T.)
#404=PLANE('',#655)
#405=FACE_OUTER_BOUND('',#656,.T.)
#406=PLANE('',#657)
#407=FACE_OUTER_BOUND('',#658,.T.)
#408=PLANE('',#659)
#409=FACE_OUTER_BOUND('',#660,.T.)
#410=PLANE('',#661)
#411=FACE_OUTER_BOUND('',#662,.T.)
#412=PLANE('',#663)
#413=FILL_AREA_STYLE('',(#664))
#414=EDGE_LOOP('',(#665,#666,#667,#668))
#415=AXIS2_PLACEMENT_3D('',#669,#670,#671)
#416=EDGE_LOOP('',(#672,#673,#674,#675))
#417=AXIS2_PLACEMENT_3D('',#676,#677,#678)
#418=EDGE_LOOP('',(#679,#680,#681,#682))
#419=AXIS2_PLACEMENT_3D('',#683,#684,#685)
#420=EDGE_LOOP('',(#686,#687,#688,#689))
#421=AXIS2_PLACEMENT_3D('',#690,#691,#692)
#422=EDGE_LOOP('',(#693,#694,#695,#696))
#423=AXIS2_PLACEMENT_3D('',#697,#698,#699)
#424=EDGE_LOOP('',(#700,#701,#702,#703))
#425=AXIS2_PLACEMENT_3D('',#704,#705,#706)
#426=EDGE_LOOP('',(#707,#708,#709,#710))
#427=AXIS2_PLACEMENT_3D('',#711,#712,#713)
#428=EDGE_LOOP('',(#714,#715,#716,#717))
#429=AXIS2_PLACEMENT_3D('',#718,#719,#720)
#430=EDGE_LOOP('',(#721,#722,#723,#724))
#431=AXIS2_PLACEMENT_3D('',#725,#726,#727)
#432=EDGE_LOOP('',(#728,#729,#730,#731,#732,#733))
#433=AXIS2_PLACEMENT_3D('',#734,#735,#736)
#434=EDGE_LOOP('',(#737,#738,#739,#740))
#435=AXIS2_PLACEMENT_3D('',#741,#742,#743)
#436=EDGE_LOOP('',(#744,#745,#746,#747))
#437=AXIS2_PLACEMENT_3D('',#748,#749,#750)
#438=EDGE_LOOP('',(#751,#752,#753,#754))
#439=AXIS2_PLACEMENT_3D('',#755,#756,#757)
#440=EDGE_LOOP('',(#758,#759,#760,#761))
#441=AXIS2_PLACEMENT_3D('',#762,#763,#764)
#442=EDGE_LOOP('',(#765,#766,#767,#768))
#443=AXIS2_PLACEMENT_3D('',#769,#770,#771)
#444=EDGE_LOOP('',(#772,#773,#774,#775))
#445=AXIS2_PLACEMENT_3D('',#776,#777,#778)
#446=EDGE_LOOP('',(#779,#780,#781,#782))
#447=AXIS2_PLACEMENT_3D('',#783,#784,#785)
#448=EDGE_LOOP('',(#786,#787,#788,#789))
#449=AXIS2_PLACEMENT_3D('',#790,#791,#792)
#450=EDGE_LOOP('',(#793,#794,#795,#796))
#451=AXIS2_PLACEMENT_3D('',#797,#798,#799)
#452=EDGE_LOOP('',(#800,#801,#802,#803))
#453=AXIS2_PLACEMENT_3D('',#804,#805,#806)
#454=EDGE_LOOP('',(#807,#808,#809,#810))
#455=AXIS2_PLACEMENT_3D('',#811,#812,#813)
#456=EDGE_LOOP('',(#814,#815,#816,#817))
#457=AXIS2_PLACEMENT_3D('',#818,#819,#820)
#458=EDGE_LOOP('',(#821,#822,#823,#824))
#459=AXIS2_PLACEMENT_3D('',#825,#826,#827)
#460=EDGE_LOOP('',(#828,#829,#830,#831))
#461=AXIS2_PLACEMENT_3D('',#832,#833,#834)
#462=EDGE_LOOP('',(#835,#836,#837,#838))
#463=AXIS2_PLACEMENT_3D('',#839,#840,#841)
#464=EDGE_LOOP('',(#842,#843,#844,#845))
#465=AXIS2_PLACEMENT_3D('',#846,#847,#848)
#466=EDGE_LOOP('',(#849,#850,#851,#852))
#467=AXIS2_PLACEMENT_3D('',#853,#854,#855)
#468=EDGE_LOOP('',(#856,#857,#858))
#469=EDGE_LOOP('',(#859,#860,#861,#862,#863,#864,#865,#866,#867,#868,#869,#870,#871,#872,#873,#874,#875,#876,#877,#878,#879,#880,#881,#882,#883,#884))
#470=AXIS2_PLACEMENT_3D('',#885,#886,#887)
#471=EDGE_LOOP('',(#888,#889,#890,#891))
#472=AXIS2_PLACEMENT_3D('',#892,#893,#894)
#473=EDGE_LOOP('',(#895,#896,#897,#898))
#474=AXIS2_PLACEMENT_3D('',#899,#900,#901)
#475=EDGE_LOOP('',(#902,#903,#904,#905))
#476=AXIS2_PLACEMENT_3D('',#906,#907,#908)
#477=EDGE_LOOP('',(#909,#910,#911,#912))
#478=AXIS2_PLACEMENT_3D('',#913,#914,#915)
#479=EDGE_LOOP('',(#916,#917,#918,#919))
#480=AXIS2_PLACEMENT_3D('',#920,#921,#922)
#481=EDGE_LOOP('',(#923,#924,#925,#926))
#482=AXIS2_PLACEMENT_3D('',#927,#928,#929)
#483=EDGE_LOOP('',(#930,#931,#932,#933))
#484=AXIS2_PLACEMENT_3D('',#934,#935,#936)
#485=EDGE_LOOP('',(#937,#938))
#486=EDGE_LOOP('',(#939,#940,#941,#942))
#487=AXIS2_PLACEMENT_3D('',#943,#944,#945)
#488=EDGE_LOOP('',(#946,#947))
#489=EDGE_LOOP('',(#948,#949,#950,#951))
#490=AXIS2_PLACEMENT_3D('',#952,#953,#954)
#491=EDGE_LOOP('',(#955,#956,#957,#958,#959))
#492=EDGE_LOOP('',(#960,#961))
#493=AXIS2_PLACEMENT_3D('',#962,#963,#964)
#494=EDGE_LOOP('',(#965,#966,#967,#968,#969))
#495=EDGE_LOOP('',(#970,#971))
#496=AXIS2_PLACEMENT_3D('',#972,#973,#974)
#497=EDGE_LOOP('',(#975,#976,#977,#978,#979))
#498=EDGE_LOOP('',(#980,#981))
#499=AXIS2_PLACEMENT_3D('',#982,#983,#984)
#500=EDGE_LOOP('',(#985,#986,#987,#988,#989))
#501=EDGE_LOOP('',(#990,#991))
#502=AXIS2_PLACEMENT_3D('',#992,#993,#994)
#503=EDGE_LOOP('',(#995,#996,#997,#998))
#504=AXIS2_PLACEMENT_3D('',#999,#1000,#1001)
#505=EDGE_LOOP('',(#1002,#1003,#1004,#1005))
#506=AXIS2_PLACEMENT_3D('',#1006,#1007,#1008)
#507=EDGE_LOOP('',(#1009,#1010,#1011,#1012))
#508=AXIS2_PLACEMENT_3D('',#1013,#1014,#1015)
#509=EDGE_LOOP('',(#1016,#1017,#1018,#1019))
#510=AXIS2_PLACEMENT_3D('',#1020,#1021,#1022)
#511=EDGE_LOOP('',(#1023,#1024,#1025,#1026))
#512=AXIS2_PLACEMENT_3D('',#1027,#1028,#1029)
#513=EDGE_LOOP('',(#1030,#1031,#1032,#1033))
#514=AXIS2_PLACEMENT_3D('',#1034,#1035,#1036)
#515=EDGE_LOOP('',(#1037,#1038,#1039,#1040))
#516=AXIS2_PLACEMENT_3D('',#1041,#1042,#1043)
#517=EDGE_LOOP('',(#1044,#1045,#1046,#1047))
#518=AXIS2_PLACEMENT_3D('',#1048,#1049,#1050)
#519=EDGE_LOOP('',(#1051,#1052,#1053,#1054))
#520=AXIS2_PLACEMENT_3D('',#1055,#1056,#1057)
#521=EDGE_LOOP('',(#1058,#1059,#1060,#1061))
#522=AXIS2_PLACEMENT_3D('',#1062,#1063,#1064)
#523=EDGE_LOOP('',(#1065,#1066,#1067,#1068))
#524=AXIS2_PLACEMENT_3D('',#1069,#1070,#1071)
#525=EDGE_LOOP('',(#1072,#1073,#1074,#1075))
#526=AXIS2_PLACEMENT_3D('',#1076,#1077,#1078)
#527=EDGE_LOOP('',(#1079,#1080,#1081,#1082))
#528=AXIS2_PLACEMENT_3D('',#1083,#1084,#1085)
#529=EDGE_LOOP('',(#1086,#1087,#1088,#1089))
#530=AXIS2_PLACEMENT_3D('',#1090,#1091,#1092)
#531=EDGE_LOOP('',(#1093,#1094,#1095,#1096,#1097,#1098,#1099))
#532=AXIS2_PLACEMENT_3D('',#1100,#1101,#1102)
#533=EDGE_LOOP('',(#1103,#1104,#1105,#1106))
#534=AXIS2_PLACEMENT_3D('',#1107,#1108,#1109)
#535=EDGE_LOOP('',(#1110,#1111,#1112,#1113))
#536=EDGE_LOOP('',(#1114,#1115))
#537=AXIS2_PLACEMENT_3D('',#1116,#1117,#1118)
#538=EDGE_LOOP('',(#1119,#1120,#1121,#1122))
#539=AXIS2_PLACEMENT_3D('',#1123,#1124,#1125)
#540=EDGE_LOOP('',(#1126,#1127))
#541=EDGE_LOOP('',(#1128,#1129,#1130,#1131,#1132))
#542=AXIS2_PLACEMENT_3D('',#1133,#1134,#1135)
#543=EDGE_LOOP('',(#1136,#1137,#1138,#1139))
#544=AXIS2_PLACEMENT_3D('',#1140,#1141,#1142)
#545=EDGE_LOOP('',(#1143,#1144))
#546=EDGE_LOOP('',(#1145,#1146,#1147,#1148,#1149))
#547=AXIS2_PLACEMENT_3D('',#1150,#1151,#1152)
#548=EDGE_LOOP('',(#1153,#1154,#1155,#1156))
#549=AXIS2_PLACEMENT_3D('',#1157,#1158,#1159)
#550=EDGE_LOOP('',(#1160,#1161,#1162,#1163))
#551=AXIS2_PLACEMENT_3D('',#1164,#1165,#1166)
#552=EDGE_LOOP('',(#1167,#1168,#1169,#1170))
#553=AXIS2_PLACEMENT_3D('',#1171,#1172,#1173)
#554=EDGE_LOOP('',(#1174,#1175))
#555=AXIS2_PLACEMENT_3D('',#1176,#1177,#1178)
#556=EDGE_LOOP('',(#1179,#1180))
#557=AXIS2_PLACEMENT_3D('',#1181,#1182,#1183)
#558=EDGE_LOOP('',(#1184,#1185))
#559=AXIS2_PLACEMENT_3D('',#1186,#1187,#1188)
#560=EDGE_LOOP('',(#1189,#1190,#1191,#1192,#1193,#1194,#1195,#1196,#1197,#1198,#1199,#1200,#1201,#1202,#1203,#1204,#1205,#1206,#1207,#1208,#1209,#1210,#1211,#1212,#1213,#1214))
#561=EDGE_LOOP('',(#1215,#1216,#1217,#1218))
#562=EDGE_LOOP('',(#1219,#1220,#1221,#1222))
#563=EDGE_LOOP('',(#1223,#1224,#1225,#1226))
#564=EDGE_LOOP('',(#1227,#1228,#1229,#1230))
#565=EDGE_LOOP('',(#1231,#1232,#1233))
#566=EDGE_LOOP('',(#1234,#1235,#1236,#1237))
#567=EDGE_LOOP('',(#1238,#1239,#1240,#1241))
#568=EDGE_LOOP('',(#1242,#1243,#1244,#1245))
#569=AXIS2_PLACEMENT_3D('',#1246,#1247,#1248)
#570=EDGE_LOOP('',(#1249,#1250,#1251,#1252))
#571=EDGE_LOOP('',(#1253,#1254,#1255,#1256))
#572=AXIS2_PLACEMENT_3D('',#1257,#1258,#1259)
#573=EDGE_LOOP('',(#1260,#1261,#1262,#1263,#1264))
#574=EDGE_LOOP('',(#1265,#1266,#1267,#1268))
#575=AXIS2_PLACEMENT_3D('',#1269,#1270,#1271)
#576=EDGE_LOOP('',(#1272,#1273,#1274,#1275))
#577=AXIS2_PLACEMENT_3D('',#1276,#1277,#1278)
#578=EDGE_LOOP('',(#1279,#1280,#1281,#1282))
#579=AXIS2_PLACEMENT_3D('',#1283,#1284,#1285)
#580=EDGE_LOOP('',(#1286,#1287,#1288,#1289))
#581=AXIS2_PLACEMENT_3D('',#1290,#1291,#1292)
#582=EDGE_LOOP('',(#1293,#1294,#1295,#1296))
#583=AXIS2_PLACEMENT_3D('',#1297,#1298,#1299)
#584=EDGE_LOOP('',(#1300,#1301,#1302,#1303))
#585=AXIS2_PLACEMENT_3D('',#1304,#1305,#1306)
#586=EDGE_LOOP('',(#1307,#1308,#1309,#1310))
#587=AXIS2_PLACEMENT_3D('',#1311,#1312,#1313)
#588=EDGE_LOOP('',(#1314,#1315))
#589=EDGE_LOOP('',(#1316,#1317,#1318,#1319))
#590=AXIS2_PLACEMENT_3D('',#1320,#1321,#1322)
#591=EDGE_LOOP('',(#1323,#1324))
#592=EDGE_LOOP('',(#1325,#1326,#1327,#1328))
#593=AXIS2_PLACEMENT_3D('',#1329,#1330,#1331)
#594=EDGE_LOOP('',(#1332,#1333,#1334,#1335,#1336))
#595=EDGE_LOOP('',(#1337,#1338))
#596=AXIS2_PLACEMENT_3D('',#1339,#1340,#1341)
#597=EDGE_LOOP('',(#1342,#1343,#1344,#1345,#1346))
#598=EDGE_LOOP('',(#1347,#1348))
#599=AXIS2_PLACEMENT_3D('',#1349,#1350,#1351)
#600=EDGE_LOOP('',(#1352,#1353,#1354,#1355,#1356))
#601=EDGE_LOOP('',(#1357,#1358))
#602=AXIS2_PLACEMENT_3D('',#1359,#1360,#1361)
#603=EDGE_LOOP('',(#1362,#1363,#1364,#1365,#1366))
#604=EDGE_LOOP('',(#1367,#1368))
#605=AXIS2_PLACEMENT_3D('',#1369,#1370,#1371)
#606=EDGE_LOOP('',(#1372,#1373,#1374,#1375))
#607=AXIS2_PLACEMENT_3D('',#1376,#1377,#1378)
#608=EDGE_LOOP('',(#1379,#1380,#1381,#1382))
#609=AXIS2_PLACEMENT_3D('',#1383,#1384,#1385)
#610=EDGE_LOOP('',(#1386,#1387,#1388,#1389))
#611=AXIS2_PLACEMENT_3D('',#1390,#1391,#1392)
#612=EDGE_LOOP('',(#1393,#1394,#1395,#1396))
#613=AXIS2_PLACEMENT_3D('',#1397,#1398,#1399)
#614=EDGE_LOOP('',(#1400,#1401,#1402,#1403))
#615=AXIS2_PLACEMENT_3D('',#1404,#1405,#1406)
#616=EDGE_LOOP('',(#1407,#1408,#1409,#1410))
#617=AXIS2_PLACEMENT_3D('',#1411,#1412,#1413)
#618=EDGE_LOOP('',(#1414,#1415,#1416,#1417))
#619=AXIS2_PLACEMENT_3D('',#1418,#1419,#1420)
#620=EDGE_LOOP('',(#1421,#1422,#1423,#1424))
#621=AXIS2_PLACEMENT_3D('',#1425,#1426,#1427)
#622=EDGE_LOOP('',(#1428,#1429,#1430,#1431))
#623=AXIS2_PLACEMENT_3D('',#1432,#1433,#1434)
#624=EDGE_LOOP('',(#1435,#1436,#1437,#1438))
#625=AXIS2_PLACEMENT_3D('',#1439,#1440,#1441)
#626=EDGE_LOOP('',(#1442,#1443,#1444,#1445))
#627=AXIS2_PLACEMENT_3D('',#1446,#1447,#1448)
#628=EDGE_LOOP('',(#1449,#1450,#1451,#1452))
#629=AXIS2_PLACEMENT_3D('',#1453,#1454,#1455)
#630=EDGE_LOOP('',(#1456,#1457,#1458,#1459))
#631=AXIS2_PLACEMENT_3D('',#1460,#1461,#1462)
#632=EDGE_LOOP('',(#1463,#1464,#1465,#1466))
#633=EDGE_LOOP('',(#1467,#1468,#1469,#1470,#1471))
#634=AXIS2_PLACEMENT_3D('',#1472,#1473,#1474)
#635=EDGE_LOOP('',(#1475,#1476,#1477,#1478,#1479,#1480,#1481))
#636=AXIS2_PLACEMENT_3D('',#1482,#1483,#1484)
#637=EDGE_LOOP('',(#1485,#1486,#1487,#1488))
#638=AXIS2_PLACEMENT_3D('',#1489,#1490,#1491)
#639=EDGE_LOOP('',(#1492,#1493,#1494,#1495))
#640=EDGE_LOOP('',(#1496,#1497))
#641=AXIS2_PLACEMENT_3D('',#1498,#1499,#1500)
#642=EDGE_LOOP('',(#1501,#1502,#1503,#1504))
#643=AXIS2_PLACEMENT_3D('',#1505,#1506,#1507)
#644=EDGE_LOOP('',(#1508,#1509))
#645=EDGE_LOOP('',(#1510,#1511,#1512,#1513,#1514))
#646=AXIS2_PLACEMENT_3D('',#1515,#1516,#1517)
#647=EDGE_LOOP('',(#1518,#1519,#1520,#1521))
#648=AXIS2_PLACEMENT_3D('',#1522,#1523,#1524)
#649=EDGE_LOOP('',(#1525,#1526))
#650=EDGE_LOOP('',(#1527,#1528,#1529,#1530,#1531))
#651=AXIS2_PLACEMENT_3D('',#1532,#1533,#1534)
#652=EDGE_LOOP('',(#1535,#1536,#1537,#1538))
#653=AXIS2_PLACEMENT_3D('',#1539,#1540,#1541)
#654=EDGE_LOOP('',(#1542,#1543,#1544,#1545))
#655=AXIS2_PLACEMENT_3D('',#1546,#1547,#1548)
#656=EDGE_LOOP('',(#1549,#1550,#1551,#1552))
#657=AXIS2_PLACEMENT_3D('',#1553,#1554,#1555)
#658=EDGE_LOOP('',(#1556,#1557))
#659=AXIS2_PLACEMENT_3D('',#1558,#1559,#1560)
#660=EDGE_LOOP('',(#1561,#1562))
#661=AXIS2_PLACEMENT_3D('',#1563,#1564,#1565)
#662=EDGE_LOOP('',(#1566,#1567))
#663=AXIS2_PLACEMENT_3D('',#1568,#1569,#1570)
#664=FILL_AREA_STYLE_COLOUR('',#1571)
#665=ORIENTED_EDGE('',*,*,#1572,.F.)
#666=ORIENTED_EDGE('',*,*,#1573,.T.)
#667=ORIENTED_EDGE('',*,*,#1574,.T.)
#668=ORIENTED_EDGE('',*,*,#1575,.F.)
#669=CARTESIAN_POINT('',(-0.0250000068373214,0.0250000176112281,0.0911299999999999))
#670=DIRECTION('',(-3.23108510433268E-15,0.0,1.0))
#671=DIRECTION('',(-0.707106781186547,0.707106781186548,-2.28472218786448E-15))
#672=ORIENTED_EDGE('',*,*,#1576,.F.)
#673=ORIENTED_EDGE('',*,*,#1577,.T.)
#674=ORIENTED_EDGE('',*,*,#1578,.T.)
#675=ORIENTED_EDGE('',*,*,#1579,.F.)
#676=CARTESIAN_POINT('',(-0.0250000068373214,-0.0250000176112282,0.0911299999999999))
#677=DIRECTION('',(-3.23108510433268E-15,0.0,1.0))
#678=DIRECTION('',(-1.0,1.22460635382238E-16,-3.23108510433268E-15))
#679=ORIENTED_EDGE('',*,*,#1580,.F.)
#680=ORIENTED_EDGE('',*,*,#1581,.F.)
#681=ORIENTED_EDGE('',*,*,#1582,.F.)
#682=ORIENTED_EDGE('',*,*,#1583,.T.)
#683=CARTESIAN_POINT('',(-0.0249999999762012,-0.0500000176112282,0.0952099999999999))
#684=DIRECTION('',(1.0,-6.93889486268452E-17,3.23108510433268E-15))
#685=DIRECTION('',(6.93889486268452E-17,1.0,2.24201598313505E-31))
#686=ORIENTED_EDGE('',*,*,#1584,.F.)
#687=ORIENTED_EDGE('',*,*,#1585,.T.)
#688=ORIENTED_EDGE('',*,*,#1586,.F.)
#689=ORIENTED_EDGE('',*,*,#1587,.T.)
#690=CARTESIAN_POINT('',(-0.0250000068373214,0.0500000176112281,0.0952099999999999))
#691=DIRECTION('',(-1.0,6.93889486268452E-17,-3.23108510433268E-15))
#692=DIRECTION('',(6.93889486268452E-17,1.0,2.24201598313505E-31))
#693=ORIENTED_EDGE('',*,*,#1588,.F.)
#694=ORIENTED_EDGE('',*,*,#1589,.T.)
#695=ORIENTED_EDGE('',*,*,#1590,.F.)
#696=ORIENTED_EDGE('',*,*,#1591,.T.)
#697=CARTESIAN_POINT('',(-0.0249999999762012,-2.08166817117217E-17,0.0952099999999999))
#698=DIRECTION('',(-1.0,6.93889486268453E-17,-3.23108510433268E-15))
#699=DIRECTION('',(6.93889486268453E-17,1.0,2.24201598313505E-31))
#700=ORIENTED_EDGE('',*,*,#1592,.F.)
#701=ORIENTED_EDGE('',*,*,#1593,.F.)
#702=ORIENTED_EDGE('',*,*,#1594,.F.)
#703=ORIENTED_EDGE('',*,*,#1595,.T.)
#704=CARTESIAN_POINT('',(-0.0250000068373214,0.0500000176112281,0.0952099999999999))
#705=DIRECTION('',(-1.0,6.93889486268452E-17,-3.23108510433268E-15))
#706=DIRECTION('',(6.93889486268452E-17,1.0,2.24201598313505E-31))
#707=ORIENTED_EDGE('',*,*,#1596,.F.)
#708=ORIENTED_EDGE('',*,*,#1597,.F.)
#709=ORIENTED_EDGE('',*,*,#1598,.F.)
#710=ORIENTED_EDGE('',*,*,#1599,.T.)
#711=CARTESIAN_POINT('',(-0.0249999999762012,-2.08166817117217E-17,0.0952099999999999))
#712=DIRECTION('',(-1.0,6.93889486268453E-17,-3.23108510433268E-15))
#713=DIRECTION('',(6.93889486268453E-17,1.0,2.24201598313505E-31))
#714=ORIENTED_EDGE('',*,*,#1600,.F.)
#715=ORIENTED_EDGE('',*,*,#1601,.F.)
#716=ORIENTED_EDGE('',*,*,#1602,.F.)
#717=ORIENTED_EDGE('',*,*,#1603,.F.)
#718=CARTESIAN_POINT('',(-0.0249999999762012,-0.0500000176112282,0.0952099999999999))
#719=DIRECTION('',(1.0,-6.93889486268452E-17,3.23108510433268E-15))
#720=DIRECTION('',(6.93889486268452E-17,1.0,2.24201598313505E-31))
#721=ORIENTED_EDGE('',*,*,#1604,.F.)
#722=ORIENTED_EDGE('',*,*,#1605,.T.)
#723=ORIENTED_EDGE('',*,*,#1606,.F.)
#724=ORIENTED_EDGE('',*,*,#1607,.F.)
#725=CARTESIAN_POINT('',(-6.86112007861868E-09,-0.0608202707202717,0.09521))
#726=DIRECTION('',(1.12812798801059E-29,1.0,-3.49148336110938E-15))
#727=DIRECTION('',(-1.0,0.0,-3.23108510433268E-15))
#728=ORIENTED_EDGE('',*,*,#1608,.F.)
#729=ORIENTED_EDGE('',*,*,#1609,.F.)
#730=ORIENTED_EDGE('',*,*,#1610,.F.)
#731=ORIENTED_EDGE('',*,*,#1611,.F.)
#732=ORIENTED_EDGE('',*,*,#1612,.T.)
#733=ORIENTED_EDGE('',*,*,#1613,.T.)
#734=CARTESIAN_POINT('',(-6.86112006167076E-09,-0.0492802707202719,0.09113))
#735=DIRECTION('',(3.23108510433268E-15,0.0,-1.0))
#736=DIRECTION('',(1.0,0.0,3.23108510433268E-15))
#737=ORIENTED_EDGE('',*,*,#1614,.F.)
#738=ORIENTED_EDGE('',*,*,#1615,.F.)
#739=ORIENTED_EDGE('',*,*,#1616,.F.)
#740=ORIENTED_EDGE('',*,*,#1617,.T.)
#741=CARTESIAN_POINT('',(0.0249999999762014,0.0250000176112281,0.0911300000000001))
#742=DIRECTION('',(3.23108510433268E-15,0.0,-1.0))
#743=DIRECTION('',(0.707106781186548,0.707106781186547,2.28472218786448E-15))
#744=ORIENTED_EDGE('',*,*,#1618,.F.)
#745=ORIENTED_EDGE('',*,*,#1619,.F.)
#746=ORIENTED_EDGE('',*,*,#1620,.F.)
#747=ORIENTED_EDGE('',*,*,#1621,.T.)
#748=CARTESIAN_POINT('',(0.0249999999762014,-0.0250000176112282,0.0911300000000001))
#749=DIRECTION('',(3.23108510433268E-15,0.0,-1.0))
#750=DIRECTION('',(1.0,-1.55095159125143E-16,3.23108510433268E-15))
#751=ORIENTED_EDGE('',*,*,#1622,.F.)
#752=ORIENTED_EDGE('',*,*,#1623,.F.)
#753=ORIENTED_EDGE('',*,*,#1624,.T.)
#754=ORIENTED_EDGE('',*,*,#1625,.F.)
#755=CARTESIAN_POINT('',(7.61075605361209E-17,-0.0608202707202717,0.09521))
#756=DIRECTION('',(-2.77555794507392E-16,-1.0,3.49148336110938E-15))
#757=DIRECTION('',(1.0,-2.77555794507381E-16,3.23108510433268E-15))
#758=ORIENTED_EDGE('',*,*,#1626,.F.)
#759=ORIENTED_EDGE('',*,*,#1627,.T.)
#760=ORIENTED_EDGE('',*,*,#1628,.F.)
#761=ORIENTED_EDGE('',*,*,#1629,.F.)
#762=CARTESIAN_POINT('',(0.0249999931150812,-0.0500000176112282,0.0952100000000001))
#763=DIRECTION('',(1.0,-2.08166845880536E-16,3.23108510433268E-15))
#764=DIRECTION('',(2.08166845880536E-16,1.0,6.72604794940515E-31))
#765=ORIENTED_EDGE('',*,*,#1630,.F.)
#766=ORIENTED_EDGE('',*,*,#1631,.F.)
#767=ORIENTED_EDGE('',*,*,#1632,.F.)
#768=ORIENTED_EDGE('',*,*,#1633,.F.)
#769=CARTESIAN_POINT('',(0.0249999999762014,0.0500000176112281,0.0952100000000001))
#770=DIRECTION('',(-1.0,2.08166845880536E-16,-3.23108510433268E-15))
#771=DIRECTION('',(2.08166845880536E-16,1.0,6.72604794940515E-31))
#772=ORIENTED_EDGE('',*,*,#1634,.F.)
#773=ORIENTED_EDGE('',*,*,#1635,.F.)
#774=ORIENTED_EDGE('',*,*,#1636,.F.)
#775=ORIENTED_EDGE('',*,*,#1637,.F.)
#776=CARTESIAN_POINT('',(0.0249999931150812,-2.77555746634571E-17,0.0952100000000001))
#777=DIRECTION('',(-1.0,2.08166845880536E-16,-3.23108510433268E-15))
#778=DIRECTION('',(2.08166845880536E-16,1.0,6.72604794940515E-31))
#779=ORIENTED_EDGE('',*,*,#1638,.F.)
#780=ORIENTED_EDGE('',*,*,#1639,.T.)
#781=ORIENTED_EDGE('',*,*,#1640,.F.)
#782=ORIENTED_EDGE('',*,*,#1641,.F.)
#783=CARTESIAN_POINT('',(0.0249999999762014,0.0500000176112281,0.0952100000000001))
#784=DIRECTION('',(-1.0,2.08166845880536E-16,-3.23108510433268E-15))
#785=DIRECTION('',(2.08166845880536E-16,1.0,6.72604794940515E-31))
#786=ORIENTED_EDGE('',*,*,#1642,.F.)
#787=ORIENTED_EDGE('',*,*,#1643,.T.)
#788=ORIENTED_EDGE('',*,*,#1644,.F.)
#789=ORIENTED_EDGE('',*,*,#1645,.F.)
#790=CARTESIAN_POINT('',(0.0249999931150812,-2.77555746634571E-17,0.0952100000000001))
#791=DIRECTION('',(-1.0,2.08166845880536E-16,-3.23108510433268E-15))
#792=DIRECTION('',(2.08166845880536E-16,1.0,6.72604794940515E-31))
#793=ORIENTED_EDGE('',*,*,#1646,.F.)
#794=ORIENTED_EDGE('',*,*,#1647,.T.)
#795=ORIENTED_EDGE('',*,*,#1648,.F.)
#796=ORIENTED_EDGE('',*,*,#1649,.T.)
#797=CARTESIAN_POINT('',(0.0249999931150812,-0.0500000176112282,0.0952100000000001))
#798=DIRECTION('',(1.0,-2.08166845880536E-16,3.23108510433268E-15))
#799=DIRECTION('',(2.08166845880536E-16,1.0,6.72604794940515E-31))
#800=ORIENTED_EDGE('',*,*,#1650,.F.)
#801=ORIENTED_EDGE('',*,*,#1651,.F.)
#802=ORIENTED_EDGE('',*,*,#1652,.T.)
#803=ORIENTED_EDGE('',*,*,#1653,.T.)
#804=CARTESIAN_POINT('',(7.61075605361209E-17,-0.0608202707202717,0.09521))
#805=DIRECTION('',(-2.77555794507392E-16,-1.0,3.49148336110938E-15))
#806=DIRECTION('',(1.0,-2.77555794507381E-16,3.23108510433268E-15))
#807=ORIENTED_EDGE('',*,*,#1654,.F.)
#808=ORIENTED_EDGE('',*,*,#1655,.F.)
#809=ORIENTED_EDGE('',*,*,#1656,.F.)
#810=ORIENTED_EDGE('',*,*,#1657,.T.)
#811=CARTESIAN_POINT('',(-6.86112007861868E-09,-0.0608202707202717,0.09521))
#812=DIRECTION('',(1.12812798801059E-29,1.0,-3.49148336110938E-15))
#813=DIRECTION('',(-1.0,0.0,-3.23108510433268E-15))
#814=ORIENTED_EDGE('',*,*,#1658,.F.)
#815=ORIENTED_EDGE('',*,*,#1659,.T.)
#816=ORIENTED_EDGE('',*,*,#1660,.T.)
#817=ORIENTED_EDGE('',*,*,#1661,.T.)
#818=CARTESIAN_POINT('',(-0.0209999999762012,-0.0550000176112267,0.0931699999999999))
#819=DIRECTION('',(-3.23108510433268E-15,0.0,1.0))
#820=DIRECTION('',(-0.707106781186547,-0.707106781186548,-2.28472218786448E-15))
#821=ORIENTED_EDGE('',*,*,#1662,.F.)
#822=ORIENTED_EDGE('',*,*,#1663,.T.)
#823=ORIENTED_EDGE('',*,*,#1664,.T.)
#824=ORIENTED_EDGE('',*,*,#1665,.T.)
#825=CARTESIAN_POINT('',(0.0209999931150812,-0.0550000176112267,0.0931700000000001))
#826=DIRECTION('',(-3.23108510433268E-15,0.0,1.0))
#827=DIRECTION('',(0.707106781186547,-0.707106781186547,2.28472218786448E-15))
#828=ORIENTED_EDGE('',*,*,#1662,.T.)
#829=ORIENTED_EDGE('',*,*,#1666,.T.)
#830=ORIENTED_EDGE('',*,*,#1667,.T.)
#831=ORIENTED_EDGE('',*,*,#1668,.T.)
#832=CARTESIAN_POINT('',(0.0209999931150812,-0.0550000176112267,0.0931700000000001))
#833=DIRECTION('',(-3.23108510433268E-15,0.0,1.0))
#834=DIRECTION('',(0.707106781186547,-0.707106781186547,2.28472218786448E-15))
#835=ORIENTED_EDGE('',*,*,#1658,.T.)
#836=ORIENTED_EDGE('',*,*,#1669,.T.)
#837=ORIENTED_EDGE('',*,*,#1670,.T.)
#838=ORIENTED_EDGE('',*,*,#1671,.T.)
#839=CARTESIAN_POINT('',(-0.0209999999762012,-0.0550000176112267,0.0931699999999999))
#840=DIRECTION('',(-3.23108510433268E-15,0.0,1.0))
#841=DIRECTION('',(-0.707106781186547,-0.707106781186548,-2.28472218786448E-15))
#842=ORIENTED_EDGE('',*,*,#1667,.F.)
#843=ORIENTED_EDGE('',*,*,#1672,.T.)
#844=ORIENTED_EDGE('',*,*,#1673,.T.)
#845=ORIENTED_EDGE('',*,*,#1674,.F.)
#846=CARTESIAN_POINT('',(0.0249999931150812,-0.0590000176112267,0.0952100000000001))
#847=DIRECTION('',(2.08166845880536E-16,1.0,6.72604794940515E-31))
#848=DIRECTION('',(3.23108510433268E-15,0.0,-1.0))
#849=ORIENTED_EDGE('',*,*,#1660,.F.)
#850=ORIENTED_EDGE('',*,*,#1675,.T.)
#851=ORIENTED_EDGE('',*,*,#1676,.F.)
#852=ORIENTED_EDGE('',*,*,#1677,.F.)
#853=CARTESIAN_POINT('',(-0.0249999999762012,-0.0590000176112267,0.0952099999999999))
#854=DIRECTION('',(-6.93889486268452E-17,-1.0,-2.24201598313505E-31))
#855=DIRECTION('',(3.23108510433268E-15,0.0,-1.0))
#856=ORIENTED_EDGE('',*,*,#1613,.F.)
#857=ORIENTED_EDGE('',*,*,#1612,.F.)
#858=ORIENTED_EDGE('',*,*,#1678,.F.)
#859=ORIENTED_EDGE('',*,*,#1668,.F.)
#860=ORIENTED_EDGE('',*,*,#1674,.T.)
#861=ORIENTED_EDGE('',*,*,#1679,.T.)
#862=ORIENTED_EDGE('',*,*,#1680,.F.)
#863=ORIENTED_EDGE('',*,*,#1675,.F.)
#864=ORIENTED_EDGE('',*,*,#1659,.F.)
#865=ORIENTED_EDGE('',*,*,#1671,.F.)
#866=ORIENTED_EDGE('',*,*,#1681,.T.)
#867=ORIENTED_EDGE('',*,*,#1682,.T.)
#868=ORIENTED_EDGE('',*,*,#1579,.T.)
#869=ORIENTED_EDGE('',*,*,#1683,.T.)
#870=ORIENTED_EDGE('',*,*,#1684,.T.)
#871=ORIENTED_EDGE('',*,*,#1575,.T.)
#872=ORIENTED_EDGE('',*,*,#1685,.T.)
#873=ORIENTED_EDGE('',*,*,#1686,.F.)
#874=ORIENTED_EDGE('',*,*,#1687,.F.)
#875=ORIENTED_EDGE('',*,*,#1688,.T.)
#876=ORIENTED_EDGE('',*,*,#1689,.T.)
#877=ORIENTED_EDGE('',*,*,#1690,.F.)
#878=ORIENTED_EDGE('',*,*,#1691,.F.)
#879=ORIENTED_EDGE('',*,*,#1617,.F.)
#880=ORIENTED_EDGE('',*,*,#1692,.F.)
#881=ORIENTED_EDGE('',*,*,#1693,.F.)
#882=ORIENTED_EDGE('',*,*,#1621,.F.)
#883=ORIENTED_EDGE('',*,*,#1694,.F.)
#884=ORIENTED_EDGE('',*,*,#1663,.F.)
#885=CARTESIAN_POINT('',(-0.0250000068373214,-0.0250000176112282,0.0877099999999999))
#886=DIRECTION('',(-3.23108510433268E-15,0.0,1.0))
#887=DIRECTION('',(-1.0,1.22460635382238E-16,-3.23108510433268E-15))
#888=ORIENTED_EDGE('',*,*,#1654,.T.)
#889=ORIENTED_EDGE('',*,*,#1695,.T.)
#890=ORIENTED_EDGE('',*,*,#1624,.F.)
#891=ORIENTED_EDGE('',*,*,#1696,.F.)
#892=CARTESIAN_POINT('',(-6.86112007861868E-09,-0.0608202707202717,0.09521))
#893=DIRECTION('',(1.12812798801059E-29,1.0,-3.49148336110938E-15))
#894=DIRECTION('',(-1.0,0.0,-3.23108510433268E-15))
#895=ORIENTED_EDGE('',*,*,#1650,.T.)
#896=ORIENTED_EDGE('',*,*,#1697,.T.)
#897=ORIENTED_EDGE('',*,*,#1606,.T.)
#898=ORIENTED_EDGE('',*,*,#1698,.F.)
#899=CARTESIAN_POINT('',(7.61075605361209E-17,-0.0608202707202717,0.09521))
#900=DIRECTION('',(-2.77555794507392E-16,-1.0,3.49148336110938E-15))
#901=DIRECTION('',(1.0,-2.77555794507381E-16,3.23108510433268E-15))
#902=ORIENTED_EDGE('',*,*,#1646,.T.)
#903=ORIENTED_EDGE('',*,*,#1699,.T.)
#904=ORIENTED_EDGE('',*,*,#1648,.T.)
#905=ORIENTED_EDGE('',*,*,#1700,.T.)
#906=CARTESIAN_POINT('',(0.0249999931150812,-0.0500000176112282,0.0952100000000001))
#907=DIRECTION('',(1.0,-2.08166845880536E-16,3.23108510433268E-15))
#908=DIRECTION('',(2.08166845880536E-16,1.0,6.72604794940515E-31))
#909=ORIENTED_EDGE('',*,*,#1642,.T.)
#910=ORIENTED_EDGE('',*,*,#1701,.F.)
#911=ORIENTED_EDGE('',*,*,#1644,.T.)
#912=ORIENTED_EDGE('',*,*,#1702,.T.)
#913=CARTESIAN_POINT('',(0.0249999931150812,-2.77555746634571E-17,0.0952100000000001))
#914=DIRECTION('',(-1.0,2.08166845880536E-16,-3.23108510433268E-15))
#915=DIRECTION('',(2.08166845880536E-16,1.0,6.72604794940515E-31))
#916=ORIENTED_EDGE('',*,*,#1638,.T.)
#917=ORIENTED_EDGE('',*,*,#1703,.F.)
#918=ORIENTED_EDGE('',*,*,#1640,.T.)
#919=ORIENTED_EDGE('',*,*,#1704,.T.)
#920=CARTESIAN_POINT('',(0.0249999999762014,0.0500000176112281,0.0952100000000001))
#921=DIRECTION('',(-1.0,2.08166845880536E-16,-3.23108510433268E-15))
#922=DIRECTION('',(2.08166845880536E-16,1.0,6.72604794940515E-31))
#923=ORIENTED_EDGE('',*,*,#1634,.T.)
#924=ORIENTED_EDGE('',*,*,#1705,.F.)
#925=ORIENTED_EDGE('',*,*,#1636,.T.)
#926=ORIENTED_EDGE('',*,*,#1706,.F.)
#927=CARTESIAN_POINT('',(0.0249999931150812,-2.77555746634571E-17,0.0952100000000001))
#928=DIRECTION('',(-1.0,2.08166845880536E-16,-3.23108510433268E-15))
#929=DIRECTION('',(2.08166845880536E-16,1.0,6.72604794940515E-31))
#930=ORIENTED_EDGE('',*,*,#1630,.T.)
#931=ORIENTED_EDGE('',*,*,#1707,.F.)
#932=ORIENTED_EDGE('',*,*,#1632,.T.)
#933=ORIENTED_EDGE('',*,*,#1708,.F.)
#934=CARTESIAN_POINT('',(0.0249999999762014,0.0500000176112281,0.0952100000000001))
#935=DIRECTION('',(-1.0,2.08166845880536E-16,-3.23108510433268E-15))
#936=DIRECTION('',(2.08166845880536E-16,1.0,6.72604794940515E-31))
#937=ORIENTED_EDGE('',*,*,#1635,.T.)
#938=ORIENTED_EDGE('',*,*,#1706,.T.)
#939=ORIENTED_EDGE('',*,*,#1709,.T.)
#940=ORIENTED_EDGE('',*,*,#1710,.T.)
#941=ORIENTED_EDGE('',*,*,#1692,.T.)
#942=ORIENTED_EDGE('',*,*,#1616,.T.)
#943=CARTESIAN_POINT('',(0.0249999931150812,-0.00839987970452408,0.0911300000000001))
#944=DIRECTION('',(1.0,-2.08166845880536E-16,3.23108510433268E-15))
#945=DIRECTION('',(2.08166845880536E-16,1.0,6.72604794940515E-31))
#946=ORIENTED_EDGE('',*,*,#1631,.T.)
#947=ORIENTED_EDGE('',*,*,#1708,.T.)
#948=ORIENTED_EDGE('',*,*,#1711,.T.)
#949=ORIENTED_EDGE('',*,*,#1712,.T.)
#950=ORIENTED_EDGE('',*,*,#1690,.T.)
#951=ORIENTED_EDGE('',*,*,#1713,.T.)
#952=CARTESIAN_POINT('',(0.0249999931150812,-0.00839987970452408,0.0911300000000001))
#953=DIRECTION('',(1.0,-2.08166845880536E-16,3.23108510433268E-15))
#954=DIRECTION('',(2.08166845880536E-16,1.0,6.72604794940515E-31))
#955=ORIENTED_EDGE('',*,*,#1714,.T.)
#956=ORIENTED_EDGE('',*,*,#1715,.T.)
#957=ORIENTED_EDGE('',*,*,#1716,.T.)
#958=ORIENTED_EDGE('',*,*,#1717,.T.)
#959=ORIENTED_EDGE('',*,*,#1718,.T.)
#960=ORIENTED_EDGE('',*,*,#1701,.T.)
#961=ORIENTED_EDGE('',*,*,#1645,.T.)
#962=CARTESIAN_POINT('',(0.0149999931150811,3.15463926544894E-05,0.0908600003322961))
#963=DIRECTION('',(-1.0,3.34743924349121E-15,3.02451752312894E-15))
#964=DIRECTION('',(3.3474392434912E-15,1.0,-1.07186937277353E-15))
#965=ORIENTED_EDGE('',*,*,#1719,.T.)
#966=ORIENTED_EDGE('',*,*,#1720,.F.)
#967=ORIENTED_EDGE('',*,*,#1721,.F.)
#968=ORIENTED_EDGE('',*,*,#1722,.F.)
#969=ORIENTED_EDGE('',*,*,#1723,.F.)
#970=ORIENTED_EDGE('',*,*,#1637,.T.)
#971=ORIENTED_EDGE('',*,*,#1705,.T.)
#972=CARTESIAN_POINT('',(0.0179999931150811,3.15463926544793E-05,0.0908600003322961))
#973=DIRECTION('',(-1.0,3.34743924349121E-15,3.02451752312894E-15))
#974=DIRECTION('',(3.3474392434912E-15,1.0,-1.07186937277353E-15))
#975=ORIENTED_EDGE('',*,*,#1724,.T.)
#976=ORIENTED_EDGE('',*,*,#1725,.T.)
#977=ORIENTED_EDGE('',*,*,#1726,.T.)
#978=ORIENTED_EDGE('',*,*,#1727,.T.)
#979=ORIENTED_EDGE('',*,*,#1728,.T.)
#980=ORIENTED_EDGE('',*,*,#1703,.T.)
#981=ORIENTED_EDGE('',*,*,#1641,.T.)
#982=CARTESIAN_POINT('',(0.0149999931150813,0.0500315640038826,0.090860000332296))
#983=DIRECTION('',(-1.0,3.34743924349121E-15,3.02451752312894E-15))
#984=DIRECTION('',(3.3474392434912E-15,1.0,-1.07186937277353E-15))
#985=ORIENTED_EDGE('',*,*,#1729,.T.)
#986=ORIENTED_EDGE('',*,*,#1730,.F.)
#987=ORIENTED_EDGE('',*,*,#1731,.F.)
#988=ORIENTED_EDGE('',*,*,#1732,.F.)
#989=ORIENTED_EDGE('',*,*,#1733,.F.)
#990=ORIENTED_EDGE('',*,*,#1633,.T.)
#991=ORIENTED_EDGE('',*,*,#1707,.T.)
#992=CARTESIAN_POINT('',(0.0179999931150813,0.0500315640038826,0.090860000332296))
#993=DIRECTION('',(-1.0,3.34743924349121E-15,3.02451752312894E-15))
#994=DIRECTION('',(3.3474392434912E-15,1.0,-1.07186937277353E-15))
#995=ORIENTED_EDGE('',*,*,#1626,.T.)
#996=ORIENTED_EDGE('',*,*,#1734,.F.)
#997=ORIENTED_EDGE('',*,*,#1628,.T.)
#998=ORIENTED_EDGE('',*,*,#1735,.T.)
#999=CARTESIAN_POINT('',(0.0249999931150812,-0.0500000176112282,0.0952100000000001))
#1000=DIRECTION('',(1.0,-2.08166845880536E-16,3.23108510433268E-15))
#1001=DIRECTION('',(2.08166845880536E-16,1.0,6.72604794940515E-31))
#1002=ORIENTED_EDGE('',*,*,#1732,.T.)
#1003=ORIENTED_EDGE('',*,*,#1736,.F.)
#1004=ORIENTED_EDGE('',*,*,#1726,.F.)
#1005=ORIENTED_EDGE('',*,*,#1737,.T.)
#1006=CARTESIAN_POINT('',(0.0149999931150813,0.0484500176112282,0.0922943811405923))
#1007=DIRECTION('',(4.29302863096645E-15,0.499999999999994,0.866025403784442))
#1008=DIRECTION('',(-1.38670866092391E-15,-0.866025403784442,0.499999999999994))
#1009=ORIENTED_EDGE('',*,*,#1731,.T.)
#1010=ORIENTED_EDGE('',*,*,#1738,.F.)
#1011=ORIENTED_EDGE('',*,*,#1727,.F.)
#1012=ORIENTED_EDGE('',*,*,#1736,.T.)
#1013=CARTESIAN_POINT('',(0.0149999931150813,0.0515500176112282,0.0922943811405923))
#1014=DIRECTION('',(9.45589387475217E-16,-0.500000000000006,0.866025403784435))
#1015=DIRECTION('',(-4.41122618405283E-15,-0.866025403784435,-0.500000000000006))
#1016=ORIENTED_EDGE('',*,*,#1739,.T.)
#1017=ORIENTED_EDGE('',*,*,#1733,.T.)
#1018=ORIENTED_EDGE('',*,*,#1737,.F.)
#1019=ORIENTED_EDGE('',*,*,#1725,.F.)
#1020=CARTESIAN_POINT('',(0.0149999931150814,0.0469000176112282,0.100199637028918))
#1021=DIRECTION('',(3.34743924349123E-15,1.0,7.21676289612114E-15))
#1022=DIRECTION('',(3.02451752312892E-15,-7.21676289612115E-15,1.0))
#1023=ORIENTED_EDGE('',*,*,#1740,.T.)
#1024=ORIENTED_EDGE('',*,*,#1728,.F.)
#1025=ORIENTED_EDGE('',*,*,#1738,.T.)
#1026=ORIENTED_EDGE('',*,*,#1730,.T.)
#1027=CARTESIAN_POINT('',(0.0149999931150814,0.0531000176112282,0.100199637028918))
#1028=DIRECTION('',(-3.34743924349123E-15,-1.0,-7.36654640637975E-15))
#1029=DIRECTION('',(-3.02451752312892E-15,7.36654640637976E-15,-1.0))
#1030=ORIENTED_EDGE('',*,*,#1722,.T.)
#1031=ORIENTED_EDGE('',*,*,#1741,.F.)
#1032=ORIENTED_EDGE('',*,*,#1716,.F.)
#1033=ORIENTED_EDGE('',*,*,#1742,.T.)
#1034=CARTESIAN_POINT('',(0.0149999931150812,-0.00154999999999989,0.0922943811405923))
#1035=DIRECTION('',(4.29302863096645E-15,0.499999999999994,0.866025403784442))
#1036=DIRECTION('',(-1.38670866092391E-15,-0.866025403784442,0.499999999999994))
#1037=ORIENTED_EDGE('',*,*,#1721,.T.)
#1038=ORIENTED_EDGE('',*,*,#1743,.F.)
#1039=ORIENTED_EDGE('',*,*,#1717,.F.)
#1040=ORIENTED_EDGE('',*,*,#1741,.T.)
#1041=CARTESIAN_POINT('',(0.0149999931150812,0.0015500000000001,0.0922943811405924))
#1042=DIRECTION('',(9.45589387475217E-16,-0.500000000000006,0.866025403784435))
#1043=DIRECTION('',(-4.41122618405283E-15,-0.866025403784435,-0.500000000000006))
#1044=ORIENTED_EDGE('',*,*,#1744,.T.)
#1045=ORIENTED_EDGE('',*,*,#1723,.T.)
#1046=ORIENTED_EDGE('',*,*,#1742,.F.)
#1047=ORIENTED_EDGE('',*,*,#1715,.F.)
#1048=CARTESIAN_POINT('',(0.0149999931150812,-0.00309999999999996,0.100199637028918))
#1049=DIRECTION('',(3.34743924349123E-15,1.0,7.21676289612114E-15))
#1050=DIRECTION('',(3.02451752312892E-15,-7.21676289612115E-15,1.0))
#1051=ORIENTED_EDGE('',*,*,#1745,.T.)
#1052=ORIENTED_EDGE('',*,*,#1718,.F.)
#1053=ORIENTED_EDGE('',*,*,#1743,.T.)
#1054=ORIENTED_EDGE('',*,*,#1720,.T.)
#1055=CARTESIAN_POINT('',(0.0149999931150812,0.00310000000000004,0.100199637028918))
#1056=DIRECTION('',(-3.34743924349123E-15,-1.0,-7.36654640637975E-15))
#1057=DIRECTION('',(-3.02451752312892E-15,7.36654640637976E-15,-1.0))
#1058=ORIENTED_EDGE('',*,*,#1746,.T.)
#1059=ORIENTED_EDGE('',*,*,#1747,.T.)
#1060=ORIENTED_EDGE('',*,*,#1748,.T.)
#1061=ORIENTED_EDGE('',*,*,#1688,.F.)
#1062=CARTESIAN_POINT('',(2.83897071459195E-15,0.070225007622288,0.09113))
#1063=DIRECTION('',(-3.23108510433268E-15,1.06910588403588E-46,1.0))
#1064=DIRECTION('',(1.0,-2.77555794507381E-16,3.23108510433268E-15))
#1065=ORIENTED_EDGE('',*,*,#1749,.F.)
#1066=ORIENTED_EDGE('',*,*,#1713,.F.)
#1067=ORIENTED_EDGE('',*,*,#1689,.F.)
#1068=ORIENTED_EDGE('',*,*,#1748,.F.)
#1069=CARTESIAN_POINT('',(0.0249999999762014,0.0390000176112278,0.0911300000000001))
#1070=DIRECTION('',(3.23108510433268E-15,2.40741243048404E-31,-1.0))
#1071=DIRECTION('',(0.707106781186548,0.707106781186547,2.28472218786448E-15))
#1072=ORIENTED_EDGE('',*,*,#1750,.T.)
#1073=ORIENTED_EDGE('',*,*,#1751,.T.)
#1074=ORIENTED_EDGE('',*,*,#1752,.F.)
#1075=ORIENTED_EDGE('',*,*,#1753,.T.)
#1076=CARTESIAN_POINT('',(0.0031000000000002,-0.0571502707202718,0.106417372055837))
#1077=DIRECTION('',(-1.0,-3.88965388382641E-16,1.13131497920236E-14))
#1078=DIRECTION('',(-1.13131497920236E-14,-1.07186937277352E-15,-1.0))
#1079=ORIENTED_EDGE('',*,*,#1622,.T.)
#1080=ORIENTED_EDGE('',*,*,#1754,.F.)
#1081=ORIENTED_EDGE('',*,*,#1656,.T.)
#1082=ORIENTED_EDGE('',*,*,#1755,.F.)
#1083=CARTESIAN_POINT('',(7.61075605361209E-17,-0.0608202707202717,0.09521))
#1084=DIRECTION('',(-2.77555794507392E-16,-1.0,3.49148336110938E-15))
#1085=DIRECTION('',(1.0,-2.77555794507381E-16,3.23108510433268E-15))
#1086=ORIENTED_EDGE('',*,*,#1756,.T.)
#1087=ORIENTED_EDGE('',*,*,#1752,.T.)
#1088=ORIENTED_EDGE('',*,*,#1757,.T.)
#1089=ORIENTED_EDGE('',*,*,#1758,.T.)
#1090=CARTESIAN_POINT('',(0.00165000000000005,-0.0571502707202718,0.0923521161675113))
#1091=DIRECTION('',(-0.499999999999991,7.33783412169038E-16,0.866025403784444))
#1092=DIRECTION('',(-0.866025403784444,-8.72788593919006E-16,-0.499999999999991))
#1093=ORIENTED_EDGE('',*,*,#1759,.T.)
#1094=ORIENTED_EDGE('',*,*,#1697,.F.)
#1095=ORIENTED_EDGE('',*,*,#1653,.F.)
#1096=ORIENTED_EDGE('',*,*,#1760,.T.)
#1097=ORIENTED_EDGE('',*,*,#1679,.F.)
#1098=ORIENTED_EDGE('',*,*,#1673,.F.)
#1099=ORIENTED_EDGE('',*,*,#1761,.T.)
#1100=CARTESIAN_POINT('',(8.91253402415926E-17,-0.0467202707202719,0.09113))
#1101=DIRECTION('',(-3.23108510433268E-15,0.0,1.0))
#1102=DIRECTION('',(-1.0,2.77555794507381E-16,-3.23108510433268E-15))
#1103=ORIENTED_EDGE('',*,*,#1618,.T.)
#1104=ORIENTED_EDGE('',*,*,#1693,.T.)
#1105=ORIENTED_EDGE('',*,*,#1710,.F.)
#1106=ORIENTED_EDGE('',*,*,#1762,.F.)
#1107=CARTESIAN_POINT('',(0.0249999999762014,-0.0250000176112282,0.0911300000000001))
#1108=DIRECTION('',(3.23108510433268E-15,0.0,-1.0))
#1109=DIRECTION('',(1.0,-1.55095159125143E-16,3.23108510433268E-15))
#1110=ORIENTED_EDGE('',*,*,#1664,.F.)
#1111=ORIENTED_EDGE('',*,*,#1694,.T.)
#1112=ORIENTED_EDGE('',*,*,#1620,.T.)
#1113=ORIENTED_EDGE('',*,*,#1763,.T.)
#1114=ORIENTED_EDGE('',*,*,#1629,.T.)
#1115=ORIENTED_EDGE('',*,*,#1734,.T.)
#1116=CARTESIAN_POINT('',(0.0249999931150812,-0.00839987970452408,0.0911300000000001))
#1117=DIRECTION('',(1.0,-2.08166845880536E-16,3.23108510433268E-15))
#1118=DIRECTION('',(2.08166845880536E-16,1.0,6.72604794940515E-31))
#1119=ORIENTED_EDGE('',*,*,#1614,.T.)
#1120=ORIENTED_EDGE('',*,*,#1691,.T.)
#1121=ORIENTED_EDGE('',*,*,#1712,.F.)
#1122=ORIENTED_EDGE('',*,*,#1764,.F.)
#1123=CARTESIAN_POINT('',(0.0249999999762014,0.0250000176112281,0.0911300000000001))
#1124=DIRECTION('',(3.23108510433268E-15,0.0,-1.0))
#1125=DIRECTION('',(0.707106781186548,0.707106781186547,2.28472218786448E-15))
#1126=ORIENTED_EDGE('',*,*,#1735,.F.)
#1127=ORIENTED_EDGE('',*,*,#1627,.F.)
#1128=ORIENTED_EDGE('',*,*,#1765,.T.)
#1129=ORIENTED_EDGE('',*,*,#1766,.F.)
#1130=ORIENTED_EDGE('',*,*,#1767,.F.)
#1131=ORIENTED_EDGE('',*,*,#1768,.F.)
#1132=ORIENTED_EDGE('',*,*,#1769,.F.)
#1133=CARTESIAN_POINT('',(0.017999993115081,-0.0499684712185737,0.0908600003322961))
#1134=DIRECTION('',(-1.0,3.34743924349121E-15,3.02451752312894E-15))
#1135=DIRECTION('',(3.3474392434912E-15,1.0,-1.07186937277353E-15))
#1136=ORIENTED_EDGE('',*,*,#1770,.T.)
#1137=ORIENTED_EDGE('',*,*,#1771,.F.)
#1138=ORIENTED_EDGE('',*,*,#1772,.T.)
#1139=ORIENTED_EDGE('',*,*,#1766,.T.)
#1140=CARTESIAN_POINT('',(0.014999993115081,-0.0469000176112282,0.100199637028918))
#1141=DIRECTION('',(-3.34743924349123E-15,-1.0,-7.36654640637975E-15))
#1142=DIRECTION('',(-3.02451752312892E-15,7.36654640637976E-15,-1.0))
#1143=ORIENTED_EDGE('',*,*,#1649,.F.)
#1144=ORIENTED_EDGE('',*,*,#1699,.F.)
#1145=ORIENTED_EDGE('',*,*,#1773,.T.)
#1146=ORIENTED_EDGE('',*,*,#1774,.T.)
#1147=ORIENTED_EDGE('',*,*,#1775,.T.)
#1148=ORIENTED_EDGE('',*,*,#1776,.T.)
#1149=ORIENTED_EDGE('',*,*,#1771,.T.)
#1150=CARTESIAN_POINT('',(0.014999993115081,-0.0499684712185737,0.0908600003322961))
#1151=DIRECTION('',(-1.0,3.34743924349121E-15,3.02451752312894E-15))
#1152=DIRECTION('',(3.3474392434912E-15,1.0,-1.07186937277353E-15))
#1153=ORIENTED_EDGE('',*,*,#1777,.T.)
#1154=ORIENTED_EDGE('',*,*,#1769,.T.)
#1155=ORIENTED_EDGE('',*,*,#1778,.F.)
#1156=ORIENTED_EDGE('',*,*,#1774,.F.)
#1157=CARTESIAN_POINT('',(0.014999993115081,-0.0531000176112282,0.100199637028918))
#1158=DIRECTION('',(3.34743924349123E-15,1.0,7.21676289612114E-15))
#1159=DIRECTION('',(3.02451752312892E-15,-7.21676289612115E-15,1.0))
#1160=ORIENTED_EDGE('',*,*,#1767,.T.)
#1161=ORIENTED_EDGE('',*,*,#1772,.F.)
#1162=ORIENTED_EDGE('',*,*,#1776,.F.)
#1163=ORIENTED_EDGE('',*,*,#1779,.T.)
#1164=CARTESIAN_POINT('',(0.014999993115081,-0.0484500176112281,0.0922943811405924))
#1165=DIRECTION('',(9.45589387475217E-16,-0.500000000000006,0.866025403784435))
#1166=DIRECTION('',(-4.41122618405283E-15,-0.866025403784435,-0.500000000000006))
#1167=ORIENTED_EDGE('',*,*,#1768,.T.)
#1168=ORIENTED_EDGE('',*,*,#1779,.F.)
#1169=ORIENTED_EDGE('',*,*,#1775,.F.)
#1170=ORIENTED_EDGE('',*,*,#1778,.T.)
#1171=CARTESIAN_POINT('',(0.014999993115081,-0.0515500176112281,0.0922943811405924))
#1172=DIRECTION('',(4.29302863096645E-15,0.499999999999994,0.866025403784442))
#1173=DIRECTION('',(-1.38670866092391E-15,-0.866025403784442,0.499999999999994))
#1174=ORIENTED_EDGE('',*,*,#1639,.F.)
#1175=ORIENTED_EDGE('',*,*,#1704,.F.)
#1176=CARTESIAN_POINT('',(0.00999999311508124,-0.00839987970452408,0.09113))
#1177=DIRECTION('',(1.0,-2.08166845880536E-16,3.23108510433268E-15))
#1178=DIRECTION('',(2.08166845880536E-16,1.0,6.72604794940515E-31))
#1179=ORIENTED_EDGE('',*,*,#1643,.F.)
#1180=ORIENTED_EDGE('',*,*,#1702,.F.)
#1181=CARTESIAN_POINT('',(0.00999999311508124,-0.00839987970452408,0.09113))
#1182=DIRECTION('',(1.0,-2.08166845880536E-16,3.23108510433268E-15))
#1183=DIRECTION('',(2.08166845880536E-16,1.0,6.72604794940515E-31))
#1184=ORIENTED_EDGE('',*,*,#1700,.F.)
#1185=ORIENTED_EDGE('',*,*,#1647,.F.)
#1186=CARTESIAN_POINT('',(0.00999999311508124,-0.00839987970452408,0.09113))
#1187=DIRECTION('',(1.0,-2.08166845880536E-16,3.23108510433268E-15))
#1188=DIRECTION('',(2.08166845880536E-16,1.0,6.72604794940515E-31))
#1189=ORIENTED_EDGE('',*,*,#1665,.F.)
#1190=ORIENTED_EDGE('',*,*,#1763,.F.)
#1191=ORIENTED_EDGE('',*,*,#1619,.T.)
#1192=ORIENTED_EDGE('',*,*,#1762,.T.)
#1193=ORIENTED_EDGE('',*,*,#1709,.F.)
#1194=ORIENTED_EDGE('',*,*,#1615,.T.)
#1195=ORIENTED_EDGE('',*,*,#1764,.T.)
#1196=ORIENTED_EDGE('',*,*,#1711,.F.)
#1197=ORIENTED_EDGE('',*,*,#1749,.T.)
#1198=ORIENTED_EDGE('',*,*,#1747,.F.)
#1199=ORIENTED_EDGE('',*,*,#1780,.T.)
#1200=ORIENTED_EDGE('',*,*,#1781,.F.)
#1201=ORIENTED_EDGE('',*,*,#1782,.T.)
#1202=ORIENTED_EDGE('',*,*,#1573,.F.)
#1203=ORIENTED_EDGE('',*,*,#1783,.F.)
#1204=ORIENTED_EDGE('',*,*,#1784,.T.)
#1205=ORIENTED_EDGE('',*,*,#1577,.F.)
#1206=ORIENTED_EDGE('',*,*,#1785,.F.)
#1207=ORIENTED_EDGE('',*,*,#1786,.T.)
#1208=ORIENTED_EDGE('',*,*,#1669,.F.)
#1209=ORIENTED_EDGE('',*,*,#1661,.F.)
#1210=ORIENTED_EDGE('',*,*,#1677,.T.)
#1211=ORIENTED_EDGE('',*,*,#1787,.T.)
#1212=ORIENTED_EDGE('',*,*,#1761,.F.)
#1213=ORIENTED_EDGE('',*,*,#1672,.F.)
#1214=ORIENTED_EDGE('',*,*,#1666,.F.)
#1215=ORIENTED_EDGE('',*,*,#1788,.T.)
#1216=ORIENTED_EDGE('',*,*,#1789,.T.)
#1217=ORIENTED_EDGE('',*,*,#1790,.T.)
#1218=ORIENTED_EDGE('',*,*,#1750,.F.)
#1219=ORIENTED_EDGE('',*,*,#1745,.F.)
#1220=ORIENTED_EDGE('',*,*,#1719,.F.)
#1221=ORIENTED_EDGE('',*,*,#1744,.F.)
#1222=ORIENTED_EDGE('',*,*,#1714,.F.)
#1223=ORIENTED_EDGE('',*,*,#1770,.F.)
#1224=ORIENTED_EDGE('',*,*,#1765,.F.)
#1225=ORIENTED_EDGE('',*,*,#1777,.F.)
#1226=ORIENTED_EDGE('',*,*,#1773,.F.)
#1227=ORIENTED_EDGE('',*,*,#1740,.F.)
#1228=ORIENTED_EDGE('',*,*,#1729,.F.)
#1229=ORIENTED_EDGE('',*,*,#1739,.F.)
#1230=ORIENTED_EDGE('',*,*,#1724,.F.)
#1231=ORIENTED_EDGE('',*,*,#1609,.T.)
#1232=ORIENTED_EDGE('',*,*,#1791,.T.)
#1233=ORIENTED_EDGE('',*,*,#1610,.T.)
#1234=ORIENTED_EDGE('',*,*,#1792,.T.)
#1235=ORIENTED_EDGE('',*,*,#1793,.T.)
#1236=ORIENTED_EDGE('',*,*,#1794,.T.)
#1237=ORIENTED_EDGE('',*,*,#1795,.T.)
#1238=ORIENTED_EDGE('',*,*,#1796,.T.)
#1239=ORIENTED_EDGE('',*,*,#1797,.T.)
#1240=ORIENTED_EDGE('',*,*,#1798,.T.)
#1241=ORIENTED_EDGE('',*,*,#1799,.T.)
#1242=ORIENTED_EDGE('',*,*,#1800,.T.)
#1243=ORIENTED_EDGE('',*,*,#1801,.T.)
#1244=ORIENTED_EDGE('',*,*,#1802,.T.)
#1245=ORIENTED_EDGE('',*,*,#1803,.T.)
#1246=CARTESIAN_POINT('',(-6.86112009958282E-09,-0.01155,0.10271))
#1247=DIRECTION('',(3.23108510433268E-15,0.0,-1.0))
#1248=DIRECTION('',(-1.0,0.0,-3.23108510433268E-15))
#1249=ORIENTED_EDGE('',*,*,#1608,.T.)
#1250=ORIENTED_EDGE('',*,*,#1678,.T.)
#1251=ORIENTED_EDGE('',*,*,#1611,.T.)
#1252=ORIENTED_EDGE('',*,*,#1791,.F.)
#1253=ORIENTED_EDGE('',*,*,#1655,.T.)
#1254=ORIENTED_EDGE('',*,*,#1696,.T.)
#1255=ORIENTED_EDGE('',*,*,#1623,.T.)
#1256=ORIENTED_EDGE('',*,*,#1755,.T.)
#1257=CARTESIAN_POINT('',(-6.86112006167076E-09,-0.0492802707202719,0.09113))
#1258=DIRECTION('',(3.23108510433268E-15,0.0,-1.0))
#1259=DIRECTION('',(1.0,0.0,3.23108510433268E-15))
#1260=ORIENTED_EDGE('',*,*,#1756,.F.)
#1261=ORIENTED_EDGE('',*,*,#1804,.T.)
#1262=ORIENTED_EDGE('',*,*,#1805,.T.)
#1263=ORIENTED_EDGE('',*,*,#1788,.F.)
#1264=ORIENTED_EDGE('',*,*,#1753,.F.)
#1265=ORIENTED_EDGE('',*,*,#1806,.F.)
#1266=ORIENTED_EDGE('',*,*,#1651,.T.)
#1267=ORIENTED_EDGE('',*,*,#1698,.T.)
#1268=ORIENTED_EDGE('',*,*,#1605,.F.)
#1269=CARTESIAN_POINT('',(3.15395315343796E-05,-0.0587502707202718,0.0908600003322962))
#1270=DIRECTION('',(6.66521182890041E-16,1.0,-1.07186937277351E-15))
#1271=DIRECTION('',(1.0,-6.66521182890031E-16,9.4866877317943E-15))
#1272=ORIENTED_EDGE('',*,*,#1604,.T.)
#1273=ORIENTED_EDGE('',*,*,#1807,.F.)
#1274=ORIENTED_EDGE('',*,*,#1652,.F.)
#1275=ORIENTED_EDGE('',*,*,#1806,.T.)
#1276=CARTESIAN_POINT('',(-6.86112007861868E-09,-0.0608202707202717,0.09521))
#1277=DIRECTION('',(1.12812798801059E-29,1.0,-3.49148336110938E-15))
#1278=DIRECTION('',(-1.0,0.0,-3.23108510433268E-15))
#1279=ORIENTED_EDGE('',*,*,#1600,.T.)
#1280=ORIENTED_EDGE('',*,*,#1808,.F.)
#1281=ORIENTED_EDGE('',*,*,#1602,.T.)
#1282=ORIENTED_EDGE('',*,*,#1809,.F.)
#1283=CARTESIAN_POINT('',(-0.0249999999762012,-0.0500000176112282,0.0952099999999999))
#1284=DIRECTION('',(1.0,-6.93889486268452E-17,3.23108510433268E-15))
#1285=DIRECTION('',(6.93889486268452E-17,1.0,2.24201598313505E-31))
#1286=ORIENTED_EDGE('',*,*,#1596,.T.)
#1287=ORIENTED_EDGE('',*,*,#1810,.T.)
#1288=ORIENTED_EDGE('',*,*,#1598,.T.)
#1289=ORIENTED_EDGE('',*,*,#1811,.F.)
#1290=CARTESIAN_POINT('',(-0.0249999999762012,-2.08166817117217E-17,0.0952099999999999))
#1291=DIRECTION('',(-1.0,6.93889486268453E-17,-3.23108510433268E-15))
#1292=DIRECTION('',(6.93889486268453E-17,1.0,2.24201598313505E-31))
#1293=ORIENTED_EDGE('',*,*,#1592,.T.)
#1294=ORIENTED_EDGE('',*,*,#1812,.T.)
#1295=ORIENTED_EDGE('',*,*,#1594,.T.)
#1296=ORIENTED_EDGE('',*,*,#1813,.F.)
#1297=CARTESIAN_POINT('',(-0.0250000068373214,0.0500000176112281,0.0952099999999999))
#1298=DIRECTION('',(-1.0,6.93889486268452E-17,-3.23108510433268E-15))
#1299=DIRECTION('',(6.93889486268452E-17,1.0,2.24201598313505E-31))
#1300=ORIENTED_EDGE('',*,*,#1588,.T.)
#1301=ORIENTED_EDGE('',*,*,#1814,.T.)
#1302=ORIENTED_EDGE('',*,*,#1590,.T.)
#1303=ORIENTED_EDGE('',*,*,#1815,.T.)
#1304=CARTESIAN_POINT('',(-0.0249999999762012,-2.08166817117217E-17,0.0952099999999999))
#1305=DIRECTION('',(-1.0,6.93889486268453E-17,-3.23108510433268E-15))
#1306=DIRECTION('',(6.93889486268453E-17,1.0,2.24201598313505E-31))
#1307=ORIENTED_EDGE('',*,*,#1584,.T.)
#1308=ORIENTED_EDGE('',*,*,#1816,.T.)
#1309=ORIENTED_EDGE('',*,*,#1586,.T.)
#1310=ORIENTED_EDGE('',*,*,#1817,.T.)
#1311=CARTESIAN_POINT('',(-0.0250000068373214,0.0500000176112281,0.0952099999999999))
#1312=DIRECTION('',(-1.0,6.93889486268452E-17,-3.23108510433268E-15))
#1313=DIRECTION('',(6.93889486268452E-17,1.0,2.24201598313505E-31))
#1314=ORIENTED_EDGE('',*,*,#1815,.F.)
#1315=ORIENTED_EDGE('',*,*,#1589,.F.)
#1316=ORIENTED_EDGE('',*,*,#1784,.F.)
#1317=ORIENTED_EDGE('',*,*,#1818,.F.)
#1318=ORIENTED_EDGE('',*,*,#1683,.F.)
#1319=ORIENTED_EDGE('',*,*,#1578,.F.)
#1320=CARTESIAN_POINT('',(-0.0249999999762012,-0.00839987970452408,0.0911299999999999))
#1321=DIRECTION('',(1.0,-6.93889486268452E-17,3.23108510433268E-15))
#1322=DIRECTION('',(6.93889486268452E-17,1.0,2.24201598313505E-31))
#1323=ORIENTED_EDGE('',*,*,#1817,.F.)
#1324=ORIENTED_EDGE('',*,*,#1585,.F.)
#1325=ORIENTED_EDGE('',*,*,#1782,.F.)
#1326=ORIENTED_EDGE('',*,*,#1819,.F.)
#1327=ORIENTED_EDGE('',*,*,#1685,.F.)
#1328=ORIENTED_EDGE('',*,*,#1574,.F.)
#1329=CARTESIAN_POINT('',(-0.0249999999762012,-0.00839987970452408,0.0911299999999999))
#1330=DIRECTION('',(1.0,-6.93889486268452E-17,3.23108510433268E-15))
#1331=DIRECTION('',(6.93889486268452E-17,1.0,2.24201598313505E-31))
#1332=ORIENTED_EDGE('',*,*,#1793,.F.)
#1333=ORIENTED_EDGE('',*,*,#1820,.F.)
#1334=ORIENTED_EDGE('',*,*,#1821,.F.)
#1335=ORIENTED_EDGE('',*,*,#1822,.F.)
#1336=ORIENTED_EDGE('',*,*,#1823,.F.)
#1337=ORIENTED_EDGE('',*,*,#1599,.F.)
#1338=ORIENTED_EDGE('',*,*,#1810,.F.)
#1339=CARTESIAN_POINT('',(-0.0149999999762011,3.15463926544935E-05,0.090860000332296))
#1340=DIRECTION('',(-1.0,-3.06988344898383E-15,-9.48668773179429E-15))
#1341=DIRECTION('',(-3.06988344898382E-15,1.0,-1.07186937277355E-15))
#1342=ORIENTED_EDGE('',*,*,#1795,.F.)
#1343=ORIENTED_EDGE('',*,*,#1824,.T.)
#1344=ORIENTED_EDGE('',*,*,#1825,.T.)
#1345=ORIENTED_EDGE('',*,*,#1826,.T.)
#1346=ORIENTED_EDGE('',*,*,#1827,.T.)
#1347=ORIENTED_EDGE('',*,*,#1814,.F.)
#1348=ORIENTED_EDGE('',*,*,#1591,.F.)
#1349=CARTESIAN_POINT('',(-0.0179999999762011,3.15463926544843E-05,0.090860000332296))
#1350=DIRECTION('',(-1.0,-3.06988344898383E-15,-9.48668773179429E-15))
#1351=DIRECTION('',(-3.06988344898382E-15,1.0,-1.07186937277355E-15))
#1352=ORIENTED_EDGE('',*,*,#1801,.F.)
#1353=ORIENTED_EDGE('',*,*,#1828,.F.)
#1354=ORIENTED_EDGE('',*,*,#1829,.F.)
#1355=ORIENTED_EDGE('',*,*,#1830,.F.)
#1356=ORIENTED_EDGE('',*,*,#1831,.F.)
#1357=ORIENTED_EDGE('',*,*,#1595,.F.)
#1358=ORIENTED_EDGE('',*,*,#1812,.F.)
#1359=CARTESIAN_POINT('',(-0.0149999999762013,0.0500315640038826,0.0908600003322959))
#1360=DIRECTION('',(-1.0,-3.06988344898383E-15,-9.48668773179429E-15))
#1361=DIRECTION('',(-3.06988344898382E-15,1.0,-1.07186937277355E-15))
#1362=ORIENTED_EDGE('',*,*,#1803,.F.)
#1363=ORIENTED_EDGE('',*,*,#1832,.T.)
#1364=ORIENTED_EDGE('',*,*,#1833,.T.)
#1365=ORIENTED_EDGE('',*,*,#1834,.T.)
#1366=ORIENTED_EDGE('',*,*,#1835,.T.)
#1367=ORIENTED_EDGE('',*,*,#1816,.F.)
#1368=ORIENTED_EDGE('',*,*,#1587,.F.)
#1369=CARTESIAN_POINT('',(-0.0179999999762013,0.0500315640038826,0.0908600003322959))
#1370=DIRECTION('',(-1.0,-3.06988344898383E-15,-9.48668773179429E-15))
#1371=DIRECTION('',(-3.06988344898382E-15,1.0,-1.07186937277355E-15))
#1372=ORIENTED_EDGE('',*,*,#1580,.T.)
#1373=ORIENTED_EDGE('',*,*,#1836,.T.)
#1374=ORIENTED_EDGE('',*,*,#1582,.T.)
#1375=ORIENTED_EDGE('',*,*,#1837,.F.)
#1376=CARTESIAN_POINT('',(-0.0249999999762012,-0.0500000176112282,0.0952099999999999))
#1377=DIRECTION('',(1.0,-6.93889486268452E-17,3.23108510433268E-15))
#1378=DIRECTION('',(6.93889486268452E-17,1.0,2.24201598313505E-31))
#1379=ORIENTED_EDGE('',*,*,#1833,.F.)
#1380=ORIENTED_EDGE('',*,*,#1838,.F.)
#1381=ORIENTED_EDGE('',*,*,#1830,.T.)
#1382=ORIENTED_EDGE('',*,*,#1839,.T.)
#1383=CARTESIAN_POINT('',(-0.0149999999762013,0.0484500176112282,0.0922943811405922))
#1384=DIRECTION('',(9.75065429799596E-15,-0.499999999999994,-0.866025403784442))
#1385=DIRECTION('',(-2.0847468124197E-15,-0.866025403784442,0.499999999999994))
#1386=ORIENTED_EDGE('',*,*,#1834,.F.)
#1387=ORIENTED_EDGE('',*,*,#1839,.F.)
#1388=ORIENTED_EDGE('',*,*,#1829,.T.)
#1389=ORIENTED_EDGE('',*,*,#1840,.T.)
#1390=CARTESIAN_POINT('',(-0.0149999999762013,0.0515500176112282,0.0922943811405922))
#1391=DIRECTION('',(6.68077084901207E-15,0.500000000000006,-0.866025403784435))
#1392=DIRECTION('',(7.40194091937458E-15,-0.866025403784435,-0.500000000000006))
#1393=ORIENTED_EDGE('',*,*,#1802,.F.)
#1394=ORIENTED_EDGE('',*,*,#1831,.T.)
#1395=ORIENTED_EDGE('',*,*,#1838,.T.)
#1396=ORIENTED_EDGE('',*,*,#1832,.F.)
#1397=CARTESIAN_POINT('',(-0.0149999999762014,0.0469000176112282,0.100199637028918))
#1398=DIRECTION('',(3.0698834489839E-15,-1.0,-7.21676289612112E-15))
#1399=DIRECTION('',(-9.48668773179427E-15,-7.21676289612115E-15,1.0))
#1400=ORIENTED_EDGE('',*,*,#1800,.F.)
#1401=ORIENTED_EDGE('',*,*,#1835,.F.)
#1402=ORIENTED_EDGE('',*,*,#1840,.F.)
#1403=ORIENTED_EDGE('',*,*,#1828,.T.)
#1404=CARTESIAN_POINT('',(-0.0149999999762014,0.0531000176112282,0.100199637028918))
#1405=DIRECTION('',(-3.0698834489839E-15,1.0,7.36654640637973E-15))
#1406=DIRECTION('',(9.48668773179427E-15,7.36654640637976E-15,-1.0))
#1407=ORIENTED_EDGE('',*,*,#1825,.F.)
#1408=ORIENTED_EDGE('',*,*,#1841,.F.)
#1409=ORIENTED_EDGE('',*,*,#1822,.T.)
#1410=ORIENTED_EDGE('',*,*,#1842,.T.)
#1411=CARTESIAN_POINT('',(-0.0149999999762011,-0.00154999999999989,0.0922943811405922))
#1412=DIRECTION('',(9.75065429799596E-15,-0.499999999999994,-0.866025403784442))
#1413=DIRECTION('',(-2.0847468124197E-15,-0.866025403784442,0.499999999999994))
#1414=ORIENTED_EDGE('',*,*,#1826,.F.)
#1415=ORIENTED_EDGE('',*,*,#1842,.F.)
#1416=ORIENTED_EDGE('',*,*,#1821,.T.)
#1417=ORIENTED_EDGE('',*,*,#1843,.T.)
#1418=CARTESIAN_POINT('',(-0.0149999999762011,0.00155000000000011,0.0922943811405923))
#1419=DIRECTION('',(6.68077084901207E-15,0.500000000000006,-0.866025403784435))
#1420=DIRECTION('',(7.40194091937458E-15,-0.866025403784435,-0.500000000000006))
#1421=ORIENTED_EDGE('',*,*,#1794,.F.)
#1422=ORIENTED_EDGE('',*,*,#1823,.T.)
#1423=ORIENTED_EDGE('',*,*,#1841,.T.)
#1424=ORIENTED_EDGE('',*,*,#1824,.F.)
#1425=CARTESIAN_POINT('',(-0.0149999999762012,-0.00309999999999995,0.100199637028918))
#1426=DIRECTION('',(3.0698834489839E-15,-1.0,-7.21676289612112E-15))
#1427=DIRECTION('',(-9.48668773179427E-15,-7.21676289612115E-15,1.0))
#1428=ORIENTED_EDGE('',*,*,#1792,.F.)
#1429=ORIENTED_EDGE('',*,*,#1827,.F.)
#1430=ORIENTED_EDGE('',*,*,#1843,.F.)
#1431=ORIENTED_EDGE('',*,*,#1820,.T.)
#1432=CARTESIAN_POINT('',(-0.0149999999762012,0.00310000000000004,0.100199637028918))
#1433=DIRECTION('',(-3.0698834489839E-15,1.0,7.36654640637973E-15))
#1434=DIRECTION('',(9.48668773179427E-15,7.36654640637976E-15,-1.0))
#1435=ORIENTED_EDGE('',*,*,#1746,.F.)
#1436=ORIENTED_EDGE('',*,*,#1687,.T.)
#1437=ORIENTED_EDGE('',*,*,#1844,.F.)
#1438=ORIENTED_EDGE('',*,*,#1780,.F.)
#1439=CARTESIAN_POINT('',(-6.8611227787438E-09,0.070225007622288,0.09113))
#1440=DIRECTION('',(3.23108510433268E-15,0.0,-1.0))
#1441=DIRECTION('',(-1.0,0.0,-3.23108510433268E-15))
#1442=ORIENTED_EDGE('',*,*,#1781,.T.)
#1443=ORIENTED_EDGE('',*,*,#1844,.T.)
#1444=ORIENTED_EDGE('',*,*,#1686,.T.)
#1445=ORIENTED_EDGE('',*,*,#1819,.T.)
#1446=CARTESIAN_POINT('',(-0.0250000068373214,0.0390000176112278,0.0911299999999999))
#1447=DIRECTION('',(-3.23108510433268E-15,0.0,1.0))
#1448=DIRECTION('',(-0.707106781186547,0.707106781186547,-2.28472218786448E-15))
#1449=ORIENTED_EDGE('',*,*,#1789,.F.)
#1450=ORIENTED_EDGE('',*,*,#1805,.F.)
#1451=ORIENTED_EDGE('',*,*,#1845,.T.)
#1452=ORIENTED_EDGE('',*,*,#1846,.F.)
#1453=CARTESIAN_POINT('',(-0.00310000686112027,-0.0571502707202718,0.106417372055837))
#1454=DIRECTION('',(-1.0,6.66521182890022E-16,-1.7775320000689E-14))
#1455=DIRECTION('',(1.7775320000689E-14,-1.07186937277352E-15,-1.0))
#1456=ORIENTED_EDGE('',*,*,#1804,.F.)
#1457=ORIENTED_EDGE('',*,*,#1758,.F.)
#1458=ORIENTED_EDGE('',*,*,#1847,.F.)
#1459=ORIENTED_EDGE('',*,*,#1845,.F.)
#1460=CARTESIAN_POINT('',(-0.00165000686112003,-0.0571502707202718,0.0923521161675113))
#1461=DIRECTION('',(-0.499999999999985,-5.95005514915351E-16,-0.866025403784447))
#1462=DIRECTION('',(0.866025403784447,-1.11315896292997E-15,-0.499999999999985))
#1463=ORIENTED_EDGE('',*,*,#1754,.T.)
#1464=ORIENTED_EDGE('',*,*,#1625,.T.)
#1465=ORIENTED_EDGE('',*,*,#1695,.F.)
#1466=ORIENTED_EDGE('',*,*,#1657,.F.)
#1467=ORIENTED_EDGE('',*,*,#1847,.T.)
#1468=ORIENTED_EDGE('',*,*,#1757,.F.)
#1469=ORIENTED_EDGE('',*,*,#1751,.F.)
#1470=ORIENTED_EDGE('',*,*,#1790,.F.)
#1471=ORIENTED_EDGE('',*,*,#1846,.T.)
#1472=CARTESIAN_POINT('',(3.15395315343817E-05,-0.0555502707202718,0.0908600003322962))
#1473=DIRECTION('',(6.66521182890041E-16,1.0,-1.07186937277351E-15))
#1474=DIRECTION('',(1.0,-6.66521182890031E-16,9.4866877317943E-15))
#1475=ORIENTED_EDGE('',*,*,#1759,.F.)
#1476=ORIENTED_EDGE('',*,*,#1787,.F.)
#1477=ORIENTED_EDGE('',*,*,#1676,.T.)
#1478=ORIENTED_EDGE('',*,*,#1680,.T.)
#1479=ORIENTED_EDGE('',*,*,#1760,.F.)
#1480=ORIENTED_EDGE('',*,*,#1807,.T.)
#1481=ORIENTED_EDGE('',*,*,#1607,.T.)
#1482=CARTESIAN_POINT('',(-6.86112006135726E-09,-0.0467202707202719,0.09113))
#1483=DIRECTION('',(3.23108510433268E-15,0.0,-1.0))
#1484=DIRECTION('',(1.0,0.0,3.23108510433268E-15))
#1485=ORIENTED_EDGE('',*,*,#1576,.T.)
#1486=ORIENTED_EDGE('',*,*,#1682,.F.)
#1487=ORIENTED_EDGE('',*,*,#1848,.T.)
#1488=ORIENTED_EDGE('',*,*,#1785,.T.)
#1489=CARTESIAN_POINT('',(-0.0250000068373214,-0.0250000176112282,0.0911299999999999))
#1490=DIRECTION('',(-3.23108510433268E-15,0.0,1.0))
#1491=DIRECTION('',(-1.0,1.22460635382238E-16,-3.23108510433268E-15))
#1492=ORIENTED_EDGE('',*,*,#1670,.F.)
#1493=ORIENTED_EDGE('',*,*,#1786,.F.)
#1494=ORIENTED_EDGE('',*,*,#1848,.F.)
#1495=ORIENTED_EDGE('',*,*,#1681,.F.)
#1496=ORIENTED_EDGE('',*,*,#1836,.F.)
#1497=ORIENTED_EDGE('',*,*,#1583,.F.)
#1498=CARTESIAN_POINT('',(-0.0249999999762012,-0.00839987970452408,0.0911299999999999))
#1499=DIRECTION('',(1.0,-6.93889486268452E-17,3.23108510433268E-15))
#1500=DIRECTION('',(6.93889486268452E-17,1.0,2.24201598313505E-31))
#1501=ORIENTED_EDGE('',*,*,#1572,.T.)
#1502=ORIENTED_EDGE('',*,*,#1684,.F.)
#1503=ORIENTED_EDGE('',*,*,#1818,.T.)
#1504=ORIENTED_EDGE('',*,*,#1783,.T.)
#1505=CARTESIAN_POINT('',(-0.0250000068373214,0.0250000176112281,0.0911299999999999))
#1506=DIRECTION('',(-3.23108510433268E-15,0.0,1.0))
#1507=DIRECTION('',(-0.707106781186547,0.707106781186548,-2.28472218786448E-15))
#1508=ORIENTED_EDGE('',*,*,#1581,.T.)
#1509=ORIENTED_EDGE('',*,*,#1837,.T.)
#1510=ORIENTED_EDGE('',*,*,#1799,.F.)
#1511=ORIENTED_EDGE('',*,*,#1849,.T.)
#1512=ORIENTED_EDGE('',*,*,#1850,.T.)
#1513=ORIENTED_EDGE('',*,*,#1851,.T.)
#1514=ORIENTED_EDGE('',*,*,#1852,.T.)
#1515=CARTESIAN_POINT('',(-0.017999999976201,-0.0499684712185737,0.090860000332296))
#1516=DIRECTION('',(-1.0,-3.06988344898383E-15,-9.48668773179429E-15))
#1517=DIRECTION('',(-3.06988344898382E-15,1.0,-1.07186937277355E-15))
#1518=ORIENTED_EDGE('',*,*,#1796,.F.)
#1519=ORIENTED_EDGE('',*,*,#1852,.F.)
#1520=ORIENTED_EDGE('',*,*,#1853,.F.)
#1521=ORIENTED_EDGE('',*,*,#1854,.T.)
#1522=CARTESIAN_POINT('',(-0.0149999999762011,-0.0469000176112281,0.100199637028918))
#1523=DIRECTION('',(-3.0698834489839E-15,1.0,7.36654640637973E-15))
#1524=DIRECTION('',(9.48668773179427E-15,7.36654640637976E-15,-1.0))
#1525=ORIENTED_EDGE('',*,*,#1808,.T.)
#1526=ORIENTED_EDGE('',*,*,#1603,.T.)
#1527=ORIENTED_EDGE('',*,*,#1797,.F.)
#1528=ORIENTED_EDGE('',*,*,#1854,.F.)
#1529=ORIENTED_EDGE('',*,*,#1855,.F.)
#1530=ORIENTED_EDGE('',*,*,#1856,.F.)
#1531=ORIENTED_EDGE('',*,*,#1857,.F.)
#1532=CARTESIAN_POINT('',(-0.0149999999762009,-0.0499684712185737,0.090860000332296))
#1533=DIRECTION('',(-1.0,-3.06988344898383E-15,-9.48668773179429E-15))
#1534=DIRECTION('',(-3.06988344898382E-15,1.0,-1.07186937277355E-15))
#1535=ORIENTED_EDGE('',*,*,#1798,.F.)
#1536=ORIENTED_EDGE('',*,*,#1857,.T.)
#1537=ORIENTED_EDGE('',*,*,#1858,.T.)
#1538=ORIENTED_EDGE('',*,*,#1849,.F.)
#1539=CARTESIAN_POINT('',(-0.0149999999762011,-0.0531000176112281,0.100199637028918))
#1540=DIRECTION('',(3.0698834489839E-15,-1.0,-7.21676289612112E-15))
#1541=DIRECTION('',(-9.48668773179427E-15,-7.21676289612115E-15,1.0))
#1542=ORIENTED_EDGE('',*,*,#1851,.F.)
#1543=ORIENTED_EDGE('',*,*,#1859,.F.)
#1544=ORIENTED_EDGE('',*,*,#1855,.T.)
#1545=ORIENTED_EDGE('',*,*,#1853,.T.)
#1546=CARTESIAN_POINT('',(-0.014999999976201,-0.0484500176112281,0.0922943811405923))
#1547=DIRECTION('',(6.68077084901207E-15,0.500000000000006,-0.866025403784435))
#1548=DIRECTION('',(7.40194091937458E-15,-0.866025403784435,-0.500000000000006))
#1549=ORIENTED_EDGE('',*,*,#1850,.F.)
#1550=ORIENTED_EDGE('',*,*,#1858,.F.)
#1551=ORIENTED_EDGE('',*,*,#1856,.T.)
#1552=ORIENTED_EDGE('',*,*,#1859,.T.)
#1553=CARTESIAN_POINT('',(-0.014999999976201,-0.0515500176112281,0.0922943811405923))
#1554=DIRECTION('',(9.75065429799596E-15,-0.499999999999994,-0.866025403784442))
#1555=DIRECTION('',(-2.0847468124197E-15,-0.866025403784442,0.499999999999994))
#1556=ORIENTED_EDGE('',*,*,#1813,.T.)
#1557=ORIENTED_EDGE('',*,*,#1593,.T.)
#1558=CARTESIAN_POINT('',(-0.0099999999762012,-0.00839987970452408,0.0911299999999999))
#1559=DIRECTION('',(1.0,-6.93889486268452E-17,3.23108510433268E-15))
#1560=DIRECTION('',(6.93889486268452E-17,1.0,2.24201598313505E-31))
#1561=ORIENTED_EDGE('',*,*,#1811,.T.)
#1562=ORIENTED_EDGE('',*,*,#1597,.T.)
#1563=CARTESIAN_POINT('',(-0.0099999999762012,-0.00839987970452408,0.0911299999999999))
#1564=DIRECTION('',(1.0,-6.93889486268452E-17,3.23108510433268E-15))
#1565=DIRECTION('',(6.93889486268452E-17,1.0,2.24201598313505E-31))
#1566=ORIENTED_EDGE('',*,*,#1601,.T.)
#1567=ORIENTED_EDGE('',*,*,#1809,.T.)
#1568=CARTESIAN_POINT('',(-0.0099999999762012,-0.00839987970452408,0.0911299999999999))
#1569=DIRECTION('',(1.0,-6.93889486268452E-17,3.23108510433268E-15))
#1570=DIRECTION('',(6.93889486268452E-17,1.0,2.24201598313505E-31))
#1571=COLOUR_RGB('',0.501960813999176,1.0,1.0)
#1572=EDGE_CURVE('',#1860,#1861,#1862,.T.)
#1573=EDGE_CURVE('91:119132',#1860,#1863,#1864,.F.)
#1574=EDGE_CURVE('91:119246',#1863,#1865,#1866,.T.)
#1575=EDGE_CURVE('91:118817',#1861,#1865,#1867,.T.)
#1576=EDGE_CURVE('',#1868,#1869,#1870,.T.)
#1577=EDGE_CURVE('91:119138',#1868,#1871,#1872,.F.)
#1578=EDGE_CURVE('91:119240',#1871,#1873,#1874,.T.)
#1579=EDGE_CURVE('91:118811',#1869,#1873,#1875,.T.)
#1580=EDGE_CURVE('',#1876,#1877,#1878,.T.)
#1581=EDGE_CURVE('91:119297',#1879,#1876,#1880,.T.)
#1582=EDGE_CURVE('',#1881,#1879,#1882,.T.)
#1583=EDGE_CURVE('91:119300',#1881,#1877,#1883,.T.)
#1584=EDGE_CURVE('',#1884,#1885,#1886,.T.)
#1585=EDGE_CURVE('91:119234',#1884,#1887,#1888,.T.)
#1586=EDGE_CURVE('',#1889,#1887,#1890,.T.)
#1587=EDGE_CURVE('91:119231',#1889,#1885,#1891,.T.)
#1588=EDGE_CURVE('',#1892,#1893,#1894,.T.)
#1589=EDGE_CURVE('91:119228',#1892,#1895,#1896,.T.)
#1590=EDGE_CURVE('',#1897,#1895,#1898,.T.)
#1591=EDGE_CURVE('91:119225',#1897,#1893,#1899,.T.)
#1592=EDGE_CURVE('',#1900,#1901,#1902,.T.)
#1593=EDGE_CURVE('91:119222',#1903,#1900,#1904,.T.)
#1594=EDGE_CURVE('',#1905,#1903,#1906,.T.)
#1595=EDGE_CURVE('91:119219',#1905,#1901,#1907,.T.)
#1596=EDGE_CURVE('',#1908,#1909,#1910,.T.)
#1597=EDGE_CURVE('91:119216',#1911,#1908,#1912,.T.)
#1598=EDGE_CURVE('',#1913,#1911,#1914,.T.)
#1599=EDGE_CURVE('91:119213',#1913,#1909,#1915,.T.)
#1600=EDGE_CURVE('',#1916,#1917,#1918,.T.)
#1601=EDGE_CURVE('91:119210',#1919,#1916,#1920,.F.)
#1602=EDGE_CURVE('',#1921,#1919,#1922,.T.)
#1603=EDGE_CURVE('91:119207',#1917,#1921,#1923,.T.)
#1604=EDGE_CURVE('',#1924,#1925,#1926,.T.)
#1605=EDGE_CURVE('91:119201',#1924,#1927,#1928,.T.)
#1606=EDGE_CURVE('91:118862',#1929,#1927,#1930,.T.)
#1607=EDGE_CURVE('91:119204',#1925,#1929,#1931,.T.)
#1608=EDGE_CURVE('',#1932,#1933,#1934,.T.)
#1609=EDGE_CURVE('91:119156',#1935,#1932,#1936,.T.)
#1610=EDGE_CURVE('91:119156',#1937,#1935,#1938,.T.)
#1611=EDGE_CURVE('',#1939,#1937,#1940,.T.)
#1612=EDGE_CURVE('91:118799',#1939,#1941,#1942,.T.)
#1613=EDGE_CURVE('91:118799',#1941,#1933,#1943,.T.)
#1614=EDGE_CURVE('',#1944,#1945,#1946,.T.)
#1615=EDGE_CURVE('91:119075',#1947,#1944,#1948,.F.)
#1616=EDGE_CURVE('91:118910',#1949,#1947,#1950,.T.)
#1617=EDGE_CURVE('91:118838',#1949,#1945,#1951,.T.)
#1618=EDGE_CURVE('',#1952,#1953,#1954,.T.)
#1619=EDGE_CURVE('91:119066',#1955,#1952,#1956,.F.)
#1620=EDGE_CURVE('91:119069',#1957,#1955,#1958,.T.)
#1621=EDGE_CURVE('91:118844',#1957,#1953,#1959,.T.)
#1622=EDGE_CURVE('',#1960,#1961,#1962,.T.)
#1623=EDGE_CURVE('91:119045',#1963,#1960,#1964,.T.)
#1624=EDGE_CURVE('91:118856',#1963,#1965,#1966,.T.)
#1625=EDGE_CURVE('91:119042',#1961,#1965,#1967,.T.)
#1626=EDGE_CURVE('',#1968,#1969,#1970,.T.)
#1627=EDGE_CURVE('91:118982',#1968,#1971,#1972,.T.)
#1628=EDGE_CURVE('',#1973,#1971,#1974,.T.)
#1629=EDGE_CURVE('91:118985',#1969,#1973,#1975,.T.)
#1630=EDGE_CURVE('',#1976,#1977,#1978,.T.)
#1631=EDGE_CURVE('91:118901',#1979,#1976,#1980,.T.)
#1632=EDGE_CURVE('',#1981,#1979,#1982,.T.)
#1633=EDGE_CURVE('91:118898',#1977,#1981,#1983,.T.)
#1634=EDGE_CURVE('',#1984,#1985,#1986,.T.)
#1635=EDGE_CURVE('91:118895',#1987,#1984,#1988,.T.)
#1636=EDGE_CURVE('',#1989,#1987,#1990,.T.)
#1637=EDGE_CURVE('91:118892',#1985,#1989,#1991,.T.)
#1638=EDGE_CURVE('',#1992,#1993,#1994,.T.)
#1639=EDGE_CURVE('91:118889',#1992,#1995,#1996,.T.)
#1640=EDGE_CURVE('',#1997,#1995,#1998,.T.)
#1641=EDGE_CURVE('91:118886',#1993,#1997,#1999,.T.)
#1642=EDGE_CURVE('',#2000,#2001,#2002,.T.)
#1643=EDGE_CURVE('91:118883',#2000,#2003,#2004,.T.)
#1644=EDGE_CURVE('',#2005,#2003,#2006,.T.)
#1645=EDGE_CURVE('91:118880',#2001,#2005,#2007,.T.)
#1646=EDGE_CURVE('',#2008,#2009,#2010,.T.)
#1647=EDGE_CURVE('91:118877',#2008,#2011,#2012,.F.)
#1648=EDGE_CURVE('',#2013,#2011,#2014,.T.)
#1649=EDGE_CURVE('91:118874',#2013,#2009,#2015,.T.)
#1650=EDGE_CURVE('',#2016,#2017,#2018,.T.)
#1651=EDGE_CURVE('91:118865',#2019,#2016,#2020,.T.)
#1652=EDGE_CURVE('91:118868',#2019,#2021,#2022,.T.)
#1653=EDGE_CURVE('91:118871',#2021,#2017,#2023,.T.)
#1654=EDGE_CURVE('',#2024,#2025,#2026,.T.)
#1655=EDGE_CURVE('91:118859',#2027,#2024,#2028,.T.)
#1656=EDGE_CURVE('91:118850',#2029,#2027,#2030,.T.)
#1657=EDGE_CURVE('91:118853',#2029,#2025,#2031,.T.)
#1658=EDGE_CURVE('',#2032,#2033,#2034,.T.)
#1659=EDGE_CURVE('91:118775',#2032,#2035,#2036,.T.)
#1660=EDGE_CURVE('91:118778',#2035,#2037,#2038,.T.)
#1661=EDGE_CURVE('91:118769',#2037,#2033,#2039,.T.)
#1662=EDGE_CURVE('',#2040,#2041,#2042,.T.)
#1663=EDGE_CURVE('91:118763',#2040,#2043,#2044,.T.)
#1664=EDGE_CURVE('91:118766',#2043,#2045,#2046,.T.)
#1665=EDGE_CURVE('91:118757',#2045,#2041,#2047,.T.)
#1666=EDGE_CURVE('91:118757',#2041,#2048,#2049,.T.)
#1667=EDGE_CURVE('91:118760',#2048,#2050,#2051,.T.)
#1668=EDGE_CURVE('91:118763',#2050,#2040,#2052,.T.)
#1669=EDGE_CURVE('91:118769',#2033,#2053,#2054,.T.)
#1670=EDGE_CURVE('91:118772',#2053,#2055,#2056,.T.)
#1671=EDGE_CURVE('91:118775',#2055,#2032,#2057,.T.)
#1672=EDGE_CURVE('91:118781',#2048,#2058,#2059,.T.)
#1673=EDGE_CURVE('91:118784',#2058,#2060,#2061,.T.)
#1674=EDGE_CURVE('91:118787',#2050,#2060,#2062,.T.)
#1675=EDGE_CURVE('91:118790',#2035,#2063,#2064,.T.)
#1676=EDGE_CURVE('91:118793',#2065,#2063,#2066,.T.)
#1677=EDGE_CURVE('91:118796',#2037,#2065,#2067,.T.)
#1678=EDGE_CURVE('91:118799',#1933,#1939,#2068,.T.)
#1679=EDGE_CURVE('91:118802',#2060,#2069,#2070,.T.)
#1680=EDGE_CURVE('91:118805',#2063,#2069,#2071,.T.)
#1681=EDGE_CURVE('91:118808',#2055,#2072,#2073,.T.)
#1682=EDGE_CURVE('91:118811',#2072,#1869,#2074,.T.)
#1683=EDGE_CURVE('91:118814',#1873,#2075,#2076,.T.)
#1684=EDGE_CURVE('91:118817',#2075,#1861,#2077,.T.)
#1685=EDGE_CURVE('91:118820',#1865,#2078,#2079,.T.)
#1686=EDGE_CURVE('91:118823',#2080,#2078,#2081,.F.)
#1687=EDGE_CURVE('91:118826',#2082,#2080,#2083,.F.)
#1688=EDGE_CURVE('91:118829',#2082,#2084,#2085,.F.)
#1689=EDGE_CURVE('91:118832',#2084,#2086,#2087,.F.)
#1690=EDGE_CURVE('91:118835',#2088,#2086,#2089,.T.)
#1691=EDGE_CURVE('91:118838',#1945,#2088,#2090,.T.)
#1692=EDGE_CURVE('91:118841',#2091,#1949,#2092,.T.)
#1693=EDGE_CURVE('91:118844',#1953,#2091,#2093,.T.)
#1694=EDGE_CURVE('91:118847',#2043,#1957,#2094,.T.)
#1695=EDGE_CURVE('91:118853',#2025,#1965,#2095,.T.)
#1696=EDGE_CURVE('91:118859',#2024,#1963,#2096,.T.)
#1697=EDGE_CURVE('91:118871',#2017,#1929,#2097,.T.)
#1698=EDGE_CURVE('91:118865',#2016,#1927,#2098,.T.)
#1699=EDGE_CURVE('91:118874',#2009,#2013,#2099,.T.)
#1700=EDGE_CURVE('91:118877',#2011,#2008,#2100,.F.)
#1701=EDGE_CURVE('91:118880',#2005,#2001,#2101,.T.)
#1702=EDGE_CURVE('91:118883',#2003,#2000,#2102,.T.)
#1703=EDGE_CURVE('91:118886',#1997,#1993,#2103,.T.)
#1704=EDGE_CURVE('91:118889',#1995,#1992,#2104,.T.)
#1705=EDGE_CURVE('91:118892',#1989,#1985,#2105,.T.)
#1706=EDGE_CURVE('91:118895',#1984,#1987,#2106,.T.)
#1707=EDGE_CURVE('91:118898',#1981,#1977,#2107,.T.)
#1708=EDGE_CURVE('91:118901',#1976,#1979,#2108,.T.)
#1709=EDGE_CURVE('91:118904',#1947,#2109,#2110,.F.)
#1710=EDGE_CURVE('91:118907',#2109,#2091,#2111,.T.)
#1711=EDGE_CURVE('91:118913',#2112,#2113,#2114,.F.)
#1712=EDGE_CURVE('91:118916',#2113,#2088,#2115,.T.)
#1713=EDGE_CURVE('91:118919',#2086,#2112,#2116,.F.)
#1714=EDGE_CURVE('91:118922',#2117,#2118,#2119,.T.)
#1715=EDGE_CURVE('91:118925',#2118,#2120,#2121,.T.)
#1716=EDGE_CURVE('91:118928',#2120,#2122,#2123,.T.)
#1717=EDGE_CURVE('91:118931',#2122,#2124,#2125,.T.)
#1718=EDGE_CURVE('91:118934',#2124,#2117,#2126,.T.)
#1719=EDGE_CURVE('91:118937',#2127,#2128,#2129,.T.)
#1720=EDGE_CURVE('91:118940',#2130,#2128,#2131,.T.)
#1721=EDGE_CURVE('91:118943',#2132,#2130,#2133,.T.)
#1722=EDGE_CURVE('91:118946',#2134,#2132,#2135,.T.)
#1723=EDGE_CURVE('91:118949',#2127,#2134,#2136,.T.)
#1724=EDGE_CURVE('91:118952',#2137,#2138,#2139,.T.)
#1725=EDGE_CURVE('91:118955',#2138,#2140,#2141,.T.)
#1726=EDGE_CURVE('91:118958',#2140,#2142,#2143,.T.)
#1727=EDGE_CURVE('91:118961',#2142,#2144,#2145,.T.)
#1728=EDGE_CURVE('91:118964',#2144,#2137,#2146,.T.)
#1729=EDGE_CURVE('91:118967',#2147,#2148,#2149,.T.)
#1730=EDGE_CURVE('91:118970',#2150,#2148,#2151,.T.)
#1731=EDGE_CURVE('91:118973',#2152,#2150,#2153,.T.)
#1732=EDGE_CURVE('91:118976',#2154,#2152,#2155,.T.)
#1733=EDGE_CURVE('91:118979',#2147,#2154,#2156,.T.)
#1734=EDGE_CURVE('91:118985',#1973,#1969,#2157,.T.)
#1735=EDGE_CURVE('91:118982',#1971,#1968,#2158,.T.)
#1736=EDGE_CURVE('91:118988',#2142,#2152,#2159,.T.)
#1737=EDGE_CURVE('91:118991',#2140,#2154,#2160,.T.)
#1738=EDGE_CURVE('91:118994',#2144,#2150,#2161,.T.)
#1739=EDGE_CURVE('91:118997',#2138,#2147,#2162,.T.)
#1740=EDGE_CURVE('91:119000',#2148,#2137,#2163,.T.)
#1741=EDGE_CURVE('91:119003',#2122,#2132,#2164,.T.)
#1742=EDGE_CURVE('91:119006',#2120,#2134,#2165,.T.)
#1743=EDGE_CURVE('91:119009',#2124,#2130,#2166,.T.)
#1744=EDGE_CURVE('91:119012',#2118,#2127,#2167,.T.)
#1745=EDGE_CURVE('91:119015',#2128,#2117,#2168,.T.)
#1746=EDGE_CURVE('91:119018',#2082,#2169,#2170,.T.)
#1747=EDGE_CURVE('91:119021',#2169,#2171,#2172,.T.)
#1748=EDGE_CURVE('91:119024',#2171,#2084,#2173,.T.)
#1749=EDGE_CURVE('91:119027',#2112,#2171,#2174,.F.)
#1750=EDGE_CURVE('91:119030',#2175,#2176,#2177,.F.)
#1751=EDGE_CURVE('91:119033',#2176,#2178,#2179,.T.)
#1752=EDGE_CURVE('91:119036',#2180,#2178,#2181,.F.)
#1753=EDGE_CURVE('91:119039',#2180,#2175,#2182,.F.)
#1754=EDGE_CURVE('91:119042',#2029,#1961,#2183,.T.)
#1755=EDGE_CURVE('91:119045',#1960,#2027,#2184,.T.)
#1756=EDGE_CURVE('91:119048',#2185,#2180,#2186,.T.)
#1757=EDGE_CURVE('91:119051',#2178,#2187,#2188,.T.)
#1758=EDGE_CURVE('91:119054',#2187,#2185,#2189,.T.)
#1759=EDGE_CURVE('91:119057',#2190,#1929,#2191,.T.)
#1760=EDGE_CURVE('91:119060',#2021,#2069,#2192,.T.)
#1761=EDGE_CURVE('91:119063',#2058,#2190,#2193,.T.)
#1762=EDGE_CURVE('91:119066',#1952,#2109,#2194,.F.)
#1763=EDGE_CURVE('91:119072',#1955,#2045,#2195,.F.)
#1764=EDGE_CURVE('91:119075',#1944,#2113,#2196,.F.)
#1765=EDGE_CURVE('91:119078',#2197,#2198,#2199,.T.)
#1766=EDGE_CURVE('91:119081',#2200,#2198,#2201,.T.)
#1767=EDGE_CURVE('91:119084',#2202,#2200,#2203,.T.)
#1768=EDGE_CURVE('91:119087',#2204,#2202,#2205,.T.)
#1769=EDGE_CURVE('91:119090',#2197,#2204,#2206,.T.)
#1770=EDGE_CURVE('91:119093',#2198,#2207,#2208,.T.)
#1771=EDGE_CURVE('91:119096',#2209,#2207,#2210,.T.)
#1772=EDGE_CURVE('91:119099',#2209,#2200,#2211,.T.)
#1773=EDGE_CURVE('91:119102',#2207,#2212,#2213,.T.)
#1774=EDGE_CURVE('91:119105',#2212,#2214,#2215,.T.)
#1775=EDGE_CURVE('91:119108',#2214,#2216,#2217,.T.)
#1776=EDGE_CURVE('91:119111',#2216,#2209,#2218,.T.)
#1777=EDGE_CURVE('91:119114',#2212,#2197,#2219,.T.)
#1778=EDGE_CURVE('91:119117',#2214,#2204,#2220,.T.)
#1779=EDGE_CURVE('91:119120',#2216,#2202,#2221,.T.)
#1780=EDGE_CURVE('91:119123',#2169,#2222,#2223,.T.)
#1781=EDGE_CURVE('91:119126',#2224,#2222,#2225,.F.)
#1782=EDGE_CURVE('91:119129',#2224,#1863,#2226,.F.)
#1783=EDGE_CURVE('91:119132',#2227,#1860,#2228,.F.)
#1784=EDGE_CURVE('91:119135',#2227,#1871,#2229,.F.)
#1785=EDGE_CURVE('91:119138',#2230,#1868,#2231,.F.)
#1786=EDGE_CURVE('91:119141',#2230,#2053,#2232,.F.)
#1787=EDGE_CURVE('91:119144',#2065,#2190,#2233,.T.)
#1788=EDGE_CURVE('91:119147',#2175,#2234,#2235,.T.)
#1789=EDGE_CURVE('91:119150',#2234,#2236,#2237,.F.)
#1790=EDGE_CURVE('91:119153',#2236,#2176,#2238,.T.)
#1791=EDGE_CURVE('91:119156',#1932,#1937,#2239,.T.)
#1792=EDGE_CURVE('91:119159',#2240,#2241,#2242,.T.)
#1793=EDGE_CURVE('91:119162',#2241,#2243,#2244,.T.)
#1794=EDGE_CURVE('91:119165',#2243,#2245,#2246,.T.)
#1795=EDGE_CURVE('91:119168',#2245,#2240,#2247,.T.)
#1796=EDGE_CURVE('91:119171',#2248,#2249,#2250,.T.)
#1797=EDGE_CURVE('91:119174',#2249,#2251,#2252,.T.)
#1798=EDGE_CURVE('91:119177',#2251,#2253,#2254,.T.)
#1799=EDGE_CURVE('91:119180',#2253,#2248,#2255,.T.)
#1800=EDGE_CURVE('91:119183',#2256,#2257,#2258,.T.)
#1801=EDGE_CURVE('91:119186',#2257,#2259,#2260,.T.)
#1802=EDGE_CURVE('91:119189',#2259,#2261,#2262,.T.)
#1803=EDGE_CURVE('91:119192',#2261,#2256,#2263,.T.)
#1804=EDGE_CURVE('91:119195',#2185,#2264,#2265,.T.)
#1805=EDGE_CURVE('91:119198',#2264,#2234,#2266,.F.)
#1806=EDGE_CURVE('91:119201',#2019,#1924,#2267,.T.)
#1807=EDGE_CURVE('91:119204',#2021,#1925,#2268,.T.)
#1808=EDGE_CURVE('91:119207',#1921,#1917,#2269,.T.)
#1809=EDGE_CURVE('91:119210',#1916,#1919,#2270,.F.)
#1810=EDGE_CURVE('91:119213',#1909,#1913,#2271,.T.)
#1811=EDGE_CURVE('91:119216',#1908,#1911,#2272,.T.)
#1812=EDGE_CURVE('91:119219',#1901,#1905,#2273,.T.)
#1813=EDGE_CURVE('91:119222',#1900,#1903,#2274,.T.)
#1814=EDGE_CURVE('91:119225',#1893,#1897,#2275,.T.)
#1815=EDGE_CURVE('91:119228',#1895,#1892,#2276,.T.)
#1816=EDGE_CURVE('91:119231',#1885,#1889,#2277,.T.)
#1817=EDGE_CURVE('91:119234',#1887,#1884,#2278,.T.)
#1818=EDGE_CURVE('91:119237',#2075,#2227,#2279,.T.)
#1819=EDGE_CURVE('91:119243',#2078,#2224,#2280,.F.)
#1820=EDGE_CURVE('91:119249',#2281,#2241,#2282,.T.)
#1821=EDGE_CURVE('91:119252',#2283,#2281,#2284,.T.)
#1822=EDGE_CURVE('91:119255',#2285,#2283,#2286,.T.)
#1823=EDGE_CURVE('91:119258',#2243,#2285,#2287,.T.)
#1824=EDGE_CURVE('91:119261',#2245,#2288,#2289,.T.)
#1825=EDGE_CURVE('91:119264',#2288,#2290,#2291,.T.)
#1826=EDGE_CURVE('91:119267',#2290,#2292,#2293,.T.)
#1827=EDGE_CURVE('91:119270',#2292,#2240,#2294,.T.)
#1828=EDGE_CURVE('91:119273',#2295,#2257,#2296,.T.)
#1829=EDGE_CURVE('91:119276',#2297,#2295,#2298,.T.)
#1830=EDGE_CURVE('91:119279',#2299,#2297,#2300,.T.)
#1831=EDGE_CURVE('91:119282',#2259,#2299,#2301,.T.)
#1832=EDGE_CURVE('91:119285',#2261,#2302,#2303,.T.)
#1833=EDGE_CURVE('91:119288',#2302,#2304,#2305,.T.)
#1834=EDGE_CURVE('91:119291',#2304,#2306,#2307,.T.)
#1835=EDGE_CURVE('91:119294',#2306,#2256,#2308,.T.)
#1836=EDGE_CURVE('91:119300',#1877,#1881,#2309,.T.)
#1837=EDGE_CURVE('91:119297',#1876,#1879,#2310,.T.)
#1838=EDGE_CURVE('91:119303',#2299,#2302,#2311,.T.)
#1839=EDGE_CURVE('91:119306',#2297,#2304,#2312,.T.)
#1840=EDGE_CURVE('91:119309',#2295,#2306,#2313,.T.)
#1841=EDGE_CURVE('91:119312',#2285,#2288,#2314,.T.)
#1842=EDGE_CURVE('91:119315',#2283,#2290,#2315,.T.)
#1843=EDGE_CURVE('91:119318',#2281,#2292,#2316,.T.)
#1844=EDGE_CURVE('91:119321',#2222,#2080,#2317,.T.)
#1845=EDGE_CURVE('91:119324',#2264,#2318,#2319,.F.)
#1846=EDGE_CURVE('91:119327',#2236,#2318,#2320,.T.)
#1847=EDGE_CURVE('91:119330',#2318,#2187,#2321,.T.)
#1848=EDGE_CURVE('91:119333',#2072,#2230,#2322,.T.)
#1849=EDGE_CURVE('91:119336',#2253,#2323,#2324,.T.)
#1850=EDGE_CURVE('91:119339',#2323,#2325,#2326,.T.)
#1851=EDGE_CURVE('91:119342',#2325,#2327,#2328,.T.)
#1852=EDGE_CURVE('91:119345',#2327,#2248,#2329,.T.)
#1853=EDGE_CURVE('91:119348',#2330,#2327,#2331,.T.)
#1854=EDGE_CURVE('91:119351',#2330,#2249,#2332,.T.)
#1855=EDGE_CURVE('91:119354',#2333,#2330,#2334,.T.)
#1856=EDGE_CURVE('91:119357',#2335,#2333,#2336,.T.)
#1857=EDGE_CURVE('91:119360',#2251,#2335,#2337,.T.)
#1858=EDGE_CURVE('91:119363',#2335,#2323,#2338,.T.)
#1859=EDGE_CURVE('91:119366',#2333,#2325,#2339,.T.)
#1860=VERTEX_POINT('',#2340)
#1861=VERTEX_POINT('',#2341)
#1862=LINE('',#2342,#2343)
#1863=VERTEX_POINT('',#2344)
#1864=CIRCLE('',#2345,0.016)
#1865=VERTEX_POINT('',#2346)
#1866=LINE('',#2347,#2348)
#1867=CIRCLE('',#2349,0.016)
#1868=VERTEX_POINT('',#2350)
#1869=VERTEX_POINT('',#2351)
#1870=LINE('',#2352,#2353)
#1871=VERTEX_POINT('',#2354)
#1872=CIRCLE('',#2355,0.016)
#1873=VERTEX_POINT('',#2356)
#1874=LINE('',#2357,#2358)
#1875=CIRCLE('',#2359,0.016)
#1876=VERTEX_POINT('',#2360)
#1877=VERTEX_POINT('',#2361)
#1878=LINE('',#2362,#2363)
#1879=VERTEX_POINT('',#2364)
#1880=CIRCLE('',#2365,0.0016)
#1881=VERTEX_POINT('',#2366)
#1882=LINE('',#2367,#2368)
#1883=CIRCLE('',#2369,0.0016)
#1884=VERTEX_POINT('',#2370)
#1885=VERTEX_POINT('',#2371)
#1886=LINE('',#2372,#2373)
#1887=VERTEX_POINT('',#2374)
#1888=CIRCLE('',#2375,0.0016)
#1889=VERTEX_POINT('',#2376)
#1890=LINE('',#2377,#2378)
#1891=CIRCLE('',#2379,0.0016)
#1892=VERTEX_POINT('',#2380)
#1893=VERTEX_POINT('',#2381)
#1894=LINE('',#2382,#2383)
#1895=VERTEX_POINT('',#2384)
#1896=CIRCLE('',#2385,0.0016)
#1897=VERTEX_POINT('',#2386)
#1898=LINE('',#2387,#2388)
#1899=CIRCLE('',#2389,0.0016)
#1900=VERTEX_POINT('',#2390)
#1901=VERTEX_POINT('',#2391)
#1902=LINE('',#2392,#2393)
#1903=VERTEX_POINT('',#2394)
#1904=CIRCLE('',#2395,0.0016)
#1905=VERTEX_POINT('',#2396)
#1906=LINE('',#2397,#2398)
#1907=CIRCLE('',#2399,0.0016)
#1908=VERTEX_POINT('',#2400)
#1909=VERTEX_POINT('',#2401)
#1910=LINE('',#2402,#2403)
#1911=VERTEX_POINT('',#2404)
#1912=CIRCLE('',#2405,0.0016)
#1913=VERTEX_POINT('',#2406)
#1914=LINE('',#2407,#2408)
#1915=CIRCLE('',#2409,0.0016)
#1916=VERTEX_POINT('',#2410)
#1917=VERTEX_POINT('',#2411)
#1918=LINE('',#2412,#2413)
#1919=VERTEX_POINT('',#2414)
#1920=CIRCLE('',#2415,0.0016)
#1921=VERTEX_POINT('',#2416)
#1922=LINE('',#2417,#2418)
#1923=CIRCLE('',#2419,0.0016)
#1924=VERTEX_POINT('',#2420)
#1925=VERTEX_POINT('',#2421)
#1926=LINE('',#2422,#2423)
#1927=VERTEX_POINT('',#2424)
#1928=CIRCLE('',#2425,0.0016)
#1929=VERTEX_POINT('',#2426)
#1930=LINE('',#2427,#2428)
#1931=B_SPLINE_CURVE_WITH_KNOTS('',3,(#2429,#2430,#2431,#2432,#2433,#2434,#2435,#2436,#2437,#2438,#2439,#2440,#2441,#2442,#2443,#2444),.UNSPECIFIED.,.F.,.F.,(4,3,3,3,3,4),(0.00482500883040182,0.00554312687968257,0.00601606092715284,0.00639845208827197,0.00711564833658629,0.00723751667616151),.UNSPECIFIED.)
#1932=VERTEX_POINT('',#2445)
#1933=VERTEX_POINT('',#2446)
#1934=LINE('',#2447,#2448)
#1935=VERTEX_POINT('',#2449)
#1936=CIRCLE('',#2450,0.0042)
#1937=VERTEX_POINT('',#2451)
#1938=CIRCLE('',#2452,0.0042)
#1939=VERTEX_POINT('',#2453)
#1940=LINE('',#2454,#2455)
#1941=VERTEX_POINT('',#2456)
#1942=CIRCLE('',#2457,0.0042)
#1943=CIRCLE('',#2458,0.0042)
#1944=VERTEX_POINT('',#2459)
#1945=VERTEX_POINT('',#2460)
#1946=LINE('',#2461,#2462)
#1947=VERTEX_POINT('',#2463)
#1948=CIRCLE('',#2464,0.016)
#1949=VERTEX_POINT('',#2465)
#1950=LINE('',#2466,#2467)
#1951=CIRCLE('',#2468,0.016)
#1952=VERTEX_POINT('',#2469)
#1953=VERTEX_POINT('',#2470)
#1954=LINE('',#2471,#2472)
#1955=VERTEX_POINT('',#2473)
#1956=CIRCLE('',#2474,0.016)
#1957=VERTEX_POINT('',#2475)
#1958=LINE('',#2476,#2477)
#1959=CIRCLE('',#2478,0.016)
#1960=VERTEX_POINT('',#2479)
#1961=VERTEX_POINT('',#2480)
#1962=LINE('',#2481,#2482)
#1963=VERTEX_POINT('',#2483)
#1964=B_SPLINE_CURVE_WITH_KNOTS('',3,(#2484,#2485,#2486,#2487,#2488,#2489,#2490,#2491,#2492,#2493,#2494,#2495,#2496,#2497,#2498,#2499,#2500,#2501,#2502,#2503,#2504,#2505,#2506,#2507,#2508,#2509,#2510,#2511),.UNSPECIFIED.,.F.,.F.,(4,3,3,3,3,3,3,3,3,4),(0.00243772422047336,0.00308678236053128,0.00355254728669279,0.00389448154309959,0.00460452092717531,0.00515792062669793,0.00582258122965364,0.00635…
#1965=VERTEX_POINT('',#2512)
#1966=LINE('',#2513,#2514)
#1967=CIRCLE('',#2515,0.0016)
#1968=VERTEX_POINT('',#2516)
#1969=VERTEX_POINT('',#2517)
#1970=LINE('',#2518,#2519)
#1971=VERTEX_POINT('',#2520)
#1972=CIRCLE('',#2521,0.0016)
#1973=VERTEX_POINT('',#2522)
#1974=LINE('',#2523,#2524)
#1975=CIRCLE('',#2525,0.0016)
#1976=VERTEX_POINT('',#2526)
#1977=VERTEX_POINT('',#2527)
#1978=LINE('',#2528,#2529)
#1979=VERTEX_POINT('',#2530)
#1980=CIRCLE('',#2531,0.0016)
#1981=VERTEX_POINT('',#2532)
#1982=LINE('',#2533,#2534)
#1983=CIRCLE('',#2535,0.0016)
#1984=VERTEX_POINT('',#2536)
#1985=VERTEX_POINT('',#2537)
#1986=LINE('',#2538,#2539)
#1987=VERTEX_POINT('',#2540)
#1988=CIRCLE('',#2541,0.0016)
#1989=VERTEX_POINT('',#2542)
#1990=LINE('',#2543,#2544)
#1991=CIRCLE('',#2545,0.0016)
#1992=VERTEX_POINT('',#2546)
#1993=VERTEX_POINT('',#2547)
#1994=LINE('',#2548,#2549)
#1995=VERTEX_POINT('',#2550)
#1996=CIRCLE('',#2551,0.0016)
#1997=VERTEX_POINT('',#2552)
#1998=LINE('',#2553,#2554)
#1999=CIRCLE('',#2555,0.0016)
#2000=VERTEX_POINT('',#2556)
#2001=VERTEX_POINT('',#2557)
#2002=LINE('',#2558,#2559)
#2003=VERTEX_POINT('',#2560)
#2004=CIRCLE('',#2561,0.0016)
#2005=VERTEX_POINT('',#2562)
#2006=LINE('',#2563,#2564)
#2007=CIRCLE('',#2565,0.0016)
#2008=VERTEX_POINT('',#2566)
#2009=VERTEX_POINT('',#2567)
#2010=LINE('',#2568,#2569)
#2011=VERTEX_POINT('',#2570)
[truncated: 1,637 more rows]
