# Supplementary material for: Open-source perfusion system for medium-scale fabrication of demineralized bone matrix chip grafts
Source: HardwareX. 2022 Nov 23;13:e00378. doi: 10.1016/j.ohx.2022.e00378 (PMC9722481; doi:10.1016/j.ohx.2022.e00378)
Supplement: Supplementary data 2 [file mmc2.zip › container_fix.stp]

ISO-10303-21
HEADER
FILE_DESCRIPTION(('STEP AP214'),'1')
FILE_NAME('container_fix.stp','2022-04-06T17:00:59',(' '),(' '),'Spatial InterOp 3D',' ',' ')
FILE_SCHEMA(('AUTOMOTIVE_DESIGN { 1 0 10303 214 1 1 1 1 }'))
ENDSEC
DATA
#1=MECHANICAL_DESIGN_GEOMETRIC_PRESENTATION_REPRESENTATION(' ',(#10),#6)
#2=PRODUCT_DEFINITION_CONTEXT('',#11,'design')
#3=APPLICATION_PROTOCOL_DEFINITION('INTERNATIONAL STANDARD','automotive_design',1994,#11)
#4=PRODUCT_CATEGORY_RELATIONSHIP('NONE','NONE',#12,#13)
#5=SHAPE_DEFINITION_REPRESENTATION(#14,#15)
#6= (GEOMETRIC_REPRESENTATION_CONTEXT(3)GLOBAL_UNCERTAINTY_ASSIGNED_CONTEXT((#18))GLOBAL_UNIT_ASSIGNED_CONTEXT((#20,#21,#22))REPRESENTATION_CONTEXT('NONE','WORKSPACE'))
#10=STYLED_ITEM('',(#24),#25)
#11=APPLICATION_CONTEXT(' ')
#12=PRODUCT_CATEGORY('part','NONE')
#13=PRODUCT_RELATED_PRODUCT_CATEGORY('detail',' ',(#26))
#14=PRODUCT_DEFINITION_SHAPE('NONE','NONE',#27)
#15=ADVANCED_BREP_SHAPE_REPRESENTATION('S\X2\00F3\X0\lido',(#25,#28),#6)
#18=UNCERTAINTY_MEASURE_WITH_UNIT(LENGTH_MEASURE(1.0E-08),#20,'','')
#20= (CONVERSION_BASED_UNIT('METRE',#31)LENGTH_UNIT()NAMED_UNIT(#34))
#21= (NAMED_UNIT(#36)PLANE_ANGLE_UNIT()SI_UNIT($,.RADIAN.))
#22= (NAMED_UNIT(#36)SOLID_ANGLE_UNIT()SI_UNIT($,.STERADIAN.))
#24=PRESENTATION_STYLE_ASSIGNMENT((#42))
#25=MANIFOLD_SOLID_BREP('S\X2\00F3\X0\lido',#43)
#26=PRODUCT('S\X2\00F3\X0\lido','','PART--DESC',(#44))
#27=PRODUCT_DEFINITION('','NONE',#45,#2)
#28=AXIS2_PLACEMENT_3D('',#46,#47,#48)
#31=LENGTH_MEASURE_WITH_UNIT(LENGTH_MEASURE(1.0),#49)
#34=DIMENSIONAL_EXPONENTS(1.0,0.0,0.0,0.0,0.0,0.0,0.0)
#36=DIMENSIONAL_EXPONENTS(0.0,0.0,0.0,0.0,0.0,0.0,0.0)
#42=SURFACE_STYLE_USAGE(.BOTH.,#50)
#43=CLOSED_SHELL('',(#51,#52,#53,#54,#55,#56,#57,#58,#59,#60,#61,#62,#63,#64,#65,#66,#67,#68,#69,#70,#71,#72,#73,#74,#75,#76,#77,#78))
#44=PRODUCT_CONTEXT('',#11,'mechanical')
#45=PRODUCT_DEFINITION_FORMATION_WITH_SPECIFIED_SOURCE(' ','NONE',#26,.NOT_KNOWN.)
#46=CARTESIAN_POINT('',(0.0,0.0,0.0))
#47=DIRECTION('',(0.0,0.0,1.0))
#48=DIRECTION('',(1.0,0.0,0.0))
#49= (NAMED_UNIT(#34)LENGTH_UNIT()SI_UNIT($,.METRE.))
#50=SURFACE_SIDE_STYLE('',(#80))
#51=ADVANCED_FACE('91:119726',(#81),#82,.F.)
#52=ADVANCED_FACE('91:119723',(#83),#84,.T.)
#53=ADVANCED_FACE('91:119720',(#85),#86,.F.)
#54=ADVANCED_FACE('91:119717',(#87),#88,.T.)
#55=ADVANCED_FACE('91:119702',(#89),#90,.F.)
#56=ADVANCED_FACE('91:119699',(#91),#92,.F.)
#57=ADVANCED_FACE('91:119696',(#93),#94,.F.)
#58=ADVANCED_FACE('91:119690',(#95),#96,.T.)
#59=ADVANCED_FACE('91:119672',(#97),#98,.T.)
#60=ADVANCED_FACE('91:119672',(#99),#100,.T.)
#61=ADVANCED_FACE('91:119675',(#101),#102,.T.)
#62=ADVANCED_FACE('91:119678',(#103),#104,.F.)
#63=ADVANCED_FACE('91:119681',(#105,#106),#107,.T.)
#64=ADVANCED_FACE('91:119684',(#108),#109,.T.)
#65=ADVANCED_FACE('91:119687',(#110,#111),#112,.T.)
#66=ADVANCED_FACE('91:119690',(#113),#114,.T.)
#67=ADVANCED_FACE('91:119693',(#115),#116,.T.)
#68=ADVANCED_FACE('91:119696',(#117),#118,.F.)
#69=ADVANCED_FACE('91:119699',(#119),#120,.F.)
#70=ADVANCED_FACE('91:119702',(#121),#122,.F.)
#71=ADVANCED_FACE('91:119705',(#123,#124),#125,.T.)
#72=ADVANCED_FACE('91:119708',(#126,#127),#128,.T.)
#73=ADVANCED_FACE('91:119711',(#129,#130),#131,.T.)
#74=ADVANCED_FACE('91:119714',(#132,#133),#134,.T.)
#75=ADVANCED_FACE('91:119717',(#135),#136,.T.)
#76=ADVANCED_FACE('91:119720',(#137),#138,.F.)
#77=ADVANCED_FACE('91:119723',(#139),#140,.T.)
#78=ADVANCED_FACE('91:119726',(#141),#142,.F.)
#80=SURFACE_STYLE_FILL_AREA(#143)
#81=FACE_OUTER_BOUND('',#144,.T.)
#82=CYLINDRICAL_SURFACE('',#145,0.016)
#83=FACE_OUTER_BOUND('',#146,.T.)
#84=CYLINDRICAL_SURFACE('',#147,0.021)
#85=FACE_OUTER_BOUND('',#148,.T.)
#86=CYLINDRICAL_SURFACE('',#149,0.016)
#87=FACE_OUTER_BOUND('',#150,.T.)
#88=CYLINDRICAL_SURFACE('',#151,0.021)
#89=FACE_OUTER_BOUND('',#152,.T.)
#90=CYLINDRICAL_SURFACE('',#153,0.0016)
#91=FACE_OUTER_BOUND('',#154,.T.)
#92=CYLINDRICAL_SURFACE('',#155,0.0016)
#93=FACE_OUTER_BOUND('',#156,.T.)
#94=CYLINDRICAL_SURFACE('',#157,0.0016)
#95=FACE_OUTER_BOUND('',#158,.T.)
#96=CYLINDRICAL_SURFACE('',#159,0.00217)
#97=FACE_OUTER_BOUND('',#160,.T.)
#98=CYLINDRICAL_SURFACE('',#161,0.00179)
#99=FACE_OUTER_BOUND('',#162,.T.)
#100=CYLINDRICAL_SURFACE('',#163,0.00179)
#101=FACE_OUTER_BOUND('',#164,.T.)
#102=PLANE('',#165)
#103=FACE_OUTER_BOUND('',#166,.T.)
#104=PLANE('',#167)
#105=FACE_OUTER_BOUND('',#168,.T.)
#106=FACE_BOUND('',#169,.T.)
#107=PLANE('',#170)
#108=FACE_OUTER_BOUND('',#171,.T.)
#109=PLANE('',#172)
#110=FACE_BOUND('',#173,.T.)
#111=FACE_OUTER_BOUND('',#174,.T.)
#112=PLANE('',#175)
#113=FACE_OUTER_BOUND('',#176,.T.)
#114=CYLINDRICAL_SURFACE('',#177,0.00217)
#115=FACE_OUTER_BOUND('',#178,.T.)
#116=CYLINDRICAL_SURFACE('',#179,0.02)
#117=FACE_OUTER_BOUND('',#180,.T.)
#118=CYLINDRICAL_SURFACE('',#181,0.0016)
#119=FACE_OUTER_BOUND('',#182,.T.)
#120=CYLINDRICAL_SURFACE('',#183,0.0016)
#121=FACE_OUTER_BOUND('',#184,.T.)
#122=CYLINDRICAL_SURFACE('',#185,0.0016)
#123=FACE_BOUND('',#186,.T.)
#124=FACE_OUTER_BOUND('',#187,.T.)
#125=PLANE('',#188)
#126=FACE_BOUND('',#189,.T.)
#127=FACE_OUTER_BOUND('',#190,.T.)
#128=PLANE('',#191)
#129=FACE_OUTER_BOUND('',#192,.T.)
#130=FACE_BOUND('',#193,.T.)
#131=PLANE('',#194)
#132=FACE_OUTER_BOUND('',#195,.T.)
#133=FACE_BOUND('',#196,.T.)
#134=PLANE('',#197)
#135=FACE_OUTER_BOUND('',#198,.T.)
#136=CYLINDRICAL_SURFACE('',#199,0.021)
#137=FACE_OUTER_BOUND('',#200,.T.)
#138=CYLINDRICAL_SURFACE('',#201,0.016)
#139=FACE_OUTER_BOUND('',#202,.T.)
#140=CYLINDRICAL_SURFACE('',#203,0.021)
#141=FACE_OUTER_BOUND('',#204,.T.)
#142=CYLINDRICAL_SURFACE('',#205,0.016)
#143=FILL_AREA_STYLE('',(#206))
#144=EDGE_LOOP('',(#207,#208,#209,#210))
#145=AXIS2_PLACEMENT_3D('',#211,#212,#213)
#146=EDGE_LOOP('',(#214,#215,#216,#217))
#147=AXIS2_PLACEMENT_3D('',#218,#219,#220)
#148=EDGE_LOOP('',(#221,#222,#223,#224))
#149=AXIS2_PLACEMENT_3D('',#225,#226,#227)
#150=EDGE_LOOP('',(#228,#229,#230,#231))
#151=AXIS2_PLACEMENT_3D('',#232,#233,#234)
#152=EDGE_LOOP('',(#235,#236,#237,#238))
#153=AXIS2_PLACEMENT_3D('',#239,#240,#241)
#154=EDGE_LOOP('',(#242,#243,#244,#245))
#155=AXIS2_PLACEMENT_3D('',#246,#247,#248)
#156=EDGE_LOOP('',(#249,#250,#251,#252))
#157=AXIS2_PLACEMENT_3D('',#253,#254,#255)
#158=EDGE_LOOP('',(#256,#257,#258,#259))
#159=AXIS2_PLACEMENT_3D('',#260,#261,#262)
#160=EDGE_LOOP('',(#263,#264,#265,#266))
#161=AXIS2_PLACEMENT_3D('',#267,#268,#269)
#162=EDGE_LOOP('',(#270,#271,#272,#273))
#163=AXIS2_PLACEMENT_3D('',#274,#275,#276)
#164=EDGE_LOOP('',(#277,#278,#279,#280))
#165=AXIS2_PLACEMENT_3D('',#281,#282,#283)
#166=EDGE_LOOP('',(#284,#285,#286,#287,#288,#289,#290,#291,#292,#293,#294,#295,#296,#297,#298,#299,#300,#301,#302,#303))
#167=AXIS2_PLACEMENT_3D('',#304,#305,#306)
#168=EDGE_LOOP('',(#307,#308,#309,#310))
#169=EDGE_LOOP('',(#311,#312))
#170=AXIS2_PLACEMENT_3D('',#313,#314,#315)
#171=EDGE_LOOP('',(#316,#317,#318,#319,#320,#321,#322,#323,#324,#325,#326,#327,#328,#329,#330,#331,#332,#333,#334,#335))
#172=AXIS2_PLACEMENT_3D('',#336,#337,#338)
#173=EDGE_LOOP('',(#339,#340))
#174=EDGE_LOOP('',(#341,#342,#343,#344))
#175=AXIS2_PLACEMENT_3D('',#345,#346,#347)
#176=EDGE_LOOP('',(#348,#349,#350,#351))
#177=AXIS2_PLACEMENT_3D('',#352,#353,#354)
#178=EDGE_LOOP('',(#355,#356,#357,#358))
#179=AXIS2_PLACEMENT_3D('',#359,#360,#361)
#180=EDGE_LOOP('',(#362,#363,#364,#365))
#181=AXIS2_PLACEMENT_3D('',#366,#367,#368)
#182=EDGE_LOOP('',(#369,#370,#371,#372))
#183=AXIS2_PLACEMENT_3D('',#373,#374,#375)
#184=EDGE_LOOP('',(#376,#377,#378,#379))
#185=AXIS2_PLACEMENT_3D('',#380,#381,#382)
#186=EDGE_LOOP('',(#383,#384))
#187=EDGE_LOOP('',(#385,#386,#387,#388))
#188=AXIS2_PLACEMENT_3D('',#389,#390,#391)
#189=EDGE_LOOP('',(#392,#393))
#190=EDGE_LOOP('',(#394,#395,#396,#397))
#191=AXIS2_PLACEMENT_3D('',#398,#399,#400)
#192=EDGE_LOOP('',(#401,#402,#403,#404))
#193=EDGE_LOOP('',(#405,#406))
#194=AXIS2_PLACEMENT_3D('',#407,#408,#409)
#195=EDGE_LOOP('',(#410,#411,#412,#413))
#196=EDGE_LOOP('',(#414,#415))
#197=AXIS2_PLACEMENT_3D('',#416,#417,#418)
#198=EDGE_LOOP('',(#419,#420,#421,#422))
#199=AXIS2_PLACEMENT_3D('',#423,#424,#425)
#200=EDGE_LOOP('',(#426,#427,#428,#429))
#201=AXIS2_PLACEMENT_3D('',#430,#431,#432)
#202=EDGE_LOOP('',(#433,#434,#435,#436))
#203=AXIS2_PLACEMENT_3D('',#437,#438,#439)
#204=EDGE_LOOP('',(#440,#441,#442,#443))
#205=AXIS2_PLACEMENT_3D('',#444,#445,#446)
#206=FILL_AREA_STYLE_COLOUR('',#447)
#207=ORIENTED_EDGE('',*,*,#448,.F.)
#208=ORIENTED_EDGE('',*,*,#449,.F.)
#209=ORIENTED_EDGE('',*,*,#450,.T.)
#210=ORIENTED_EDGE('',*,*,#451,.T.)
#211=CARTESIAN_POINT('',(0.104999993115081,-0.0250000176112282,0.0877100000000001))
#212=DIRECTION('',(-3.23108510433268E-15,0.0,1.0))
#213=DIRECTION('',(1.0,0.0,3.23108510433268E-15))
#214=ORIENTED_EDGE('',*,*,#452,.F.)
#215=ORIENTED_EDGE('',*,*,#453,.T.)
#216=ORIENTED_EDGE('',*,*,#454,.T.)
#217=ORIENTED_EDGE('',*,*,#455,.T.)
#218=CARTESIAN_POINT('',(0.104999993115081,-0.0250000176112282,0.0877100000000001))
#219=DIRECTION('',(-3.23108510433268E-15,0.0,1.0))
#220=DIRECTION('',(1.0,0.0,3.23108510433268E-15))
#221=ORIENTED_EDGE('',*,*,#456,.F.)
#222=ORIENTED_EDGE('',*,*,#457,.F.)
#223=ORIENTED_EDGE('',*,*,#458,.T.)
#224=ORIENTED_EDGE('',*,*,#459,.T.)
#225=CARTESIAN_POINT('',(0.104999993115081,0.0250000176112282,0.0877100000000001))
#226=DIRECTION('',(-3.23108510433268E-15,0.0,1.0))
#227=DIRECTION('',(0.707106781186548,0.707106781186547,2.28472218786448E-15))
#228=ORIENTED_EDGE('',*,*,#460,.F.)
#229=ORIENTED_EDGE('',*,*,#461,.T.)
#230=ORIENTED_EDGE('',*,*,#462,.T.)
#231=ORIENTED_EDGE('',*,*,#463,.T.)
#232=CARTESIAN_POINT('',(0.104999993115081,0.0250000176112282,0.0877100000000001))
#233=DIRECTION('',(-3.23108510433268E-15,-2.18359404125537E-31,1.0))
#234=DIRECTION('',(0.707106781186548,0.707106781186547,2.28472218786448E-15))
#235=ORIENTED_EDGE('',*,*,#464,.F.)
#236=ORIENTED_EDGE('',*,*,#465,.T.)
#237=ORIENTED_EDGE('',*,*,#466,.F.)
#238=ORIENTED_EDGE('',*,*,#467,.T.)
#239=CARTESIAN_POINT('',(0.107999993115081,-2.83771905022465E-17,0.0952100000000001))
#240=DIRECTION('',(-1.0,2.07205279596466E-16,-3.23108510433268E-15))
#241=DIRECTION('',(2.07205279596466E-16,1.0,6.69497892443229E-31))
#242=ORIENTED_EDGE('',*,*,#468,.F.)
#243=ORIENTED_EDGE('',*,*,#469,.T.)
#244=ORIENTED_EDGE('',*,*,#470,.F.)
#245=ORIENTED_EDGE('',*,*,#471,.T.)
#246=CARTESIAN_POINT('',(0.107999993115081,-0.0500000176112282,0.0952100000000001))
#247=DIRECTION('',(-1.0,2.22555387167228E-16,-3.23108510433268E-15))
#248=DIRECTION('',(2.22555387167228E-16,1.0,7.19095396365021E-31))
#249=ORIENTED_EDGE('',*,*,#472,.F.)
#250=ORIENTED_EDGE('',*,*,#473,.T.)
#251=ORIENTED_EDGE('',*,*,#474,.F.)
#252=ORIENTED_EDGE('',*,*,#475,.T.)
#253=CARTESIAN_POINT('',(0.107999993115081,0.0500000176112281,0.0952100000000001))
#254=DIRECTION('',(-1.0,2.23754177449633E-16,-3.23108510433268E-15))
#255=DIRECTION('',(2.23754177449633E-16,1.0,7.22968789789719E-31))
#256=ORIENTED_EDGE('',*,*,#476,.F.)
#257=ORIENTED_EDGE('',*,*,#477,.T.)
#258=ORIENTED_EDGE('',*,*,#478,.T.)
#259=ORIENTED_EDGE('',*,*,#479,.T.)
#260=CARTESIAN_POINT('',(0.110829993115081,0.055849945801004,0.0877100000000001))
#261=DIRECTION('',(-3.23108510433268E-15,0.0,1.0))
#262=DIRECTION('',(0.814547917632854,0.580096276388654,2.63187364342871E-15))
#263=ORIENTED_EDGE('',*,*,#480,.F.)
#264=ORIENTED_EDGE('',*,*,#481,.T.)
#265=ORIENTED_EDGE('',*,*,#482,.T.)
#266=ORIENTED_EDGE('',*,*,#483,.T.)
#267=CARTESIAN_POINT('',(0.111209993115081,-0.0532100176112267,0.0877100000000001))
#268=DIRECTION('',(-3.23108510433268E-15,0.0,1.0))
#269=DIRECTION('',(0.707106781186548,-0.707106781186548,2.28472218786448E-15))
#270=ORIENTED_EDGE('',*,*,#480,.T.)
#271=ORIENTED_EDGE('',*,*,#484,.T.)
#272=ORIENTED_EDGE('',*,*,#485,.T.)
#273=ORIENTED_EDGE('',*,*,#486,.T.)
#274=CARTESIAN_POINT('',(0.111209993115081,-0.0532100176112267,0.0877100000000001))
#275=DIRECTION('',(-3.23108510433268E-15,0.0,1.0))
#276=DIRECTION('',(0.707106781186548,-0.707106781186548,2.28472218786448E-15))
#277=ORIENTED_EDGE('',*,*,#485,.F.)
#278=ORIENTED_EDGE('',*,*,#487,.T.)
#279=ORIENTED_EDGE('',*,*,#488,.F.)
#280=ORIENTED_EDGE('',*,*,#489,.T.)
#281=CARTESIAN_POINT('',(0.107499993115081,-0.0550000176112267,0.0877100000000001))
#282=DIRECTION('',(-1.38777878078145E-15,-1.0,-4.48403134669189E-30))
#283=DIRECTION('',(1.0,-1.38777878078145E-15,3.23108510433268E-15))
#284=ORIENTED_EDGE('',*,*,#483,.F.)
#285=ORIENTED_EDGE('',*,*,#490,.F.)
#286=ORIENTED_EDGE('',*,*,#491,.F.)
#287=ORIENTED_EDGE('',*,*,#455,.F.)
#288=ORIENTED_EDGE('',*,*,#492,.F.)
#289=ORIENTED_EDGE('',*,*,#493,.F.)
#290=ORIENTED_EDGE('',*,*,#463,.F.)
#291=ORIENTED_EDGE('',*,*,#494,.F.)
#292=ORIENTED_EDGE('',*,*,#495,.F.)
#293=ORIENTED_EDGE('',*,*,#479,.F.)
#294=ORIENTED_EDGE('',*,*,#496,.F.)
#295=ORIENTED_EDGE('',*,*,#497,.F.)
#296=ORIENTED_EDGE('',*,*,#498,.F.)
#297=ORIENTED_EDGE('',*,*,#459,.F.)
#298=ORIENTED_EDGE('',*,*,#499,.F.)
#299=ORIENTED_EDGE('',*,*,#500,.F.)
#300=ORIENTED_EDGE('',*,*,#451,.F.)
#301=ORIENTED_EDGE('',*,*,#501,.F.)
#302=ORIENTED_EDGE('',*,*,#487,.F.)
#303=ORIENTED_EDGE('',*,*,#484,.F.)
#304=CARTESIAN_POINT('',(0.115499993115081,4.35738205066538E-10,0.10271))
#305=DIRECTION('',(3.23108510433268E-15,0.0,-1.0))
#306=DIRECTION('',(1.0,-1.22460635382238E-16,3.23108510433268E-15))
#307=ORIENTED_EDGE('',*,*,#482,.F.)
#308=ORIENTED_EDGE('',*,*,#502,.T.)
#309=ORIENTED_EDGE('',*,*,#503,.T.)
#310=ORIENTED_EDGE('',*,*,#490,.T.)
#311=ORIENTED_EDGE('',*,*,#504,.F.)
#312=ORIENTED_EDGE('',*,*,#469,.F.)
#313=CARTESIAN_POINT('',(0.112999993115081,-0.052198056638413,0.0877100000000001))
#314=DIRECTION('',(1.0,2.55032847572958E-16,3.23108510433268E-15))
#315=DIRECTION('',(-2.55032847572958E-16,1.0,-8.2403283490853E-31))
#316=ORIENTED_EDGE('',*,*,#486,.F.)
#317=ORIENTED_EDGE('',*,*,#489,.F.)
#318=ORIENTED_EDGE('',*,*,#505,.T.)
#319=ORIENTED_EDGE('',*,*,#449,.T.)
#320=ORIENTED_EDGE('',*,*,#506,.T.)
#321=ORIENTED_EDGE('',*,*,#507,.T.)
#322=ORIENTED_EDGE('',*,*,#457,.T.)
#323=ORIENTED_EDGE('',*,*,#508,.T.)
#324=ORIENTED_EDGE('',*,*,#509,.T.)
#325=ORIENTED_EDGE('',*,*,#510,.F.)
#326=ORIENTED_EDGE('',*,*,#477,.F.)
#327=ORIENTED_EDGE('',*,*,#511,.F.)
#328=ORIENTED_EDGE('',*,*,#512,.F.)
#329=ORIENTED_EDGE('',*,*,#461,.F.)
#330=ORIENTED_EDGE('',*,*,#513,.F.)
#331=ORIENTED_EDGE('',*,*,#514,.F.)
#332=ORIENTED_EDGE('',*,*,#453,.F.)
#333=ORIENTED_EDGE('',*,*,#515,.F.)
#334=ORIENTED_EDGE('',*,*,#502,.F.)
#335=ORIENTED_EDGE('',*,*,#481,.F.)
#336=CARTESIAN_POINT('',(0.115499993115081,4.35738205066538E-10,0.0877100000000001))
#337=DIRECTION('',(3.23108510433268E-15,0.0,-1.0))
#338=DIRECTION('',(1.0,-1.22460635382238E-16,3.23108510433268E-15))
#339=ORIENTED_EDGE('',*,*,#471,.F.)
#340=ORIENTED_EDGE('',*,*,#516,.F.)
#341=ORIENTED_EDGE('',*,*,#501,.T.)
#342=ORIENTED_EDGE('',*,*,#450,.F.)
#343=ORIENTED_EDGE('',*,*,#505,.F.)
#344=ORIENTED_EDGE('',*,*,#488,.T.)
#345=CARTESIAN_POINT('',(0.107999993115081,-0.0500000176112271,0.0877100000000001))
#346=DIRECTION('',(-1.0,8.67361737988404E-16,-3.23108510433268E-15))
#347=DIRECTION('',(-8.67361737988404E-16,-1.0,-2.80251959168243E-30))
#348=ORIENTED_EDGE('',*,*,#476,.T.)
#349=ORIENTED_EDGE('',*,*,#495,.T.)
#350=ORIENTED_EDGE('',*,*,#517,.T.)
#351=ORIENTED_EDGE('',*,*,#511,.T.)
#352=CARTESIAN_POINT('',(0.110829993115081,0.055849945801004,0.0877100000000001))
#353=DIRECTION('',(-3.23108510433268E-15,0.0,1.0))
#354=DIRECTION('',(0.814547917632854,0.580096276388654,2.63187364342871E-15))
#355=ORIENTED_EDGE('',*,*,#478,.F.)
#356=ORIENTED_EDGE('',*,*,#510,.T.)
#357=ORIENTED_EDGE('',*,*,#518,.T.)
#358=ORIENTED_EDGE('',*,*,#496,.T.)
#359=CARTESIAN_POINT('',(0.104999999976201,0.0390000176112279,0.0877100000000001))
#360=DIRECTION('',(-3.23108510433268E-15,0.0,1.0))
#361=DIRECTION('',(-0.145812702184085,0.989312213551301,-4.71133250049492E-16))
#362=ORIENTED_EDGE('',*,*,#472,.T.)
#363=ORIENTED_EDGE('',*,*,#519,.T.)
#364=ORIENTED_EDGE('',*,*,#474,.T.)
#365=ORIENTED_EDGE('',*,*,#520,.T.)
#366=CARTESIAN_POINT('',(0.107999993115081,0.0500000176112281,0.0952100000000001))
#367=DIRECTION('',(-1.0,2.23754177449633E-16,-3.23108510433268E-15))
#368=DIRECTION('',(2.23754177449633E-16,1.0,7.22968789789719E-31))
#369=ORIENTED_EDGE('',*,*,#468,.T.)
#370=ORIENTED_EDGE('',*,*,#516,.T.)
#371=ORIENTED_EDGE('',*,*,#470,.T.)
#372=ORIENTED_EDGE('',*,*,#504,.T.)
#373=CARTESIAN_POINT('',(0.107999993115081,-0.0500000176112282,0.0952100000000001))
#374=DIRECTION('',(-1.0,2.22555387167228E-16,-3.23108510433268E-15))
#375=DIRECTION('',(2.22555387167228E-16,1.0,7.19095396365021E-31))
#376=ORIENTED_EDGE('',*,*,#464,.T.)
#377=ORIENTED_EDGE('',*,*,#521,.T.)
#378=ORIENTED_EDGE('',*,*,#466,.T.)
#379=ORIENTED_EDGE('',*,*,#522,.T.)
#380=CARTESIAN_POINT('',(0.107999993115081,-2.83771905022465E-17,0.0952100000000001))
#381=DIRECTION('',(-1.0,2.07205279596466E-16,-3.23108510433268E-15))
#382=DIRECTION('',(2.07205279596466E-16,1.0,6.69497892443229E-31))
#383=ORIENTED_EDGE('',*,*,#475,.F.)
#384=ORIENTED_EDGE('',*,*,#519,.F.)
#385=ORIENTED_EDGE('',*,*,#497,.T.)
#386=ORIENTED_EDGE('',*,*,#518,.F.)
#387=ORIENTED_EDGE('',*,*,#509,.F.)
#388=ORIENTED_EDGE('',*,*,#523,.T.)
#389=CARTESIAN_POINT('',(0.107999993115081,0.0500000176112271,0.0877100000000001))
#390=DIRECTION('',(-1.0,1.92747052886328E-16,-3.23108510433268E-15))
#391=DIRECTION('',(-1.92747052886328E-16,-1.0,-6.22782131485036E-31))
#392=ORIENTED_EDGE('',*,*,#467,.F.)
#393=ORIENTED_EDGE('',*,*,#521,.F.)
#394=ORIENTED_EDGE('',*,*,#499,.T.)
#395=ORIENTED_EDGE('',*,*,#458,.F.)
#396=ORIENTED_EDGE('',*,*,#507,.F.)
#397=ORIENTED_EDGE('',*,*,#524,.T.)
#398=CARTESIAN_POINT('',(0.107999993115081,-1.47451495458029E-17,0.0877100000000001))
#399=DIRECTION('',(-1.0,-0.0,-3.23108510433268E-15))
#400=DIRECTION('',(0.0,-1.0,0.0))
#401=ORIENTED_EDGE('',*,*,#517,.F.)
#402=ORIENTED_EDGE('',*,*,#494,.T.)
#403=ORIENTED_EDGE('',*,*,#462,.F.)
#404=ORIENTED_EDGE('',*,*,#512,.T.)
#405=ORIENTED_EDGE('',*,*,#520,.F.)
#406=ORIENTED_EDGE('',*,*,#473,.F.)
#407=CARTESIAN_POINT('',(0.112999993115081,0.0518805158896983,0.0877100000000001))
#408=DIRECTION('',(1.0,-1.07008701843832E-15,3.23108510433268E-15))
#409=DIRECTION('',(1.07008701843832E-15,1.0,3.45754222561583E-30))
#410=ORIENTED_EDGE('',*,*,#492,.T.)
#411=ORIENTED_EDGE('',*,*,#454,.F.)
#412=ORIENTED_EDGE('',*,*,#514,.T.)
#413=ORIENTED_EDGE('',*,*,#525,.T.)
#414=ORIENTED_EDGE('',*,*,#522,.F.)
#415=ORIENTED_EDGE('',*,*,#465,.F.)
#416=CARTESIAN_POINT('',(0.112999993115081,5.20417042793042E-18,0.0877100000000001))
#417=DIRECTION('',(1.0,-7.53582211301249E-16,3.23108510433268E-15))
#418=DIRECTION('',(7.53582211301249E-16,1.0,2.43488825782555E-30))
#419=ORIENTED_EDGE('',*,*,#460,.T.)
#420=ORIENTED_EDGE('',*,*,#493,.T.)
#421=ORIENTED_EDGE('',*,*,#525,.F.)
#422=ORIENTED_EDGE('',*,*,#513,.T.)
#423=CARTESIAN_POINT('',(0.104999993115081,0.0250000176112282,0.0877100000000001))
#424=DIRECTION('',(-3.23108510433268E-15,-2.18359404125537E-31,1.0))
#425=DIRECTION('',(0.707106781186548,0.707106781186547,2.28472218786448E-15))
#426=ORIENTED_EDGE('',*,*,#456,.T.)
#427=ORIENTED_EDGE('',*,*,#498,.T.)
#428=ORIENTED_EDGE('',*,*,#523,.F.)
#429=ORIENTED_EDGE('',*,*,#508,.F.)
#430=CARTESIAN_POINT('',(0.104999993115081,0.0250000176112282,0.0877100000000001))
#431=DIRECTION('',(-3.23108510433268E-15,0.0,1.0))
#432=DIRECTION('',(0.707106781186548,0.707106781186547,2.28472218786448E-15))
#433=ORIENTED_EDGE('',*,*,#452,.T.)
#434=ORIENTED_EDGE('',*,*,#491,.T.)
#435=ORIENTED_EDGE('',*,*,#503,.F.)
#436=ORIENTED_EDGE('',*,*,#515,.T.)
#437=CARTESIAN_POINT('',(0.104999993115081,-0.0250000176112282,0.0877100000000001))
#438=DIRECTION('',(-3.23108510433268E-15,0.0,1.0))
#439=DIRECTION('',(1.0,0.0,3.23108510433268E-15))
#440=ORIENTED_EDGE('',*,*,#448,.T.)
#441=ORIENTED_EDGE('',*,*,#500,.T.)
#442=ORIENTED_EDGE('',*,*,#524,.F.)
#443=ORIENTED_EDGE('',*,*,#506,.F.)
#444=CARTESIAN_POINT('',(0.104999993115081,-0.0250000176112282,0.0877100000000001))
#445=DIRECTION('',(-3.23108510433268E-15,0.0,1.0))
#446=DIRECTION('',(1.0,0.0,3.23108510433268E-15))
#447=COLOUR_RGB('',0.501960813999176,1.0,1.0)
#448=EDGE_CURVE('',#526,#527,#528,.T.)
#449=EDGE_CURVE('91:119798',#529,#526,#530,.T.)
#450=EDGE_CURVE('91:119831',#529,#531,#532,.F.)
#451=EDGE_CURVE('91:119780',#531,#527,#533,.T.)
#452=EDGE_CURVE('',#534,#535,#536,.T.)
#453=EDGE_CURVE('91:119825',#534,#537,#538,.T.)
#454=EDGE_CURVE('91:119867',#537,#539,#540,.T.)
#455=EDGE_CURVE('91:119753',#539,#535,#541,.T.)
#456=EDGE_CURVE('',#542,#543,#544,.T.)
#457=EDGE_CURVE('91:119804',#545,#542,#546,.T.)
#458=EDGE_CURVE('91:119858',#545,#547,#548,.F.)
#459=EDGE_CURVE('91:119774',#547,#543,#549,.T.)
#460=EDGE_CURVE('',#550,#551,#552,.T.)
#461=EDGE_CURVE('91:119819',#550,#553,#554,.T.)
#462=EDGE_CURVE('91:119864',#553,#555,#556,.T.)
#463=EDGE_CURVE('91:119759',#555,#551,#557,.T.)
#464=EDGE_CURVE('',#558,#559,#560,.T.)
#465=EDGE_CURVE('91:119849',#558,#561,#562,.T.)
#466=EDGE_CURVE('',#563,#561,#564,.T.)
#467=EDGE_CURVE('91:119852',#563,#559,#565,.T.)
#468=EDGE_CURVE('',#566,#567,#568,.T.)
#469=EDGE_CURVE('91:119792',#566,#569,#570,.T.)
#470=EDGE_CURVE('',#571,#569,#572,.T.)
#471=EDGE_CURVE('91:119828',#571,#567,#573,.T.)
#472=EDGE_CURVE('',#574,#575,#576,.T.)
#473=EDGE_CURVE('91:119843',#574,#577,#578,.T.)
#474=EDGE_CURVE('',#579,#577,#580,.T.)
#475=EDGE_CURVE('91:119846',#579,#575,#581,.T.)
#476=EDGE_CURVE('',#582,#583,#584,.T.)
#477=EDGE_CURVE('91:119813',#582,#585,#586,.T.)
#478=EDGE_CURVE('91:119837',#585,#587,#588,.T.)
#479=EDGE_CURVE('91:119765',#587,#583,#589,.T.)
#480=EDGE_CURVE('',#590,#591,#592,.T.)
#481=EDGE_CURVE('91:119735',#590,#593,#594,.T.)
#482=EDGE_CURVE('91:119738',#593,#595,#596,.T.)
#483=EDGE_CURVE('91:119729',#595,#591,#597,.T.)
#484=EDGE_CURVE('91:119729',#591,#598,#599,.T.)
#485=EDGE_CURVE('91:119732',#598,#600,#601,.T.)
#486=EDGE_CURVE('91:119735',#600,#590,#602,.T.)
#487=EDGE_CURVE('91:119741',#598,#603,#604,.F.)
#488=EDGE_CURVE('91:119744',#605,#603,#606,.F.)
#489=EDGE_CURVE('91:119747',#605,#600,#607,.T.)
#490=EDGE_CURVE('91:119750',#608,#595,#609,.F.)
#491=EDGE_CURVE('91:119753',#535,#608,#610,.T.)
#492=EDGE_CURVE('91:119756',#611,#539,#612,.F.)
#493=EDGE_CURVE('91:119759',#551,#611,#613,.T.)
#494=EDGE_CURVE('91:119762',#614,#555,#615,.F.)
#495=EDGE_CURVE('91:119765',#583,#614,#616,.T.)
#496=EDGE_CURVE('91:119768',#617,#587,#618,.T.)
#497=EDGE_CURVE('91:119771',#619,#617,#620,.F.)
#498=EDGE_CURVE('91:119774',#543,#619,#621,.T.)
#499=EDGE_CURVE('91:119777',#622,#547,#623,.F.)
#500=EDGE_CURVE('91:119780',#527,#622,#624,.T.)
#501=EDGE_CURVE('91:119783',#603,#531,#625,.F.)
#502=EDGE_CURVE('91:119786',#593,#626,#627,.T.)
#503=EDGE_CURVE('91:119789',#626,#608,#628,.F.)
#504=EDGE_CURVE('91:119792',#569,#566,#629,.T.)
#505=EDGE_CURVE('91:119795',#605,#529,#630,.F.)
#506=EDGE_CURVE('91:119798',#526,#631,#632,.T.)
#507=EDGE_CURVE('91:119801',#631,#545,#633,.F.)
#508=EDGE_CURVE('91:119804',#542,#634,#635,.T.)
#509=EDGE_CURVE('91:119807',#634,#636,#637,.F.)
#510=EDGE_CURVE('91:119810',#585,#636,#638,.T.)
#511=EDGE_CURVE('91:119813',#639,#582,#640,.T.)
#512=EDGE_CURVE('91:119816',#553,#639,#641,.T.)
#513=EDGE_CURVE('91:119819',#642,#550,#643,.T.)
#514=EDGE_CURVE('91:119822',#537,#642,#644,.T.)
#515=EDGE_CURVE('91:119825',#626,#534,#645,.T.)
#516=EDGE_CURVE('91:119828',#567,#571,#646,.T.)
#517=EDGE_CURVE('91:119834',#614,#639,#647,.T.)
#518=EDGE_CURVE('91:119840',#636,#617,#648,.F.)
#519=EDGE_CURVE('91:119846',#575,#579,#649,.T.)
#520=EDGE_CURVE('91:119843',#577,#574,#650,.T.)
#521=EDGE_CURVE('91:119852',#559,#563,#651,.T.)
#522=EDGE_CURVE('91:119849',#561,#558,#652,.T.)
#523=EDGE_CURVE('91:119855',#634,#619,#653,.T.)
#524=EDGE_CURVE('91:119861',#631,#622,#654,.T.)
#525=EDGE_CURVE('91:119870',#642,#611,#655,.F.)
#526=VERTEX_POINT('',#656)
#527=VERTEX_POINT('',#657)
#528=LINE('',#658,#659)
#529=VERTEX_POINT('',#660)
#530=CIRCLE('',#661,0.016)
#531=VERTEX_POINT('',#662)
#532=LINE('',#663,#664)
#533=CIRCLE('',#665,0.016)
#534=VERTEX_POINT('',#666)
#535=VERTEX_POINT('',#667)
#536=LINE('',#668,#669)
#537=VERTEX_POINT('',#670)
#538=CIRCLE('',#671,0.021)
#539=VERTEX_POINT('',#672)
#540=LINE('',#673,#674)
#541=CIRCLE('',#675,0.021)
#542=VERTEX_POINT('',#676)
#543=VERTEX_POINT('',#677)
#544=LINE('',#678,#679)
#545=VERTEX_POINT('',#680)
#546=CIRCLE('',#681,0.016)
#547=VERTEX_POINT('',#682)
#548=LINE('',#683,#684)
#549=CIRCLE('',#685,0.016)
#550=VERTEX_POINT('',#686)
#551=VERTEX_POINT('',#687)
#552=LINE('',#688,#689)
#553=VERTEX_POINT('',#690)
#554=CIRCLE('',#691,0.021)
#555=VERTEX_POINT('',#692)
#556=LINE('',#693,#694)
#557=CIRCLE('',#695,0.021)
#558=VERTEX_POINT('',#696)
#559=VERTEX_POINT('',#697)
#560=LINE('',#698,#699)
#561=VERTEX_POINT('',#700)
#562=CIRCLE('',#701,0.0016)
#563=VERTEX_POINT('',#702)
#564=LINE('',#703,#704)
#565=CIRCLE('',#705,0.0016)
#566=VERTEX_POINT('',#706)
#567=VERTEX_POINT('',#707)
#568=LINE('',#708,#709)
#569=VERTEX_POINT('',#710)
#570=CIRCLE('',#711,0.0016)
#571=VERTEX_POINT('',#712)
#572=LINE('',#713,#714)
#573=CIRCLE('',#715,0.0016)
#574=VERTEX_POINT('',#716)
#575=VERTEX_POINT('',#717)
#576=LINE('',#718,#719)
#577=VERTEX_POINT('',#720)
#578=CIRCLE('',#721,0.0016)
#579=VERTEX_POINT('',#722)
#580=LINE('',#723,#724)
#581=CIRCLE('',#725,0.0016)
#582=VERTEX_POINT('',#726)
#583=VERTEX_POINT('',#727)
#584=LINE('',#728,#729)
#585=VERTEX_POINT('',#730)
#586=CIRCLE('',#731,0.00217)
#587=VERTEX_POINT('',#732)
#588=LINE('',#733,#734)
#589=CIRCLE('',#735,0.00217)
#590=VERTEX_POINT('',#736)
#591=VERTEX_POINT('',#737)
#592=LINE('',#738,#739)
#593=VERTEX_POINT('',#740)
#594=CIRCLE('',#741,0.00179)
#595=VERTEX_POINT('',#742)
#596=LINE('',#743,#744)
#597=CIRCLE('',#745,0.00179)
#598=VERTEX_POINT('',#746)
#599=CIRCLE('',#747,0.00179)
#600=VERTEX_POINT('',#748)
#601=LINE('',#749,#750)
#602=CIRCLE('',#751,0.00179)
#603=VERTEX_POINT('',#752)
#604=LINE('',#753,#754)
#605=VERTEX_POINT('',#755)
#606=LINE('',#756,#757)
#607=LINE('',#758,#759)
#608=VERTEX_POINT('',#760)
#609=LINE('',#761,#762)
#610=CIRCLE('',#763,0.021)
#611=VERTEX_POINT('',#764)
#612=LINE('',#765,#766)
#613=CIRCLE('',#767,0.021)
#614=VERTEX_POINT('',#768)
#615=LINE('',#769,#770)
#616=CIRCLE('',#771,0.00217)
#617=VERTEX_POINT('',#772)
#618=CIRCLE('',#773,0.02)
#619=VERTEX_POINT('',#774)
#620=LINE('',#775,#776)
#621=CIRCLE('',#777,0.016)
#622=VERTEX_POINT('',#778)
#623=LINE('',#779,#780)
#624=CIRCLE('',#781,0.016)
#625=LINE('',#782,#783)
#626=VERTEX_POINT('',#784)
#627=LINE('',#785,#786)
#628=LINE('',#787,#788)
#629=CIRCLE('',#789,0.0016)
#630=LINE('',#790,#791)
#631=VERTEX_POINT('',#792)
#632=CIRCLE('',#793,0.016)
#633=LINE('',#794,#795)
#634=VERTEX_POINT('',#796)
#635=CIRCLE('',#797,0.016)
#636=VERTEX_POINT('',#798)
#637=LINE('',#799,#800)
#638=CIRCLE('',#801,0.02)
#639=VERTEX_POINT('',#802)
#640=CIRCLE('',#803,0.00217)
#641=LINE('',#804,#805)
#642=VERTEX_POINT('',#806)
#643=CIRCLE('',#807,0.021)
#644=LINE('',#808,#809)
#645=CIRCLE('',#810,0.021)
#646=CIRCLE('',#811,0.0016)
#647=LINE('',#812,#813)
#648=LINE('',#814,#815)
#649=CIRCLE('',#816,0.0016)
#650=CIRCLE('',#817,0.0016)
#651=CIRCLE('',#818,0.0016)
#652=CIRCLE('',#819,0.0016)
#653=LINE('',#820,#821)
#654=LINE('',#822,#823)
#655=LINE('',#824,#825)
#656=CARTESIAN_POINT('',(0.120999993115081,-0.0250000176112282,0.0877100000000001))
#657=CARTESIAN_POINT('',(0.120999993115081,-0.0250000176112282,0.10271))
#658=CARTESIAN_POINT('',(0.120999993115081,-0.0250000176112282,0.0952100000000001))
#659=VECTOR('',#826,1.0)
#660=CARTESIAN_POINT('',(0.107999993115081,-0.0407162512567299,0.0877100000000001))
#661=AXIS2_PLACEMENT_3D('',#827,#828,#829)
#662=CARTESIAN_POINT('',(0.107999993115081,-0.0407162512567299,0.10271))
#663=CARTESIAN_POINT('',(0.107999993115081,-0.0407162512567299,0.0877100000000001))
#664=VECTOR('',#830,1.0)
#665=AXIS2_PLACEMENT_3D('',#831,#832,#833)
#666=CARTESIAN_POINT('',(0.125999993115081,-0.0250000176112282,0.0877100000000001))
#667=CARTESIAN_POINT('',(0.125999993115081,-0.0250000176112282,0.10271))
#668=CARTESIAN_POINT('',(0.125999993115081,-0.0250000176112282,0.0952100000000001))
#669=VECTOR('',#834,1.0)
#670=CARTESIAN_POINT('',(0.112999993115081,-0.00558352977228056,0.0877100000000001))
#671=AXIS2_PLACEMENT_3D('',#835,#836,#837)
#672=CARTESIAN_POINT('',(0.112999993115081,-0.00558352977228056,0.10271))
#673=CARTESIAN_POINT('',(0.112999993115081,-0.00558352977228056,0.0877100000000001))
#674=VECTOR('',#838,1.0)
#675=AXIS2_PLACEMENT_3D('',#839,#840,#841)
#676=CARTESIAN_POINT('',(0.116313701614066,0.0363137261102129,0.0877100000000001))
#677=CARTESIAN_POINT('',(0.116313701614066,0.0363137261102129,0.10271))
#678=CARTESIAN_POINT('',(0.116313701614066,0.0363137261102129,0.0952100000000001))
#679=VECTOR('',#842,1.0)
#680=CARTESIAN_POINT('',(0.107999993115081,0.00928378396572645,0.0877100000000001))
#681=AXIS2_PLACEMENT_3D('',#843,#844,#845)
#682=CARTESIAN_POINT('',(0.107999993115081,0.00928378396572645,0.10271))
#683=CARTESIAN_POINT('',(0.107999993115081,0.00928378396572645,0.0877100000000001))
#684=VECTOR('',#846,1.0)
#685=AXIS2_PLACEMENT_3D('',#847,#848,#849)
#686=CARTESIAN_POINT('',(0.119849235519999,0.0398492600161456,0.0877100000000001))
#687=CARTESIAN_POINT('',(0.119849235519999,0.0398492600161456,0.10271))
#688=CARTESIAN_POINT('',(0.119849235519999,0.0398492600161456,0.0952100000000001))
#689=VECTOR('',#850,1.0)
#690=CARTESIAN_POINT('',(0.112999993115081,0.0444165054501758,0.0877100000000001))
#691=AXIS2_PLACEMENT_3D('',#851,#852,#853)
#692=CARTESIAN_POINT('',(0.112999993115081,0.0444165054501757,0.10271))
#693=CARTESIAN_POINT('',(0.112999993115081,0.0444165054501757,0.0877100000000001))
#694=VECTOR('',#854,1.0)
#695=AXIS2_PLACEMENT_3D('',#855,#856,#857)
#696=CARTESIAN_POINT('',(0.112999993115081,0.00159999999999997,0.0952100000000001))
#697=CARTESIAN_POINT('',(0.107999993115081,0.00159999999999997,0.0952100000000001))
#698=CARTESIAN_POINT('',(0.107999993115081,0.00159999999999997,0.0952100000000001))
#699=VECTOR('',#858,1.0)
#700=CARTESIAN_POINT('',(0.112999993115081,-0.00160000000000003,0.0952100000000001))
#701=AXIS2_PLACEMENT_3D('',#859,#860,#861)
#702=CARTESIAN_POINT('',(0.107999993115081,-0.00160000000000003,0.0952100000000001))
#703=CARTESIAN_POINT('',(0.107999993115081,-0.00160000000000003,0.0952100000000001))
#704=VECTOR('',#862,1.0)
#705=AXIS2_PLACEMENT_3D('',#863,#864,#865)
#706=CARTESIAN_POINT('',(0.112999993115081,-0.0484000176112282,0.0952100000000001))
#707=CARTESIAN_POINT('',(0.107999993115081,-0.0484000176112282,0.0952100000000001))
#708=CARTESIAN_POINT('',(0.107999993115081,-0.0484000176112282,0.0952100000000001))
#709=VECTOR('',#866,1.0)
#710=CARTESIAN_POINT('',(0.112999993115081,-0.0516000176112282,0.0952100000000001))
#711=AXIS2_PLACEMENT_3D('',#867,#868,#869)
#712=CARTESIAN_POINT('',(0.107999993115081,-0.0516000176112282,0.0952100000000001))
#713=CARTESIAN_POINT('',(0.107999993115081,-0.0516000176112282,0.0952100000000001))
#714=VECTOR('',#870,1.0)
#715=AXIS2_PLACEMENT_3D('',#871,#872,#873)
#716=CARTESIAN_POINT('',(0.112999993115081,0.0516000176112281,0.0952100000000001))
#717=CARTESIAN_POINT('',(0.107999993115081,0.0516000176112281,0.0952100000000001))
#718=CARTESIAN_POINT('',(0.107999993115081,0.0516000176112281,0.0952100000000001))
#719=VECTOR('',#874,1.0)
#720=CARTESIAN_POINT('',(0.112999993115081,0.0484000176112281,0.0952100000000001))
#721=AXIS2_PLACEMENT_3D('',#875,#876,#877)
#722=CARTESIAN_POINT('',(0.107999993115081,0.0484000176112281,0.0952100000000001))
#723=CARTESIAN_POINT('',(0.107999993115081,0.0484000176112281,0.0952100000000001))
#724=VECTOR('',#878,1.0)
#725=AXIS2_PLACEMENT_3D('',#879,#880,#881)
#726=CARTESIAN_POINT('',(0.112597562096345,0.0571087547207674,0.0877100000000001))
#727=CARTESIAN_POINT('',(0.112597562096345,0.0571087547207674,0.10271))
#728=CARTESIAN_POINT('',(0.112597562096345,0.0571087547207674,0.0952100000000001))
#729=VECTOR('',#882,1.0)
#730=CARTESIAN_POINT('',(0.111539532381002,0.0579006661695859,0.0877100000000001))
#731=AXIS2_PLACEMENT_3D('',#883,#884,#885)
#732=CARTESIAN_POINT('',(0.111539532381002,0.0579006661695859,0.10271))
#733=CARTESIAN_POINT('',(0.111539532381002,0.0579006661695859,0.0877100000000001))
#734=VECTOR('',#886,1.0)
#735=AXIS2_PLACEMENT_3D('',#887,#888,#889)
#736=CARTESIAN_POINT('',(0.112475714253405,-0.0544757387495507,0.0877100000000001))
#737=CARTESIAN_POINT('',(0.112475714253405,-0.0544757387495507,0.10271))
#738=CARTESIAN_POINT('',(0.112475714253405,-0.0544757387495507,0.0877100000000001))
#739=VECTOR('',#890,1.0)
#740=CARTESIAN_POINT('',(0.112999993115081,-0.0532100176112267,0.0877100000000001))
#741=AXIS2_PLACEMENT_3D('',#891,#892,#893)
#742=CARTESIAN_POINT('',(0.112999993115081,-0.0532100176112267,0.10271))
#743=CARTESIAN_POINT('',(0.112999993115081,-0.0532100176112267,0.0877100000000001))
#744=VECTOR('',#894,1.0)
#745=AXIS2_PLACEMENT_3D('',#895,#896,#897)
#746=CARTESIAN_POINT('',(0.111209993115081,-0.0550000176112267,0.10271))
#747=AXIS2_PLACEMENT_3D('',#898,#899,#900)
#748=CARTESIAN_POINT('',(0.111209993115081,-0.0550000176112267,0.0877100000000001))
#749=CARTESIAN_POINT('',(0.111209993115081,-0.0550000176112267,0.0877100000000001))
#750=VECTOR('',#901,1.0)
#751=AXIS2_PLACEMENT_3D('',#902,#903,#904)
#752=CARTESIAN_POINT('',(0.107999993115081,-0.0550000176112267,0.10271))
#753=CARTESIAN_POINT('',(0.111499993115081,-0.0550000176112267,0.10271))
#754=VECTOR('',#905,1.0)
#755=CARTESIAN_POINT('',(0.107999993115081,-0.0550000176112267,0.0877100000000001))
#756=CARTESIAN_POINT('',(0.107999993115081,-0.0550000176112267,0.0877100000000001))
#757=VECTOR('',#906,1.0)
#758=CARTESIAN_POINT('',(0.111499993115081,-0.0550000176112267,0.0877100000000001))
#759=VECTOR('',#907,1.0)
#760=CARTESIAN_POINT('',(0.112999993115081,-0.0444165054501758,0.10271))
#761=CARTESIAN_POINT('',(0.112999993115081,-0.0260990281013374,0.10271))
#762=VECTOR('',#908,1.0)
#763=AXIS2_PLACEMENT_3D('',#909,#910,#911)
#764=CARTESIAN_POINT('',(0.112999993115081,0.00558352977228058,0.10271))
#765=CARTESIAN_POINT('',(0.112999993115081,2.17869106077332E-10,0.10271))
#766=VECTOR('',#912,1.0)
#767=AXIS2_PLACEMENT_3D('',#913,#914,#915)
#768=CARTESIAN_POINT('',(0.112999993115081,0.055849945801004,0.10271))
#769=CARTESIAN_POINT('',(0.112999993115081,0.0259402581627182,0.10271))
#770=VECTOR('',#916,1.0)
#771=AXIS2_PLACEMENT_3D('',#917,#918,#919)
#772=CARTESIAN_POINT('',(0.107999993115081,0.0587737385854571,0.10271))
#773=AXIS2_PLACEMENT_3D('',#920,#921,#922)
#774=CARTESIAN_POINT('',(0.107999993115081,0.0407162512567299,0.10271))
#775=CARTESIAN_POINT('',(0.107999993115081,0.0250000090234826,0.10271))
#776=VECTOR('',#923,1.0)
#777=AXIS2_PLACEMENT_3D('',#924,#925,#926)
#778=CARTESIAN_POINT('',(0.107999993115081,-0.00928378396572646,0.10271))
#779=CARTESIAN_POINT('',(0.107999993115081,2.17869095160694E-10,0.10271))
#780=VECTOR('',#927,1.0)
#781=AXIS2_PLACEMENT_3D('',#928,#929,#930)
#782=CARTESIAN_POINT('',(0.107999993115081,-0.0250000085877445,0.10271))
#783=VECTOR('',#931,1.0)
#784=CARTESIAN_POINT('',(0.112999993115081,-0.0444165054501758,0.0877100000000001))
#785=CARTESIAN_POINT('',(0.112999993115081,-0.0260990281013374,0.0877100000000001))
#786=VECTOR('',#932,1.0)
#787=CARTESIAN_POINT('',(0.112999993115081,-0.0444165054501758,0.0877100000000001))
#788=VECTOR('',#933,1.0)
#789=AXIS2_PLACEMENT_3D('',#934,#935,#936)
#790=CARTESIAN_POINT('',(0.107999993115081,-0.0250000085877445,0.0877100000000001))
#791=VECTOR('',#937,1.0)
#792=CARTESIAN_POINT('',(0.107999993115081,-0.00928378396572646,0.0877100000000001))
#793=AXIS2_PLACEMENT_3D('',#938,#939,#940)
#794=CARTESIAN_POINT('',(0.107999993115081,2.17869095160694E-10,0.0877100000000001))
#795=VECTOR('',#941,1.0)
#796=CARTESIAN_POINT('',(0.107999993115081,0.0407162512567299,0.0877100000000001))
#797=AXIS2_PLACEMENT_3D('',#942,#943,#944)
#798=CARTESIAN_POINT('',(0.107999993115081,0.0587737385854571,0.0877100000000001))
#799=CARTESIAN_POINT('',(0.107999993115081,0.0250000090234826,0.0877100000000001))
#800=VECTOR('',#945,1.0)
#801=AXIS2_PLACEMENT_3D('',#946,#947,#948)
#802=CARTESIAN_POINT('',(0.112999993115081,0.055849945801004,0.0877100000000001))
#803=AXIS2_PLACEMENT_3D('',#949,#950,#951)
#804=CARTESIAN_POINT('',(0.112999993115081,0.0259402581627182,0.0877100000000001))
#805=VECTOR('',#952,1.0)
#806=CARTESIAN_POINT('',(0.112999993115081,0.00558352977228058,0.0877100000000001))
#807=AXIS2_PLACEMENT_3D('',#953,#954,#955)
#808=CARTESIAN_POINT('',(0.112999993115081,2.17869106077332E-10,0.0877100000000001))
#809=VECTOR('',#956,1.0)
#810=AXIS2_PLACEMENT_3D('',#957,#958,#959)
#811=AXIS2_PLACEMENT_3D('',#960,#961,#962)
#812=CARTESIAN_POINT('',(0.112999993115081,0.055849945801004,0.0877100000000001))
#813=VECTOR('',#963,1.0)
#814=CARTESIAN_POINT('',(0.107999993115081,0.0587737385854571,0.0877100000000001))
#815=VECTOR('',#964,1.0)
#816=AXIS2_PLACEMENT_3D('',#965,#966,#967)
#817=AXIS2_PLACEMENT_3D('',#968,#969,#970)
#818=AXIS2_PLACEMENT_3D('',#971,#972,#973)
#819=AXIS2_PLACEMENT_3D('',#974,#975,#976)
#820=CARTESIAN_POINT('',(0.107999993115081,0.0407162512567299,0.0877100000000001))
#821=VECTOR('',#977,1.0)
#822=CARTESIAN_POINT('',(0.107999993115081,-0.00928378396572646,0.0877100000000001))
#823=VECTOR('',#978,1.0)
#824=CARTESIAN_POINT('',(0.112999993115081,0.00558352977228058,0.0877100000000001))
#825=VECTOR('',#979,1.0)
#826=DIRECTION('',(-3.23108510433268E-15,0.0,1.0))
#827=CARTESIAN_POINT('',(0.104999993115081,-0.0250000176112282,0.0877100000000001))
#828=DIRECTION('',(-3.23108510433268E-15,0.0,1.0))
#829=DIRECTION('',(1.0,0.0,3.23108510433268E-15))
#830=DIRECTION('',(3.23108510433268E-15,0.0,-1.0))
#831=CARTESIAN_POINT('',(0.104999993115081,-0.0250000176112282,0.10271))
#832=DIRECTION('',(-3.23108510433268E-15,0.0,1.0))
#833=DIRECTION('',(1.0,0.0,3.23108510433268E-15))
#834=DIRECTION('',(-3.23108510433268E-15,0.0,1.0))
#835=CARTESIAN_POINT('',(0.104999993115081,-0.0250000176112282,0.0877100000000001))
#836=DIRECTION('',(-3.23108510433268E-15,0.0,1.0))
#837=DIRECTION('',(1.0,0.0,3.23108510433268E-15))
#838=DIRECTION('',(-3.23108510433268E-15,0.0,1.0))
#839=CARTESIAN_POINT('',(0.104999993115081,-0.0250000176112282,0.10271))
#840=DIRECTION('',(3.23108510433268E-15,0.0,-1.0))
#841=DIRECTION('',(1.0,0.0,3.23108510433268E-15))
#842=DIRECTION('',(-3.23108510433268E-15,-0.0,1.0))
#843=CARTESIAN_POINT('',(0.104999993115081,0.0250000176112282,0.0877100000000001))
#844=DIRECTION('',(-3.23108510433268E-15,0.0,1.0))
#845=DIRECTION('',(0.707106781186548,0.707106781186547,2.28472218786448E-15))
#846=DIRECTION('',(3.23108510433268E-15,0.0,-1.0))
#847=CARTESIAN_POINT('',(0.104999993115081,0.0250000176112282,0.10271))
#848=DIRECTION('',(-3.23108510433268E-15,0.0,1.0))
#849=DIRECTION('',(0.707106781186548,0.707106781186547,2.28472218786448E-15))
#850=DIRECTION('',(-3.23108510433268E-15,0.0,1.0))
#851=CARTESIAN_POINT('',(0.104999993115081,0.0250000176112282,0.0877100000000001))
#852=DIRECTION('',(-3.23108510433268E-15,-2.18359404125537E-31,1.0))
#853=DIRECTION('',(0.707106781186548,0.707106781186547,2.28472218786448E-15))
#854=DIRECTION('',(-3.23108510433268E-15,0.0,1.0))
#855=CARTESIAN_POINT('',(0.104999993115081,0.0250000176112282,0.10271))
#856=DIRECTION('',(3.23108510433268E-15,2.18359404125537E-31,-1.0))
#857=DIRECTION('',(0.707106781186548,0.707106781186547,2.28472218786448E-15))
#858=DIRECTION('',(-1.0,2.07205279596466E-16,-3.23108510433268E-15))
#859=CARTESIAN_POINT('',(0.112999993115081,-2.94132169002288E-17,0.0952100000000001))
#860=DIRECTION('',(1.0,-7.53582211301249E-16,3.23108510433268E-15))
#861=DIRECTION('',(7.53582211301249E-16,1.0,2.43488825782555E-30))
#862=DIRECTION('',(1.0,-2.07205279596466E-16,3.23108510433268E-15))
#863=CARTESIAN_POINT('',(0.107999993115081,-2.83771905022465E-17,0.0952100000000001))
#864=DIRECTION('',(-1.0,2.07205279596466E-16,-3.23108510433268E-15))
#865=DIRECTION('',(2.07205279596466E-16,1.0,6.69497892443229E-31))
#866=DIRECTION('',(-1.0,2.22555387167228E-16,-3.23108510433268E-15))
#867=CARTESIAN_POINT('',(0.112999993115081,-0.0500000176112282,0.0952100000000001))
#868=DIRECTION('',(1.0,2.55032847572958E-16,3.23108510433268E-15))
#869=DIRECTION('',(-2.55032847572958E-16,1.0,-8.2403283490853E-31))
#870=DIRECTION('',(1.0,-2.22555387167228E-16,3.23108510433268E-15))
#871=CARTESIAN_POINT('',(0.107999993115081,-0.0500000176112282,0.0952100000000001))
#872=DIRECTION('',(-1.0,2.22555387167228E-16,-3.23108510433268E-15))
#873=DIRECTION('',(2.22555387167228E-16,1.0,7.19095396365021E-31))
#874=DIRECTION('',(-1.0,2.23754177449633E-16,-3.23108510433268E-15))
#875=CARTESIAN_POINT('',(0.112999993115081,0.0500000176112281,0.0952100000000001))
#876=DIRECTION('',(1.0,-1.07008701843832E-15,3.23108510433268E-15))
#877=DIRECTION('',(1.07008701843832E-15,1.0,3.45754222561583E-30))
#878=DIRECTION('',(1.0,-2.23754177449633E-16,3.23108510433268E-15))
#879=CARTESIAN_POINT('',(0.107999993115081,0.0500000176112281,0.0952100000000001))
#880=DIRECTION('',(-1.0,2.23754177449633E-16,-3.23108510433268E-15))
#881=DIRECTION('',(2.23754177449633E-16,1.0,7.22968789789719E-31))
#882=DIRECTION('',(-3.23108510433268E-15,0.0,1.0))
#883=CARTESIAN_POINT('',(0.110829993115081,0.055849945801004,0.0877100000000001))
#884=DIRECTION('',(-3.23108510433268E-15,0.0,1.0))
#885=DIRECTION('',(0.814547917632854,0.580096276388654,2.63187364342871E-15))
#886=DIRECTION('',(-3.23108510433268E-15,0.0,1.0))
#887=CARTESIAN_POINT('',(0.110829993115081,0.055849945801004,0.10271))
#888=DIRECTION('',(3.23108510433268E-15,0.0,-1.0))
#889=DIRECTION('',(0.814547917632854,0.580096276388654,2.63187364342871E-15))
#890=DIRECTION('',(-3.23108510433268E-15,0.0,1.0))
#891=CARTESIAN_POINT('',(0.111209993115081,-0.0532100176112267,0.0877100000000001))
#892=DIRECTION('',(-3.23108510433268E-15,0.0,1.0))
#893=DIRECTION('',(0.707106781186548,-0.707106781186548,2.28472218786448E-15))
#894=DIRECTION('',(-3.23108510433268E-15,0.0,1.0))
#895=CARTESIAN_POINT('',(0.111209993115081,-0.0532100176112267,0.10271))
#896=DIRECTION('',(3.23108510433268E-15,0.0,-1.0))
#897=DIRECTION('',(0.707106781186548,-0.707106781186548,2.28472218786448E-15))
#898=CARTESIAN_POINT('',(0.111209993115081,-0.0532100176112267,0.10271))
#899=DIRECTION('',(3.23108510433268E-15,0.0,-1.0))
#900=DIRECTION('',(0.707106781186548,-0.707106781186548,2.28472218786448E-15))
#901=DIRECTION('',(3.23108510433268E-15,0.0,-1.0))
#902=CARTESIAN_POINT('',(0.111209993115081,-0.0532100176112267,0.0877100000000001))
#903=DIRECTION('',(-3.23108510433268E-15,0.0,1.0))
#904=DIRECTION('',(0.707106781186548,-0.707106781186548,2.28472218786448E-15))
#905=DIRECTION('',(1.0,-1.38777878078145E-15,3.23108510433268E-15))
#906=DIRECTION('',(3.23108510433268E-15,0.0,-1.0))
#907=DIRECTION('',(1.0,-1.38777878078145E-15,3.23108510433268E-15))
#908=DIRECTION('',(-2.55032847572958E-16,1.0,-8.2403283490853E-31))
#909=CARTESIAN_POINT('',(0.104999993115081,-0.0250000176112282,0.10271))
#910=DIRECTION('',(3.23108510433268E-15,0.0,-1.0))
#911=DIRECTION('',(1.0,0.0,3.23108510433268E-15))
#912=DIRECTION('',(7.53582211301249E-16,1.0,2.43488825782555E-30))
#913=CARTESIAN_POINT('',(0.104999993115081,0.0250000176112282,0.10271))
#914=DIRECTION('',(3.23108510433268E-15,2.18359404125537E-31,-1.0))
#915=DIRECTION('',(0.707106781186548,0.707106781186547,2.28472218786448E-15))
#916=DIRECTION('',(1.07008701843832E-15,1.0,3.45754222561583E-30))
#917=CARTESIAN_POINT('',(0.110829993115081,0.055849945801004,0.10271))
#918=DIRECTION('',(3.23108510433268E-15,0.0,-1.0))
#919=DIRECTION('',(0.814547917632854,0.580096276388654,2.63187364342871E-15))
#920=CARTESIAN_POINT('',(0.104999999976201,0.0390000176112279,0.10271))
#921=DIRECTION('',(3.23108510433268E-15,0.0,-1.0))
#922=DIRECTION('',(-0.145812702184085,0.989312213551301,-4.71133250049492E-16))
#923=DIRECTION('',(-1.92747052886328E-16,-1.0,-6.22782131485036E-31))
#924=CARTESIAN_POINT('',(0.104999993115081,0.0250000176112282,0.10271))
#925=DIRECTION('',(-3.23108510433268E-15,0.0,1.0))
#926=DIRECTION('',(0.707106781186548,0.707106781186547,2.28472218786448E-15))
#927=DIRECTION('',(0.0,-1.0,0.0))
#928=CARTESIAN_POINT('',(0.104999993115081,-0.0250000176112282,0.10271))
#929=DIRECTION('',(-3.23108510433268E-15,0.0,1.0))
#930=DIRECTION('',(1.0,0.0,3.23108510433268E-15))
#931=DIRECTION('',(-8.67361737988404E-16,-1.0,-2.80251959168243E-30))
#932=DIRECTION('',(-2.55032847572958E-16,1.0,-8.2403283490853E-31))
#933=DIRECTION('',(3.23108510433268E-15,0.0,-1.0))
#934=CARTESIAN_POINT('',(0.112999993115081,-0.0500000176112282,0.0952100000000001))
#935=DIRECTION('',(1.0,2.55032847572958E-16,3.23108510433268E-15))
#936=DIRECTION('',(-2.55032847572958E-16,1.0,-8.2403283490853E-31))
#937=DIRECTION('',(-8.67361737988404E-16,-1.0,-2.80251959168243E-30))
#938=CARTESIAN_POINT('',(0.104999993115081,-0.0250000176112282,0.0877100000000001))
#939=DIRECTION('',(-3.23108510433268E-15,0.0,1.0))
#940=DIRECTION('',(1.0,0.0,3.23108510433268E-15))
#941=DIRECTION('',(0.0,-1.0,0.0))
#942=CARTESIAN_POINT('',(0.104999993115081,0.0250000176112282,0.0877100000000001))
#943=DIRECTION('',(-3.23108510433268E-15,0.0,1.0))
#944=DIRECTION('',(0.707106781186548,0.707106781186547,2.28472218786448E-15))
#945=DIRECTION('',(-1.92747052886328E-16,-1.0,-6.22782131485036E-31))
#946=CARTESIAN_POINT('',(0.104999999976201,0.0390000176112279,0.0877100000000001))
#947=DIRECTION('',(-3.23108510433268E-15,0.0,1.0))
#948=DIRECTION('',(-0.145812702184085,0.989312213551301,-4.71133250049492E-16))
#949=CARTESIAN_POINT('',(0.110829993115081,0.055849945801004,0.0877100000000001))
#950=DIRECTION('',(-3.23108510433268E-15,0.0,1.0))
#951=DIRECTION('',(0.814547917632854,0.580096276388654,2.63187364342871E-15))
#952=DIRECTION('',(1.07008701843832E-15,1.0,3.45754222561583E-30))
#953=CARTESIAN_POINT('',(0.104999993115081,0.0250000176112282,0.0877100000000001))
#954=DIRECTION('',(-3.23108510433268E-15,-2.18359404125537E-31,1.0))
#955=DIRECTION('',(0.707106781186548,0.707106781186547,2.28472218786448E-15))
#956=DIRECTION('',(7.53582211301249E-16,1.0,2.43488825782555E-30))
#957=CARTESIAN_POINT('',(0.104999993115081,-0.0250000176112282,0.0877100000000001))
#958=DIRECTION('',(-3.23108510433268E-15,0.0,1.0))
#959=DIRECTION('',(1.0,0.0,3.23108510433268E-15))
#960=CARTESIAN_POINT('',(0.107999993115081,-0.0500000176112282,0.0952100000000001))
#961=DIRECTION('',(-1.0,2.22555387167228E-16,-3.23108510433268E-15))
#962=DIRECTION('',(2.22555387167228E-16,1.0,7.19095396365021E-31))
#963=DIRECTION('',(3.23108510433268E-15,0.0,-1.0))
#964=DIRECTION('',(3.23108510433268E-15,0.0,-1.0))
#965=CARTESIAN_POINT('',(0.107999993115081,0.0500000176112281,0.0952100000000001))
#966=DIRECTION('',(-1.0,2.23754177449633E-16,-3.23108510433268E-15))
#967=DIRECTION('',(2.23754177449633E-16,1.0,7.22968789789719E-31))
#968=CARTESIAN_POINT('',(0.112999993115081,0.0500000176112281,0.0952100000000001))
#969=DIRECTION('',(1.0,-1.07008701843832E-15,3.23108510433268E-15))
#970=DIRECTION('',(1.07008701843832E-15,1.0,3.45754222561583E-30))
#971=CARTESIAN_POINT('',(0.107999993115081,-2.83771905022465E-17,0.0952100000000001))
#972=DIRECTION('',(-1.0,2.07205279596466E-16,-3.23108510433268E-15))
#973=DIRECTION('',(2.07205279596466E-16,1.0,6.69497892443229E-31))
#974=CARTESIAN_POINT('',(0.112999993115081,-2.94132169002288E-17,0.0952100000000001))
#975=DIRECTION('',(1.0,-7.53582211301249E-16,3.23108510433268E-15))
#976=DIRECTION('',(7.53582211301249E-16,1.0,2.43488825782555E-30))
#977=DIRECTION('',(-3.23108510433268E-15,0.0,1.0))
#978=DIRECTION('',(-3.23108510433268E-15,0.0,1.0))
#979=DIRECTION('',(3.23108510433268E-15,0.0,-1.0))
#980=PRESENTATION_LAYER_ASSIGNMENT('9','Capa0_',(#25))
ENDSEC
END-ISO-10303-21
