# Supplementary material for: Open-source perfusion system for medium-scale fabrication of demineralized bone matrix chip grafts
Source: HardwareX. 2022 Nov 23;13:e00378. doi: 10.1016/j.ohx.2022.e00378 (PMC9722481; doi:10.1016/j.ohx.2022.e00378)
Supplement: Supplementary data 2 [file mmc2.zip › endstop_holder.step]

ISO-10303-21;
HEADER;
/* Generated by software containing ST-Developer
 * from STEP Tools, Inc. (www.steptools.com) 
 */

FILE_DESCRIPTION(
/* description */ (''),
/* implementation_level */ '2;1');

FILE_NAME(
/* name */ 
'C:/Users/mechi/Desktop/Biorreactor/Modelos One Drive/Github/Syringe p
ump/Syringe pump & holder/endstop_holder.step',
/* time_stamp */ '2022-03-31T13:12:47-05:00',
/* author */ (''),
/* organization */ (''),
/* preprocessor_version */ 'ST-DEVELOPER v18.1',
/* originating_system */ 'Autodesk Translation Framework v10.13.0.1454',

/* authorisation */ '');

FILE_SCHEMA (('AUTOMOTIVE_DESIGN { 1 0 10303 214 3 1 1 }'));
ENDSEC;

DATA;
#10=MECHANICAL_DESIGN_GEOMETRIC_PRESENTATION_REPRESENTATION('',(#13),#1226);
#11=SHAPE_REPRESENTATION_RELATIONSHIP('SRR','None',#1232,#12);
#12=ADVANCED_BREP_SHAPE_REPRESENTATION('',(#14),#1225);
#13=STYLED_ITEM('',(#1242),#14);
#14=MANIFOLD_SOLID_BREP('Body1',#636);
#15=TOROIDAL_SURFACE('',#685,0.01009,0.00074);
#16=TOROIDAL_SURFACE('',#690,0.00926,0.00074);
#17=PLANE('',#681);
#18=PLANE('',#682);
#19=PLANE('',#689);
#20=PLANE('',#695);
#21=PLANE('',#696);
#22=PLANE('',#697);
#23=PLANE('',#698);
#24=PLANE('',#699);
#25=PLANE('',#700);
#26=PLANE('',#701);
#27=PLANE('',#702);
#28=PLANE('',#703);
#29=PLANE('',#704);
#30=PLANE('',#705);
#31=PLANE('',#706);
#32=FACE_BOUND('',#102,.T.);
#33=FACE_BOUND('',#108,.T.);
#34=FACE_BOUND('',#112,.T.);
#35=FACE_BOUND('',#114,.T.);
#36=FACE_BOUND('',#122,.T.);
#37=FACE_BOUND('',#128,.T.);
#38=FACE_BOUND('',#129,.T.);
#39=FACE_BOUND('',#130,.T.);
#40=FACE_BOUND('',#131,.T.);
#41=FACE_BOUND('',#137,.T.);
#42=FACE_BOUND('',#138,.T.);
#43=FACE_BOUND('',#140,.T.);
#44=FACE_BOUND('',#141,.T.);
#45=CIRCLE('',#654,0.0044);
#46=CIRCLE('',#655,0.0044);
#47=CIRCLE('',#658,0.00935);
#48=CIRCLE('',#659,0.00935);
#49=CIRCLE('',#661,0.0017875);
#50=CIRCLE('',#662,0.0017875);
#51=CIRCLE('',#664,0.0017875);
#52=CIRCLE('',#665,0.0017875);
#53=CIRCLE('',#667,0.01);
#54=CIRCLE('',#668,0.01);
#55=CIRCLE('',#669,0.01);
#56=CIRCLE('',#670,0.01);
#57=CIRCLE('',#672,0.00074);
#58=CIRCLE('',#673,0.00074);
#59=CIRCLE('',#675,0.00935);
#60=CIRCLE('',#676,0.00935);
#61=CIRCLE('',#677,0.00935);
#62=CIRCLE('',#679,0.0044);
#63=CIRCLE('',#680,0.0044);
#64=CIRCLE('',#683,0.01009);
#65=CIRCLE('',#684,0.00926);
#66=CIRCLE('',#686,0.000739999999999963);
#67=CIRCLE('',#688,0.01);
#68=CIRCLE('',#691,0.01);
#69=CIRCLE('',#693,0.01);
#70=CIRCLE('',#694,0.01);
#71=FACE_OUTER_BOUND('',#100,.T.);
#72=FACE_OUTER_BOUND('',#101,.T.);
#73=FACE_OUTER_BOUND('',#103,.T.);
#74=FACE_OUTER_BOUND('',#104,.T.);
#75=FACE_OUTER_BOUND('',#105,.T.);
#76=FACE_OUTER_BOUND('',#106,.T.);
#77=FACE_OUTER_BOUND('',#107,.T.);
#78=FACE_OUTER_BOUND('',#109,.T.);
#79=FACE_OUTER_BOUND('',#110,.T.);
#80=FACE_OUTER_BOUND('',#111,.T.);
#81=FACE_OUTER_BOUND('',#113,.T.);
#82=FACE_OUTER_BOUND('',#115,.T.);
#83=FACE_OUTER_BOUND('',#116,.T.);
#84=FACE_OUTER_BOUND('',#117,.T.);
#85=FACE_OUTER_BOUND('',#118,.T.);
#86=FACE_OUTER_BOUND('',#119,.T.);
#87=FACE_OUTER_BOUND('',#120,.T.);
#88=FACE_OUTER_BOUND('',#121,.T.);
#89=FACE_OUTER_BOUND('',#123,.T.);
#90=FACE_OUTER_BOUND('',#124,.T.);
#91=FACE_OUTER_BOUND('',#125,.T.);
#92=FACE_OUTER_BOUND('',#126,.T.);
#93=FACE_OUTER_BOUND('',#127,.T.);
#94=FACE_OUTER_BOUND('',#132,.T.);
#95=FACE_OUTER_BOUND('',#133,.T.);
#96=FACE_OUTER_BOUND('',#134,.T.);
#97=FACE_OUTER_BOUND('',#135,.T.);
#98=FACE_OUTER_BOUND('',#136,.T.);
#99=FACE_OUTER_BOUND('',#139,.T.);
#100=EDGE_LOOP('',(#413,#414,#415,#416,#417,#418,#419,#420));
#101=EDGE_LOOP('',(#421,#422,#423,#424));
#102=EDGE_LOOP('',(#425,#426));
#103=EDGE_LOOP('',(#427,#428,#429,#430,#431,#432));
#104=EDGE_LOOP('',(#433,#434,#435,#436));
#105=EDGE_LOOP('',(#437,#438,#439,#440));
#106=EDGE_LOOP('',(#441,#442,#443,#444));
#107=EDGE_LOOP('',(#445,#446,#447,#448,#449,#450,#451,#452));
#108=EDGE_LOOP('',(#453,#454));
#109=EDGE_LOOP('',(#455,#456,#457,#458));
#110=EDGE_LOOP('',(#459,#460,#461,#462,#463,#464));
#111=EDGE_LOOP('',(#465,#466,#467,#468));
#112=EDGE_LOOP('',(#469,#470));
#113=EDGE_LOOP('',(#471,#472,#473,#474,#475,#476,#477));
#114=EDGE_LOOP('',(#478));
#115=EDGE_LOOP('',(#479,#480,#481,#482));
#116=EDGE_LOOP('',(#483,#484,#485,#486));
#117=EDGE_LOOP('',(#487,#488,#489));
#118=EDGE_LOOP('',(#490,#491,#492,#493));
#119=EDGE_LOOP('',(#494,#495,#496,#497));
#120=EDGE_LOOP('',(#498,#499,#500,#501,#502,#503,#504));
#121=EDGE_LOOP('',(#505,#506,#507,#508,#509,#510,#511,#512,#513,#514,#515,
#516));
#122=EDGE_LOOP('',(#517));
#123=EDGE_LOOP('',(#518,#519,#520,#521));
#124=EDGE_LOOP('',(#522,#523,#524,#525,#526));
#125=EDGE_LOOP('',(#527,#528,#529,#530,#531));
#126=EDGE_LOOP('',(#532,#533,#534,#535));
#127=EDGE_LOOP('',(#536,#537,#538,#539));
#128=EDGE_LOOP('',(#540,#541,#542,#543));
#129=EDGE_LOOP('',(#544));
#130=EDGE_LOOP('',(#545,#546,#547,#548));
#131=EDGE_LOOP('',(#549));
#132=EDGE_LOOP('',(#550,#551,#552,#553,#554,#555,#556,#557,#558));
#133=EDGE_LOOP('',(#559,#560,#561,#562,#563,#564));
#134=EDGE_LOOP('',(#565,#566,#567,#568));
#135=EDGE_LOOP('',(#569,#570,#571,#572,#573,#574,#575,#576));
#136=EDGE_LOOP('',(#577,#578,#579,#580,#581,#582));
#137=EDGE_LOOP('',(#583));
#138=EDGE_LOOP('',(#584));
#139=EDGE_LOOP('',(#585,#586,#587,#588,#589,#590,#591,#592));
#140=EDGE_LOOP('',(#593));
#141=EDGE_LOOP('',(#594));
#142=LINE('',#913,#196);
#143=LINE('',#916,#197);
#144=LINE('',#965,#198);
#145=LINE('',#1010,#199);
#146=LINE('',#1059,#200);
#147=LINE('',#1062,#201);
#148=LINE('',#1067,#202);
#149=LINE('',#1073,#203);
#150=LINE('',#1081,#204);
#151=LINE('',#1085,#205);
#152=LINE('',#1088,#206);
#153=LINE('',#1094,#207);
#154=LINE('',#1097,#208);
#155=LINE('',#1103,#209);
#156=LINE('',#1107,#210);
#157=LINE('',#1110,#211);
#158=LINE('',#1115,#212);
#159=LINE('',#1120,#213);
#160=LINE('',#1122,#214);
#161=LINE('',#1124,#215);
#162=LINE('',#1125,#216);
#163=LINE('',#1137,#217);
#164=LINE('',#1140,#218);
#165=LINE('',#1149,#219);
#166=LINE('',#1151,#220);
#167=LINE('',#1152,#221);
#168=LINE('',#1167,#222);
#169=LINE('',#1171,#223);
#170=LINE('',#1175,#224);
#171=LINE('',#1177,#225);
#172=LINE('',#1178,#226);
#173=LINE('',#1179,#227);
#174=LINE('',#1181,#228);
#175=LINE('',#1183,#229);
#176=LINE('',#1184,#230);
#177=LINE('',#1185,#231);
#178=LINE('',#1188,#232);
#179=LINE('',#1190,#233);
#180=LINE('',#1191,#234);
#181=LINE('',#1194,#235);
#182=LINE('',#1195,#236);
#183=LINE('',#1198,#237);
#184=LINE('',#1199,#238);
#185=LINE('',#1201,#239);
#186=LINE('',#1203,#240);
#187=LINE('',#1204,#241);
#188=LINE('',#1207,#242);
#189=LINE('',#1209,#243);
#190=LINE('',#1211,#244);
#191=LINE('',#1212,#245);
#192=LINE('',#1214,#246);
#193=LINE('',#1215,#247);
#194=LINE('',#1217,#248);
#195=LINE('',#1219,#249);
#196=VECTOR('',#713,1.);
#197=VECTOR('',#716,0.00150000000000001);
#198=VECTOR('',#721,0.0044);
#199=VECTOR('',#726,0.0015);
#200=VECTOR('',#731,1.);
#201=VECTOR('',#734,1.);
#202=VECTOR('',#739,0.0017875);
#203=VECTOR('',#746,0.0017875);
#204=VECTOR('',#755,1.);
#205=VECTOR('',#758,1.);
#206=VECTOR('',#761,1.);
#207=VECTOR('',#766,1.);
#208=VECTOR('',#769,1.);
#209=VECTOR('',#774,1.);
#210=VECTOR('',#777,1.);
#211=VECTOR('',#780,1.);
#212=VECTOR('',#785,0.0044);
#213=VECTOR('',#790,1.);
#214=VECTOR('',#791,1.);
#215=VECTOR('',#792,1.);
#216=VECTOR('',#793,1.);
#217=VECTOR('',#794,1.);
#218=VECTOR('',#797,1.);
#219=VECTOR('',#810,1.);
#220=VECTOR('',#813,1.);
#221=VECTOR('',#814,1.);
#222=VECTOR('',#821,1.);
#223=VECTOR('',#824,1.);
#224=VECTOR('',#829,1.);
#225=VECTOR('',#830,1.);
#226=VECTOR('',#831,1.);
#227=VECTOR('',#832,1.);
#228=VECTOR('',#833,1.);
#229=VECTOR('',#834,1.);
#230=VECTOR('',#835,1.);
#231=VECTOR('',#836,1.);
#232=VECTOR('',#839,1.);
#233=VECTOR('',#840,1.);
#234=VECTOR('',#841,1.);
#235=VECTOR('',#844,1.);
#236=VECTOR('',#845,1.);
#237=VECTOR('',#848,1.);
#238=VECTOR('',#849,1.);
#239=VECTOR('',#852,1.);
#240=VECTOR('',#855,1.);
#241=VECTOR('',#856,1.);
#242=VECTOR('',#857,1.);
#243=VECTOR('',#858,1.);
#244=VECTOR('',#859,1.);
#245=VECTOR('',#860,1.);
#246=VECTOR('',#863,1.);
#247=VECTOR('',#864,1.);
#248=VECTOR('',#867,1.);
#249=VECTOR('',#870,1.);
#250=B_SPLINE_CURVE_WITH_KNOTS('',3,(#883,#884,#885,#886,#887,#888,#889,
#890,#891,#892,#893,#894,#895,#896,#897,#898,#899,#900,#901,#902,#903,#904,
#905,#906,#907,#908,#909,#910,#911),.UNSPECIFIED.,.F.,.F.,(4,2,2,2,2,3,
2,2,2,2,2,2,2,4),(0.686522738209564,0.717115625660789,0.777697354641817,
0.838279083622845,0.894465470327293,0.95065185703174,1.00767729154682,1.0647027260619,
1.12444568172234,1.18418863738279,1.24633856147173,1.30848848556066,1.36724309973659,
1.37818138001196),.UNSPECIFIED.);
#251=B_SPLINE_CURVE_WITH_KNOTS('',3,(#918,#919,#920,#921,#922,#923,#924,
#925,#926,#927,#928,#929,#930,#931,#932,#933,#934,#935,#936,#937,#938,#939,
#940,#941,#942,#943,#944,#945,#946,#947,#948),.UNSPECIFIED.,.F.,.F.,(4,
2,2,2,2,2,2,2,2,3,2,2,2,2,4),(-0.501782947665699,-0.46932978102641,-0.436876614387121,
-0.371970281108544,-0.303194962136275,-0.234419643164006,-0.174011586880467,
-0.113603530596929,-0.0568017652984645,0.,0.0562239604507715,0.112447920901543,
0.173435792815839,0.234423664730136,0.282349056665735),.UNSPECIFIED.);
#252=B_SPLINE_CURVE_WITH_KNOTS('',3,(#949,#950,#951,#952,#953,#954,#955,
#956,#957,#958,#959,#960),.UNSPECIFIED.,.F.,.F.,(4,2,2,2,2,4),(-0.720709149039128,
-0.694901974821734,-0.621169408668742,-0.56147617816722,-0.53162956291646,
-0.501782947665699),.UNSPECIFIED.);
#253=B_SPLINE_CURVE_WITH_KNOTS('',3,(#970,#971,#972,#973,#974,#975,#976,
#977,#978,#979,#980,#981,#982,#983,#984,#985,#986,#987,#988,#989,#990,#991,
#992,#993,#994,#995,#996,#997,#998,#999,#1000),.UNSPECIFIED.,.F.,.F.,(4,
2,2,2,2,2,2,2,3,2,2,2,2,2,4),(0.475371422564586,0.532050655399336,0.588729888234087,
0.652943596915339,0.717157305596591,0.777744080835645,0.8383308560747,0.894516878241699,
0.950702900408699,1.00772910471917,1.06475530902963,1.12450217779042,1.18424904655121,
1.24640479618149,1.29085205807407),.UNSPECIFIED.);
#254=B_SPLINE_CURVE_WITH_KNOTS('',3,(#1001,#1002,#1003,#1004,#1005,#1006,
#1007,#1008),.UNSPECIFIED.,.F.,.F.,(4,2,2,4),(0.340149157665368,0.357857645403067,
0.416614533983827,0.475371422564586),.UNSPECIFIED.);
#255=B_SPLINE_CURVE_WITH_KNOTS('',3,(#1012,#1013,#1014,#1015,#1016,#1017,
#1018,#1019,#1020,#1021,#1022,#1023,#1024,#1025,#1026,#1027,#1028,#1029,
#1030,#1031,#1032,#1033,#1034,#1035,#1036,#1037,#1038,#1039,#1040,#1041,
#1042,#1043,#1044,#1045),.UNSPECIFIED.,.F.,.F.,(4,2,2,2,2,2,2,2,2,2,2,2,
2,2,2,2,4),(0.,0.0298519439840093,0.0597038879680185,0.119407775936037,
0.193178902905504,0.26695002987497,0.327950260211671,0.388950490548372,
0.44517327126038,0.501396051972388,0.558199039571479,0.61500202717057,0.675420028922949,
0.735838030675328,0.804639986237625,0.873441941799922,0.884481887772372),
 .UNSPECIFIED.);
#256=B_SPLINE_CURVE_WITH_KNOTS('',3,(#1046,#1047,#1048,#1049,#1050,#1051,
#1052,#1053),.UNSPECIFIED.,.F.,.F.,(4,2,2,4),(-0.118820852330103,-0.0649303991512769,
-0.0324651995756385,0.),.UNSPECIFIED.);
#257=B_SPLINE_CURVE_WITH_KNOTS('',3,(#1127,#1128,#1129,#1130,#1131,#1132,
#1133,#1134,#1135,#1136),.UNSPECIFIED.,.F.,.F.,(4,2,2,2,4),(0.166545152491456,
0.288387161723445,0.347765773121576,0.362218429063084,0.372407255999882),
 .UNSPECIFIED.);
#258=B_SPLINE_CURVE_WITH_KNOTS('',3,(#1155,#1156,#1157,#1158,#1159,#1160,
#1161,#1162,#1163,#1164),.UNSPECIFIED.,.F.,.F.,(4,2,2,2,4),(0.35806764729204,
0.391439570217634,0.422054378296971,0.450088897859747,0.476289046536286),
 .UNSPECIFIED.);
#259=ELLIPSE('',#651,0.00184530049265028,0.00150000000000001);
#260=ELLIPSE('',#652,0.00184530049265028,0.00150000000000001);
#261=VERTEX_POINT('',#879);
#262=VERTEX_POINT('',#880);
#263=VERTEX_POINT('',#882);
#264=VERTEX_POINT('',#912);
#265=VERTEX_POINT('',#915);
#266=VERTEX_POINT('',#917);
#267=VERTEX_POINT('',#962);
#268=VERTEX_POINT('',#964);
#269=VERTEX_POINT('',#968);
#270=VERTEX_POINT('',#969);
#271=VERTEX_POINT('',#1009);
#272=VERTEX_POINT('',#1011);
#273=VERTEX_POINT('',#1055);
#274=VERTEX_POINT('',#1056);
#275=VERTEX_POINT('',#1058);
#276=VERTEX_POINT('',#1060);
#277=VERTEX_POINT('',#1064);
#278=VERTEX_POINT('',#1066);
#279=VERTEX_POINT('',#1070);
#280=VERTEX_POINT('',#1072);
#281=VERTEX_POINT('',#1076);
#282=VERTEX_POINT('',#1078);
#283=VERTEX_POINT('',#1080);
#284=VERTEX_POINT('',#1082);
#285=VERTEX_POINT('',#1084);
#286=VERTEX_POINT('',#1086);
#287=VERTEX_POINT('',#1090);
#288=VERTEX_POINT('',#1091);
#289=VERTEX_POINT('',#1093);
#290=VERTEX_POINT('',#1095);
#291=VERTEX_POINT('',#1099);
#292=VERTEX_POINT('',#1100);
#293=VERTEX_POINT('',#1102);
#294=VERTEX_POINT('',#1104);
#295=VERTEX_POINT('',#1106);
#296=VERTEX_POINT('',#1108);
#297=VERTEX_POINT('',#1112);
#298=VERTEX_POINT('',#1114);
#299=VERTEX_POINT('',#1118);
#300=VERTEX_POINT('',#1119);
#301=VERTEX_POINT('',#1121);
#302=VERTEX_POINT('',#1123);
#303=VERTEX_POINT('',#1126);
#304=VERTEX_POINT('',#1139);
#305=VERTEX_POINT('',#1141);
#306=VERTEX_POINT('',#1147);
#307=VERTEX_POINT('',#1154);
#308=VERTEX_POINT('',#1168);
#309=VERTEX_POINT('',#1170);
#310=VERTEX_POINT('',#1174);
#311=VERTEX_POINT('',#1176);
#312=VERTEX_POINT('',#1180);
#313=VERTEX_POINT('',#1182);
#314=VERTEX_POINT('',#1187);
#315=VERTEX_POINT('',#1189);
#316=VERTEX_POINT('',#1193);
#317=VERTEX_POINT('',#1197);
#318=VERTEX_POINT('',#1205);
#319=VERTEX_POINT('',#1206);
#320=VERTEX_POINT('',#1208);
#321=VERTEX_POINT('',#1210);
#322=EDGE_CURVE('',#261,#262,#259,.T.);
#323=EDGE_CURVE('',#263,#261,#250,.F.);
#324=EDGE_CURVE('',#264,#263,#142,.T.);
#325=EDGE_CURVE('',#262,#264,#260,.T.);
#326=EDGE_CURVE('',#262,#265,#143,.T.);
#327=EDGE_CURVE('',#266,#265,#251,.F.);
#328=EDGE_CURVE('',#265,#266,#252,.F.);
#329=EDGE_CURVE('',#267,#267,#45,.F.);
#330=EDGE_CURVE('',#267,#268,#144,.T.);
#331=EDGE_CURVE('',#268,#268,#46,.T.);
#332=EDGE_CURVE('',#269,#270,#253,.F.);
#333=EDGE_CURVE('',#270,#269,#254,.F.);
#334=EDGE_CURVE('',#270,#271,#145,.T.);
#335=EDGE_CURVE('',#272,#271,#255,.F.);
#336=EDGE_CURVE('',#271,#272,#256,.F.);
#337=EDGE_CURVE('',#273,#274,#47,.T.);
#338=EDGE_CURVE('',#275,#274,#146,.T.);
#339=EDGE_CURVE('',#276,#275,#48,.T.);
#340=EDGE_CURVE('',#276,#273,#147,.T.);
#341=EDGE_CURVE('',#277,#277,#49,.F.);
#342=EDGE_CURVE('',#277,#278,#148,.T.);
#343=EDGE_CURVE('',#278,#278,#50,.T.);
#344=EDGE_CURVE('',#279,#279,#51,.T.);
#345=EDGE_CURVE('',#279,#280,#149,.T.);
#346=EDGE_CURVE('',#280,#280,#52,.T.);
#347=EDGE_CURVE('',#281,#275,#53,.T.);
#348=EDGE_CURVE('',#274,#282,#54,.T.);
#349=EDGE_CURVE('',#282,#283,#150,.T.);
#350=EDGE_CURVE('',#284,#283,#55,.T.);
#351=EDGE_CURVE('',#285,#284,#151,.T.);
#352=EDGE_CURVE('',#286,#285,#56,.T.);
#353=EDGE_CURVE('',#286,#281,#152,.T.);
#354=EDGE_CURVE('',#287,#288,#57,.T.);
#355=EDGE_CURVE('',#288,#289,#153,.T.);
#356=EDGE_CURVE('',#290,#289,#58,.T.);
#357=EDGE_CURVE('',#290,#287,#154,.T.);
#358=EDGE_CURVE('',#291,#292,#59,.T.);
#359=EDGE_CURVE('',#293,#292,#155,.T.);
#360=EDGE_CURVE('',#293,#294,#60,.T.);
#361=EDGE_CURVE('',#295,#294,#156,.F.);
#362=EDGE_CURVE('',#296,#295,#61,.T.);
#363=EDGE_CURVE('',#296,#291,#157,.T.);
#364=EDGE_CURVE('',#297,#297,#62,.F.);
#365=EDGE_CURVE('',#297,#298,#158,.T.);
#366=EDGE_CURVE('',#298,#298,#63,.F.);
#367=EDGE_CURVE('',#299,#300,#159,.T.);
#368=EDGE_CURVE('',#301,#299,#160,.T.);
#369=EDGE_CURVE('',#302,#301,#161,.F.);
#370=EDGE_CURVE('',#291,#302,#162,.T.);
#371=EDGE_CURVE('',#296,#303,#257,.F.);
#372=EDGE_CURVE('',#300,#303,#163,.F.);
#373=EDGE_CURVE('',#300,#304,#164,.T.);
#374=EDGE_CURVE('',#305,#303,#64,.T.);
#375=EDGE_CURVE('',#304,#305,#65,.T.);
#376=EDGE_CURVE('',#305,#295,#66,.T.);
#377=EDGE_CURVE('',#306,#290,#67,.T.);
#378=EDGE_CURVE('',#306,#287,#165,.F.);
#379=EDGE_CURVE('',#289,#301,#166,.T.);
#380=EDGE_CURVE('',#288,#302,#167,.T.);
#381=EDGE_CURVE('',#304,#307,#258,.T.);
#382=EDGE_CURVE('',#295,#307,#68,.T.);
#383=EDGE_CURVE('',#307,#261,#168,.T.);
#384=EDGE_CURVE('',#294,#308,#69,.T.);
#385=EDGE_CURVE('',#308,#309,#169,.F.);
#386=EDGE_CURVE('',#263,#309,#70,.T.);
#387=EDGE_CURVE('',#310,#286,#170,.T.);
#388=EDGE_CURVE('',#311,#310,#171,.T.);
#389=EDGE_CURVE('',#283,#311,#172,.T.);
#390=EDGE_CURVE('',#287,#282,#173,.F.);
#391=EDGE_CURVE('',#312,#306,#174,.T.);
#392=EDGE_CURVE('',#313,#312,#175,.T.);
#393=EDGE_CURVE('',#309,#313,#176,.T.);
#394=EDGE_CURVE('',#281,#308,#177,.T.);
#395=EDGE_CURVE('',#314,#285,#178,.T.);
#396=EDGE_CURVE('',#315,#284,#179,.T.);
#397=EDGE_CURVE('',#314,#315,#180,.F.);
#398=EDGE_CURVE('',#316,#310,#181,.T.);
#399=EDGE_CURVE('',#316,#314,#182,.F.);
#400=EDGE_CURVE('',#317,#311,#183,.T.);
#401=EDGE_CURVE('',#315,#317,#184,.F.);
#402=EDGE_CURVE('',#317,#316,#185,.F.);
#403=EDGE_CURVE('',#293,#276,#186,.T.);
#404=EDGE_CURVE('',#273,#292,#187,.T.);
#405=EDGE_CURVE('',#318,#319,#188,.T.);
#406=EDGE_CURVE('',#320,#318,#189,.T.);
#407=EDGE_CURVE('',#320,#321,#190,.T.);
#408=EDGE_CURVE('',#321,#319,#191,.F.);
#409=EDGE_CURVE('',#264,#320,#192,.F.);
#410=EDGE_CURVE('',#318,#299,#193,.F.);
#411=EDGE_CURVE('',#313,#321,#194,.F.);
#412=EDGE_CURVE('',#312,#319,#195,.F.);
#413=ORIENTED_EDGE('',*,*,#322,.F.);
#414=ORIENTED_EDGE('',*,*,#323,.F.);
#415=ORIENTED_EDGE('',*,*,#324,.F.);
#416=ORIENTED_EDGE('',*,*,#325,.F.);
#417=ORIENTED_EDGE('',*,*,#326,.T.);
#418=ORIENTED_EDGE('',*,*,#327,.F.);
#419=ORIENTED_EDGE('',*,*,#328,.F.);
#420=ORIENTED_EDGE('',*,*,#326,.F.);
#421=ORIENTED_EDGE('',*,*,#329,.F.);
#422=ORIENTED_EDGE('',*,*,#330,.T.);
#423=ORIENTED_EDGE('',*,*,#331,.F.);
#424=ORIENTED_EDGE('',*,*,#330,.F.);
#425=ORIENTED_EDGE('',*,*,#327,.T.);
#426=ORIENTED_EDGE('',*,*,#328,.T.);
#427=ORIENTED_EDGE('',*,*,#332,.F.);
#428=ORIENTED_EDGE('',*,*,#333,.F.);
#429=ORIENTED_EDGE('',*,*,#334,.T.);
#430=ORIENTED_EDGE('',*,*,#335,.F.);
#431=ORIENTED_EDGE('',*,*,#336,.F.);
#432=ORIENTED_EDGE('',*,*,#334,.F.);
#433=ORIENTED_EDGE('',*,*,#337,.T.);
#434=ORIENTED_EDGE('',*,*,#338,.F.);
#435=ORIENTED_EDGE('',*,*,#339,.F.);
#436=ORIENTED_EDGE('',*,*,#340,.T.);
#437=ORIENTED_EDGE('',*,*,#341,.T.);
#438=ORIENTED_EDGE('',*,*,#342,.T.);
#439=ORIENTED_EDGE('',*,*,#343,.T.);
#440=ORIENTED_EDGE('',*,*,#342,.F.);
#441=ORIENTED_EDGE('',*,*,#344,.T.);
#442=ORIENTED_EDGE('',*,*,#345,.T.);
#443=ORIENTED_EDGE('',*,*,#346,.T.);
#444=ORIENTED_EDGE('',*,*,#345,.F.);
#445=ORIENTED_EDGE('',*,*,#347,.T.);
#446=ORIENTED_EDGE('',*,*,#338,.T.);
#447=ORIENTED_EDGE('',*,*,#348,.T.);
#448=ORIENTED_EDGE('',*,*,#349,.T.);
#449=ORIENTED_EDGE('',*,*,#350,.F.);
#450=ORIENTED_EDGE('',*,*,#351,.F.);
#451=ORIENTED_EDGE('',*,*,#352,.F.);
#452=ORIENTED_EDGE('',*,*,#353,.T.);
#453=ORIENTED_EDGE('',*,*,#332,.T.);
#454=ORIENTED_EDGE('',*,*,#333,.T.);
#455=ORIENTED_EDGE('',*,*,#354,.T.);
#456=ORIENTED_EDGE('',*,*,#355,.T.);
#457=ORIENTED_EDGE('',*,*,#356,.F.);
#458=ORIENTED_EDGE('',*,*,#357,.T.);
#459=ORIENTED_EDGE('',*,*,#358,.T.);
#460=ORIENTED_EDGE('',*,*,#359,.F.);
#461=ORIENTED_EDGE('',*,*,#360,.T.);
#462=ORIENTED_EDGE('',*,*,#361,.F.);
#463=ORIENTED_EDGE('',*,*,#362,.F.);
#464=ORIENTED_EDGE('',*,*,#363,.T.);
#465=ORIENTED_EDGE('',*,*,#364,.F.);
#466=ORIENTED_EDGE('',*,*,#365,.T.);
#467=ORIENTED_EDGE('',*,*,#366,.T.);
#468=ORIENTED_EDGE('',*,*,#365,.F.);
#469=ORIENTED_EDGE('',*,*,#335,.T.);
#470=ORIENTED_EDGE('',*,*,#336,.T.);
#471=ORIENTED_EDGE('',*,*,#367,.F.);
#472=ORIENTED_EDGE('',*,*,#368,.F.);
#473=ORIENTED_EDGE('',*,*,#369,.F.);
#474=ORIENTED_EDGE('',*,*,#370,.F.);
#475=ORIENTED_EDGE('',*,*,#363,.F.);
#476=ORIENTED_EDGE('',*,*,#371,.T.);
#477=ORIENTED_EDGE('',*,*,#372,.F.);
#478=ORIENTED_EDGE('',*,*,#341,.F.);
#479=ORIENTED_EDGE('',*,*,#373,.F.);
#480=ORIENTED_EDGE('',*,*,#372,.T.);
#481=ORIENTED_EDGE('',*,*,#374,.F.);
#482=ORIENTED_EDGE('',*,*,#375,.F.);
#483=ORIENTED_EDGE('',*,*,#371,.F.);
#484=ORIENTED_EDGE('',*,*,#362,.T.);
#485=ORIENTED_EDGE('',*,*,#376,.F.);
#486=ORIENTED_EDGE('',*,*,#374,.T.);
#487=ORIENTED_EDGE('',*,*,#377,.F.);
#488=ORIENTED_EDGE('',*,*,#378,.T.);
#489=ORIENTED_EDGE('',*,*,#357,.F.);
#490=ORIENTED_EDGE('',*,*,#379,.F.);
#491=ORIENTED_EDGE('',*,*,#355,.F.);
#492=ORIENTED_EDGE('',*,*,#380,.T.);
#493=ORIENTED_EDGE('',*,*,#369,.T.);
#494=ORIENTED_EDGE('',*,*,#381,.F.);
#495=ORIENTED_EDGE('',*,*,#375,.T.);
#496=ORIENTED_EDGE('',*,*,#376,.T.);
#497=ORIENTED_EDGE('',*,*,#382,.T.);
#498=ORIENTED_EDGE('',*,*,#383,.F.);
#499=ORIENTED_EDGE('',*,*,#382,.F.);
#500=ORIENTED_EDGE('',*,*,#361,.T.);
#501=ORIENTED_EDGE('',*,*,#384,.T.);
#502=ORIENTED_EDGE('',*,*,#385,.T.);
#503=ORIENTED_EDGE('',*,*,#386,.F.);
#504=ORIENTED_EDGE('',*,*,#323,.T.);
#505=ORIENTED_EDGE('',*,*,#387,.F.);
#506=ORIENTED_EDGE('',*,*,#388,.F.);
#507=ORIENTED_EDGE('',*,*,#389,.F.);
#508=ORIENTED_EDGE('',*,*,#349,.F.);
#509=ORIENTED_EDGE('',*,*,#390,.F.);
#510=ORIENTED_EDGE('',*,*,#378,.F.);
#511=ORIENTED_EDGE('',*,*,#391,.F.);
#512=ORIENTED_EDGE('',*,*,#392,.F.);
#513=ORIENTED_EDGE('',*,*,#393,.F.);
#514=ORIENTED_EDGE('',*,*,#385,.F.);
#515=ORIENTED_EDGE('',*,*,#394,.F.);
#516=ORIENTED_EDGE('',*,*,#353,.F.);
#517=ORIENTED_EDGE('',*,*,#344,.F.);
#518=ORIENTED_EDGE('',*,*,#395,.T.);
#519=ORIENTED_EDGE('',*,*,#351,.T.);
#520=ORIENTED_EDGE('',*,*,#396,.F.);
#521=ORIENTED_EDGE('',*,*,#397,.F.);
#522=ORIENTED_EDGE('',*,*,#398,.T.);
#523=ORIENTED_EDGE('',*,*,#387,.T.);
#524=ORIENTED_EDGE('',*,*,#352,.T.);
#525=ORIENTED_EDGE('',*,*,#395,.F.);
#526=ORIENTED_EDGE('',*,*,#399,.F.);
#527=ORIENTED_EDGE('',*,*,#396,.T.);
#528=ORIENTED_EDGE('',*,*,#350,.T.);
#529=ORIENTED_EDGE('',*,*,#389,.T.);
#530=ORIENTED_EDGE('',*,*,#400,.F.);
#531=ORIENTED_EDGE('',*,*,#401,.F.);
#532=ORIENTED_EDGE('',*,*,#400,.T.);
#533=ORIENTED_EDGE('',*,*,#388,.T.);
#534=ORIENTED_EDGE('',*,*,#398,.F.);
#535=ORIENTED_EDGE('',*,*,#402,.F.);
#536=ORIENTED_EDGE('',*,*,#403,.F.);
#537=ORIENTED_EDGE('',*,*,#359,.T.);
#538=ORIENTED_EDGE('',*,*,#404,.F.);
#539=ORIENTED_EDGE('',*,*,#340,.F.);
#540=ORIENTED_EDGE('',*,*,#399,.T.);
#541=ORIENTED_EDGE('',*,*,#397,.T.);
#542=ORIENTED_EDGE('',*,*,#401,.T.);
#543=ORIENTED_EDGE('',*,*,#402,.T.);
#544=ORIENTED_EDGE('',*,*,#343,.F.);
#545=ORIENTED_EDGE('',*,*,#405,.F.);
#546=ORIENTED_EDGE('',*,*,#406,.F.);
#547=ORIENTED_EDGE('',*,*,#407,.T.);
#548=ORIENTED_EDGE('',*,*,#408,.T.);
#549=ORIENTED_EDGE('',*,*,#346,.F.);
#550=ORIENTED_EDGE('',*,*,#322,.T.);
#551=ORIENTED_EDGE('',*,*,#325,.T.);
#552=ORIENTED_EDGE('',*,*,#409,.T.);
#553=ORIENTED_EDGE('',*,*,#406,.T.);
#554=ORIENTED_EDGE('',*,*,#410,.T.);
#555=ORIENTED_EDGE('',*,*,#367,.T.);
#556=ORIENTED_EDGE('',*,*,#373,.T.);
#557=ORIENTED_EDGE('',*,*,#381,.T.);
#558=ORIENTED_EDGE('',*,*,#383,.T.);
#559=ORIENTED_EDGE('',*,*,#409,.F.);
#560=ORIENTED_EDGE('',*,*,#324,.T.);
#561=ORIENTED_EDGE('',*,*,#386,.T.);
#562=ORIENTED_EDGE('',*,*,#393,.T.);
#563=ORIENTED_EDGE('',*,*,#411,.T.);
#564=ORIENTED_EDGE('',*,*,#407,.F.);
#565=ORIENTED_EDGE('',*,*,#411,.F.);
#566=ORIENTED_EDGE('',*,*,#392,.T.);
#567=ORIENTED_EDGE('',*,*,#412,.T.);
#568=ORIENTED_EDGE('',*,*,#408,.F.);
#569=ORIENTED_EDGE('',*,*,#412,.F.);
#570=ORIENTED_EDGE('',*,*,#391,.T.);
#571=ORIENTED_EDGE('',*,*,#377,.T.);
#572=ORIENTED_EDGE('',*,*,#356,.T.);
#573=ORIENTED_EDGE('',*,*,#379,.T.);
#574=ORIENTED_EDGE('',*,*,#368,.T.);
#575=ORIENTED_EDGE('',*,*,#410,.F.);
#576=ORIENTED_EDGE('',*,*,#405,.T.);
#577=ORIENTED_EDGE('',*,*,#403,.T.);
#578=ORIENTED_EDGE('',*,*,#339,.T.);
#579=ORIENTED_EDGE('',*,*,#347,.F.);
#580=ORIENTED_EDGE('',*,*,#394,.T.);
#581=ORIENTED_EDGE('',*,*,#384,.F.);
#582=ORIENTED_EDGE('',*,*,#360,.F.);
#583=ORIENTED_EDGE('',*,*,#329,.T.);
#584=ORIENTED_EDGE('',*,*,#364,.T.);
#585=ORIENTED_EDGE('',*,*,#404,.T.);
#586=ORIENTED_EDGE('',*,*,#358,.F.);
#587=ORIENTED_EDGE('',*,*,#370,.T.);
#588=ORIENTED_EDGE('',*,*,#380,.F.);
#589=ORIENTED_EDGE('',*,*,#354,.F.);
#590=ORIENTED_EDGE('',*,*,#390,.T.);
#591=ORIENTED_EDGE('',*,*,#348,.F.);
#592=ORIENTED_EDGE('',*,*,#337,.F.);
#593=ORIENTED_EDGE('',*,*,#331,.T.);
#594=ORIENTED_EDGE('',*,*,#366,.F.);
#595=CYLINDRICAL_SURFACE('',#650,0.00150000000000001);
#596=CYLINDRICAL_SURFACE('',#653,0.0044);
#597=CYLINDRICAL_SURFACE('',#656,0.0015);
#598=CYLINDRICAL_SURFACE('',#657,0.00935);
#599=CYLINDRICAL_SURFACE('',#660,0.0017875);
#600=CYLINDRICAL_SURFACE('',#663,0.0017875);
#601=CYLINDRICAL_SURFACE('',#666,0.01);
#602=CYLINDRICAL_SURFACE('',#671,0.00074);
#603=CYLINDRICAL_SURFACE('',#674,0.00935);
#604=CYLINDRICAL_SURFACE('',#678,0.0044);
#605=CYLINDRICAL_SURFACE('',#687,0.01);
#606=CYLINDRICAL_SURFACE('',#692,0.01);
#607=ADVANCED_FACE('',(#71),#595,.F.);
#608=ADVANCED_FACE('',(#72,#32),#596,.F.);
#609=ADVANCED_FACE('',(#73),#597,.F.);
#610=ADVANCED_FACE('',(#74),#598,.T.);
#611=ADVANCED_FACE('',(#75),#599,.F.);
#612=ADVANCED_FACE('',(#76),#600,.F.);
#613=ADVANCED_FACE('',(#77,#33),#601,.F.);
#614=ADVANCED_FACE('',(#78),#602,.F.);
#615=ADVANCED_FACE('',(#79),#603,.T.);
#616=ADVANCED_FACE('',(#80,#34),#604,.F.);
#617=ADVANCED_FACE('',(#81,#35),#17,.T.);
#618=ADVANCED_FACE('',(#82),#18,.T.);
#619=ADVANCED_FACE('',(#83),#15,.F.);
#620=ADVANCED_FACE('',(#84),#605,.F.);
#621=ADVANCED_FACE('',(#85),#19,.T.);
#622=ADVANCED_FACE('',(#86),#16,.F.);
#623=ADVANCED_FACE('',(#87),#606,.F.);
#624=ADVANCED_FACE('',(#88,#36),#20,.F.);
#625=ADVANCED_FACE('',(#89),#21,.T.);
#626=ADVANCED_FACE('',(#90),#22,.T.);
#627=ADVANCED_FACE('',(#91),#23,.T.);
#628=ADVANCED_FACE('',(#92),#24,.T.);
#629=ADVANCED_FACE('',(#93,#37,#38,#39,#40),#25,.T.);
#630=ADVANCED_FACE('',(#94),#26,.T.);
#631=ADVANCED_FACE('',(#95),#27,.T.);
#632=ADVANCED_FACE('',(#96),#28,.T.);
#633=ADVANCED_FACE('',(#97),#29,.T.);
#634=ADVANCED_FACE('',(#98,#41,#42),#30,.T.);
#635=ADVANCED_FACE('',(#99,#43,#44),#31,.F.);
#636=CLOSED_SHELL('',(#607,#608,#609,#610,#611,#612,#613,#614,#615,#616,
#617,#618,#619,#620,#621,#622,#623,#624,#625,#626,#627,#628,#629,#630,#631,
#632,#633,#634,#635));
#637=DERIVED_UNIT_ELEMENT(#639,1.);
#638=DERIVED_UNIT_ELEMENT(#1227,-3.);
#639=(
MASS_UNIT()
NAMED_UNIT(*)
SI_UNIT(.KILO.,.GRAM.)
);
#640=DERIVED_UNIT((#637,#638));
#641=MEASURE_REPRESENTATION_ITEM('density measure',
POSITIVE_RATIO_MEASURE(7850.),#640);
#642=PROPERTY_DEFINITION_REPRESENTATION(#647,#644);
#643=PROPERTY_DEFINITION_REPRESENTATION(#648,#645);
#644=REPRESENTATION('material name',(#646),#1225);
#645=REPRESENTATION('density',(#641),#1225);
#646=DESCRIPTIVE_REPRESENTATION_ITEM('Steel','Steel');
#647=PROPERTY_DEFINITION('material property','material name',#1234);
#648=PROPERTY_DEFINITION('material property','density of part',#1234);
#649=AXIS2_PLACEMENT_3D('placement',#877,#707,#708);
#650=AXIS2_PLACEMENT_3D('',#878,#709,#710);
#651=AXIS2_PLACEMENT_3D('',#881,#711,#712);
#652=AXIS2_PLACEMENT_3D('',#914,#714,#715);
#653=AXIS2_PLACEMENT_3D('',#961,#717,#718);
#654=AXIS2_PLACEMENT_3D('',#963,#719,#720);
#655=AXIS2_PLACEMENT_3D('',#966,#722,#723);
#656=AXIS2_PLACEMENT_3D('',#967,#724,#725);
#657=AXIS2_PLACEMENT_3D('',#1054,#727,#728);
#658=AXIS2_PLACEMENT_3D('',#1057,#729,#730);
#659=AXIS2_PLACEMENT_3D('',#1061,#732,#733);
#660=AXIS2_PLACEMENT_3D('',#1063,#735,#736);
#661=AXIS2_PLACEMENT_3D('',#1065,#737,#738);
#662=AXIS2_PLACEMENT_3D('',#1068,#740,#741);
#663=AXIS2_PLACEMENT_3D('',#1069,#742,#743);
#664=AXIS2_PLACEMENT_3D('',#1071,#744,#745);
#665=AXIS2_PLACEMENT_3D('',#1074,#747,#748);
#666=AXIS2_PLACEMENT_3D('',#1075,#749,#750);
#667=AXIS2_PLACEMENT_3D('',#1077,#751,#752);
#668=AXIS2_PLACEMENT_3D('',#1079,#753,#754);
#669=AXIS2_PLACEMENT_3D('',#1083,#756,#757);
#670=AXIS2_PLACEMENT_3D('',#1087,#759,#760);
#671=AXIS2_PLACEMENT_3D('',#1089,#762,#763);
#672=AXIS2_PLACEMENT_3D('',#1092,#764,#765);
#673=AXIS2_PLACEMENT_3D('',#1096,#767,#768);
#674=AXIS2_PLACEMENT_3D('',#1098,#770,#771);
#675=AXIS2_PLACEMENT_3D('',#1101,#772,#773);
#676=AXIS2_PLACEMENT_3D('',#1105,#775,#776);
#677=AXIS2_PLACEMENT_3D('',#1109,#778,#779);
#678=AXIS2_PLACEMENT_3D('',#1111,#781,#782);
#679=AXIS2_PLACEMENT_3D('',#1113,#783,#784);
#680=AXIS2_PLACEMENT_3D('',#1116,#786,#787);
#681=AXIS2_PLACEMENT_3D('',#1117,#788,#789);
#682=AXIS2_PLACEMENT_3D('',#1138,#795,#796);
#683=AXIS2_PLACEMENT_3D('',#1142,#798,#799);
#684=AXIS2_PLACEMENT_3D('',#1143,#800,#801);
#685=AXIS2_PLACEMENT_3D('',#1144,#802,#803);
#686=AXIS2_PLACEMENT_3D('',#1145,#804,#805);
#687=AXIS2_PLACEMENT_3D('',#1146,#806,#807);
#688=AXIS2_PLACEMENT_3D('',#1148,#808,#809);
#689=AXIS2_PLACEMENT_3D('',#1150,#811,#812);
#690=AXIS2_PLACEMENT_3D('',#1153,#815,#816);
#691=AXIS2_PLACEMENT_3D('',#1165,#817,#818);
#692=AXIS2_PLACEMENT_3D('',#1166,#819,#820);
#693=AXIS2_PLACEMENT_3D('',#1169,#822,#823);
#694=AXIS2_PLACEMENT_3D('',#1172,#825,#826);
#695=AXIS2_PLACEMENT_3D('',#1173,#827,#828);
#696=AXIS2_PLACEMENT_3D('',#1186,#837,#838);
#697=AXIS2_PLACEMENT_3D('',#1192,#842,#843);
#698=AXIS2_PLACEMENT_3D('',#1196,#846,#847);
#699=AXIS2_PLACEMENT_3D('',#1200,#850,#851);
#700=AXIS2_PLACEMENT_3D('',#1202,#853,#854);
#701=AXIS2_PLACEMENT_3D('',#1213,#861,#862);
#702=AXIS2_PLACEMENT_3D('',#1216,#865,#866);
#703=AXIS2_PLACEMENT_3D('',#1218,#868,#869);
#704=AXIS2_PLACEMENT_3D('',#1220,#871,#872);
#705=AXIS2_PLACEMENT_3D('',#1221,#873,#874);
#706=AXIS2_PLACEMENT_3D('',#1222,#875,#876);
#707=DIRECTION('axis',(0.,0.,1.));
#708=DIRECTION('refdir',(1.,0.,0.));
#709=DIRECTION('center_axis',(0.812875738111171,-1.48655685337286E-15,0.582437150592422));
#710=DIRECTION('ref_axis',(0.582437150592422,-1.85037170770859E-14,-0.812875738111171));
#711=DIRECTION('center_axis',(1.,0.,0.));
#712=DIRECTION('ref_axis',(0.,-1.41753967389643E-14,-1.));
#713=DIRECTION('',(-0.812875738111171,1.48655685337286E-15,-0.582437150592422));
#714=DIRECTION('center_axis',(1.,0.,0.));
#715=DIRECTION('ref_axis',(0.,-1.41753967389643E-14,-1.));
#716=DIRECTION('',(0.812875738111171,-1.48655685337286E-15,0.582437150592422));
#717=DIRECTION('center_axis',(1.56951532987765E-59,1.,3.49148336110938E-15));
#718=DIRECTION('ref_axis',(-1.,-8.83684744537801E-44,2.53097223484124E-29));
#719=DIRECTION('center_axis',(-1.56951532987765E-59,-1.,-3.49148336110938E-15));
#720=DIRECTION('ref_axis',(-1.,-8.83684744537801E-44,2.53097223484124E-29));
#721=DIRECTION('',(1.56951532987765E-59,1.,3.49148336110938E-15));
#722=DIRECTION('center_axis',(-1.56951532987765E-59,-1.,-3.49148336110938E-15));
#723=DIRECTION('ref_axis',(-1.,-8.83684744537801E-44,2.53097223484124E-29));
#724=DIRECTION('center_axis',(-0.812875738111182,-1.46879601041099E-14,
0.582437150592406));
#725=DIRECTION('ref_axis',(-0.582437150592406,-1.85037170770859E-14,-0.812875738111182));
#726=DIRECTION('',(-0.812875738111182,-1.46879601041099E-14,0.582437150592406));
#727=DIRECTION('center_axis',(0.,1.,3.49148336110938E-15));
#728=DIRECTION('ref_axis',(-0.66307363656831,2.61356444591763E-15,-0.748554174718221));
#729=DIRECTION('center_axis',(7.24897480577093E-15,-1.,2.66453525910048E-15));
#730=DIRECTION('ref_axis',(1.,7.24897480577098E-15,1.98061583868928E-14));
#731=DIRECTION('',(0.,1.,3.49148336110938E-15));
#732=DIRECTION('center_axis',(7.24897480577093E-15,-1.,2.66453525910048E-15));
#733=DIRECTION('ref_axis',(1.,7.24897480577098E-15,1.98061583868928E-14));
#734=DIRECTION('',(0.,1.,3.49148336110938E-15));
#735=DIRECTION('center_axis',(0.,-3.46769415040984E-15,1.));
#736=DIRECTION('ref_axis',(0.,1.,3.46769415040984E-15));
#737=DIRECTION('center_axis',(0.,-3.49148336110938E-15,1.));
#738=DIRECTION('ref_axis',(0.,1.,3.49148336110938E-15));
#739=DIRECTION('',(0.,-3.46769415040984E-15,1.));
#740=DIRECTION('center_axis',(0.,-3.46769415040984E-15,1.));
#741=DIRECTION('ref_axis',(0.,1.,3.46769415040984E-15));
#742=DIRECTION('center_axis',(0.,-3.62772166501386E-15,1.));
#743=DIRECTION('ref_axis',(0.,1.,3.62772166501386E-15));
#744=DIRECTION('center_axis',(0.,3.49148336110938E-15,-1.));
#745=DIRECTION('ref_axis',(0.,1.,3.49148336110938E-15));
#746=DIRECTION('',(0.,-3.62772166501386E-15,1.));
#747=DIRECTION('center_axis',(0.,-3.49148336110938E-15,1.));
#748=DIRECTION('ref_axis',(0.,1.,3.49148336110938E-15));
#749=DIRECTION('center_axis',(0.,-1.,-3.49148336110938E-15));
#750=DIRECTION('ref_axis',(-0.412272787472948,-3.18095241201781E-15,0.911060452829166));
#751=DIRECTION('center_axis',(0.,-1.,-3.49148336110938E-15));
#752=DIRECTION('ref_axis',(-0.412272787472948,-3.18095241201781E-15,0.911060452829166));
#753=DIRECTION('center_axis',(0.,1.,3.49148336110938E-15));
#754=DIRECTION('ref_axis',(-0.412272787472948,-3.18095241201781E-15,0.911060452829166));
#755=DIRECTION('',(0.,-1.,-3.49148336110938E-15));
#756=DIRECTION('center_axis',(0.,1.,3.49148336110938E-15));
#757=DIRECTION('ref_axis',(-0.412272787472948,-3.18095241201781E-15,0.911060452829166));
#758=DIRECTION('',(0.,1.,3.49148336110938E-15));
#759=DIRECTION('center_axis',(0.,-1.,-3.49148336110938E-15));
#760=DIRECTION('ref_axis',(-0.412272787472948,-3.18095241201781E-15,0.911060452829166));
#761=DIRECTION('',(0.,-1.,-3.49148336110938E-15));
#762=DIRECTION('center_axis',(-1.25599442840887E-15,-1.,-2.77555756156289E-15));
#763=DIRECTION('ref_axis',(0.708773987867222,-2.84819338870532E-15,0.705435634287633));
#764=DIRECTION('center_axis',(0.,1.,3.49148336110938E-15));
#765=DIRECTION('ref_axis',(0.708773987867222,-2.46301677944891E-15,0.705435634287633));
#766=DIRECTION('',(0.,-1.,-2.77555756156289E-15));
#767=DIRECTION('center_axis',(-3.09114657630404E-30,1.,3.49148336110938E-15));
#768=DIRECTION('ref_axis',(0.708773987867222,-2.46301677944891E-15,0.705435634287633));
#769=DIRECTION('',(1.25599442840887E-15,1.,2.77555756156289E-15));
#770=DIRECTION('center_axis',(0.,1.,3.49148336110938E-15));
#771=DIRECTION('ref_axis',(0.663073636568293,2.61356444591768E-15,-0.748554174718236));
#772=DIRECTION('center_axis',(7.2489883899577E-15,-1.,2.66453525910035E-15));
#773=DIRECTION('ref_axis',(-1.,-7.2489883899577E-15,0.));
#774=DIRECTION('',(0.,1.,3.49148336110938E-15));
#775=DIRECTION('center_axis',(-7.2489883899577E-15,1.,-2.66453525910035E-15));
#776=DIRECTION('ref_axis',(-1.,-7.2489883899577E-15,0.));
#777=DIRECTION('',(1.25599442840887E-15,1.,2.77555756156289E-15));
#778=DIRECTION('center_axis',(-5.0464682937507E-15,1.,3.49148336110938E-15));
#779=DIRECTION('ref_axis',(-0.54327847064489,1.89646222077398E-16,-0.839552561388356));
#780=DIRECTION('',(0.,1.,3.49148336110938E-15));
#781=DIRECTION('center_axis',(0.,1.,3.49148336110938E-15));
#782=DIRECTION('ref_axis',(1.,-6.91528724553332E-29,1.98061583868928E-14));
#783=DIRECTION('center_axis',(0.,-1.,-3.49148336110938E-15));
#784=DIRECTION('ref_axis',(1.,-6.91528724553332E-29,1.98061583868928E-14));
#785=DIRECTION('',(0.,1.,3.49148336110938E-15));
#786=DIRECTION('center_axis',(0.,-1.,-3.49148336110938E-15));
#787=DIRECTION('ref_axis',(1.,-6.91528724553332E-29,1.98061583868928E-14));
#788=DIRECTION('center_axis',(0.,3.49148336110938E-15,-1.));
#789=DIRECTION('ref_axis',(0.,1.,3.49148336110938E-15));
#790=DIRECTION('',(0.,-1.,-3.49148336110938E-15));
#791=DIRECTION('',(1.,3.23027101466605E-30,1.12784374995804E-44));
#792=DIRECTION('',(0.,1.,3.49148336110938E-15));
#793=DIRECTION('',(-1.,0.,0.));
#794=DIRECTION('',(-1.,-5.0464682937507E-15,-1.76196600799966E-29));
#795=DIRECTION('center_axis',(5.0464682937507E-15,-1.,-3.49148336110938E-15));
#796=DIRECTION('ref_axis',(-1.,-5.0464682937507E-15,0.));
#797=DIRECTION('',(0.,-3.49148336110938E-15,1.));
#798=DIRECTION('center_axis',(5.0464682937507E-15,-1.,-3.49148336110938E-15));
#799=DIRECTION('ref_axis',(-0.54327847064489,1.89646222077398E-16,-0.839552561388356));
#800=DIRECTION('center_axis',(-5.0464682937507E-15,1.,3.49148336110938E-15));
#801=DIRECTION('ref_axis',(0.447683841579287,-8.62833875118049E-16,0.894191913399362));
#802=DIRECTION('center_axis',(5.0464682937507E-15,-1.,-3.49148336110938E-15));
#803=DIRECTION('ref_axis',(0.,5.12568340085483E-15,-1.));
#804=DIRECTION('center_axis',(0.660062297418597,5.95552719759313E-15,-0.75121086488847));
#805=DIRECTION('ref_axis',(-6.57678997059893E-15,1.,2.14911175465986E-15));
#806=DIRECTION('center_axis',(1.25599442840887E-15,1.,2.77555756156289E-15));
#807=DIRECTION('ref_axis',(0.,2.77555756156289E-15,-1.));
#808=DIRECTION('center_axis',(-3.23027101466605E-30,1.,3.49148336110938E-15));
#809=DIRECTION('ref_axis',(-2.31263435892664E-45,3.49148336110938E-15,-1.));
#810=DIRECTION('',(-1.25599442840887E-15,-1.,-2.77555756156289E-15));
#811=DIRECTION('center_axis',(-1.,0.,0.));
#812=DIRECTION('ref_axis',(0.,1.,3.3848262945889E-15));
#813=DIRECTION('',(0.,3.49148336110938E-15,-1.));
#814=DIRECTION('',(0.,3.49148336110938E-15,-1.));
#815=DIRECTION('center_axis',(-5.0464682937507E-15,1.,3.49148336110938E-15));
#816=DIRECTION('ref_axis',(0.,-5.55111512312578E-15,1.));
#817=DIRECTION('center_axis',(5.0464682937507E-15,-1.,-3.49148336110938E-15));
#818=DIRECTION('ref_axis',(0.447683841579287,-8.62833875118049E-16,0.894191913399362));
#819=DIRECTION('center_axis',(1.25599442840887E-15,1.,2.77555756156289E-15));
#820=DIRECTION('ref_axis',(0.,2.77555756156289E-15,-1.));
#821=DIRECTION('',(-1.25599442840887E-15,-1.,-2.77555756156289E-15));
#822=DIRECTION('center_axis',(0.,-1.,-3.49148336110938E-15));
#823=DIRECTION('ref_axis',(0.,3.49148336110938E-15,-1.));
#824=DIRECTION('',(-1.25599442840887E-15,-1.,-2.77555756156289E-15));
#825=DIRECTION('center_axis',(0.,-1.,-3.49148336110938E-15));
#826=DIRECTION('ref_axis',(0.,3.49148336110938E-15,-1.));
#827=DIRECTION('center_axis',(0.,-3.49148336110938E-15,1.));
#828=DIRECTION('ref_axis',(0.,-1.,-3.49148336110938E-15));
#829=DIRECTION('',(-1.,0.,0.));
#830=DIRECTION('',(0.,-1.,-3.49148336110938E-15));
#831=DIRECTION('',(1.,0.,0.));
#832=DIRECTION('',(1.,0.,0.));
#833=DIRECTION('',(1.,3.23027101466605E-30,1.12784374995804E-44));
#834=DIRECTION('',(0.,1.,3.49148336110938E-15));
#835=DIRECTION('',(-1.,0.,0.));
#836=DIRECTION('',(1.,0.,0.));
#837=DIRECTION('center_axis',(1.,0.,0.));
#838=DIRECTION('ref_axis',(0.,0.,-1.));
#839=DIRECTION('',(0.,4.13336941409217E-15,-1.));
#840=DIRECTION('',(0.,4.13336941409217E-15,-1.));
#841=DIRECTION('',(0.,-1.,-3.49148336110938E-15));
#842=DIRECTION('center_axis',(0.,1.,3.49148336110938E-15));
#843=DIRECTION('ref_axis',(0.,-3.49148336110938E-15,1.));
#844=DIRECTION('',(0.,4.13336941409217E-15,-1.));
#845=DIRECTION('',(1.,0.,0.));
#846=DIRECTION('center_axis',(0.,-1.,-3.49148336110938E-15));
#847=DIRECTION('ref_axis',(0.,3.49148336110938E-15,-1.));
#848=DIRECTION('',(0.,4.13336941409217E-15,-1.));
#849=DIRECTION('',(-1.,0.,0.));
#850=DIRECTION('center_axis',(-1.,0.,0.));
#851=DIRECTION('ref_axis',(0.,0.,1.));
#852=DIRECTION('',(0.,1.,3.49148336110938E-15));
#853=DIRECTION('center_axis',(0.,-3.49148336110938E-15,1.));
#854=DIRECTION('ref_axis',(1.,0.,0.));
#855=DIRECTION('',(-1.,0.,0.));
#856=DIRECTION('',(1.,0.,0.));
#857=DIRECTION('',(-1.,-3.23027101466605E-30,-1.12784374995804E-44));
#858=DIRECTION('',(0.,1.,3.43620720461884E-15));
#859=DIRECTION('',(-1.,0.,0.));
#860=DIRECTION('',(0.,-1.,-3.49148336110938E-15));
#861=DIRECTION('center_axis',(-1.,0.,0.));
#862=DIRECTION('ref_axis',(0.,0.,1.));
#863=DIRECTION('',(0.,3.49148336110938E-15,-1.));
#864=DIRECTION('',(0.,-3.49148336110938E-15,1.));
#865=DIRECTION('center_axis',(0.,1.,3.49148336110938E-15));
#866=DIRECTION('ref_axis',(0.,-3.49148336110938E-15,1.));
#867=DIRECTION('',(0.,3.49148336110938E-15,-1.));
#868=DIRECTION('center_axis',(1.,0.,0.));
#869=DIRECTION('ref_axis',(0.,0.,-1.));
#870=DIRECTION('',(0.,3.49148336110938E-15,-1.));
#871=DIRECTION('center_axis',(3.23027101466605E-30,-1.,-3.49148336110938E-15));
#872=DIRECTION('ref_axis',(0.,3.49148336110938E-15,-1.));
#873=DIRECTION('center_axis',(0.,-1.,-3.49148336110938E-15));
#874=DIRECTION('ref_axis',(-1.,0.,0.));
#875=DIRECTION('center_axis',(0.,-1.,-3.49148336110938E-15));
#876=DIRECTION('ref_axis',(-1.,0.,0.));
#877=CARTESIAN_POINT('',(0.,0.,0.));
#878=CARTESIAN_POINT('Origin',(0.00910888435892374,0.248721146315225,-0.0177392277149102));
#879=CARTESIAN_POINT('',(0.0114131310531934,0.250194060556036,-0.0157391117347993));
#880=CARTESIAN_POINT('',(0.0114131310531939,0.248721146315225,-0.014242901344687));
#881=CARTESIAN_POINT('Origin',(0.0114131310531939,0.248721146315225,-0.0160882018373373));
#882=CARTESIAN_POINT('',(0.0102271043022098,0.248241146315611,-0.0151897369939072));
#883=CARTESIAN_POINT('Ctrl Pts',(0.0114131310531933,0.250194060556036,-0.0157391117347995));
#884=CARTESIAN_POINT('Ctrl Pts',(0.0115056966622971,0.250212351385218,-0.0157895823458281));
#885=CARTESIAN_POINT('Ctrl Pts',(0.0115974230377806,0.250221146315225,-0.0158415347711144));
#886=CARTESIAN_POINT('Ctrl Pts',(0.0118595721153545,0.250221146315225,-0.0159952957032647));
#887=CARTESIAN_POINT('Ctrl Pts',(0.0120430481323649,0.250184958423632,-0.0161107522277178));
#888=CARTESIAN_POINT('Ctrl Pts',(0.0123750012393849,0.250030085291858,-0.016334136254661));
#889=CARTESIAN_POINT('Ctrl Pts',(0.0125236055746357,0.249911206695856,-0.0164417404367954));
#890=CARTESIAN_POINT('Ctrl Pts',(0.0127462676011592,0.24963946990713,-0.0166093066560283));
#891=CARTESIAN_POINT('Ctrl Pts',(0.0128381766551619,0.249473337074842,-0.0166820457462297));
#892=CARTESIAN_POINT('Ctrl Pts',(0.0129594131246913,0.249107808590717,-0.0167796942991045));
#893=CARTESIAN_POINT('Ctrl Pts',(0.0129889840418408,0.248908434270907,-0.0168043810123889));
#894=CARTESIAN_POINT('Ctrl Pts',(0.0129889840418408,0.248721146315225,-0.0168043810123889));
#895=CARTESIAN_POINT('Ctrl Pts',(0.0129889840418408,0.248531061533508,-0.0168043810123889));
#896=CARTESIAN_POINT('Ctrl Pts',(0.0129585348605297,0.248328918497213,-0.0167789538743033));
#897=CARTESIAN_POINT('Ctrl Pts',(0.0128339379318484,0.247959216522739,-0.0166786661366887));
#898=CARTESIAN_POINT('Ctrl Pts',(0.0127395306139534,0.247791681829566,-0.0166040389542858));
#899=CARTESIAN_POINT('Ctrl Pts',(0.012514280667498,0.247523038386573,-0.0164349485268517));
#900=CARTESIAN_POINT('Ctrl Pts',(0.0123667787384759,0.247407188077557,-0.0163284199953143));
#901=CARTESIAN_POINT('Ctrl Pts',(0.01203827742248,0.247256339274816,-0.0161077322424936));
#902=CARTESIAN_POINT('Ctrl Pts',(0.0118571604391568,0.247221146315225,-0.0159938811585955));
#903=CARTESIAN_POINT('Ctrl Pts',(0.0115066889237338,0.247221146315225,-0.0157883155796422));
#904=CARTESIAN_POINT('Ctrl Pts',(0.0113116977093695,0.247258881368109,-0.0156821186725346));
#905=CARTESIAN_POINT('Ctrl Pts',(0.0109406180162572,0.247411123050481,-0.0154951248599602));
#906=CARTESIAN_POINT('Ctrl Pts',(0.0107646150212887,0.247525527175332,-0.015414074971153));
#907=CARTESIAN_POINT('Ctrl Pts',(0.0104843044429556,0.247788072173795,-0.0152919385863606));
#908=CARTESIAN_POINT('Ctrl Pts',(0.0103579993423422,0.247952155903241,-0.0152408575479764));
#909=CARTESIAN_POINT('Ctrl Pts',(0.0102552843429585,0.248170686903772,-0.0152006474073403));
#910=CARTESIAN_POINT('Ctrl Pts',(0.0102404788587602,0.248205658453567,-0.0151948995925584));
#911=CARTESIAN_POINT('Ctrl Pts',(0.0102271043023347,0.248241146315665,-0.0151897369939554));
#912=CARTESIAN_POINT('',(0.0114131310531939,0.248241146315225,-0.0143399317792575));
#913=CARTESIAN_POINT('',(0.0113977115475994,0.248241146315225,-0.0143509800766552));
#914=CARTESIAN_POINT('Origin',(0.0114131310531939,0.248721146315225,-0.0160882018373373));
#915=CARTESIAN_POINT('',(0.0170380864477144,0.248721146315225,-0.0102125399516816));
#916=CARTESIAN_POINT('',(0.0082352286330351,0.248721146315225,-0.0165199141077434));
#917=CARTESIAN_POINT('',(0.0167619816684057,0.250162947564891,-0.0117466482297538));
#918=CARTESIAN_POINT('Ctrl Pts',(0.0170380864477144,0.248721146315225,-0.0102125399516816));
#919=CARTESIAN_POINT('Ctrl Pts',(0.0170380864477144,0.248612969093094,-0.0102125399516816));
#920=CARTESIAN_POINT('Ctrl Pts',(0.0170306019019969,0.248507443418319,-0.0102323278951954));
#921=CARTESIAN_POINT('Ctrl Pts',(0.0170050915011459,0.248305632290835,-0.0103038446428585));
#922=CARTESIAN_POINT('Ctrl Pts',(0.0169871516238087,0.248209328779075,-0.010355553126983));
#923=CARTESIAN_POINT('Ctrl Pts',(0.0169274134725877,0.247938738782183,-0.0105442181934901));
#924=CARTESIAN_POINT('Ctrl Pts',(0.0168808009525926,0.247782635696979,-0.0107154448498457));
#925=CARTESIAN_POINT('Ctrl Pts',(0.0168092450463996,0.247531055407148,-0.0110762098403512));
#926=CARTESIAN_POINT('Ctrl Pts',(0.0167787583263941,0.247418132740555,-0.0112974716763614));
#927=CARTESIAN_POINT('Ctrl Pts',(0.016755835317876,0.247262926073066,-0.0117634124707778));
#928=CARTESIAN_POINT('Ctrl Pts',(0.0167637882035791,0.247221146315225,-0.0120082783043599));
#929=CARTESIAN_POINT('Ctrl Pts',(0.0168116896236411,0.247221146315225,-0.0124362169720647));
#930=CARTESIAN_POINT('Ctrl Pts',(0.016850957760163,0.247254180764802,-0.0126494246718864));
#931=CARTESIAN_POINT('Ctrl Pts',(0.0169505375327555,0.247403580349207,-0.0130364817485053));
#932=CARTESIAN_POINT('Ctrl Pts',(0.0170100627285815,0.247520367323611,-0.0132103701154024));
#933=CARTESIAN_POINT('Ctrl Pts',(0.0171119971794965,0.247792240032045,-0.0134717905113287));
#934=CARTESIAN_POINT('Ctrl Pts',(0.0171609342308422,0.247960257779314,-0.0135790554929963));
#935=CARTESIAN_POINT('Ctrl Pts',(0.0172284689443102,0.248330068181541,-0.0137198624716757));
#936=CARTESIAN_POINT('Ctrl Pts',(0.0172464713828256,0.248531807097563,-0.0137538301356603));
#937=CARTESIAN_POINT('Ctrl Pts',(0.0172464713828256,0.248721146315225,-0.0137538301356603));
#938=CARTESIAN_POINT('Ctrl Pts',(0.0172464713828256,0.248908559516728,-0.0137538301356603));
#939=CARTESIAN_POINT('Ctrl Pts',(0.0172288378617053,0.249108381002982,-0.0137205408447608));
#940=CARTESIAN_POINT('Ctrl Pts',(0.0171624886248127,0.249475294649589,-0.0135823845469292));
#941=CARTESIAN_POINT('Ctrl Pts',(0.0171143466176536,0.249642336317438,-0.0134771088229623));
#942=CARTESIAN_POINT('Ctrl Pts',(0.0170126964763561,0.249916384012329,-0.0132178476179263));
#943=CARTESIAN_POINT('Ctrl Pts',(0.0169524983640554,0.250035297166249,-0.0130430983066088));
#944=CARTESIAN_POINT('Ctrl Pts',(0.0168516943885616,0.250187467470662,-0.0126532662844912));
#945=CARTESIAN_POINT('Ctrl Pts',(0.0168119046202847,0.250221146315225,-0.0124381376954399));
#946=CARTESIAN_POINT('Ctrl Pts',(0.0167715193927609,0.250221146315225,-0.012077346711809));
#947=CARTESIAN_POINT('Ctrl Pts',(0.0167619816684069,0.250201342591196,-0.0119112341620937));
#948=CARTESIAN_POINT('Ctrl Pts',(0.0167619816684057,0.250162947564884,-0.0117466482297554));
#949=CARTESIAN_POINT('Ctrl Pts',(0.0167619816684057,0.250162947564884,-0.0117466482297554));
#950=CARTESIAN_POINT('Ctrl Pts',(0.0167619816684051,0.250142272363429,-0.0116580209351618));
#951=CARTESIAN_POINT('Ctrl Pts',(0.016764682823458,0.250116280679216,-0.0115698188564252));
#952=CARTESIAN_POINT('Ctrl Pts',(0.0167846798628503,0.249997751221131,-0.0112362602380015));
#953=CARTESIAN_POINT('Ctrl Pts',(0.0168207579546463,0.24987057685608,-0.0110032938824715));
#954=CARTESIAN_POINT('Ctrl Pts',(0.0168965688356712,0.249604582716249,-0.0106550055644332));
#955=CARTESIAN_POINT('Ctrl Pts',(0.0169398086221706,0.24945494835504,-0.0105029370525337));
#956=CARTESIAN_POINT('Ctrl Pts',(0.0169935857254424,0.249198605778671,-0.0103367312035365));
#957=CARTESIAN_POINT('Ctrl Pts',(0.0170094528657297,0.24910777563812,-0.0102914631187496));
#958=CARTESIAN_POINT('Ctrl Pts',(0.0170317343114503,0.248918797612784,-0.0102293562781919));
#959=CARTESIAN_POINT('Ctrl Pts',(0.0170380864477144,0.248820635032728,-0.0102125399516816));
#960=CARTESIAN_POINT('Ctrl Pts',(0.0170380864477144,0.248721146315225,-0.0102125399516816));
#961=CARTESIAN_POINT('Origin',(0.0211619816684057,0.243621146315225,-0.0117466482297245));
#962=CARTESIAN_POINT('',(0.0255619816684057,0.243621146315225,-0.0117466482297245));
#963=CARTESIAN_POINT('Origin',(0.0211619816684057,0.243621146315225,-0.0117466482297245));
#964=CARTESIAN_POINT('',(0.0255619816684057,0.260021146315225,-0.0117466482297244));
#965=CARTESIAN_POINT('',(0.0255619816684057,0.243621146315225,-0.0117466482297245));
#966=CARTESIAN_POINT('Origin',(0.0211619816684057,0.260021146315225,-0.0117466482297244));
#967=CARTESIAN_POINT('Origin',(-0.0162859841928715,0.251821146315225,-0.0177392277149105));
#968=CARTESIAN_POINT('',(-0.0179292410862559,0.252991921640326,-0.0154082491584881));
#969=CARTESIAN_POINT('',(-0.0173169156988304,0.251821146315225,-0.0151552499796821));
#970=CARTESIAN_POINT('Ctrl Pts',(-0.0173169156988304,0.251821146315225,
-0.0151552499796821));
#971=CARTESIAN_POINT('Ctrl Pts',(-0.0173169156988304,0.251632215539109,
-0.0151552499796821));
#972=CARTESIAN_POINT('Ctrl Pts',(-0.0173599210272014,0.251434029440634,
-0.0151710774054333));
#973=CARTESIAN_POINT('Ctrl Pts',(-0.0175226544733198,0.251075150959579,
-0.0152345700650753));
#974=CARTESIAN_POINT('Ctrl Pts',(-0.0176416990019742,0.250914188065688,
-0.0152824560303506));
#975=CARTESIAN_POINT('Ctrl Pts',(-0.0179164870931086,0.250644364798013,
-0.0154011023364529));
#976=CARTESIAN_POINT('Ctrl Pts',(-0.0180966121485915,0.250523049166647,
-0.0154833364714846));
#977=CARTESIAN_POINT('Ctrl Pts',(-0.0184780868320144,0.250361379394199,
-0.0156745379902224));
#978=CARTESIAN_POINT('Ctrl Pts',(-0.0186793447678231,0.250321146315225,
-0.0157837905401499));
#979=CARTESIAN_POINT('Ctrl Pts',(-0.0190382214496158,0.250321146315225,
-0.015994182719996));
#980=CARTESIAN_POINT('Ctrl Pts',(-0.0192217382846146,0.250357333287864,
-0.0161096106592151));
#981=CARTESIAN_POINT('Ctrl Pts',(-0.0195537693376404,0.250512209404061,
-0.0163329464163597));
#982=CARTESIAN_POINT('Ctrl Pts',(-0.019702410700105,0.250631092079362,-0.0164405308248116));
#983=CARTESIAN_POINT('Ctrl Pts',(-0.0199251196053506,0.250902834848872,
-0.0166080612923861));
#984=CARTESIAN_POINT('Ctrl Pts',(-0.0200170457783661,0.251068964209679,
-0.0166807835153695));
#985=CARTESIAN_POINT('Ctrl Pts',(-0.0201383056240894,0.251434487238624,
-0.0167784103214728));
#986=CARTESIAN_POINT('Ctrl Pts',(-0.0201678827752301,0.251633859574668,
-0.0168030920750821));
#987=CARTESIAN_POINT('Ctrl Pts',(-0.0201678827752301,0.251821146315225,
-0.0168030920750821));
#988=CARTESIAN_POINT('Ctrl Pts',(-0.0201678827752301,0.252011233662926,
-0.0168030920750821));
#989=CARTESIAN_POINT('Ctrl Pts',(-0.0201374259726588,0.252213378419356,
-0.0167776690317844));
#990=CARTESIAN_POINT('Ctrl Pts',(-0.0200128004748471,0.252583080450325,
-0.0166774000719055));
#991=CARTESIAN_POINT('Ctrl Pts',(-0.0199183722076814,0.252750613473906,
-0.0166027876700156));
#992=CARTESIAN_POINT('Ctrl Pts',(-0.0196930715741394,0.253019258590485,
-0.016433731501761));
#993=CARTESIAN_POINT('Ctrl Pts',(-0.019545534378406,0.25313510896555,-0.0163272240370705));
#994=CARTESIAN_POINT('Ctrl Pts',(-0.0192169604401271,0.253285955506025,
-0.0161065875757426));
#995=CARTESIAN_POINT('Ctrl Pts',(-0.0190358062117861,0.253321146315225,
-0.0159927667819381));
#996=CARTESIAN_POINT('Ctrl Pts',(-0.0186852626416348,0.253321146315225,
-0.0157872599056297));
#997=CARTESIAN_POINT('Ctrl Pts',(-0.0184902290776673,0.253283411577778,
-0.0156810947991825));
#998=CARTESIAN_POINT('Ctrl Pts',(-0.0181719392092167,0.253152857952388,
-0.0155207908612116));
#999=CARTESIAN_POINT('Ctrl Pts',(-0.0180439180712121,0.253079202476199,
-0.0154601427514558));
#1000=CARTESIAN_POINT('Ctrl Pts',(-0.0179292410862559,0.252991921640326,
-0.0154082491584881));
#1001=CARTESIAN_POINT('Ctrl Pts',(-0.0179292410862559,0.252991921640326,
-0.0154082491584881));
#1002=CARTESIAN_POINT('Ctrl Pts',(-0.0178835519730142,0.252957147583477,
-0.0153875739354124));
#1003=CARTESIAN_POINT('Ctrl Pts',(-0.0178399573356926,0.252920257570212,
-0.0153682616648561));
#1004=CARTESIAN_POINT('Ctrl Pts',(-0.0176626486734592,0.252754225518755,
-0.0152910531857397));
#1005=CARTESIAN_POINT('Ctrl Pts',(-0.0175363139801957,0.252590146196149,
-0.0152399940235243));
#1006=CARTESIAN_POINT('Ctrl Pts',(-0.0173630812680365,0.252221682366825,
-0.0151722246486963));
#1007=CARTESIAN_POINT('Ctrl Pts',(-0.0173169156988304,0.252017002610494,
-0.0151552499796821));
#1008=CARTESIAN_POINT('Ctrl Pts',(-0.0173169156988304,0.251821146315225,
-0.0151552499796821));
#1009=CARTESIAN_POINT('',(-0.0242197720281115,0.251821146315225,-0.010209254198436));
#1010=CARTESIAN_POINT('',(-0.0154123284669829,0.251821146315225,-0.0165199141077437));
#1011=CARTESIAN_POINT('',(-0.0240457236121776,0.250825656253259,-0.0107989147766481));
#1012=CARTESIAN_POINT('Ctrl Pts',(-0.0242197720281115,0.251821146315225,
-0.010209254198436));
#1013=CARTESIAN_POINT('Ctrl Pts',(-0.0242197720281115,0.251920652795172,
-0.010209254198436));
#1014=CARTESIAN_POINT('Ctrl Pts',(-0.0242133970042886,0.25201881580249,
-0.0102260904754081));
#1015=CARTESIAN_POINT('Ctrl Pts',(-0.0241910425142384,0.252207778707775,
-0.0102882477440895));
#1016=CARTESIAN_POINT('Ctrl Pts',(-0.0241751255018811,0.252298593382745,
-0.0103335462551279));
#1017=CARTESIAN_POINT('Ctrl Pts',(-0.0241211813776626,0.252554887621098,
-0.0104998401787321));
#1018=CARTESIAN_POINT('Ctrl Pts',(-0.0240778086737684,0.252704486775947,
-0.0106519610799079));
#1019=CARTESIAN_POINT('Ctrl Pts',(-0.0240017106548502,0.252970482807364,
-0.0110003948431564));
#1020=CARTESIAN_POINT('Ctrl Pts',(-0.0239654582502586,0.253097682303399,
-0.0112334841720758));
#1021=CARTESIAN_POINT('Ctrl Pts',(-0.0239355186849561,0.253273327783632,
-0.0117279044123648));
#1022=CARTESIAN_POINT('Ctrl Pts',(-0.0239422730896711,0.253321146315225,
-0.011989484639544));
#1023=CARTESIAN_POINT('Ctrl Pts',(-0.0239920188198688,0.253321146315225,
-0.0124359597397529));
#1024=CARTESIAN_POINT('Ctrl Pts',(-0.024031710529471,0.25328747304668,-0.0126511552513495));
#1025=CARTESIAN_POINT('Ctrl Pts',(-0.0241323505132408,0.253135299269349,
-0.0130411243728893));
#1026=CARTESIAN_POINT('Ctrl Pts',(-0.0241924823506886,0.253016376140912,
-0.0132159432242193));
#1027=CARTESIAN_POINT('Ctrl Pts',(-0.0242940277471271,0.252742309662709,
-0.0134752817661168));
#1028=CARTESIAN_POINT('Ctrl Pts',(-0.0243421231690229,0.252575274621375,
-0.0135805812611885));
#1029=CARTESIAN_POINT('Ctrl Pts',(-0.0244084114206963,0.252208372281015,
-0.013718770064976));
#1030=CARTESIAN_POINT('Ctrl Pts',(-0.0244260303961796,0.252008555584265,
-0.0137520680982681));
#1031=CARTESIAN_POINT('Ctrl Pts',(-0.0244260303961796,0.251631803023228,
-0.0137520680982681));
#1032=CARTESIAN_POINT('Ctrl Pts',(-0.024408041251672,0.25143006095378,-0.013718088661351));
#1033=CARTESIAN_POINT('Ctrl Pts',(-0.0243405637435069,0.251060249952806,
-0.0135772374875368));
#1034=CARTESIAN_POINT('Ctrl Pts',(-0.0242916708462794,0.250892234891287,
-0.0134699399989447));
#1035=CARTESIAN_POINT('Ctrl Pts',(-0.0241898409955608,0.250620352738242,
-0.01320843303671));
#1036=CARTESIAN_POINT('Ctrl Pts',(-0.0241303845923551,0.250503564575032,
-0.0130344790651375));
#1037=CARTESIAN_POINT('Ctrl Pts',(-0.0240309727277463,0.250354172742215,
-0.0126472971748743));
#1038=CARTESIAN_POINT('Ctrl Pts',(-0.0239918039122901,0.250321146315225,
-0.012434030913252));
#1039=CARTESIAN_POINT('Ctrl Pts',(-0.0239441072706504,0.250321146315225,
-0.0120059466782614));
#1040=CARTESIAN_POINT('Ctrl Pts',(-0.0239362830166164,0.250362933858259,
-0.0117609796713575));
#1041=CARTESIAN_POINT('Ctrl Pts',(-0.0239594845478495,0.250518146473748,
-0.0112948450028966));
#1042=CARTESIAN_POINT('Ctrl Pts',(-0.0239901215992081,0.250631066538934,
-0.0110734900726748));
#1043=CARTESIAN_POINT('Ctrl Pts',(-0.0240330083618689,0.250781252783432,
-0.0108580019234682));
#1044=CARTESIAN_POINT('Ctrl Pts',(-0.0240392420314935,0.250802987798915,
-0.0108283001868124));
#1045=CARTESIAN_POINT('Ctrl Pts',(-0.0240457236121728,0.250825656253264,
-0.0107989147766554));
#1046=CARTESIAN_POINT('Ctrl Pts',(-0.0240457236121728,0.250825656253264,
-0.0107989147766554));
#1047=CARTESIAN_POINT('Ctrl Pts',(-0.0240773628358607,0.250936310171391,
-0.0106554726733918));
#1048=CARTESIAN_POINT('Ctrl Pts',(-0.0241155142663538,0.251069374084258,
-0.0105198296990688));
#1049=CARTESIAN_POINT('Ctrl Pts',(-0.0241686568493383,0.251309272138423,
-0.0103524224098746));
#1050=CARTESIAN_POINT('Ctrl Pts',(-0.0241866571215071,0.25140556912244,
-0.0103006668052216));
#1051=CARTESIAN_POINT('Ctrl Pts',(-0.0242122579059312,0.251607388468382,
-0.0102290725448904));
#1052=CARTESIAN_POINT('Ctrl Pts',(-0.0242197720281115,0.251712928983306,
-0.010209254198436));
#1053=CARTESIAN_POINT('Ctrl Pts',(-0.0242197720281115,0.251821146315225,
-0.010209254198436));
#1054=CARTESIAN_POINT('Origin',(-0.0283424434426869,0.243621146315225,-0.011746648229725));
#1055=CARTESIAN_POINT('',(-0.0353164720564712,0.260021146315225,-0.00551885368477426));
#1056=CARTESIAN_POINT('',(-0.0213186218559795,0.260021146315225,-0.0179182307105886));
#1057=CARTESIAN_POINT('Origin',(-0.0283424434426869,0.260021146315225,-0.0117466482297249));
#1058=CARTESIAN_POINT('',(-0.0213186218559795,0.243621146315225,-0.0179182307105886));
#1059=CARTESIAN_POINT('',(-0.0213186218559795,0.243621146315225,-0.0179182307105886));
#1060=CARTESIAN_POINT('',(-0.0353164720564712,0.243621146315225,-0.00551885368477431));
#1061=CARTESIAN_POINT('Origin',(-0.0283424434426869,0.243621146315225,-0.011746648229725));
#1062=CARTESIAN_POINT('',(-0.0353164720564712,0.251821146315225,-0.00551885368477428));
#1063=CARTESIAN_POINT('Origin',(0.0130256310531939,0.256893646315225,-0.00551885368477427));
#1064=CARTESIAN_POINT('',(0.0130256310531939,0.255106146315225,-0.0206824093080599));
#1065=CARTESIAN_POINT('Origin',(0.0130256310531939,0.256893646315225,-0.0206824093080599));
#1066=CARTESIAN_POINT('',(0.0130256310531939,0.255106146315225,-0.00551885368477428));
#1067=CARTESIAN_POINT('',(0.0130256310531939,0.255106146315225,-0.00551885368477428));
#1068=CARTESIAN_POINT('Origin',(0.0130256310531939,0.256893646315225,-0.00551885368477427));
#1069=CARTESIAN_POINT('Origin',(-0.00614936894680606,0.256893646315225,
-0.00551885368477427));
#1070=CARTESIAN_POINT('',(-0.00614936894680606,0.255106146315225,-0.0145188536847743));
#1071=CARTESIAN_POINT('Origin',(-0.00614936894680606,0.256893646315225,
-0.0145188536847743));
#1072=CARTESIAN_POINT('',(-0.00614936894680606,0.255106146315225,-0.00551885368477428));
#1073=CARTESIAN_POINT('',(-0.00614936894680606,0.255106146315225,-0.00551885368477428));
#1074=CARTESIAN_POINT('Origin',(-0.00614936894680606,0.256893646315225,
-0.00551885368477427));
#1075=CARTESIAN_POINT('Origin',(-0.0138065132070946,0.243621146315225,-0.0245188536847743));
#1076=CARTESIAN_POINT('',(-0.0138065132070946,0.243621146315225,-0.0145188536847743));
#1077=CARTESIAN_POINT('Origin',(-0.0138065132070946,0.243621146315225,-0.0245188536847743));
#1078=CARTESIAN_POINT('',(-0.0138065132070946,0.260021146315225,-0.0145188536847743));
#1079=CARTESIAN_POINT('Origin',(-0.0138065132070946,0.260021146315225,-0.0245188536847743));
#1080=CARTESIAN_POINT('',(-0.0138065132070946,0.258821146315225,-0.0145188536847743));
#1081=CARTESIAN_POINT('',(-0.0138065132070946,0.243621146315225,-0.0145188536847743));
#1082=CARTESIAN_POINT('',(-0.0145868689468061,0.258821146315225,-0.0145493479337604));
#1083=CARTESIAN_POINT('Origin',(-0.0138065132070946,0.258821146315225,-0.0245188536847743));
#1084=CARTESIAN_POINT('',(-0.0145868689468061,0.245821146315225,-0.0145493479337604));
#1085=CARTESIAN_POINT('',(-0.0145868689468061,0.252321146315225,-0.0145493479337604));
#1086=CARTESIAN_POINT('',(-0.0138065132070946,0.245821146315225,-0.0145188536847743));
#1087=CARTESIAN_POINT('Origin',(-0.0138065132070946,0.245821146315225,-0.0245188536847743));
#1088=CARTESIAN_POINT('',(-0.0138065132070946,0.243621146315225,-0.0145188536847743));
#1089=CARTESIAN_POINT('Origin',(0.00666976911285963,0.243621146315225,-0.0152589568838131));
#1090=CARTESIAN_POINT('',(0.00664965709158587,0.260021146315225,-0.0145189094077974));
#1091=CARTESIAN_POINT('',(0.00740976911285963,0.260021146315225,-0.0152589568838131));
#1092=CARTESIAN_POINT('Origin',(0.00666976911285965,0.260021146315225,-0.0152589568838131));
#1093=CARTESIAN_POINT('',(0.00740976911285963,0.253821146315225,-0.0152589568838131));
#1094=CARTESIAN_POINT('',(0.00740976911285963,0.243621146315225,-0.0152589568838131));
#1095=CARTESIAN_POINT('',(0.00667326275035791,0.253821146315225,-0.0145189651308205));
#1096=CARTESIAN_POINT('Origin',(0.00666976911285965,0.253821146315225,-0.0152589568838131));
#1097=CARTESIAN_POINT('',(0.0066732627503579,0.243621146315225,-0.0145189651308205));
#1098=CARTESIAN_POINT('Origin',(0.0211619816684057,0.243621146315225,-0.0117466482297245));
#1099=CARTESIAN_POINT('',(0.0184097691128596,0.260021146315225,-0.0206824093080599));
#1100=CARTESIAN_POINT('',(0.0281360102821905,0.260021146315225,-0.00551885368477426));
#1101=CARTESIAN_POINT('Origin',(0.0211619816684057,0.260021146315225,-0.0117466482297244));
#1102=CARTESIAN_POINT('',(0.0281360102821905,0.243621146315225,-0.00551885368477431));
#1103=CARTESIAN_POINT('',(0.0281360102821905,0.243621146315225,-0.00551885368477431));
#1104=CARTESIAN_POINT('',(0.0141381600816985,0.243621146315225,-0.0179182307105883));
#1105=CARTESIAN_POINT('Origin',(0.0211619816684057,0.243621146315225,-0.0117466482297245));
#1106=CARTESIAN_POINT('',(0.0141381600816985,0.251081146315225,-0.0179182307105883));
#1107=CARTESIAN_POINT('',(0.0141381600816985,0.243621146315225,-0.0179182307105883));
#1108=CARTESIAN_POINT('',(0.0184097691128596,0.251081146315225,-0.0206824093080599));
#1109=CARTESIAN_POINT('Origin',(0.0211619816684057,0.251081146315225,-0.0117466482297244));
#1110=CARTESIAN_POINT('',(0.0184097691128596,0.255921146315225,-0.0206824093080599));
#1111=CARTESIAN_POINT('Origin',(-0.0283424434426869,0.243621146315225,-0.011746648229725));
#1112=CARTESIAN_POINT('',(-0.0327424434426869,0.243621146315225,-0.0117466482297251));
#1113=CARTESIAN_POINT('Origin',(-0.0283424434426869,0.243621146315225,-0.011746648229725));
#1114=CARTESIAN_POINT('',(-0.0327424434426869,0.260021146315225,-0.011746648229725));
#1115=CARTESIAN_POINT('',(-0.0327424434426869,0.243621146315225,-0.0117466482297251));
#1116=CARTESIAN_POINT('Origin',(-0.0283424434426869,0.260021146315225,-0.0117466482297249));
#1117=CARTESIAN_POINT('Origin',(-0.00359023088714037,0.251821146315225,
-0.0206824093080599));
#1118=CARTESIAN_POINT('',(0.0114131310531939,0.253821146315225,-0.0206824093080599));
#1119=CARTESIAN_POINT('',(0.0114131310531939,0.251821146315225,-0.0206824093080599));
#1120=CARTESIAN_POINT('',(0.0114131310531939,0.251426146315225,-0.0206824093080599));
#1121=CARTESIAN_POINT('',(0.00740976911285963,0.253821146315225,-0.0206824093080599));
#1122=CARTESIAN_POINT('',(0.000161450083026781,0.253821146315225,-0.0206824093080599));
#1123=CARTESIAN_POINT('',(0.00740976911285963,0.260021146315225,-0.0206824093080599));
#1124=CARTESIAN_POINT('',(0.00740976911285963,0.253871146315225,-0.0206824093080599));
#1125=CARTESIAN_POINT('',(-0.00358854991697322,0.260021146315225,-0.0206824093080599));
#1126=CARTESIAN_POINT('',(0.0164758026331035,0.251821146315225,-0.0206824093080599));
#1127=CARTESIAN_POINT('Ctrl Pts',(0.0164758026331037,0.251821146315225,
-0.0206824093080599));
#1128=CARTESIAN_POINT('Ctrl Pts',(0.0168819426638769,0.251821146315225,
-0.0206824093080599));
#1129=CARTESIAN_POINT('Ctrl Pts',(0.0173626772422122,0.251741009752959,
-0.0206824093080599));
#1130=CARTESIAN_POINT('Ctrl Pts',(0.0179315515672774,0.251537832393468,
-0.0206824093080599));
#1131=CARTESIAN_POINT('Ctrl Pts',(0.0181494647296864,0.251443349773298,
-0.0206824093080599));
#1132=CARTESIAN_POINT('Ctrl Pts',(0.0183273657307874,0.251273295302299,
-0.0206824093080599));
#1133=CARTESIAN_POINT('Ctrl Pts',(0.0183640990738788,0.251228655300893,
-0.0206824093080599));
#1134=CARTESIAN_POINT('Ctrl Pts',(0.0183995552186055,0.251154563747877,
-0.0206824093080599));
#1135=CARTESIAN_POINT('Ctrl Pts',(0.0184097691128598,0.251115109071681,
-0.0206824093080599));
#1136=CARTESIAN_POINT('Ctrl Pts',(0.0184097691128598,0.251081146315225,
-0.0206824093080599));
#1137=CARTESIAN_POINT('',(0.00450976732682357,0.251821146315225,-0.0206824093080599));
#1138=CARTESIAN_POINT('Origin',(0.0126097655407875,0.251821146315225,-0.0145188536847743));
#1139=CARTESIAN_POINT('',(0.0114131310531939,0.251821146315225,-0.0165922233346103));
#1140=CARTESIAN_POINT('',(0.0114131310531939,0.251821146315225,-0.0100188536847743));
#1141=CARTESIAN_POINT('',(0.013582264041681,0.251821146315225,-0.0184066768106781));
#1142=CARTESIAN_POINT('Origin',(0.0211619816684057,0.251821146315225,-0.0117466482297244));
#1143=CARTESIAN_POINT('Origin',(0.00662605143281381,0.251821146315225,-0.0245188536847743));
#1144=CARTESIAN_POINT('Origin',(0.0211619816684057,0.251081146315225,-0.0117466482297244));
#1145=CARTESIAN_POINT('Origin',(0.013582264041681,0.251081146315225,-0.0184066768106781));
#1146=CARTESIAN_POINT('Origin',(0.0066260514328138,0.243621146315225,-0.0245188536847743));
#1147=CARTESIAN_POINT('',(0.00662605143281381,0.253821146315225,-0.0145188536847743));
#1148=CARTESIAN_POINT('Origin',(0.00662605143281381,0.253821146315225,-0.0245188536847743));
#1149=CARTESIAN_POINT('',(0.0066260514328138,0.243621146315225,-0.0145188536847743));
#1150=CARTESIAN_POINT('Origin',(0.00740976911285963,0.255921146315225,-0.0145188536847743));
#1151=CARTESIAN_POINT('',(0.00740976911285963,0.253821146315225,-0.0100188536847743));
#1152=CARTESIAN_POINT('',(0.00740976911285963,0.260021146315225,-0.0145188536847743));
#1153=CARTESIAN_POINT('Origin',(0.00662605143281381,0.251081146315225,-0.0245188536847743));
#1154=CARTESIAN_POINT('',(0.0114131310531939,0.251081146315225,-0.0157391117347998));
#1155=CARTESIAN_POINT('Ctrl Pts',(0.0114131310531939,0.251821146315225,
-0.0165922233346102));
#1156=CARTESIAN_POINT('Ctrl Pts',(0.0114131310531939,0.251821146315225,
-0.0164809835915249));
#1157=CARTESIAN_POINT('Ctrl Pts',(0.0114131310531939,0.251797957104176,
-0.0163495255209209));
#1158=CARTESIAN_POINT('Ctrl Pts',(0.0114131310531939,0.251721946975179,
-0.0161502400425297));
#1159=CARTESIAN_POINT('Ctrl Pts',(0.0114131310531939,0.251658812118107,
-0.0160453102879207));
#1160=CARTESIAN_POINT('Ctrl Pts',(0.0114131310531939,0.251526248912166,
-0.0159016218397798));
#1161=CARTESIAN_POINT('Ctrl Pts',(0.0114131310531939,0.251435973993853,
-0.0158350982521024));
#1162=CARTESIAN_POINT('Ctrl Pts',(0.0114131310531939,0.251270871204453,
-0.0157614553115083));
#1163=CARTESIAN_POINT('Ctrl Pts',(0.0114131310531939,0.251168480144147,
-0.0157391117347998));
#1164=CARTESIAN_POINT('Ctrl Pts',(0.0114131310531939,0.251081146315225,
-0.0157391117347998));
#1165=CARTESIAN_POINT('Origin',(0.00662605143281381,0.251081146315225,-0.0245188536847743));
#1166=CARTESIAN_POINT('Origin',(0.0066260514328138,0.243621146315225,-0.0245188536847743));
#1167=CARTESIAN_POINT('',(0.0114131310531939,0.251031146315225,-0.0157391117347998));
#1168=CARTESIAN_POINT('',(0.0066260514328138,0.243621146315225,-0.0145188536847743));
#1169=CARTESIAN_POINT('Origin',(0.0066260514328138,0.243621146315225,-0.0245188536847743));
#1170=CARTESIAN_POINT('',(0.00662605143281381,0.248241146315225,-0.0145188536847743));
#1171=CARTESIAN_POINT('',(0.0066260514328138,0.243621146315225,-0.0145188536847743));
#1172=CARTESIAN_POINT('Origin',(0.00662605143281381,0.248241146315225,-0.0245188536847743));
#1173=CARTESIAN_POINT('Origin',(-0.00358686894680606,0.251821146315225,
-0.0145188536847743));
#1174=CARTESIAN_POINT('',(-0.00958686894680607,0.245821146315225,-0.0145188536847743));
#1175=CARTESIAN_POINT('',(-0.00783686894680606,0.245821146315225,-0.0145188536847743));
#1176=CARTESIAN_POINT('',(-0.00958686894680607,0.258821146315225,-0.0145188536847743));
#1177=CARTESIAN_POINT('',(-0.00958686894680607,0.252071146315225,-0.0145188536847743));
#1178=CARTESIAN_POINT('',(-0.00783686894680606,0.258821146315225,-0.0145188536847743));
#1179=CARTESIAN_POINT('',(-0.00358686894680606,0.260021146315225,-0.0145188536847743));
#1180=CARTESIAN_POINT('',(-0.00358686894680608,0.253821146315225,-0.0145188536847743));
#1181=CARTESIAN_POINT('',(0.000163131053193932,0.253821146315225,-0.0145188536847743));
#1182=CARTESIAN_POINT('',(-0.00358686894680608,0.248241146315225,-0.0145188536847743));
#1183=CARTESIAN_POINT('',(-0.00358686894680608,0.251426146315225,-0.0145188536847743));
#1184=CARTESIAN_POINT('',(0.000163131053193932,0.248241146315225,-0.0145188536847743));
#1185=CARTESIAN_POINT('',(-0.00358686894680606,0.243621146315225,-0.0145188536847743));
#1186=CARTESIAN_POINT('Origin',(-0.0145868689468061,0.252321146315225,-0.00551885368477428));
#1187=CARTESIAN_POINT('',(-0.0145868689468061,0.245821146315225,-0.0055188536847743));
#1188=CARTESIAN_POINT('',(-0.0145868689468061,0.245821146315225,-0.00551885368477431));
#1189=CARTESIAN_POINT('',(-0.0145868689468061,0.258821146315225,-0.00551885368477426));
#1190=CARTESIAN_POINT('',(-0.0145868689468061,0.258821146315225,-0.00551885368477426));
#1191=CARTESIAN_POINT('',(-0.0145868689468061,0.247971146315225,-0.0055188536847743));
#1192=CARTESIAN_POINT('Origin',(-0.0120868689468061,0.245821146315225,-0.00551885368477431));
#1193=CARTESIAN_POINT('',(-0.00958686894680607,0.245821146315225,-0.0055188536847743));
#1194=CARTESIAN_POINT('',(-0.00958686894680607,0.245821146315225,-0.00551885368477431));
#1195=CARTESIAN_POINT('',(-0.0207317697242224,0.245821146315225,-0.0055188536847743));
#1196=CARTESIAN_POINT('Origin',(-0.0120868689468061,0.258821146315225,-0.00551885368477426));
#1197=CARTESIAN_POINT('',(-0.00958686894680607,0.258821146315225,-0.00551885368477426));
#1198=CARTESIAN_POINT('',(-0.00958686894680607,0.258821146315225,-0.00551885368477426));
#1199=CARTESIAN_POINT('',(-0.0207317697242224,0.258821146315225,-0.00551885368477426));
#1200=CARTESIAN_POINT('Origin',(-0.00958686894680607,0.252321146315225,
-0.00551885368477428));
#1201=CARTESIAN_POINT('',(-0.00958686894680606,0.247971146315225,-0.0055188536847743));
#1202=CARTESIAN_POINT('Origin',(-0.0293766705016386,0.243621146315225,-0.00551885368477431));
#1203=CARTESIAN_POINT('',(-0.0164817697242224,0.243621146315225,-0.00551885368477431));
#1204=CARTESIAN_POINT('',(-0.0164817697242224,0.260021146315225,-0.00551885368477426));
#1205=CARTESIAN_POINT('',(0.0114131310531939,0.253821146315225,-0.00551885368477428));
#1206=CARTESIAN_POINT('',(-0.00358686894680608,0.253821146315225,-0.00551885368477427));
#1207=CARTESIAN_POINT('',(-0.0127317697242224,0.253821146315225,-0.00551885368477427));
#1208=CARTESIAN_POINT('',(0.0114131310531939,0.248241146315225,-0.0055188536847743));
#1209=CARTESIAN_POINT('',(0.0114131310531939,0.248241146315225,-0.0055188536847743));
#1210=CARTESIAN_POINT('',(-0.00358686894680608,0.248241146315225,-0.0055188536847743));
#1211=CARTESIAN_POINT('',(-0.0127317697242224,0.248241146315225,-0.0055188536847743));
#1212=CARTESIAN_POINT('',(-0.00358686894680608,0.247326146315225,-0.0055188536847743));
#1213=CARTESIAN_POINT('Origin',(0.0114131310531939,0.251031146315225,-0.00551885368477428));
#1214=CARTESIAN_POINT('',(0.0114131310531939,0.248241146315225,-0.00551885368477428));
#1215=CARTESIAN_POINT('',(0.0114131310531939,0.253821146315225,-0.00551885368477428));
#1216=CARTESIAN_POINT('Origin',(0.00391313105319393,0.248241146315225,-0.0055188536847743));
#1217=CARTESIAN_POINT('',(-0.00358686894680608,0.248241146315225,-0.00551885368477428));
#1218=CARTESIAN_POINT('Origin',(-0.00358686894680608,0.251031146315225,
-0.00551885368477428));
#1219=CARTESIAN_POINT('',(-0.00358686894680608,0.253821146315225,-0.00551885368477428));
#1220=CARTESIAN_POINT('Origin',(0.00391313105319393,0.253821146315225,-0.00551885368477428));
#1221=CARTESIAN_POINT('Origin',(-0.00358686894680606,0.243621146315225,
-0.00801885368477431));
#1222=CARTESIAN_POINT('Origin',(-0.00358686894680606,0.260021146315225,
-0.00801885368477426));
#1223=UNCERTAINTY_MEASURE_WITH_UNIT(LENGTH_MEASURE(1.E-5),#1227,
'DISTANCE_ACCURACY_VALUE',
'Maximum model space distance between geometric entities at asserted c
onnectivities');
#1224=UNCERTAINTY_MEASURE_WITH_UNIT(LENGTH_MEASURE(1.E-5),#1227,
'DISTANCE_ACCURACY_VALUE',
'Maximum model space distance between geometric entities at asserted c
onnectivities');
#1225=(
GEOMETRIC_REPRESENTATION_CONTEXT(3)
GLOBAL_UNCERTAINTY_ASSIGNED_CONTEXT((#1223))
GLOBAL_UNIT_ASSIGNED_CONTEXT((#1227,#1228,#1229))
REPRESENTATION_CONTEXT('','3D')
);
#1226=(
GEOMETRIC_REPRESENTATION_CONTEXT(3)
GLOBAL_UNCERTAINTY_ASSIGNED_CONTEXT((#1224))
GLOBAL_UNIT_ASSIGNED_CONTEXT((#1227,#1228,#1229))
REPRESENTATION_CONTEXT('','3D')
);
#1227=(
LENGTH_UNIT()
NAMED_UNIT(*)
SI_UNIT($,.METRE.)
);
#1228=(
NAMED_UNIT(*)
PLANE_ANGLE_UNIT()
SI_UNIT($,.RADIAN.)
);
#1229=(
NAMED_UNIT(*)
SI_UNIT($,.STERADIAN.)
SOLID_ANGLE_UNIT()
);
#1230=SHAPE_DEFINITION_REPRESENTATION(#1231,#1232);
#1231=PRODUCT_DEFINITION_SHAPE('',$,#1234);
#1232=SHAPE_REPRESENTATION('',(#649),#1225);
#1233=PRODUCT_DEFINITION_CONTEXT('part definition',#1238,'design');
#1234=PRODUCT_DEFINITION('sensor_holder','sensor_holder v2',#1235,#1233);
#1235=PRODUCT_DEFINITION_FORMATION('',$,#1240);
#1236=PRODUCT_RELATED_PRODUCT_CATEGORY('sensor_holder v2',
'sensor_holder v2',(#1240));
#1237=APPLICATION_PROTOCOL_DEFINITION('international standard',
'automotive_design',2009,#1238);
#1238=APPLICATION_CONTEXT(
'Core Data for Automotive Mechanical Design Process');
#1239=PRODUCT_CONTEXT('part definition',#1238,'mechanical');
#1240=PRODUCT('sensor_holder','sensor_holder v2',$,(#1239));
#1241=PRESENTATION_STYLE_ASSIGNMENT((#1243));
#1242=PRESENTATION_STYLE_ASSIGNMENT((#1244));
#1243=SURFACE_STYLE_USAGE(.BOTH.,#1245);
#1244=SURFACE_STYLE_USAGE(.BOTH.,#1246);
#1245=SURFACE_SIDE_STYLE('',(#1247));
#1246=SURFACE_SIDE_STYLE('',(#1248));
#1247=SURFACE_STYLE_FILL_AREA(#1249);
#1248=SURFACE_STYLE_FILL_AREA(#1250);
#1249=FILL_AREA_STYLE('Steel - Satin',(#1251));
#1250=FILL_AREA_STYLE('ABS (White)',(#1252));
#1251=FILL_AREA_STYLE_COLOUR('Steel - Satin',#1253);
#1252=FILL_AREA_STYLE_COLOUR('ABS (White)',#1254);
#1253=COLOUR_RGB('Steel - Satin',0.627450980392157,0.627450980392157,0.627450980392157);
#1254=COLOUR_RGB('ABS (White)',0.964705882352941,0.964705882352941,0.952941176470588);
ENDSEC;
END-ISO-10303-21;
