# Supplementary material for: Open-source perfusion system for medium-scale fabrication of demineralized bone matrix chip grafts
Source: HardwareX. 2022 Nov 23;13:e00378. doi: 10.1016/j.ohx.2022.e00378 (PMC9722481; doi:10.1016/j.ohx.2022.e00378)
Supplement: Supplementary data 2 [file mmc2.zip › heating_plate.stp]

ISO-10303-21
HEADER
FILE_DESCRIPTION(('STEP AP214'),'1')
FILE_NAME('heating_plate.stp','2022-02-13T00:18:57',(' '),(' '),'Spatial InterOp 3D',' ',' ')
FILE_SCHEMA(('AUTOMOTIVE_DESIGN { 1 0 10303 214 1 1 1 1 }'))
ENDSEC
DATA
#1=PRODUCT_DEFINITION_CONTEXT('',#51,'design')
#2=APPLICATION_PROTOCOL_DEFINITION('INTERNATIONAL STANDARD','automotive_design',1994,#51)
#3=PRODUCT_CATEGORY_RELATIONSHIP('NONE','NONE',#52,#53)
#4=SHAPE_DEFINITION_REPRESENTATION(#54,#55)
#5=PRODUCT_DEFINITION_CONTEXT('',#56,'design')
#6=APPLICATION_PROTOCOL_DEFINITION('INTERNATIONAL STANDARD','automotive_design',1994,#56)
#7=PRODUCT_CATEGORY_RELATIONSHIP('NONE','NONE',#57,#58)
#8=CONTEXT_DEPENDENT_SHAPE_REPRESENTATION(#59,#60)
#9=SHAPE_DEFINITION_REPRESENTATION(#61,#62)
#10=SHAPE_REPRESENTATION_RELATIONSHIP('NONE','NONE',#62,#63)
#11=PRODUCT_DEFINITION_CONTEXT('',#64,'design')
#12=APPLICATION_PROTOCOL_DEFINITION('INTERNATIONAL STANDARD','automotive_design',1994,#64)
#13=PRODUCT_CATEGORY_RELATIONSHIP('NONE','NONE',#65,#66)
#14=SHAPE_DEFINITION_REPRESENTATION(#67,#68)
#15=PRODUCT_DEFINITION_CONTEXT('',#69,'design')
#16=APPLICATION_PROTOCOL_DEFINITION('INTERNATIONAL STANDARD','automotive_design',1994,#69)
#17=PRODUCT_CATEGORY_RELATIONSHIP('NONE','NONE',#70,#71)
#18=CONTEXT_DEPENDENT_SHAPE_REPRESENTATION(#72,#73)
#19=SHAPE_DEFINITION_REPRESENTATION(#74,#75)
#20=SHAPE_REPRESENTATION_RELATIONSHIP('NONE','NONE',#75,#76)
#21=PRODUCT_DEFINITION_CONTEXT('',#77,'design')
#22=APPLICATION_PROTOCOL_DEFINITION('INTERNATIONAL STANDARD','automotive_design',1994,#77)
#23=PRODUCT_CATEGORY_RELATIONSHIP('NONE','NONE',#78,#79)
#24=CONTEXT_DEPENDENT_SHAPE_REPRESENTATION(#80,#81)
#25=SHAPE_DEFINITION_REPRESENTATION(#82,#83)
#26=SHAPE_REPRESENTATION_RELATIONSHIP('NONE','NONE',#83,#84)
#27=PRODUCT_DEFINITION_CONTEXT('',#85,'design')
#28=APPLICATION_PROTOCOL_DEFINITION('INTERNATIONAL STANDARD','automotive_design',1994,#85)
#29=PRODUCT_CATEGORY_RELATIONSHIP('NONE','NONE',#86,#87)
#30=CONTEXT_DEPENDENT_SHAPE_REPRESENTATION(#88,#89)
#31=SHAPE_DEFINITION_REPRESENTATION(#90,#91)
#32=SHAPE_REPRESENTATION_RELATIONSHIP('NONE','NONE',#91,#92)
#33=PRODUCT_DEFINITION_CONTEXT('',#93,'design')
#34=APPLICATION_PROTOCOL_DEFINITION('INTERNATIONAL STANDARD','automotive_design',1994,#93)
#35=PRODUCT_CATEGORY_RELATIONSHIP('NONE','NONE',#94,#95)
#36=CONTEXT_DEPENDENT_SHAPE_REPRESENTATION(#96,#97)
#37=SHAPE_DEFINITION_REPRESENTATION(#98,#99)
#38=SHAPE_REPRESENTATION_RELATIONSHIP('NONE','NONE',#99,#100)
#39=PRODUCT_DEFINITION_CONTEXT('',#101,'design')
#40=APPLICATION_PROTOCOL_DEFINITION('INTERNATIONAL STANDARD','automotive_design',1994,#101)
#41=PRODUCT_CATEGORY_RELATIONSHIP('NONE','NONE',#102,#103)
#42=CONTEXT_DEPENDENT_SHAPE_REPRESENTATION(#104,#105)
#43=SHAPE_DEFINITION_REPRESENTATION(#106,#107)
#44=SHAPE_REPRESENTATION_RELATIONSHIP('NONE','NONE',#107,#108)
#45=CONTEXT_DEPENDENT_SHAPE_REPRESENTATION(#109,#110)
#46=MECHANICAL_DESIGN_GEOMETRIC_PRESENTATION_REPRESENTATION(' ',(#111,#112,#113,#114,#115,#116,#117,#118,#119,#120,#121,#122,#123,#124,#125,#126,#127,#128,#129,#130,#131,#132,#133,#134,#135,#136,#137,#138,#139,#140,#141,#142,#143,#144,#145,#146,#147,#148,#149,#150,#151,#152,#153,#154,#155,#156,#157,#158,#159,#160,#161,#162,#163,#164,#165,#166,#167,#168,#169,#170,#171,#172,#173,#174,#175,#176,#177…
#47= (GEOMETRIC_REPRESENTATION_CONTEXT(3)GLOBAL_UNCERTAINTY_ASSIGNED_CONTEXT((#194))GLOBAL_UNIT_ASSIGNED_CONTEXT((#196,#197,#198))REPRESENTATION_CONTEXT('NONE','WORKSPACE'))
#51=APPLICATION_CONTEXT(' ')
#52=PRODUCT_CATEGORY('part','NONE')
#53=PRODUCT_RELATED_PRODUCT_CATEGORY('detail',' ',(#200))
#54=PRODUCT_DEFINITION_SHAPE('NONE','NONE',#201)
#55=SHAPE_REPRESENTATION('heating_plate',(#202,#203,#204),#205)
#56=APPLICATION_CONTEXT(' ')
#57=PRODUCT_CATEGORY('part','NONE')
#58=PRODUCT_RELATED_PRODUCT_CATEGORY('detail',' ',(#206))
#59=(REPRESENTATION_RELATIONSHIP('','',#62,#55)REPRESENTATION_RELATIONSHIP_WITH_TRANSFORMATION(#209)SHAPE_REPRESENTATION_RELATIONSHIP())
#60=PRODUCT_DEFINITION_SHAPE('NAUO-PROD-DEF','NAUO-PROD-DEF',#211)
#61=PRODUCT_DEFINITION_SHAPE('NONE','NONE',#212)
#62=SHAPE_REPRESENTATION('Componente5',(#202),#205)
#63=ADVANCED_BREP_SHAPE_REPRESENTATION('',(#213,#214,#215,#216),#47)
#64=APPLICATION_CONTEXT(' ')
#65=PRODUCT_CATEGORY('part','NONE')
#66=PRODUCT_RELATED_PRODUCT_CATEGORY('detail',' ',(#217))
#67=PRODUCT_DEFINITION_SHAPE('NONE','NONE',#218)
#68=SHAPE_REPRESENTATION('1x5',(#219,#220,#221,#222,#223,#224),#225)
#69=APPLICATION_CONTEXT(' ')
#70=PRODUCT_CATEGORY('part','NONE')
#71=PRODUCT_RELATED_PRODUCT_CATEGORY('detail',' ',(#226))
#72=(REPRESENTATION_RELATIONSHIP('','',#75,#68)REPRESENTATION_RELATIONSHIP_WITH_TRANSFORMATION(#229)SHAPE_REPRESENTATION_RELATIONSHIP())
#73=PRODUCT_DEFINITION_SHAPE('NAUO-PROD-DEF','NAUO-PROD-DEF',#231)
#74=PRODUCT_DEFINITION_SHAPE('NONE','NONE',#232)
#75=SHAPE_REPRESENTATION('Component1',(#219),#225)
#76=ADVANCED_BREP_SHAPE_REPRESENTATION('Boss-Extrude2',(#233),#47)
#77=APPLICATION_CONTEXT(' ')
#78=PRODUCT_CATEGORY('part','NONE')
#79=PRODUCT_RELATED_PRODUCT_CATEGORY('detail',' ',(#234))
#80=(REPRESENTATION_RELATIONSHIP('','',#83,#68)REPRESENTATION_RELATIONSHIP_WITH_TRANSFORMATION(#237)SHAPE_REPRESENTATION_RELATIONSHIP())
#81=PRODUCT_DEFINITION_SHAPE('NAUO-PROD-DEF','NAUO-PROD-DEF',#239)
#82=PRODUCT_DEFINITION_SHAPE('NONE','NONE',#240)
#83=SHAPE_REPRESENTATION('Component2',(#219),#225)
#84=ADVANCED_BREP_SHAPE_REPRESENTATION('LPattern5[1]',(#241),#47)
#85=APPLICATION_CONTEXT(' ')
#86=PRODUCT_CATEGORY('part','NONE')
#87=PRODUCT_RELATED_PRODUCT_CATEGORY('detail',' ',(#242))
#88=(REPRESENTATION_RELATIONSHIP('','',#91,#68)REPRESENTATION_RELATIONSHIP_WITH_TRANSFORMATION(#245)SHAPE_REPRESENTATION_RELATIONSHIP())
#89=PRODUCT_DEFINITION_SHAPE('NAUO-PROD-DEF','NAUO-PROD-DEF',#247)
#90=PRODUCT_DEFINITION_SHAPE('NONE','NONE',#248)
#91=SHAPE_REPRESENTATION('Component4',(#219),#225)
#92=ADVANCED_BREP_SHAPE_REPRESENTATION('LPattern5[3]',(#249),#47)
#93=APPLICATION_CONTEXT(' ')
#94=PRODUCT_CATEGORY('part','NONE')
#95=PRODUCT_RELATED_PRODUCT_CATEGORY('detail',' ',(#250))
#96=(REPRESENTATION_RELATIONSHIP('','',#99,#68)REPRESENTATION_RELATIONSHIP_WITH_TRANSFORMATION(#253)SHAPE_REPRESENTATION_RELATIONSHIP())
#97=PRODUCT_DEFINITION_SHAPE('NAUO-PROD-DEF','NAUO-PROD-DEF',#255)
#98=PRODUCT_DEFINITION_SHAPE('NONE','NONE',#256)
#99=SHAPE_REPRESENTATION('Component5',(#219),#225)
#100=ADVANCED_BREP_SHAPE_REPRESENTATION('LPattern5[4]',(#257),#47)
#101=APPLICATION_CONTEXT(' ')
#102=PRODUCT_CATEGORY('part','NONE')
#103=PRODUCT_RELATED_PRODUCT_CATEGORY('detail',' ',(#258))
#104=(REPRESENTATION_RELATIONSHIP('','',#107,#68)REPRESENTATION_RELATIONSHIP_WITH_TRANSFORMATION(#261)SHAPE_REPRESENTATION_RELATIONSHIP())
#105=PRODUCT_DEFINITION_SHAPE('NAUO-PROD-DEF','NAUO-PROD-DEF',#263)
#106=PRODUCT_DEFINITION_SHAPE('NONE','NONE',#264)
#107=SHAPE_REPRESENTATION('Component6',(#219),#225)
#108=ADVANCED_BREP_SHAPE_REPRESENTATION('LPattern2',(#265),#47)
#109=(REPRESENTATION_RELATIONSHIP('','',#68,#55)REPRESENTATION_RELATIONSHIP_WITH_TRANSFORMATION(#268)SHAPE_REPRESENTATION_RELATIONSHIP())
#110=PRODUCT_DEFINITION_SHAPE('NAUO-PROD-DEF','NAUO-PROD-DEF',#270)
#111=STYLED_ITEM('',(#271),#213)
#112=STYLED_ITEM('',(#272),#214)
#113=STYLED_ITEM('',(#273),#215)
#114=STYLED_ITEM('',(#274),#216)
#115=STYLED_ITEM('',(#275),#276)
#116=STYLED_ITEM('',(#277),#278)
#117=STYLED_ITEM('',(#279),#280)
#118=STYLED_ITEM('',(#281),#282)
#119=STYLED_ITEM('',(#283),#284)
#120=STYLED_ITEM('',(#285),#286)
#121=STYLED_ITEM('',(#287),#288)
#122=STYLED_ITEM('',(#289),#290)
#123=STYLED_ITEM('',(#291),#292)
#124=STYLED_ITEM('',(#293),#294)
#125=STYLED_ITEM('',(#295),#296)
#126=STYLED_ITEM('',(#297),#298)
#127=STYLED_ITEM('',(#299),#300)
#128=STYLED_ITEM('',(#301),#302)
#129=STYLED_ITEM('',(#303),#304)
#130=STYLED_ITEM('',(#305),#306)
#131=STYLED_ITEM('',(#307),#308)
#132=STYLED_ITEM('',(#309),#310)
#133=STYLED_ITEM('',(#311),#233)
#134=STYLED_ITEM('',(#312),#313)
#135=STYLED_ITEM('',(#314),#315)
#136=STYLED_ITEM('',(#316),#317)
#137=STYLED_ITEM('',(#318),#319)
#138=STYLED_ITEM('',(#320),#321)
#139=STYLED_ITEM('',(#322),#323)
#140=STYLED_ITEM('',(#324),#325)
#141=STYLED_ITEM('',(#326),#327)
#142=STYLED_ITEM('',(#328),#329)
#143=STYLED_ITEM('',(#330),#331)
#144=STYLED_ITEM('',(#332),#333)
#145=STYLED_ITEM('',(#334),#335)
#146=STYLED_ITEM('',(#336),#337)
#147=STYLED_ITEM('',(#338),#339)
#148=STYLED_ITEM('',(#340),#341)
#149=STYLED_ITEM('',(#342),#343)
#150=STYLED_ITEM('',(#344),#345)
#151=STYLED_ITEM('',(#346),#347)
#152=STYLED_ITEM('',(#348),#241)
#153=STYLED_ITEM('',(#349),#350)
#154=STYLED_ITEM('',(#351),#352)
#155=STYLED_ITEM('',(#353),#354)
#156=STYLED_ITEM('',(#355),#356)
#157=STYLED_ITEM('',(#357),#358)
#158=STYLED_ITEM('',(#359),#360)
#159=STYLED_ITEM('',(#361),#362)
#160=STYLED_ITEM('',(#363),#364)
#161=STYLED_ITEM('',(#365),#366)
#162=STYLED_ITEM('',(#367),#368)
#163=STYLED_ITEM('',(#369),#370)
#164=STYLED_ITEM('',(#371),#372)
#165=STYLED_ITEM('',(#373),#374)
#166=STYLED_ITEM('',(#375),#376)
#167=STYLED_ITEM('',(#377),#378)
#168=STYLED_ITEM('',(#379),#380)
#169=STYLED_ITEM('',(#381),#382)
#170=STYLED_ITEM('',(#383),#384)
#171=STYLED_ITEM('',(#385),#249)
#172=STYLED_ITEM('',(#386),#387)
#173=STYLED_ITEM('',(#388),#389)
#174=STYLED_ITEM('',(#390),#391)
#175=STYLED_ITEM('',(#392),#393)
#176=STYLED_ITEM('',(#394),#395)
#177=STYLED_ITEM('',(#396),#397)
#178=STYLED_ITEM('',(#398),#399)
#179=STYLED_ITEM('',(#400),#401)
#180=STYLED_ITEM('',(#402),#403)
#181=STYLED_ITEM('',(#404),#405)
#182=STYLED_ITEM('',(#406),#407)
#183=STYLED_ITEM('',(#408),#409)
#184=STYLED_ITEM('',(#410),#411)
#185=STYLED_ITEM('',(#412),#413)
#186=STYLED_ITEM('',(#414),#415)
#187=STYLED_ITEM('',(#416),#417)
#188=STYLED_ITEM('',(#418),#419)
#189=STYLED_ITEM('',(#420),#421)
#190=STYLED_ITEM('',(#422),#257)
#191=STYLED_ITEM('',(#423),#265)
#194=UNCERTAINTY_MEASURE_WITH_UNIT(LENGTH_MEASURE(1.0E-08),#196,'','')
#196= (CONVERSION_BASED_UNIT('METRE',#426)LENGTH_UNIT()NAMED_UNIT(#429))
#197= (NAMED_UNIT(#431)PLANE_ANGLE_UNIT()SI_UNIT($,.RADIAN.))
#198= (NAMED_UNIT(#431)SOLID_ANGLE_UNIT()SI_UNIT($,.STERADIAN.))
#200=PRODUCT('heating_plate','heating_plate','PART--DESC',(#437))
#201=PRODUCT_DEFINITION('heating_plate','heating_plate',#438,#1)
#202=AXIS2_PLACEMENT_3D('',#439,#440,#441)
#203=AXIS2_PLACEMENT_3D('',#442,#443,#444)
#204=AXIS2_PLACEMENT_3D('',#445,#446,#447)
#205= (GEOMETRIC_REPRESENTATION_CONTEXT(3)GLOBAL_UNCERTAINTY_ASSIGNED_CONTEXT((#450))GLOBAL_UNIT_ASSIGNED_CONTEXT((#452,#453,#454))REPRESENTATION_CONTEXT('NONE','WORKSPACE'))
#206=PRODUCT('Componente5','Componente5','PART-Componente5-DESC',(#456))
#209=ITEM_DEFINED_TRANSFORMATION('','',#202,#203)
#211=NEXT_ASSEMBLY_USAGE_OCCURRENCE('Componente5','Componente5','Componente5',#201,#212,$)
#212=PRODUCT_DEFINITION('Componente5','Componente5',#457,#5)
#213=MANIFOLD_SOLID_BREP('S\X2\00F3\X0\lido',#458)
#214=MANIFOLD_SOLID_BREP('S\X2\00F3\X0\lido',#459)
#215=MANIFOLD_SOLID_BREP('S\X2\00F3\X0\lido',#460)
#216=MANIFOLD_SOLID_BREP('base',#461)
#217=PRODUCT('1x5','1x5','PART--DESC',(#462))
#218=PRODUCT_DEFINITION('1x5','1x5',#463,#11)
#219=AXIS2_PLACEMENT_3D('',#464,#465,#466)
#220=AXIS2_PLACEMENT_3D('',#467,#468,#469)
#221=AXIS2_PLACEMENT_3D('',#470,#471,#472)
#222=AXIS2_PLACEMENT_3D('',#473,#474,#475)
#223=AXIS2_PLACEMENT_3D('',#476,#477,#478)
#224=AXIS2_PLACEMENT_3D('',#479,#480,#481)
#225= (GEOMETRIC_REPRESENTATION_CONTEXT(3)GLOBAL_UNCERTAINTY_ASSIGNED_CONTEXT((#484))GLOBAL_UNIT_ASSIGNED_CONTEXT((#486,#487,#488))REPRESENTATION_CONTEXT('NONE','WORKSPACE'))
#226=PRODUCT('Component1','Component1','PART-Component1-DESC',(#490))
#229=ITEM_DEFINED_TRANSFORMATION('','',#219,#220)
#231=NEXT_ASSEMBLY_USAGE_OCCURRENCE('Component1','Component1','Component1',#218,#232,$)
#232=PRODUCT_DEFINITION('Component1','Component1',#491,#15)
#233=MANIFOLD_SOLID_BREP('Boss-Extrude2',#492)
#234=PRODUCT('Component2','Component2','PART--DESC',(#493))
#237=ITEM_DEFINED_TRANSFORMATION('','',#219,#221)
#239=NEXT_ASSEMBLY_USAGE_OCCURRENCE('Component2','Component2','Component2',#218,#240,$)
#240=PRODUCT_DEFINITION('Component2','Component2',#494,#21)
#241=MANIFOLD_SOLID_BREP('LPattern5[1]',#495)
#242=PRODUCT('Component4','Component4','PART--DESC',(#496))
#245=ITEM_DEFINED_TRANSFORMATION('','',#219,#222)
#247=NEXT_ASSEMBLY_USAGE_OCCURRENCE('Component4','Component4','Component4',#218,#248,$)
#248=PRODUCT_DEFINITION('Component4','Component4',#497,#27)
#249=MANIFOLD_SOLID_BREP('LPattern5[3]',#498)
#250=PRODUCT('Component5','Component5','PART--DESC',(#499))
#253=ITEM_DEFINED_TRANSFORMATION('','',#219,#223)
#255=NEXT_ASSEMBLY_USAGE_OCCURRENCE('Component5','Component5','Component5',#218,#256,$)
#256=PRODUCT_DEFINITION('Component5','Component5',#500,#33)
#257=MANIFOLD_SOLID_BREP('LPattern5[4]',#501)
#258=PRODUCT('Component6','Component6','PART--DESC',(#502))
#261=ITEM_DEFINED_TRANSFORMATION('','',#219,#224)
#263=NEXT_ASSEMBLY_USAGE_OCCURRENCE('Component6','Component6','Component6',#218,#264,$)
#264=PRODUCT_DEFINITION('Component6','Component6',#503,#39)
#265=MANIFOLD_SOLID_BREP('LPattern2',#504)
#268=ITEM_DEFINED_TRANSFORMATION('','',#219,#204)
#270=NEXT_ASSEMBLY_USAGE_OCCURRENCE('1x5','1x5','1x5',#201,#218,$)
#271=PRESENTATION_STYLE_ASSIGNMENT((#505))
#272=PRESENTATION_STYLE_ASSIGNMENT((#506))
#273=PRESENTATION_STYLE_ASSIGNMENT((#507))
#274=PRESENTATION_STYLE_ASSIGNMENT((#508))
#275=PRESENTATION_STYLE_ASSIGNMENT((#509))
#276=ADVANCED_FACE('287:320',(#510),#511,.T.)
#277=PRESENTATION_STYLE_ASSIGNMENT((#512))
#278=ADVANCED_FACE('287:323',(#513),#514,.T.)
#279=PRESENTATION_STYLE_ASSIGNMENT((#515))
#280=ADVANCED_FACE('287:326',(#516),#517,.F.)
#281=PRESENTATION_STYLE_ASSIGNMENT((#518))
#282=ADVANCED_FACE('287:329',(#519),#520,.T.)
#283=PRESENTATION_STYLE_ASSIGNMENT((#521))
#284=ADVANCED_FACE('287:332',(#522),#523,.T.)
#285=PRESENTATION_STYLE_ASSIGNMENT((#524))
#286=ADVANCED_FACE('287:335',(#525),#526,.T.)
#287=PRESENTATION_STYLE_ASSIGNMENT((#527))
#288=ADVANCED_FACE('287:338',(#528),#529,.T.)
#289=PRESENTATION_STYLE_ASSIGNMENT((#530))
#290=ADVANCED_FACE('287:341',(#531),#532,.T.)
#291=PRESENTATION_STYLE_ASSIGNMENT((#533))
#292=ADVANCED_FACE('287:344',(#534),#535,.T.)
#293=PRESENTATION_STYLE_ASSIGNMENT((#536))
#294=ADVANCED_FACE('287:347',(#537),#538,.T.)
#295=PRESENTATION_STYLE_ASSIGNMENT((#539))
#296=ADVANCED_FACE('287:350',(#540),#541,.T.)
#297=PRESENTATION_STYLE_ASSIGNMENT((#542))
#298=ADVANCED_FACE('287:353',(#543),#544,.T.)
#299=PRESENTATION_STYLE_ASSIGNMENT((#545))
#300=ADVANCED_FACE('287:356',(#546),#547,.T.)
#301=PRESENTATION_STYLE_ASSIGNMENT((#548))
#302=ADVANCED_FACE('287:359',(#549),#550,.T.)
#303=PRESENTATION_STYLE_ASSIGNMENT((#551))
#304=ADVANCED_FACE('287:362',(#552),#553,.T.)
#305=PRESENTATION_STYLE_ASSIGNMENT((#554))
#306=ADVANCED_FACE('287:365',(#555),#556,.T.)
#307=PRESENTATION_STYLE_ASSIGNMENT((#557))
#308=ADVANCED_FACE('287:368',(#558),#559,.F.)
#309=PRESENTATION_STYLE_ASSIGNMENT((#560))
#310=ADVANCED_FACE('287:371',(#561),#562,.T.)
#311=PRESENTATION_STYLE_ASSIGNMENT((#563))
#312=PRESENTATION_STYLE_ASSIGNMENT((#564))
#313=ADVANCED_FACE('287:568',(#565),#566,.T.)
#314=PRESENTATION_STYLE_ASSIGNMENT((#567))
#315=ADVANCED_FACE('287:571',(#568),#569,.T.)
#316=PRESENTATION_STYLE_ASSIGNMENT((#570))
#317=ADVANCED_FACE('287:574',(#571),#572,.F.)
#318=PRESENTATION_STYLE_ASSIGNMENT((#573))
#319=ADVANCED_FACE('287:577',(#574),#575,.T.)
#320=PRESENTATION_STYLE_ASSIGNMENT((#576))
#321=ADVANCED_FACE('287:580',(#577),#578,.T.)
#322=PRESENTATION_STYLE_ASSIGNMENT((#579))
#323=ADVANCED_FACE('287:583',(#580),#581,.T.)
#324=PRESENTATION_STYLE_ASSIGNMENT((#582))
#325=ADVANCED_FACE('287:586',(#583),#584,.T.)
#326=PRESENTATION_STYLE_ASSIGNMENT((#585))
#327=ADVANCED_FACE('287:589',(#586),#587,.T.)
#328=PRESENTATION_STYLE_ASSIGNMENT((#588))
#329=ADVANCED_FACE('287:592',(#589),#590,.T.)
#330=PRESENTATION_STYLE_ASSIGNMENT((#591))
#331=ADVANCED_FACE('287:595',(#592),#593,.T.)
#332=PRESENTATION_STYLE_ASSIGNMENT((#594))
#333=ADVANCED_FACE('287:598',(#595),#596,.T.)
#334=PRESENTATION_STYLE_ASSIGNMENT((#597))
#335=ADVANCED_FACE('287:601',(#598),#599,.T.)
#336=PRESENTATION_STYLE_ASSIGNMENT((#600))
#337=ADVANCED_FACE('287:604',(#601),#602,.T.)
#338=PRESENTATION_STYLE_ASSIGNMENT((#603))
#339=ADVANCED_FACE('287:607',(#604),#605,.T.)
#340=PRESENTATION_STYLE_ASSIGNMENT((#606))
#341=ADVANCED_FACE('287:610',(#607),#608,.T.)
#342=PRESENTATION_STYLE_ASSIGNMENT((#609))
#343=ADVANCED_FACE('287:613',(#610),#611,.T.)
#344=PRESENTATION_STYLE_ASSIGNMENT((#612))
#345=ADVANCED_FACE('287:616',(#613),#614,.F.)
#346=PRESENTATION_STYLE_ASSIGNMENT((#615))
#347=ADVANCED_FACE('287:619',(#616),#617,.T.)
#348=PRESENTATION_STYLE_ASSIGNMENT((#618))
#349=PRESENTATION_STYLE_ASSIGNMENT((#619))
#350=ADVANCED_FACE('287:1064',(#620),#621,.T.)
#351=PRESENTATION_STYLE_ASSIGNMENT((#622))
#352=ADVANCED_FACE('287:1067',(#623),#624,.T.)
#353=PRESENTATION_STYLE_ASSIGNMENT((#625))
#354=ADVANCED_FACE('287:1070',(#626),#627,.F.)
#355=PRESENTATION_STYLE_ASSIGNMENT((#628))
#356=ADVANCED_FACE('287:1073',(#629),#630,.T.)
#357=PRESENTATION_STYLE_ASSIGNMENT((#631))
#358=ADVANCED_FACE('287:1076',(#632),#633,.T.)
#359=PRESENTATION_STYLE_ASSIGNMENT((#634))
#360=ADVANCED_FACE('287:1079',(#635),#636,.T.)
#361=PRESENTATION_STYLE_ASSIGNMENT((#637))
#362=ADVANCED_FACE('287:1082',(#638),#639,.T.)
#363=PRESENTATION_STYLE_ASSIGNMENT((#640))
#364=ADVANCED_FACE('287:1085',(#641),#642,.T.)
#365=PRESENTATION_STYLE_ASSIGNMENT((#643))
#366=ADVANCED_FACE('287:1088',(#644),#645,.T.)
#367=PRESENTATION_STYLE_ASSIGNMENT((#646))
#368=ADVANCED_FACE('287:1091',(#647),#648,.T.)
#369=PRESENTATION_STYLE_ASSIGNMENT((#649))
#370=ADVANCED_FACE('287:1094',(#650),#651,.T.)
#371=PRESENTATION_STYLE_ASSIGNMENT((#652))
#372=ADVANCED_FACE('287:1097',(#653),#654,.T.)
#373=PRESENTATION_STYLE_ASSIGNMENT((#655))
#374=ADVANCED_FACE('287:1100',(#656),#657,.T.)
#375=PRESENTATION_STYLE_ASSIGNMENT((#658))
#376=ADVANCED_FACE('287:1103',(#659),#660,.T.)
#377=PRESENTATION_STYLE_ASSIGNMENT((#661))
#378=ADVANCED_FACE('287:1106',(#662),#663,.T.)
#379=PRESENTATION_STYLE_ASSIGNMENT((#664))
#380=ADVANCED_FACE('287:1109',(#665),#666,.T.)
#381=PRESENTATION_STYLE_ASSIGNMENT((#667))
#382=ADVANCED_FACE('287:1112',(#668),#669,.F.)
#383=PRESENTATION_STYLE_ASSIGNMENT((#670))
#384=ADVANCED_FACE('287:1115',(#671),#672,.T.)
#385=PRESENTATION_STYLE_ASSIGNMENT((#673))
#386=PRESENTATION_STYLE_ASSIGNMENT((#674))
#387=ADVANCED_FACE('287:1312',(#675),#676,.T.)
#388=PRESENTATION_STYLE_ASSIGNMENT((#677))
#389=ADVANCED_FACE('287:1315',(#678),#679,.T.)
#390=PRESENTATION_STYLE_ASSIGNMENT((#680))
#391=ADVANCED_FACE('287:1318',(#681),#682,.F.)
#392=PRESENTATION_STYLE_ASSIGNMENT((#683))
#393=ADVANCED_FACE('287:1321',(#684),#685,.T.)
#394=PRESENTATION_STYLE_ASSIGNMENT((#686))
#395=ADVANCED_FACE('287:1324',(#687),#688,.T.)
#396=PRESENTATION_STYLE_ASSIGNMENT((#689))
#397=ADVANCED_FACE('287:1327',(#690),#691,.T.)
#398=PRESENTATION_STYLE_ASSIGNMENT((#692))
#399=ADVANCED_FACE('287:1330',(#693),#694,.T.)
#400=PRESENTATION_STYLE_ASSIGNMENT((#695))
#401=ADVANCED_FACE('287:1333',(#696),#697,.T.)
#402=PRESENTATION_STYLE_ASSIGNMENT((#698))
#403=ADVANCED_FACE('287:1336',(#699),#700,.T.)
#404=PRESENTATION_STYLE_ASSIGNMENT((#701))
#405=ADVANCED_FACE('287:1339',(#702),#703,.T.)
#406=PRESENTATION_STYLE_ASSIGNMENT((#704))
#407=ADVANCED_FACE('287:1342',(#705),#706,.T.)
#408=PRESENTATION_STYLE_ASSIGNMENT((#707))
#409=ADVANCED_FACE('287:1345',(#708),#709,.T.)
#410=PRESENTATION_STYLE_ASSIGNMENT((#710))
#411=ADVANCED_FACE('287:1348',(#711),#712,.T.)
#412=PRESENTATION_STYLE_ASSIGNMENT((#713))
#413=ADVANCED_FACE('287:1351',(#714),#715,.T.)
#414=PRESENTATION_STYLE_ASSIGNMENT((#716))
#415=ADVANCED_FACE('287:1354',(#717),#718,.T.)
#416=PRESENTATION_STYLE_ASSIGNMENT((#719))
#417=ADVANCED_FACE('287:1357',(#720),#721,.T.)
#418=PRESENTATION_STYLE_ASSIGNMENT((#722))
#419=ADVANCED_FACE('287:1360',(#723),#724,.F.)
#420=PRESENTATION_STYLE_ASSIGNMENT((#725))
#421=ADVANCED_FACE('287:1363',(#726),#727,.T.)
#422=PRESENTATION_STYLE_ASSIGNMENT((#728))
#423=PRESENTATION_STYLE_ASSIGNMENT((#729))
#426=LENGTH_MEASURE_WITH_UNIT(LENGTH_MEASURE(1.0),#730)
#429=DIMENSIONAL_EXPONENTS(1.0,0.0,0.0,0.0,0.0,0.0,0.0)
#431=DIMENSIONAL_EXPONENTS(0.0,0.0,0.0,0.0,0.0,0.0,0.0)
#437=PRODUCT_CONTEXT('',#51,'mechanical')
#438=PRODUCT_DEFINITION_FORMATION_WITH_SPECIFIED_SOURCE(' ','NONE',#200,.NOT_KNOWN.)
#439=CARTESIAN_POINT('',(0.0,0.0,0.0))
#440=DIRECTION('',(0.0,0.0,1.0))
#441=DIRECTION('',(1.0,0.0,0.0))
#442=CARTESIAN_POINT('',(0.0,0.0,0.0))
#443=DIRECTION('',(0.0,0.0,1.0))
#444=DIRECTION('',(1.0,0.0,0.0))
#445=CARTESIAN_POINT('',(0.0338431310531947,-0.00358614305607646,0.0184029567377284))
#446=DIRECTION('',(-4.68126243429857E-16,1.0,1.11022302462516E-16))
#447=DIRECTION('',(1.11022302462516E-16,-1.11022302462516E-16,1.0))
#450=UNCERTAINTY_MEASURE_WITH_UNIT(LENGTH_MEASURE(1.0E-08),#452,'','')
#452= (CONVERSION_BASED_UNIT('METRE',#733)LENGTH_UNIT()NAMED_UNIT(#736))
#453= (NAMED_UNIT(#738)PLANE_ANGLE_UNIT()SI_UNIT($,.RADIAN.))
#454= (NAMED_UNIT(#738)SOLID_ANGLE_UNIT()SI_UNIT($,.STERADIAN.))
#456=PRODUCT_CONTEXT('',#56,'mechanical')
#457=PRODUCT_DEFINITION_FORMATION_WITH_SPECIFIED_SOURCE(' ','NONE',#206,.NOT_KNOWN.)
#458=CLOSED_SHELL('',(#744,#745,#746,#747,#748,#749))
#459=CLOSED_SHELL('',(#750,#751,#752,#753,#754,#755))
#460=CLOSED_SHELL('',(#756,#757,#758,#759,#760,#761,#762,#763,#764,#765,#766,#767,#768,#769,#770,#771,#772,#773,#774,#775,#776,#777,#778,#779,#780,#781,#782,#783,#784,#785,#786,#787,#788,#789,#790,#791,#792,#793,#794,#795,#796,#797,#798,#799,#800,#801,#802,#803,#804,#805,#806,#807,#808,#809,#810,#811,#812,#813,#814,#815,#816,#817,#818,#819,#820,#821,#822,#823,#824,#825,#826,#827,#828,#829,#830,#8…
#461=CLOSED_SHELL('',(#856,#857,#858,#859,#860,#861,#862,#863,#864,#865,#866,#867,#868,#869,#870,#871,#872,#873,#874,#875,#876,#877,#878,#879,#880,#881,#882,#883,#884,#885,#886,#887,#888,#889,#890,#891,#892,#893,#894,#895,#896,#897,#898,#899,#900,#901,#902,#903,#904,#905,#906,#907,#908,#909,#910,#911,#912,#913,#914,#915,#916,#917,#918,#919,#920,#921,#922,#923,#924,#925,#926,#927,#928,#929,#930,#9…
#462=PRODUCT_CONTEXT('',#64,'mechanical')
#463=PRODUCT_DEFINITION_FORMATION_WITH_SPECIFIED_SOURCE(' ','NONE',#217,.NOT_KNOWN.)
#464=CARTESIAN_POINT('',(0.0,0.0,0.0))
#465=DIRECTION('',(0.0,0.0,1.0))
#466=DIRECTION('',(1.0,0.0,0.0))
#467=CARTESIAN_POINT('',(0.0,0.0,0.0))
#468=DIRECTION('',(0.0,0.0,1.0))
#469=DIRECTION('',(1.0,0.0,0.0))
#470=CARTESIAN_POINT('',(0.0,0.0,0.0))
#471=DIRECTION('',(0.0,0.0,1.0))
#472=DIRECTION('',(1.0,0.0,0.0))
#473=CARTESIAN_POINT('',(0.0,0.0,0.0))
#474=DIRECTION('',(0.0,0.0,1.0))
#475=DIRECTION('',(1.0,0.0,0.0))
#476=CARTESIAN_POINT('',(0.0,0.0,0.0))
#477=DIRECTION('',(0.0,0.0,1.0))
#478=DIRECTION('',(1.0,0.0,0.0))
#479=CARTESIAN_POINT('',(0.0,0.0,0.0))
#480=DIRECTION('',(0.0,0.0,1.0))
#481=DIRECTION('',(1.0,0.0,0.0))
#484=UNCERTAINTY_MEASURE_WITH_UNIT(LENGTH_MEASURE(1.0E-08),#486,'','')
#486= (CONVERSION_BASED_UNIT('METRE',#975)LENGTH_UNIT()NAMED_UNIT(#978))
#487= (NAMED_UNIT(#980)PLANE_ANGLE_UNIT()SI_UNIT($,.RADIAN.))
#488= (NAMED_UNIT(#980)SOLID_ANGLE_UNIT()SI_UNIT($,.STERADIAN.))
#490=PRODUCT_CONTEXT('',#69,'mechanical')
#491=PRODUCT_DEFINITION_FORMATION_WITH_SPECIFIED_SOURCE(' ','NONE',#226,.NOT_KNOWN.)
#492=CLOSED_SHELL('',(#276,#278,#280,#282,#284,#286,#288,#290,#292,#294,#296,#298,#300,#302,#304,#306,#308,#310))
#493=PRODUCT_CONTEXT('',#77,'mechanical')
#494=PRODUCT_DEFINITION_FORMATION_WITH_SPECIFIED_SOURCE(' ','NONE',#234,.NOT_KNOWN.)
#495=CLOSED_SHELL('',(#313,#315,#317,#319,#321,#323,#325,#327,#329,#331,#333,#335,#337,#339,#341,#343,#345,#347))
#496=PRODUCT_CONTEXT('',#85,'mechanical')
#497=PRODUCT_DEFINITION_FORMATION_WITH_SPECIFIED_SOURCE(' ','NONE',#242,.NOT_KNOWN.)
#498=CLOSED_SHELL('',(#350,#352,#354,#356,#358,#360,#362,#364,#366,#368,#370,#372,#374,#376,#378,#380,#382,#384))
#499=PRODUCT_CONTEXT('',#93,'mechanical')
#500=PRODUCT_DEFINITION_FORMATION_WITH_SPECIFIED_SOURCE(' ','NONE',#250,.NOT_KNOWN.)
#501=CLOSED_SHELL('',(#387,#389,#391,#393,#395,#397,#399,#401,#403,#405,#407,#409,#411,#413,#415,#417,#419,#421))
#502=PRODUCT_CONTEXT('',#101,'mechanical')
#503=PRODUCT_DEFINITION_FORMATION_WITH_SPECIFIED_SOURCE(' ','NONE',#258,.NOT_KNOWN.)
#504=CLOSED_SHELL('',(#986,#987,#988,#989,#990,#991,#992,#993,#994,#995,#996,#997,#998,#999,#1000,#1001,#1002,#1003,#1004,#1005,#1006,#1007,#1008,#1009,#1010,#1011,#1012,#1013,#1014,#1015,#1016,#1017,#1018,#1019,#1020,#1021,#1022,#1023,#1024,#1025,#1026,#1027,#1028,#1029,#1030,#1031,#1032,#1033,#1034,#1035,#1036,#1037,#1038,#1039,#1040,#1041,#1042,#1043,#1044,#1045,#1046,#1047,#1048,#1049,#1050,#…
#505=SURFACE_STYLE_USAGE(.BOTH.,#1076)
#506=SURFACE_STYLE_USAGE(.BOTH.,#1077)
#507=SURFACE_STYLE_USAGE(.BOTH.,#1078)
#508=SURFACE_STYLE_USAGE(.BOTH.,#1079)
#509=SURFACE_STYLE_USAGE(.BOTH.,#1080)
#510=FACE_OUTER_BOUND('',#1081,.T.)
#511=PLANE('',#1082)
#512=SURFACE_STYLE_USAGE(.BOTH.,#1083)
#513=FACE_OUTER_BOUND('',#1084,.T.)
#514=PLANE('',#1085)
#515=SURFACE_STYLE_USAGE(.BOTH.,#1086)
#516=FACE_OUTER_BOUND('',#1087,.T.)
#517=CYLINDRICAL_SURFACE('',#1088,0.00032)
#518=SURFACE_STYLE_USAGE(.BOTH.,#1089)
#519=FACE_OUTER_BOUND('',#1090,.T.)
#520=PLANE('',#1091)
#521=SURFACE_STYLE_USAGE(.BOTH.,#1092)
#522=FACE_OUTER_BOUND('',#1093,.T.)
#523=PLANE('',#1094)
#524=SURFACE_STYLE_USAGE(.BOTH.,#1095)
#525=FACE_OUTER_BOUND('',#1096,.T.)
#526=PLANE('',#1097)
#527=SURFACE_STYLE_USAGE(.BOTH.,#1098)
#528=FACE_OUTER_BOUND('',#1099,.T.)
#529=PLANE('',#1100)
#530=SURFACE_STYLE_USAGE(.BOTH.,#1101)
#531=FACE_OUTER_BOUND('',#1102,.T.)
#532=PLANE('',#1103)
#533=SURFACE_STYLE_USAGE(.BOTH.,#1104)
#534=FACE_OUTER_BOUND('',#1105,.T.)
#535=PLANE('',#1106)
#536=SURFACE_STYLE_USAGE(.BOTH.,#1107)
#537=FACE_OUTER_BOUND('',#1108,.T.)
#538=PLANE('',#1109)
#539=SURFACE_STYLE_USAGE(.BOTH.,#1110)
#540=FACE_OUTER_BOUND('',#1111,.T.)
#541=PLANE('',#1112)
#542=SURFACE_STYLE_USAGE(.BOTH.,#1113)
#543=FACE_OUTER_BOUND('',#1114,.T.)
#544=PLANE('',#1115)
#545=SURFACE_STYLE_USAGE(.BOTH.,#1116)
#546=FACE_OUTER_BOUND('',#1117,.T.)
#547=PLANE('',#1118)
#548=SURFACE_STYLE_USAGE(.BOTH.,#1119)
#549=FACE_OUTER_BOUND('',#1120,.T.)
#550=PLANE('',#1121)
#551=SURFACE_STYLE_USAGE(.BOTH.,#1122)
#552=FACE_OUTER_BOUND('',#1123,.T.)
#553=PLANE('',#1124)
#554=SURFACE_STYLE_USAGE(.BOTH.,#1125)
#555=FACE_OUTER_BOUND('',#1126,.T.)
#556=PLANE('',#1127)
#557=SURFACE_STYLE_USAGE(.BOTH.,#1128)
#558=FACE_OUTER_BOUND('',#1129,.T.)
#559=PLANE('',#1130)
#560=SURFACE_STYLE_USAGE(.BOTH.,#1131)
#561=FACE_OUTER_BOUND('',#1132,.T.)
#562=PLANE('',#1133)
#563=SURFACE_STYLE_USAGE(.BOTH.,#1134)
#564=SURFACE_STYLE_USAGE(.BOTH.,#1135)
#565=FACE_OUTER_BOUND('',#1136,.T.)
#566=PLANE('',#1137)
#567=SURFACE_STYLE_USAGE(.BOTH.,#1138)
#568=FACE_OUTER_BOUND('',#1139,.T.)
#569=PLANE('',#1140)
#570=SURFACE_STYLE_USAGE(.BOTH.,#1141)
#571=FACE_OUTER_BOUND('',#1142,.T.)
#572=CYLINDRICAL_SURFACE('',#1143,0.00032)
#573=SURFACE_STYLE_USAGE(.BOTH.,#1144)
#574=FACE_OUTER_BOUND('',#1145,.T.)
#575=PLANE('',#1146)
#576=SURFACE_STYLE_USAGE(.BOTH.,#1147)
#577=FACE_OUTER_BOUND('',#1148,.T.)
#578=PLANE('',#1149)
#579=SURFACE_STYLE_USAGE(.BOTH.,#1150)
#580=FACE_OUTER_BOUND('',#1151,.T.)
#581=PLANE('',#1152)
#582=SURFACE_STYLE_USAGE(.BOTH.,#1153)
#583=FACE_OUTER_BOUND('',#1154,.T.)
#584=PLANE('',#1155)
#585=SURFACE_STYLE_USAGE(.BOTH.,#1156)
#586=FACE_OUTER_BOUND('',#1157,.T.)
#587=PLANE('',#1158)
#588=SURFACE_STYLE_USAGE(.BOTH.,#1159)
#589=FACE_OUTER_BOUND('',#1160,.T.)
#590=PLANE('',#1161)
#591=SURFACE_STYLE_USAGE(.BOTH.,#1162)
#592=FACE_OUTER_BOUND('',#1163,.T.)
#593=PLANE('',#1164)
#594=SURFACE_STYLE_USAGE(.BOTH.,#1165)
#595=FACE_OUTER_BOUND('',#1166,.T.)
#596=PLANE('',#1167)
#597=SURFACE_STYLE_USAGE(.BOTH.,#1168)
#598=FACE_OUTER_BOUND('',#1169,.T.)
#599=PLANE('',#1170)
#600=SURFACE_STYLE_USAGE(.BOTH.,#1171)
#601=FACE_OUTER_BOUND('',#1172,.T.)
#602=PLANE('',#1173)
#603=SURFACE_STYLE_USAGE(.BOTH.,#1174)
#604=FACE_OUTER_BOUND('',#1175,.T.)
#605=PLANE('',#1176)
#606=SURFACE_STYLE_USAGE(.BOTH.,#1177)
#607=FACE_OUTER_BOUND('',#1178,.T.)
#608=PLANE('',#1179)
#609=SURFACE_STYLE_USAGE(.BOTH.,#1180)
#610=FACE_OUTER_BOUND('',#1181,.T.)
#611=PLANE('',#1182)
#612=SURFACE_STYLE_USAGE(.BOTH.,#1183)
#613=FACE_OUTER_BOUND('',#1184,.T.)
#614=PLANE('',#1185)
#615=SURFACE_STYLE_USAGE(.BOTH.,#1186)
#616=FACE_OUTER_BOUND('',#1187,.T.)
#617=PLANE('',#1188)
#618=SURFACE_STYLE_USAGE(.BOTH.,#1189)
#619=SURFACE_STYLE_USAGE(.BOTH.,#1190)
#620=FACE_OUTER_BOUND('',#1191,.T.)
#621=PLANE('',#1192)
#622=SURFACE_STYLE_USAGE(.BOTH.,#1193)
#623=FACE_OUTER_BOUND('',#1194,.T.)
#624=PLANE('',#1195)
#625=SURFACE_STYLE_USAGE(.BOTH.,#1196)
#626=FACE_OUTER_BOUND('',#1197,.T.)
#627=CYLINDRICAL_SURFACE('',#1198,0.000320000000000001)
#628=SURFACE_STYLE_USAGE(.BOTH.,#1199)
#629=FACE_OUTER_BOUND('',#1200,.T.)
#630=PLANE('',#1201)
#631=SURFACE_STYLE_USAGE(.BOTH.,#1202)
#632=FACE_OUTER_BOUND('',#1203,.T.)
#633=PLANE('',#1204)
#634=SURFACE_STYLE_USAGE(.BOTH.,#1205)
#635=FACE_OUTER_BOUND('',#1206,.T.)
#636=PLANE('',#1207)
#637=SURFACE_STYLE_USAGE(.BOTH.,#1208)
#638=FACE_OUTER_BOUND('',#1209,.T.)
#639=PLANE('',#1210)
#640=SURFACE_STYLE_USAGE(.BOTH.,#1211)
#641=FACE_OUTER_BOUND('',#1212,.T.)
#642=PLANE('',#1213)
#643=SURFACE_STYLE_USAGE(.BOTH.,#1214)
#644=FACE_OUTER_BOUND('',#1215,.T.)
#645=PLANE('',#1216)
#646=SURFACE_STYLE_USAGE(.BOTH.,#1217)
#647=FACE_OUTER_BOUND('',#1218,.T.)
#648=PLANE('',#1219)
#649=SURFACE_STYLE_USAGE(.BOTH.,#1220)
#650=FACE_OUTER_BOUND('',#1221,.T.)
#651=PLANE('',#1222)
#652=SURFACE_STYLE_USAGE(.BOTH.,#1223)
#653=FACE_OUTER_BOUND('',#1224,.T.)
#654=PLANE('',#1225)
#655=SURFACE_STYLE_USAGE(.BOTH.,#1226)
#656=FACE_OUTER_BOUND('',#1227,.T.)
#657=PLANE('',#1228)
#658=SURFACE_STYLE_USAGE(.BOTH.,#1229)
#659=FACE_OUTER_BOUND('',#1230,.T.)
#660=PLANE('',#1231)
#661=SURFACE_STYLE_USAGE(.BOTH.,#1232)
#662=FACE_OUTER_BOUND('',#1233,.T.)
#663=PLANE('',#1234)
#664=SURFACE_STYLE_USAGE(.BOTH.,#1235)
#665=FACE_OUTER_BOUND('',#1236,.T.)
#666=PLANE('',#1237)
#667=SURFACE_STYLE_USAGE(.BOTH.,#1238)
#668=FACE_OUTER_BOUND('',#1239,.T.)
#669=PLANE('',#1240)
#670=SURFACE_STYLE_USAGE(.BOTH.,#1241)
#671=FACE_OUTER_BOUND('',#1242,.T.)
#672=PLANE('',#1243)
#673=SURFACE_STYLE_USAGE(.BOTH.,#1244)
#674=SURFACE_STYLE_USAGE(.BOTH.,#1245)
#675=FACE_OUTER_BOUND('',#1246,.T.)
#676=PLANE('',#1247)
#677=SURFACE_STYLE_USAGE(.BOTH.,#1248)
#678=FACE_OUTER_BOUND('',#1249,.T.)
#679=PLANE('',#1250)
#680=SURFACE_STYLE_USAGE(.BOTH.,#1251)
#681=FACE_OUTER_BOUND('',#1252,.T.)
#682=CYLINDRICAL_SURFACE('',#1253,0.000320000000000001)
#683=SURFACE_STYLE_USAGE(.BOTH.,#1254)
#684=FACE_OUTER_BOUND('',#1255,.T.)
#685=PLANE('',#1256)
#686=SURFACE_STYLE_USAGE(.BOTH.,#1257)
#687=FACE_OUTER_BOUND('',#1258,.T.)
#688=PLANE('',#1259)
#689=SURFACE_STYLE_USAGE(.BOTH.,#1260)
#690=FACE_OUTER_BOUND('',#1261,.T.)
#691=PLANE('',#1262)
#692=SURFACE_STYLE_USAGE(.BOTH.,#1263)
#693=FACE_OUTER_BOUND('',#1264,.T.)
#694=PLANE('',#1265)
#695=SURFACE_STYLE_USAGE(.BOTH.,#1266)
#696=FACE_OUTER_BOUND('',#1267,.T.)
#697=PLANE('',#1268)
#698=SURFACE_STYLE_USAGE(.BOTH.,#1269)
#699=FACE_OUTER_BOUND('',#1270,.T.)
#700=PLANE('',#1271)
#701=SURFACE_STYLE_USAGE(.BOTH.,#1272)
#702=FACE_OUTER_BOUND('',#1273,.T.)
#703=PLANE('',#1274)
#704=SURFACE_STYLE_USAGE(.BOTH.,#1275)
#705=FACE_OUTER_BOUND('',#1276,.T.)
#706=PLANE('',#1277)
#707=SURFACE_STYLE_USAGE(.BOTH.,#1278)
#708=FACE_OUTER_BOUND('',#1279,.T.)
#709=PLANE('',#1280)
#710=SURFACE_STYLE_USAGE(.BOTH.,#1281)
#711=FACE_OUTER_BOUND('',#1282,.T.)
#712=PLANE('',#1283)
#713=SURFACE_STYLE_USAGE(.BOTH.,#1284)
#714=FACE_OUTER_BOUND('',#1285,.T.)
#715=PLANE('',#1286)
#716=SURFACE_STYLE_USAGE(.BOTH.,#1287)
#717=FACE_OUTER_BOUND('',#1288,.T.)
#718=PLANE('',#1289)
#719=SURFACE_STYLE_USAGE(.BOTH.,#1290)
#720=FACE_OUTER_BOUND('',#1291,.T.)
#721=PLANE('',#1292)
#722=SURFACE_STYLE_USAGE(.BOTH.,#1293)
#723=FACE_OUTER_BOUND('',#1294,.T.)
#724=PLANE('',#1295)
#725=SURFACE_STYLE_USAGE(.BOTH.,#1296)
#726=FACE_OUTER_BOUND('',#1297,.T.)
#727=PLANE('',#1298)
#728=SURFACE_STYLE_USAGE(.BOTH.,#1299)
#729=SURFACE_STYLE_USAGE(.BOTH.,#1300)
#730= (NAMED_UNIT(#429)LENGTH_UNIT()SI_UNIT($,.METRE.))
#733=LENGTH_MEASURE_WITH_UNIT(LENGTH_MEASURE(1.0),#1302)
#736=DIMENSIONAL_EXPONENTS(1.0,0.0,0.0,0.0,0.0,0.0,0.0)
#738=DIMENSIONAL_EXPONENTS(0.0,0.0,0.0,0.0,0.0,0.0,0.0)
#744=ADVANCED_FACE('685:471700',(#1303),#1304,.T.)
#745=ADVANCED_FACE('685:471703',(#1305),#1306,.T.)
#746=ADVANCED_FACE('685:471706',(#1307),#1308,.T.)
#747=ADVANCED_FACE('685:471709',(#1309),#1310,.F.)
#748=ADVANCED_FACE('685:471712',(#1311),#1312,.F.)
#749=ADVANCED_FACE('685:471715',(#1313),#1314,.T.)
#750=ADVANCED_FACE('685:471765',(#1315),#1316,.T.)
#751=ADVANCED_FACE('685:471768',(#1317),#1318,.T.)
#752=ADVANCED_FACE('685:471771',(#1319),#1320,.T.)
#753=ADVANCED_FACE('685:471774',(#1321),#1322,.F.)
#754=ADVANCED_FACE('685:471777',(#1323),#1324,.F.)
#755=ADVANCED_FACE('685:471780',(#1325),#1326,.T.)
#756=ADVANCED_FACE('685:472145',(#1327),#1328,.T.)
#757=ADVANCED_FACE('685:472121',(#1329),#1330,.F.)
#758=ADVANCED_FACE('685:472088',(#1331),#1332,.T.)
#759=ADVANCED_FACE('685:472082',(#1333),#1334,.F.)
#760=ADVANCED_FACE('685:471974',(#1335),#1336,.T.)
#761=ADVANCED_FACE('685:471842',(#1337),#1338,.F.)
#762=ADVANCED_FACE('685:471830',(#1339),#1340,.F.)
#763=ADVANCED_FACE('685:471839',(#1341),#1342,.T.)
#764=ADVANCED_FACE('685:471842',(#1343),#1344,.F.)
#765=ADVANCED_FACE('685:471845',(#1345),#1346,.F.)
#766=ADVANCED_FACE('685:471848',(#1347),#1348,.F.)
#767=ADVANCED_FACE('685:471851',(#1349),#1350,.T.)
#768=ADVANCED_FACE('685:471854',(#1351),#1352,.F.)
#769=ADVANCED_FACE('685:471857',(#1353),#1354,.T.)
#770=ADVANCED_FACE('685:471860',(#1355),#1356,.F.)
#771=ADVANCED_FACE('685:471863',(#1357),#1358,.T.)
#772=ADVANCED_FACE('685:471866',(#1359),#1360,.T.)
#773=ADVANCED_FACE('685:471869',(#1361),#1362,.F.)
#774=ADVANCED_FACE('685:471872',(#1363),#1364,.T.)
#775=ADVANCED_FACE('685:471875',(#1365),#1366,.T.)
#776=ADVANCED_FACE('685:471881',(#1367),#1368,.T.)
#777=ADVANCED_FACE('685:471887',(#1369),#1370,.F.)
#778=ADVANCED_FACE('685:471890',(#1371),#1372,.T.)
#779=ADVANCED_FACE('685:471893',(#1373),#1374,.T.)
#780=ADVANCED_FACE('685:471896',(#1375),#1376,.T.)
#781=ADVANCED_FACE('685:471899',(#1377),#1378,.T.)
#782=ADVANCED_FACE('685:471902',(#1379),#1380,.F.)
#783=ADVANCED_FACE('685:471905',(#1381),#1382,.T.)
#784=ADVANCED_FACE('685:471908',(#1383),#1384,.F.)
#785=ADVANCED_FACE('685:471911',(#1385),#1386,.T.)
#786=ADVANCED_FACE('685:471914',(#1387),#1388,.T.)
#787=ADVANCED_FACE('685:471917',(#1389),#1390,.T.)
#788=ADVANCED_FACE('685:471920',(#1391),#1392,.F.)
#789=ADVANCED_FACE('685:471923',(#1393),#1394,.T.)
#790=ADVANCED_FACE('685:471926',(#1395),#1396,.F.)
#791=ADVANCED_FACE('685:471929',(#1397),#1398,.T.)
#792=ADVANCED_FACE('685:471938',(#1399),#1400,.T.)
#793=ADVANCED_FACE('685:471941',(#1401),#1402,.T.)
#794=ADVANCED_FACE('685:471974',(#1403),#1404,.T.)
#795=ADVANCED_FACE('685:471977',(#1405),#1406,.F.)
#796=ADVANCED_FACE('685:471995',(#1407),#1408,.T.)
#797=ADVANCED_FACE('685:471998',(#1409),#1410,.T.)
#798=ADVANCED_FACE('685:472001',(#1411),#1412,.F.)
#799=ADVANCED_FACE('685:472004',(#1413),#1414,.F.)
#800=ADVANCED_FACE('685:472007',(#1415),#1416,.T.)
#801=ADVANCED_FACE('685:472010',(#1417),#1418,.T.)
#802=ADVANCED_FACE('685:472013',(#1419),#1420,.F.)
#803=ADVANCED_FACE('685:472016',(#1421),#1422,.T.)
#804=ADVANCED_FACE('685:472019',(#1423),#1424,.T.)
#805=ADVANCED_FACE('685:472022',(#1425),#1426,.F.)
#806=ADVANCED_FACE('685:472025',(#1427),#1428,.F.)
#807=ADVANCED_FACE('685:472028',(#1429),#1430,.T.)
#808=ADVANCED_FACE('685:472031',(#1431),#1432,.F.)
#809=ADVANCED_FACE('685:472034',(#1433),#1434,.F.)
#810=ADVANCED_FACE('685:472037',(#1435),#1436,.F.)
#811=ADVANCED_FACE('685:472040',(#1437),#1438,.F.)
#812=ADVANCED_FACE('685:472043',(#1439),#1440,.T.)
#813=ADVANCED_FACE('685:472046',(#1441),#1442,.F.)
#814=ADVANCED_FACE('685:472049',(#1443),#1444,.F.)
#815=ADVANCED_FACE('685:472052',(#1445),#1446,.F.)
#816=ADVANCED_FACE('685:472055',(#1447),#1448,.T.)
#817=ADVANCED_FACE('685:472058',(#1449),#1450,.F.)
#818=ADVANCED_FACE('685:472061',(#1451),#1452,.T.)
#819=ADVANCED_FACE('685:472064',(#1453),#1454,.T.)
#820=ADVANCED_FACE('685:472067',(#1455),#1456,.T.)
#821=ADVANCED_FACE('685:472070',(#1457),#1458,.F.)
#822=ADVANCED_FACE('685:472073',(#1459),#1460,.T.)
#823=ADVANCED_FACE('685:472076',(#1461),#1462,.T.)
#824=ADVANCED_FACE('685:472079',(#1463),#1464,.T.)
#825=ADVANCED_FACE('685:472082',(#1465),#1466,.F.)
#826=ADVANCED_FACE('685:472085',(#1467),#1468,.T.)
#827=ADVANCED_FACE('685:472088',(#1469),#1470,.T.)
#828=ADVANCED_FACE('685:472097',(#1471),#1472,.F.)
#829=ADVANCED_FACE('685:472100',(#1473),#1474,.F.)
#830=ADVANCED_FACE('685:472103',(#1475),#1476,.F.)
#831=ADVANCED_FACE('685:472106',(#1477),#1478,.F.)
#832=ADVANCED_FACE('685:472109',(#1479),#1480,.T.)
#833=ADVANCED_FACE('685:472112',(#1481),#1482,.F.)
#834=ADVANCED_FACE('685:472115',(#1483),#1484,.T.)
#835=ADVANCED_FACE('685:472118',(#1485),#1486,.F.)
#836=ADVANCED_FACE('685:472121',(#1487),#1488,.F.)
#837=ADVANCED_FACE('685:472124',(#1489),#1490,.F.)
#838=ADVANCED_FACE('685:472127',(#1491),#1492,.T.)
#839=ADVANCED_FACE('685:472130',(#1493),#1494,.T.)
#840=ADVANCED_FACE('685:472133',(#1495),#1496,.T.)
#841=ADVANCED_FACE('685:472136',(#1497),#1498,.F.)
#842=ADVANCED_FACE('685:472139',(#1499),#1500,.T.)
#843=ADVANCED_FACE('685:472142',(#1501),#1502,.F.)
#844=ADVANCED_FACE('685:472145',(#1503),#1504,.T.)
#845=ADVANCED_FACE('685:472148',(#1505),#1506,.F.)
#846=ADVANCED_FACE('685:472151',(#1507),#1508,.F.)
#847=ADVANCED_FACE('685:472154',(#1509),#1510,.F.)
#848=ADVANCED_FACE('685:472157',(#1511),#1512,.T.)
#849=ADVANCED_FACE('685:472160',(#1513),#1514,.T.)
#850=ADVANCED_FACE('685:472163',(#1515),#1516,.T.)
#851=ADVANCED_FACE('685:472166',(#1517),#1518,.T.)
#852=ADVANCED_FACE('685:472169',(#1519),#1520,.F.)
#853=ADVANCED_FACE('685:472172',(#1521),#1522,.T.)
#854=ADVANCED_FACE('685:472175',(#1523),#1524,.T.)
#855=ADVANCED_FACE('685:472178',(#1525),#1526,.T.)
#856=ADVANCED_FACE('685:473475',(#1527),#1528,.F.)
#857=ADVANCED_FACE('685:473472',(#1529),#1530,.F.)
#858=ADVANCED_FACE('685:473469',(#1531),#1532,.F.)
#859=ADVANCED_FACE('685:473451',(#1533),#1534,.F.)
#860=ADVANCED_FACE('685:473448',(#1535),#1536,.F.)
#861=ADVANCED_FACE('685:473445',(#1537),#1538,.F.)
#862=ADVANCED_FACE('685:473442',(#1539),#1540,.F.)
#863=ADVANCED_FACE('685:473439',(#1541),#1542,.F.)
#864=ADVANCED_FACE('685:473436',(#1543),#1544,.F.)
#865=ADVANCED_FACE('685:473433',(#1545),#1546,.F.)
#866=ADVANCED_FACE('685:473430',(#1547),#1548,.F.)
#867=ADVANCED_FACE('685:473427',(#1549),#1550,.F.)
#868=ADVANCED_FACE('685:473424',(#1551),#1552,.F.)
#869=ADVANCED_FACE('685:473421',(#1553),#1554,.F.)
#870=ADVANCED_FACE('685:473418',(#1555),#1556,.F.)
#871=ADVANCED_FACE('685:473415',(#1557),#1558,.F.)
#872=ADVANCED_FACE('685:473412',(#1559),#1560,.F.)
#873=ADVANCED_FACE('685:473409',(#1561),#1562,.F.)
#874=ADVANCED_FACE('685:473406',(#1563),#1564,.F.)
#875=ADVANCED_FACE('685:473403',(#1565),#1566,.F.)
#876=ADVANCED_FACE('685:473400',(#1567),#1568,.F.)
#877=ADVANCED_FACE('685:473346',(#1569),#1570,.F.)
#878=ADVANCED_FACE('685:473343',(#1571),#1572,.F.)
#879=ADVANCED_FACE('685:473340',(#1573),#1574,.F.)
#880=ADVANCED_FACE('685:473337',(#1575),#1576,.F.)
#881=ADVANCED_FACE('685:473331',(#1577),#1578,.F.)
#882=ADVANCED_FACE('685:473313',(#1579),#1580,.F.)
#883=ADVANCED_FACE('685:473301',(#1581),#1582,.F.)
#884=ADVANCED_FACE('685:473283',(#1583),#1584,.F.)
#885=ADVANCED_FACE('685:473277',(#1585),#1586,.F.)
#886=ADVANCED_FACE('685:473259',(#1587),#1588,.F.)
#887=ADVANCED_FACE('685:473247',(#1589),#1590,.F.)
#888=ADVANCED_FACE('685:473226',(#1591,#1592),#1593,.T.)
#889=ADVANCED_FACE('685:473229',(#1594,#1595,#1596,#1597,#1598,#1599,#1600,#1601,#1602,#1603,#1604,#1605,#1606,#1607,#1608,#1609,#1610,#1611,#1612,#1613,#1614,#1615,#1616),#1617,.T.)
#890=ADVANCED_FACE('685:473232',(#1618),#1619,.F.)
#891=ADVANCED_FACE('685:473235',(#1620),#1621,.F.)
#892=ADVANCED_FACE('685:473238',(#1622),#1623,.F.)
#893=ADVANCED_FACE('685:473241',(#1624),#1625,.F.)
#894=ADVANCED_FACE('685:473244',(#1626),#1627,.F.)
#895=ADVANCED_FACE('685:473247',(#1628),#1629,.F.)
#896=ADVANCED_FACE('685:473250',(#1630),#1631,.T.)
#897=ADVANCED_FACE('685:473253',(#1632),#1633,.T.)
#898=ADVANCED_FACE('685:473256',(#1634),#1635,.T.)
#899=ADVANCED_FACE('685:473259',(#1636),#1637,.F.)
#900=ADVANCED_FACE('685:473262',(#1638),#1639,.T.)
#901=ADVANCED_FACE('685:473265',(#1640),#1641,.T.)
#902=ADVANCED_FACE('685:473268',(#1642),#1643,.T.)
#903=ADVANCED_FACE('685:473271',(#1644),#1645,.T.)
#904=ADVANCED_FACE('685:473274',(#1646),#1647,.T.)
#905=ADVANCED_FACE('685:473277',(#1648),#1649,.F.)
#906=ADVANCED_FACE('685:473280',(#1650),#1651,.T.)
#907=ADVANCED_FACE('685:473283',(#1652),#1653,.F.)
#908=ADVANCED_FACE('685:473286',(#1654),#1655,.T.)
#909=ADVANCED_FACE('685:473289',(#1656),#1657,.T.)
#910=ADVANCED_FACE('685:473292',(#1658),#1659,.T.)
#911=ADVANCED_FACE('685:473295',(#1660),#1661,.T.)
#912=ADVANCED_FACE('685:473298',(#1662),#1663,.T.)
#913=ADVANCED_FACE('685:473301',(#1664),#1665,.F.)
#914=ADVANCED_FACE('685:473304',(#1666),#1667,.T.)
#915=ADVANCED_FACE('685:473307',(#1668),#1669,.F.)
#916=ADVANCED_FACE('685:473310',(#1670),#1671,.T.)
#917=ADVANCED_FACE('685:473313',(#1672),#1673,.F.)
#918=ADVANCED_FACE('685:473316',(#1674),#1675,.T.)
#919=ADVANCED_FACE('685:473319',(#1676),#1677,.T.)
#920=ADVANCED_FACE('685:473322',(#1678),#1679,.T.)
#921=ADVANCED_FACE('685:473325',(#1680),#1681,.T.)
#922=ADVANCED_FACE('685:473328',(#1682),#1683,.T.)
#923=ADVANCED_FACE('685:473331',(#1684),#1685,.F.)
#924=ADVANCED_FACE('685:473334',(#1686),#1687,.T.)
#925=ADVANCED_FACE('685:473337',(#1688),#1689,.F.)
#926=ADVANCED_FACE('685:473340',(#1690),#1691,.F.)
#927=ADVANCED_FACE('685:473343',(#1692),#1693,.F.)
#928=ADVANCED_FACE('685:473346',(#1694),#1695,.F.)
#929=ADVANCED_FACE('685:473349',(#1696),#1697,.T.)
#930=ADVANCED_FACE('685:473352',(#1698),#1699,.T.)
#931=ADVANCED_FACE('685:473355',(#1700),#1701,.T.)
#932=ADVANCED_FACE('685:473358',(#1702),#1703,.T.)
#933=ADVANCED_FACE('685:473361',(#1704),#1705,.F.)
#934=ADVANCED_FACE('685:473364',(#1706),#1707,.F.)
#935=ADVANCED_FACE('685:473367',(#1708),#1709,.F.)
#936=ADVANCED_FACE('685:473370',(#1710),#1711,.F.)
#937=ADVANCED_FACE('685:473373',(#1712),#1713,.F.)
#938=ADVANCED_FACE('685:473376',(#1714),#1715,.F.)
#939=ADVANCED_FACE('685:473379',(#1716),#1717,.F.)
#940=ADVANCED_FACE('685:473382',(#1718),#1719,.T.)
#941=ADVANCED_FACE('685:473385',(#1720),#1721,.F.)
#942=ADVANCED_FACE('685:473388',(#1722),#1723,.F.)
#943=ADVANCED_FACE('685:473391',(#1724),#1725,.F.)
#944=ADVANCED_FACE('685:473394',(#1726),#1727,.T.)
#945=ADVANCED_FACE('685:473397',(#1728),#1729,.F.)
#946=ADVANCED_FACE('685:473400',(#1730),#1731,.F.)
#947=ADVANCED_FACE('685:473403',(#1732),#1733,.F.)
#948=ADVANCED_FACE('685:473406',(#1734),#1735,.F.)
#949=ADVANCED_FACE('685:473409',(#1736),#1737,.F.)
#950=ADVANCED_FACE('685:473412',(#1738),#1739,.F.)
#951=ADVANCED_FACE('685:473415',(#1740),#1741,.F.)
#952=ADVANCED_FACE('685:473418',(#1742),#1743,.F.)
#953=ADVANCED_FACE('685:473421',(#1744),#1745,.F.)
#954=ADVANCED_FACE('685:473424',(#1746),#1747,.F.)
#955=ADVANCED_FACE('685:473427',(#1748),#1749,.F.)
#956=ADVANCED_FACE('685:473430',(#1750),#1751,.F.)
#957=ADVANCED_FACE('685:473433',(#1752),#1753,.F.)
#958=ADVANCED_FACE('685:473436',(#1754),#1755,.F.)
#959=ADVANCED_FACE('685:473439',(#1756),#1757,.F.)
#960=ADVANCED_FACE('685:473442',(#1758),#1759,.F.)
#961=ADVANCED_FACE('685:473445',(#1760),#1761,.F.)
#962=ADVANCED_FACE('685:473448',(#1762),#1763,.F.)
#963=ADVANCED_FACE('685:473451',(#1764),#1765,.F.)
#964=ADVANCED_FACE('685:473454',(#1766),#1767,.T.)
#965=ADVANCED_FACE('685:473457',(#1768),#1769,.T.)
#966=ADVANCED_FACE('685:473460',(#1770),#1771,.T.)
#967=ADVANCED_FACE('685:473463',(#1772),#1773,.T.)
#968=ADVANCED_FACE('685:473466',(#1774),#1775,.T.)
#969=ADVANCED_FACE('685:473469',(#1776),#1777,.F.)
#970=ADVANCED_FACE('685:473472',(#1778),#1779,.F.)
#971=ADVANCED_FACE('685:473475',(#1780),#1781,.F.)
#972=ADVANCED_FACE('685:473478',(#1782,#1783,#1784,#1785,#1786,#1787,#1788,#1789,#1790,#1791,#1792,#1793,#1794,#1795,#1796,#1797,#1798,#1799,#1800,#1801,#1802,#1803,#1804,#1805),#1806,.F.)
#975=LENGTH_MEASURE_WITH_UNIT(LENGTH_MEASURE(1.0),#1807)
#978=DIMENSIONAL_EXPONENTS(1.0,0.0,0.0,0.0,0.0,0.0,0.0)
#980=DIMENSIONAL_EXPONENTS(0.0,0.0,0.0,0.0,0.0,0.0,0.0)
#986=ADVANCED_FACE('287:1560',(#1808),#1809,.T.)
#987=ADVANCED_FACE('287:1563',(#1810),#1811,.F.)
#988=ADVANCED_FACE('287:1566',(#1812),#1813,.F.)
#989=ADVANCED_FACE('287:1569',(#1814),#1815,.F.)
#990=ADVANCED_FACE('287:1572',(#1816),#1817,.F.)
#991=ADVANCED_FACE('287:1575',(#1818,#1819,#1820,#1821,#1822,#1823),#1824,.F.)
#992=ADVANCED_FACE('287:1578',(#1825),#1826,.F.)
#993=ADVANCED_FACE('287:1581',(#1827),#1828,.F.)
#994=ADVANCED_FACE('287:1584',(#1829,#1830,#1831,#1832,#1833,#1834),#1835,.F.)
#995=ADVANCED_FACE('287:1587',(#1836),#1837,.F.)
#996=ADVANCED_FACE('287:1590',(#1838),#1839,.F.)
#997=ADVANCED_FACE('287:1593',(#1840),#1841,.F.)
#998=ADVANCED_FACE('287:1596',(#1842),#1843,.F.)
#999=ADVANCED_FACE('287:1599',(#1844),#1845,.F.)
#1000=ADVANCED_FACE('287:1602',(#1846),#1847,.T.)
#1001=ADVANCED_FACE('287:1605',(#1848),#1849,.T.)
#1002=ADVANCED_FACE('287:1608',(#1850),#1851,.T.)
#1003=ADVANCED_FACE('287:1611',(#1852),#1853,.F.)
#1004=ADVANCED_FACE('287:1614',(#1854),#1855,.F.)
#1005=ADVANCED_FACE('287:1617',(#1856),#1857,.F.)
#1006=ADVANCED_FACE('287:1620',(#1858),#1859,.F.)
#1007=ADVANCED_FACE('287:1623',(#1860),#1861,.F.)
#1008=ADVANCED_FACE('287:1626',(#1862),#1863,.F.)
#1009=ADVANCED_FACE('287:1629',(#1864),#1865,.F.)
#1010=ADVANCED_FACE('287:1632',(#1866),#1867,.F.)
#1011=ADVANCED_FACE('287:1635',(#1868),#1869,.F.)
#1012=ADVANCED_FACE('287:1638',(#1870),#1871,.F.)
#1013=ADVANCED_FACE('287:1641',(#1872),#1873,.F.)
#1014=ADVANCED_FACE('287:1644',(#1874),#1875,.F.)
#1015=ADVANCED_FACE('287:1647',(#1876),#1877,.F.)
#1016=ADVANCED_FACE('287:1650',(#1878),#1879,.F.)
#1017=ADVANCED_FACE('287:1653',(#1880),#1881,.F.)
#1018=ADVANCED_FACE('287:1656',(#1882),#1883,.F.)
#1019=ADVANCED_FACE('287:1659',(#1884),#1885,.T.)
#1020=ADVANCED_FACE('287:1662',(#1886),#1887,.T.)
#1021=ADVANCED_FACE('287:1665',(#1888),#1889,.T.)
#1022=ADVANCED_FACE('287:1668',(#1890),#1891,.F.)
#1023=ADVANCED_FACE('287:1671',(#1892),#1893,.F.)
#1024=ADVANCED_FACE('287:1674',(#1894),#1895,.F.)
#1025=ADVANCED_FACE('287:1677',(#1896),#1897,.F.)
#1026=ADVANCED_FACE('287:1680',(#1898),#1899,.T.)
#1027=ADVANCED_FACE('287:1683',(#1900),#1901,.F.)
#1028=ADVANCED_FACE('287:1686',(#1902),#1903,.F.)
#1029=ADVANCED_FACE('287:1689',(#1904),#1905,.F.)
#1030=ADVANCED_FACE('287:1692',(#1906),#1907,.F.)
#1031=ADVANCED_FACE('287:1695',(#1908),#1909,.F.)
#1032=ADVANCED_FACE('287:1698',(#1910),#1911,.F.)
#1033=ADVANCED_FACE('287:1701',(#1912),#1913,.F.)
#1034=ADVANCED_FACE('287:1704',(#1914),#1915,.F.)
#1035=ADVANCED_FACE('287:1707',(#1916),#1917,.T.)
#1036=ADVANCED_FACE('287:1710',(#1918),#1919,.T.)
#1037=ADVANCED_FACE('287:1713',(#1920),#1921,.T.)
#1038=ADVANCED_FACE('287:1716',(#1922),#1923,.F.)
#1039=ADVANCED_FACE('287:1719',(#1924),#1925,.F.)
#1040=ADVANCED_FACE('287:1722',(#1926),#1927,.F.)
#1041=ADVANCED_FACE('287:1725',(#1928),#1929,.F.)
#1042=ADVANCED_FACE('287:1728',(#1930),#1931,.T.)
#1043=ADVANCED_FACE('287:1731',(#1932),#1933,.F.)
#1044=ADVANCED_FACE('287:1734',(#1934),#1935,.F.)
#1045=ADVANCED_FACE('287:1737',(#1936),#1937,.F.)
#1046=ADVANCED_FACE('287:1740',(#1938),#1939,.F.)
#1047=ADVANCED_FACE('287:1743',(#1940),#1941,.F.)
#1048=ADVANCED_FACE('287:1746',(#1942),#1943,.F.)
#1049=ADVANCED_FACE('287:1749',(#1944),#1945,.F.)
#1050=ADVANCED_FACE('287:1752',(#1946),#1947,.F.)
#1051=ADVANCED_FACE('287:1755',(#1948),#1949,.T.)
#1052=ADVANCED_FACE('287:1758',(#1950),#1951,.T.)
#1053=ADVANCED_FACE('287:1761',(#1952),#1953,.T.)
#1054=ADVANCED_FACE('287:1764',(#1954),#1955,.F.)
#1055=ADVANCED_FACE('287:1767',(#1956),#1957,.F.)
#1056=ADVANCED_FACE('287:1770',(#1958),#1959,.F.)
#1057=ADVANCED_FACE('287:1773',(#1960),#1961,.F.)
#1058=ADVANCED_FACE('287:1776',(#1962),#1963,.T.)
#1059=ADVANCED_FACE('287:1779',(#1964),#1965,.F.)
#1060=ADVANCED_FACE('287:1782',(#1966),#1967,.F.)
#1061=ADVANCED_FACE('287:1785',(#1968),#1969,.F.)
#1062=ADVANCED_FACE('287:1788',(#1970),#1971,.F.)
#1063=ADVANCED_FACE('287:1791',(#1972),#1973,.F.)
#1064=ADVANCED_FACE('287:1794',(#1974),#1975,.F.)
#1065=ADVANCED_FACE('287:1797',(#1976),#1977,.F.)
#1066=ADVANCED_FACE('287:1800',(#1978),#1979,.F.)
#1067=ADVANCED_FACE('287:1803',(#1980),#1981,.T.)
#1068=ADVANCED_FACE('287:1806',(#1982),#1983,.T.)
#1069=ADVANCED_FACE('287:1809',(#1984),#1985,.T.)
#1070=ADVANCED_FACE('287:1812',(#1986),#1987,.F.)
#1071=ADVANCED_FACE('287:1815',(#1988),#1989,.F.)
#1072=ADVANCED_FACE('287:1818',(#1990),#1991,.F.)
#1073=ADVANCED_FACE('287:1821',(#1992),#1993,.F.)
#1074=ADVANCED_FACE('287:1824',(#1994),#1995,.T.)
#1075=ADVANCED_FACE('287:1827',(#1996),#1997,.T.)
#1076=SURFACE_SIDE_STYLE('',(#1998))
#1077=SURFACE_SIDE_STYLE('',(#1999))
#1078=SURFACE_SIDE_STYLE('',(#2000))
#1079=SURFACE_SIDE_STYLE('',(#2001))
#1080=SURFACE_SIDE_STYLE('',(#2002))
#1081=EDGE_LOOP('',(#2003,#2004,#2005,#2006))
#1082=AXIS2_PLACEMENT_3D('',#2007,#2008,#2009)
#1083=SURFACE_SIDE_STYLE('',(#2010))
#1084=EDGE_LOOP('',(#2011,#2012,#2013,#2014))
#1085=AXIS2_PLACEMENT_3D('',#2015,#2016,#2017)
#1086=SURFACE_SIDE_STYLE('',(#2018))
#1087=EDGE_LOOP('',(#2019,#2020,#2021,#2022))
#1088=AXIS2_PLACEMENT_3D('',#2023,#2024,#2025)
#1089=SURFACE_SIDE_STYLE('',(#2026))
#1090=EDGE_LOOP('',(#2027,#2028,#2029,#2030))
#1091=AXIS2_PLACEMENT_3D('',#2031,#2032,#2033)
#1092=SURFACE_SIDE_STYLE('',(#2034))
#1093=EDGE_LOOP('',(#2035,#2036,#2037,#2038))
#1094=AXIS2_PLACEMENT_3D('',#2039,#2040,#2041)
#1095=SURFACE_SIDE_STYLE('',(#2042))
#1096=EDGE_LOOP('',(#2043,#2044,#2045,#2046))
#1097=AXIS2_PLACEMENT_3D('',#2047,#2048,#2049)
#1098=SURFACE_SIDE_STYLE('',(#2050))
#1099=EDGE_LOOP('',(#2051,#2052,#2053,#2054))
#1100=AXIS2_PLACEMENT_3D('',#2055,#2056,#2057)
#1101=SURFACE_SIDE_STYLE('',(#2058))
#1102=EDGE_LOOP('',(#2059,#2060,#2061,#2062))
#1103=AXIS2_PLACEMENT_3D('',#2063,#2064,#2065)
#1104=SURFACE_SIDE_STYLE('',(#2066))
#1105=EDGE_LOOP('',(#2067,#2068,#2069,#2070))
#1106=AXIS2_PLACEMENT_3D('',#2071,#2072,#2073)
#1107=SURFACE_SIDE_STYLE('',(#2074))
#1108=EDGE_LOOP('',(#2075,#2076,#2077,#2078))
#1109=AXIS2_PLACEMENT_3D('',#2079,#2080,#2081)
#1110=SURFACE_SIDE_STYLE('',(#2082))
#1111=EDGE_LOOP('',(#2083,#2084,#2085,#2086))
#1112=AXIS2_PLACEMENT_3D('',#2087,#2088,#2089)
#1113=SURFACE_SIDE_STYLE('',(#2090))
#1114=EDGE_LOOP('',(#2091,#2092,#2093,#2094))
#1115=AXIS2_PLACEMENT_3D('',#2095,#2096,#2097)
#1116=SURFACE_SIDE_STYLE('',(#2098))
#1117=EDGE_LOOP('',(#2099,#2100,#2101,#2102))
#1118=AXIS2_PLACEMENT_3D('',#2103,#2104,#2105)
#1119=SURFACE_SIDE_STYLE('',(#2106))
#1120=EDGE_LOOP('',(#2107,#2108,#2109,#2110))
#1121=AXIS2_PLACEMENT_3D('',#2111,#2112,#2113)
#1122=SURFACE_SIDE_STYLE('',(#2114))
#1123=EDGE_LOOP('',(#2115,#2116,#2117,#2118))
#1124=AXIS2_PLACEMENT_3D('',#2119,#2120,#2121)
#1125=SURFACE_SIDE_STYLE('',(#2122))
#1126=EDGE_LOOP('',(#2123,#2124,#2125,#2126))
#1127=AXIS2_PLACEMENT_3D('',#2127,#2128,#2129)
#1128=SURFACE_SIDE_STYLE('',(#2130))
#1129=EDGE_LOOP('',(#2131,#2132,#2133,#2134,#2135,#2136,#2137,#2138,#2139,#2140,#2141,#2142,#2143,#2144,#2145,#2146))
#1130=AXIS2_PLACEMENT_3D('',#2147,#2148,#2149)
#1131=SURFACE_SIDE_STYLE('',(#2150))
#1132=EDGE_LOOP('',(#2151,#2152,#2153,#2154,#2155,#2156,#2157,#2158,#2159,#2160,#2161,#2162,#2163,#2164,#2165,#2166))
#1133=AXIS2_PLACEMENT_3D('',#2167,#2168,#2169)
#1134=SURFACE_SIDE_STYLE('',(#2170))
#1135=SURFACE_SIDE_STYLE('',(#2171))
#1136=EDGE_LOOP('',(#2172,#2173,#2174,#2175))
#1137=AXIS2_PLACEMENT_3D('',#2176,#2177,#2178)
#1138=SURFACE_SIDE_STYLE('',(#2179))
#1139=EDGE_LOOP('',(#2180,#2181,#2182,#2183))
#1140=AXIS2_PLACEMENT_3D('',#2184,#2185,#2186)
#1141=SURFACE_SIDE_STYLE('',(#2187))
#1142=EDGE_LOOP('',(#2188,#2189,#2190,#2191))
#1143=AXIS2_PLACEMENT_3D('',#2192,#2193,#2194)
#1144=SURFACE_SIDE_STYLE('',(#2195))
#1145=EDGE_LOOP('',(#2196,#2197,#2198,#2199))
#1146=AXIS2_PLACEMENT_3D('',#2200,#2201,#2202)
#1147=SURFACE_SIDE_STYLE('',(#2203))
#1148=EDGE_LOOP('',(#2204,#2205,#2206,#2207))
#1149=AXIS2_PLACEMENT_3D('',#2208,#2209,#2210)
#1150=SURFACE_SIDE_STYLE('',(#2211))
#1151=EDGE_LOOP('',(#2212,#2213,#2214,#2215))
#1152=AXIS2_PLACEMENT_3D('',#2216,#2217,#2218)
#1153=SURFACE_SIDE_STYLE('',(#2219))
#1154=EDGE_LOOP('',(#2220,#2221,#2222,#2223))
#1155=AXIS2_PLACEMENT_3D('',#2224,#2225,#2226)
#1156=SURFACE_SIDE_STYLE('',(#2227))
#1157=EDGE_LOOP('',(#2228,#2229,#2230,#2231))
#1158=AXIS2_PLACEMENT_3D('',#2232,#2233,#2234)
#1159=SURFACE_SIDE_STYLE('',(#2235))
#1160=EDGE_LOOP('',(#2236,#2237,#2238,#2239))
#1161=AXIS2_PLACEMENT_3D('',#2240,#2241,#2242)
#1162=SURFACE_SIDE_STYLE('',(#2243))
#1163=EDGE_LOOP('',(#2244,#2245,#2246,#2247))
#1164=AXIS2_PLACEMENT_3D('',#2248,#2249,#2250)
#1165=SURFACE_SIDE_STYLE('',(#2251))
#1166=EDGE_LOOP('',(#2252,#2253,#2254,#2255))
#1167=AXIS2_PLACEMENT_3D('',#2256,#2257,#2258)
#1168=SURFACE_SIDE_STYLE('',(#2259))
#1169=EDGE_LOOP('',(#2260,#2261,#2262,#2263))
#1170=AXIS2_PLACEMENT_3D('',#2264,#2265,#2266)
#1171=SURFACE_SIDE_STYLE('',(#2267))
#1172=EDGE_LOOP('',(#2268,#2269,#2270,#2271))
#1173=AXIS2_PLACEMENT_3D('',#2272,#2273,#2274)
#1174=SURFACE_SIDE_STYLE('',(#2275))
#1175=EDGE_LOOP('',(#2276,#2277,#2278,#2279))
#1176=AXIS2_PLACEMENT_3D('',#2280,#2281,#2282)
#1177=SURFACE_SIDE_STYLE('',(#2283))
#1178=EDGE_LOOP('',(#2284,#2285,#2286,#2287))
#1179=AXIS2_PLACEMENT_3D('',#2288,#2289,#2290)
#1180=SURFACE_SIDE_STYLE('',(#2291))
#1181=EDGE_LOOP('',(#2292,#2293,#2294,#2295))
#1182=AXIS2_PLACEMENT_3D('',#2296,#2297,#2298)
#1183=SURFACE_SIDE_STYLE('',(#2299))
#1184=EDGE_LOOP('',(#2300,#2301,#2302,#2303,#2304,#2305,#2306,#2307,#2308,#2309,#2310,#2311,#2312,#2313,#2314,#2315))
#1185=AXIS2_PLACEMENT_3D('',#2316,#2317,#2318)
#1186=SURFACE_SIDE_STYLE('',(#2319))
#1187=EDGE_LOOP('',(#2320,#2321,#2322,#2323,#2324,#2325,#2326,#2327,#2328,#2329,#2330,#2331,#2332,#2333,#2334,#2335))
#1188=AXIS2_PLACEMENT_3D('',#2336,#2337,#2338)
#1189=SURFACE_SIDE_STYLE('',(#2339))
#1190=SURFACE_SIDE_STYLE('',(#2340))
#1191=EDGE_LOOP('',(#2341,#2342,#2343,#2344))
#1192=AXIS2_PLACEMENT_3D('',#2345,#2346,#2347)
#1193=SURFACE_SIDE_STYLE('',(#2348))
#1194=EDGE_LOOP('',(#2349,#2350,#2351,#2352))
#1195=AXIS2_PLACEMENT_3D('',#2353,#2354,#2355)
#1196=SURFACE_SIDE_STYLE('',(#2356))
#1197=EDGE_LOOP('',(#2357,#2358,#2359,#2360))
#1198=AXIS2_PLACEMENT_3D('',#2361,#2362,#2363)
#1199=SURFACE_SIDE_STYLE('',(#2364))
#1200=EDGE_LOOP('',(#2365,#2366,#2367,#2368))
#1201=AXIS2_PLACEMENT_3D('',#2369,#2370,#2371)
#1202=SURFACE_SIDE_STYLE('',(#2372))
#1203=EDGE_LOOP('',(#2373,#2374,#2375,#2376))
#1204=AXIS2_PLACEMENT_3D('',#2377,#2378,#2379)
#1205=SURFACE_SIDE_STYLE('',(#2380))
#1206=EDGE_LOOP('',(#2381,#2382,#2383,#2384))
#1207=AXIS2_PLACEMENT_3D('',#2385,#2386,#2387)
#1208=SURFACE_SIDE_STYLE('',(#2388))
#1209=EDGE_LOOP('',(#2389,#2390,#2391,#2392))
#1210=AXIS2_PLACEMENT_3D('',#2393,#2394,#2395)
#1211=SURFACE_SIDE_STYLE('',(#2396))
#1212=EDGE_LOOP('',(#2397,#2398,#2399,#2400))
#1213=AXIS2_PLACEMENT_3D('',#2401,#2402,#2403)
#1214=SURFACE_SIDE_STYLE('',(#2404))
#1215=EDGE_LOOP('',(#2405,#2406,#2407,#2408))
#1216=AXIS2_PLACEMENT_3D('',#2409,#2410,#2411)
#1217=SURFACE_SIDE_STYLE('',(#2412))
#1218=EDGE_LOOP('',(#2413,#2414,#2415,#2416))
#1219=AXIS2_PLACEMENT_3D('',#2417,#2418,#2419)
#1220=SURFACE_SIDE_STYLE('',(#2420))
#1221=EDGE_LOOP('',(#2421,#2422,#2423,#2424))
#1222=AXIS2_PLACEMENT_3D('',#2425,#2426,#2427)
#1223=SURFACE_SIDE_STYLE('',(#2428))
#1224=EDGE_LOOP('',(#2429,#2430,#2431,#2432))
#1225=AXIS2_PLACEMENT_3D('',#2433,#2434,#2435)
#1226=SURFACE_SIDE_STYLE('',(#2436))
#1227=EDGE_LOOP('',(#2437,#2438,#2439,#2440))
#1228=AXIS2_PLACEMENT_3D('',#2441,#2442,#2443)
#1229=SURFACE_SIDE_STYLE('',(#2444))
#1230=EDGE_LOOP('',(#2445,#2446,#2447,#2448))
#1231=AXIS2_PLACEMENT_3D('',#2449,#2450,#2451)
#1232=SURFACE_SIDE_STYLE('',(#2452))
#1233=EDGE_LOOP('',(#2453,#2454,#2455,#2456))
#1234=AXIS2_PLACEMENT_3D('',#2457,#2458,#2459)
#1235=SURFACE_SIDE_STYLE('',(#2460))
#1236=EDGE_LOOP('',(#2461,#2462,#2463,#2464))
#1237=AXIS2_PLACEMENT_3D('',#2465,#2466,#2467)
#1238=SURFACE_SIDE_STYLE('',(#2468))
#1239=EDGE_LOOP('',(#2469,#2470,#2471,#2472,#2473,#2474,#2475,#2476,#2477,#2478,#2479,#2480,#2481,#2482,#2483,#2484))
#1240=AXIS2_PLACEMENT_3D('',#2485,#2486,#2487)
#1241=SURFACE_SIDE_STYLE('',(#2488))
#1242=EDGE_LOOP('',(#2489,#2490,#2491,#2492,#2493,#2494,#2495,#2496,#2497,#2498,#2499,#2500,#2501,#2502,#2503,#2504))
#1243=AXIS2_PLACEMENT_3D('',#2505,#2506,#2507)
#1244=SURFACE_SIDE_STYLE('',(#2508))
#1245=SURFACE_SIDE_STYLE('',(#2509))
#1246=EDGE_LOOP('',(#2510,#2511,#2512,#2513))
#1247=AXIS2_PLACEMENT_3D('',#2514,#2515,#2516)
#1248=SURFACE_SIDE_STYLE('',(#2517))
#1249=EDGE_LOOP('',(#2518,#2519,#2520,#2521))
#1250=AXIS2_PLACEMENT_3D('',#2522,#2523,#2524)
#1251=SURFACE_SIDE_STYLE('',(#2525))
#1252=EDGE_LOOP('',(#2526,#2527,#2528,#2529))
#1253=AXIS2_PLACEMENT_3D('',#2530,#2531,#2532)
#1254=SURFACE_SIDE_STYLE('',(#2533))
#1255=EDGE_LOOP('',(#2534,#2535,#2536,#2537))
#1256=AXIS2_PLACEMENT_3D('',#2538,#2539,#2540)
#1257=SURFACE_SIDE_STYLE('',(#2541))
#1258=EDGE_LOOP('',(#2542,#2543,#2544,#2545))
#1259=AXIS2_PLACEMENT_3D('',#2546,#2547,#2548)
#1260=SURFACE_SIDE_STYLE('',(#2549))
#1261=EDGE_LOOP('',(#2550,#2551,#2552,#2553))
#1262=AXIS2_PLACEMENT_3D('',#2554,#2555,#2556)
#1263=SURFACE_SIDE_STYLE('',(#2557))
#1264=EDGE_LOOP('',(#2558,#2559,#2560,#2561))
#1265=AXIS2_PLACEMENT_3D('',#2562,#2563,#2564)
#1266=SURFACE_SIDE_STYLE('',(#2565))
#1267=EDGE_LOOP('',(#2566,#2567,#2568,#2569))
#1268=AXIS2_PLACEMENT_3D('',#2570,#2571,#2572)
#1269=SURFACE_SIDE_STYLE('',(#2573))
#1270=EDGE_LOOP('',(#2574,#2575,#2576,#2577))
#1271=AXIS2_PLACEMENT_3D('',#2578,#2579,#2580)
#1272=SURFACE_SIDE_STYLE('',(#2581))
#1273=EDGE_LOOP('',(#2582,#2583,#2584,#2585))
#1274=AXIS2_PLACEMENT_3D('',#2586,#2587,#2588)
#1275=SURFACE_SIDE_STYLE('',(#2589))
#1276=EDGE_LOOP('',(#2590,#2591,#2592,#2593))
#1277=AXIS2_PLACEMENT_3D('',#2594,#2595,#2596)
#1278=SURFACE_SIDE_STYLE('',(#2597))
#1279=EDGE_LOOP('',(#2598,#2599,#2600,#2601))
#1280=AXIS2_PLACEMENT_3D('',#2602,#2603,#2604)
#1281=SURFACE_SIDE_STYLE('',(#2605))
#1282=EDGE_LOOP('',(#2606,#2607,#2608,#2609))
#1283=AXIS2_PLACEMENT_3D('',#2610,#2611,#2612)
#1284=SURFACE_SIDE_STYLE('',(#2613))
#1285=EDGE_LOOP('',(#2614,#2615,#2616,#2617))
#1286=AXIS2_PLACEMENT_3D('',#2618,#2619,#2620)
#1287=SURFACE_SIDE_STYLE('',(#2621))
#1288=EDGE_LOOP('',(#2622,#2623,#2624,#2625))
#1289=AXIS2_PLACEMENT_3D('',#2626,#2627,#2628)
#1290=SURFACE_SIDE_STYLE('',(#2629))
#1291=EDGE_LOOP('',(#2630,#2631,#2632,#2633))
#1292=AXIS2_PLACEMENT_3D('',#2634,#2635,#2636)
#1293=SURFACE_SIDE_STYLE('',(#2637))
#1294=EDGE_LOOP('',(#2638,#2639,#2640,#2641,#2642,#2643,#2644,#2645,#2646,#2647,#2648,#2649,#2650,#2651,#2652,#2653))
#1295=AXIS2_PLACEMENT_3D('',#2654,#2655,#2656)
#1296=SURFACE_SIDE_STYLE('',(#2657))
#1297=EDGE_LOOP('',(#2658,#2659,#2660,#2661,#2662,#2663,#2664,#2665,#2666,#2667,#2668,#2669,#2670,#2671,#2672,#2673))
#1298=AXIS2_PLACEMENT_3D('',#2674,#2675,#2676)
#1299=SURFACE_SIDE_STYLE('',(#2677))
#1300=SURFACE_SIDE_STYLE('',(#2678))
#1302= (NAMED_UNIT(#736)LENGTH_UNIT()SI_UNIT($,.METRE.))
#1303=FACE_OUTER_BOUND('',#2680,.T.)
#1304=PLANE('',#2681)
#1305=FACE_OUTER_BOUND('',#2682,.T.)
#1306=PLANE('',#2683)
#1307=FACE_OUTER_BOUND('',#2684,.T.)
#1308=PLANE('',#2685)
#1309=FACE_OUTER_BOUND('',#2686,.T.)
#1310=PLANE('',#2687)
#1311=FACE_OUTER_BOUND('',#2688,.T.)
#1312=CYLINDRICAL_SURFACE('',#2689,0.0031003137202721)
#1313=FACE_OUTER_BOUND('',#2690,.T.)
#1314=PLANE('',#2691)
#1315=FACE_OUTER_BOUND('',#2692,.T.)
#1316=PLANE('',#2693)
#1317=FACE_OUTER_BOUND('',#2694,.T.)
#1318=PLANE('',#2695)
#1319=FACE_OUTER_BOUND('',#2696,.T.)
#1320=PLANE('',#2697)
#1321=FACE_OUTER_BOUND('',#2698,.T.)
#1322=PLANE('',#2699)
#1323=FACE_OUTER_BOUND('',#2700,.T.)
#1324=CYLINDRICAL_SURFACE('',#2701,0.0031003137202721)
#1325=FACE_OUTER_BOUND('',#2702,.T.)
#1326=PLANE('',#2703)
#1327=FACE_OUTER_BOUND('',#2704,.T.)
#1328=CYLINDRICAL_SURFACE('',#2705,0.00140000000000001)
#1329=FACE_OUTER_BOUND('',#2706,.T.)
#1330=CYLINDRICAL_SURFACE('',#2707,0.0004)
#1331=FACE_OUTER_BOUND('',#2708,.T.)
#1332=CYLINDRICAL_SURFACE('',#2709,0.00320000000000001)
#1333=FACE_OUTER_BOUND('',#2710,.T.)
#1334=CYLINDRICAL_SURFACE('',#2711,0.00220000000000001)
#1335=FACE_OUTER_BOUND('',#2712,.T.)
#1336=CYLINDRICAL_SURFACE('',#2713,0.00139999999999997)
#1337=FACE_OUTER_BOUND('',#2714,.T.)
#1338=CYLINDRICAL_SURFACE('',#2715,0.000400000000000005)
#1339=FACE_OUTER_BOUND('',#2716,.T.)
#1340=PLANE('',#2717)
#1341=FACE_OUTER_BOUND('',#2718,.T.)
#1342=PLANE('',#2719)
#1343=FACE_OUTER_BOUND('',#2720,.T.)
#1344=CYLINDRICAL_SURFACE('',#2721,0.000400000000000005)
#1345=FACE_OUTER_BOUND('',#2722,.T.)
#1346=PLANE('',#2723)
#1347=FACE_OUTER_BOUND('',#2724,.T.)
#1348=PLANE('',#2725)
#1349=FACE_OUTER_BOUND('',#2726,.T.)
#1350=CYLINDRICAL_SURFACE('',#2727,0.00139999999999998)
#1351=FACE_OUTER_BOUND('',#2728,.T.)
#1352=CYLINDRICAL_SURFACE('',#2729,0.000399999999999982)
#1353=FACE_OUTER_BOUND('',#2730,.T.)
#1354=PLANE('',#2731)
#1355=FACE_OUTER_BOUND('',#2732,.T.)
#1356=PLANE('',#2733)
#1357=FACE_OUTER_BOUND('',#2734,.T.)
#1358=PLANE('',#2735)
#1359=FACE_OUTER_BOUND('',#2736,.T.)
#1360=PLANE('',#2737)
#1361=FACE_OUTER_BOUND('',#2738,.T.)
#1362=CYLINDRICAL_SURFACE('',#2739,0.000399999999999996)
#1363=FACE_OUTER_BOUND('',#2740,.T.)
#1364=PLANE('',#2741)
#1365=FACE_OUTER_BOUND('',#2742,.T.)
#1366=CYLINDRICAL_SURFACE('',#2743,0.0014)
#1367=FACE_OUTER_BOUND('',#2744,.T.)
#1368=PLANE('',#2745)
#1369=FACE_OUTER_BOUND('',#2746,.T.)
#1370=PLANE('',#2747)
#1371=FACE_OUTER_BOUND('',#2748,.T.)
#1372=CYLINDRICAL_SURFACE('',#2749,0.00159999999999999)
#1373=FACE_OUTER_BOUND('',#2750,.T.)
#1374=PLANE('',#2751)
#1375=FACE_OUTER_BOUND('',#2752,.T.)
#1376=CYLINDRICAL_SURFACE('',#2753,0.00159999999999999)
#1377=FACE_OUTER_BOUND('',#2754,.T.)
#1378=PLANE('',#2755)
#1379=FACE_OUTER_BOUND('',#2756,.T.)
#1380=CYLINDRICAL_SURFACE('',#2757,0.000599999999999992)
#1381=FACE_OUTER_BOUND('',#2758,.T.)
#1382=PLANE('',#2759)
#1383=FACE_OUTER_BOUND('',#2760,.T.)
#1384=CYLINDRICAL_SURFACE('',#2761,0.000599999999999986)
#1385=FACE_OUTER_BOUND('',#2762,.T.)
#1386=PLANE('',#2763)
#1387=FACE_OUTER_BOUND('',#2764,.T.)
#1388=CYLINDRICAL_SURFACE('',#2765,0.00159999999999999)
#1389=FACE_OUTER_BOUND('',#2766,.T.)
#1390=CYLINDRICAL_SURFACE('',#2767,0.00159999999999999)
#1391=FACE_OUTER_BOUND('',#2768,.T.)
#1392=CYLINDRICAL_SURFACE('',#2769,0.000599999999999992)
#1393=FACE_OUTER_BOUND('',#2770,.T.)
#1394=PLANE('',#2771)
#1395=FACE_OUTER_BOUND('',#2772,.T.)
#1396=CYLINDRICAL_SURFACE('',#2773,0.000599999999999986)
#1397=FACE_OUTER_BOUND('',#2774,.T.)
#1398=PLANE('',#2775)
#1399=FACE_OUTER_BOUND('',#2776,.T.)
#1400=CYLINDRICAL_SURFACE('',#2777,0.0014)
#1401=FACE_OUTER_BOUND('',#2778,.T.)
#1402=CYLINDRICAL_SURFACE('',#2779,0.0014)
#1403=FACE_OUTER_BOUND('',#2780,.T.)
#1404=CYLINDRICAL_SURFACE('',#2781,0.00139999999999997)
#1405=FACE_OUTER_BOUND('',#2782,.T.)
#1406=PLANE('',#2783)
#1407=FACE_OUTER_BOUND('',#2784,.T.)
#1408=PLANE('',#2785)
#1409=FACE_OUTER_BOUND('',#2786,.T.)
#1410=PLANE('',#2787)
#1411=FACE_OUTER_BOUND('',#2788,.T.)
#1412=CYLINDRICAL_SURFACE('',#2789,0.0004)
#1413=FACE_OUTER_BOUND('',#2790,.T.)
#1414=CYLINDRICAL_SURFACE('',#2791,0.000400000000000003)
#1415=FACE_OUTER_BOUND('',#2792,.T.)
#1416=CYLINDRICAL_SURFACE('',#2793,0.0023)
#1417=FACE_OUTER_BOUND('',#2794,.T.)
#1418=PLANE('',#2795)
#1419=FACE_OUTER_BOUND('',#2796,.T.)
#1420=CYLINDRICAL_SURFACE('',#2797,0.0013)
#1421=FACE_OUTER_BOUND('',#2798,.T.)
#1422=PLANE('',#2799)
#1423=FACE_OUTER_BOUND('',#2800,.T.)
#1424=PLANE('',#2801)
#1425=FACE_OUTER_BOUND('',#2802,.T.)
#1426=PLANE('',#2803)
#1427=FACE_OUTER_BOUND('',#2804,.T.)
#1428=PLANE('',#2805)
#1429=FACE_OUTER_BOUND('',#2806,.T.)
#1430=CYLINDRICAL_SURFACE('',#2807,0.00149999999999669)
#1431=FACE_OUTER_BOUND('',#2808,.T.)
#1432=PLANE('',#2809)
#1433=FACE_OUTER_BOUND('',#2810,.T.)
#1434=CYLINDRICAL_SURFACE('',#2811,0.00049999999999669)
#1435=FACE_OUTER_BOUND('',#2812,.T.)
#1436=PLANE('',#2813)
#1437=FACE_OUTER_BOUND('',#2814,.T.)
#1438=PLANE('',#2815)
#1439=FACE_OUTER_BOUND('',#2816,.T.)
#1440=CYLINDRICAL_SURFACE('',#2817,0.00140000000000002)
#1441=FACE_OUTER_BOUND('',#2818,.T.)
#1442=PLANE('',#2819)
#1443=FACE_OUTER_BOUND('',#2820,.T.)
#1444=CYLINDRICAL_SURFACE('',#2821,0.000400000000000023)
#1445=FACE_OUTER_BOUND('',#2822,.T.)
#1446=PLANE('',#2823)
#1447=FACE_OUTER_BOUND('',#2824,.T.)
#1448=PLANE('',#2825)
#1449=FACE_OUTER_BOUND('',#2826,.T.)
#1450=CYLINDRICAL_SURFACE('',#2827,0.000400000000000002)
#1451=FACE_OUTER_BOUND('',#2828,.T.)
#1452=PLANE('',#2829)
#1453=FACE_OUTER_BOUND('',#2830,.T.)
#1454=CYLINDRICAL_SURFACE('',#2831,0.0014)
#1455=FACE_OUTER_BOUND('',#2832,.T.)
#1456=PLANE('',#2833)
#1457=FACE_OUTER_BOUND('',#2834,.T.)
#1458=CYLINDRICAL_SURFACE('',#2835,0.000399999999999999)
#1459=FACE_OUTER_BOUND('',#2836,.T.)
#1460=CYLINDRICAL_SURFACE('',#2837,0.0014)
#1461=FACE_OUTER_BOUND('',#2838,.T.)
#1462=PLANE('',#2839)
#1463=FACE_OUTER_BOUND('',#2840,.T.)
#1464=PLANE('',#2841)
#1465=FACE_OUTER_BOUND('',#2842,.T.)
#1466=CYLINDRICAL_SURFACE('',#2843,0.00220000000000001)
#1467=FACE_OUTER_BOUND('',#2844,.T.)
#1468=PLANE('',#2845)
#1469=FACE_OUTER_BOUND('',#2846,.T.)
#1470=CYLINDRICAL_SURFACE('',#2847,0.00320000000000001)
#1471=FACE_OUTER_BOUND('',#2848,.T.)
#1472=CYLINDRICAL_SURFACE('',#2849,0.000399999999999999)
#1473=FACE_OUTER_BOUND('',#2850,.T.)
#1474=PLANE('',#2851)
#1475=FACE_OUTER_BOUND('',#2852,.T.)
#1476=CYLINDRICAL_SURFACE('',#2853,0.000400000000000002)
#1477=FACE_OUTER_BOUND('',#2854,.T.)
#1478=PLANE('',#2855)
#1479=FACE_OUTER_BOUND('',#2856,.T.)
#1480=CYLINDRICAL_SURFACE('',#2857,0.0014)
#1481=FACE_OUTER_BOUND('',#2858,.T.)
#1482=PLANE('',#2859)
#1483=FACE_OUTER_BOUND('',#2860,.T.)
#1484=CYLINDRICAL_SURFACE('',#2861,0.0014)
#1485=FACE_OUTER_BOUND('',#2862,.T.)
#1486=PLANE('',#2863)
#1487=FACE_OUTER_BOUND('',#2864,.T.)
#1488=CYLINDRICAL_SURFACE('',#2865,0.0004)
#1489=FACE_OUTER_BOUND('',#2866,.T.)
#1490=PLANE('',#2867)
#1491=FACE_OUTER_BOUND('',#2868,.T.)
#1492=PLANE('',#2869)
#1493=FACE_OUTER_BOUND('',#2870,.T.)
#1494=PLANE('',#2871)
#1495=FACE_OUTER_BOUND('',#2872,.T.)
#1496=CYLINDRICAL_SURFACE('',#2873,0.00150000000001005)
#1497=FACE_OUTER_BOUND('',#2874,.T.)
#1498=CYLINDRICAL_SURFACE('',#2875,0.000500000000010055)
#1499=FACE_OUTER_BOUND('',#2876,.T.)
#1500=PLANE('',#2877)
#1501=FACE_OUTER_BOUND('',#2878,.T.)
#1502=PLANE('',#2879)
#1503=FACE_OUTER_BOUND('',#2880,.T.)
#1504=CYLINDRICAL_SURFACE('',#2881,0.00140000000000001)
#1505=FACE_OUTER_BOUND('',#2882,.T.)
#1506=PLANE('',#2883)
#1507=FACE_OUTER_BOUND('',#2884,.T.)
#1508=CYLINDRICAL_SURFACE('',#2885,0.000400000000000003)
#1509=FACE_OUTER_BOUND('',#2886,.T.)
#1510=CYLINDRICAL_SURFACE('',#2887,0.0004)
#1511=FACE_OUTER_BOUND('',#2888,.T.)
#1512=CYLINDRICAL_SURFACE('',#2889,0.0014)
#1513=FACE_OUTER_BOUND('',#2890,.T.)
#1514=PLANE('',#2891)
#1515=FACE_OUTER_BOUND('',#2892,.T.)
#1516=CYLINDRICAL_SURFACE('',#2893,0.0023)
#1517=FACE_OUTER_BOUND('',#2894,.T.)
#1518=PLANE('',#2895)
#1519=FACE_OUTER_BOUND('',#2896,.T.)
#1520=CYLINDRICAL_SURFACE('',#2897,0.0013)
#1521=FACE_OUTER_BOUND('',#2898,.T.)
#1522=CYLINDRICAL_SURFACE('',#2899,0.0014)
#1523=FACE_OUTER_BOUND('',#2900,.T.)
#1524=PLANE('',#2901)
#1525=FACE_OUTER_BOUND('',#2902,.T.)
#1526=PLANE('',#2903)
#1527=FACE_OUTER_BOUND('',#2904,.T.)
#1528=CYLINDRICAL_SURFACE('',#2905,0.0015)
#1529=FACE_OUTER_BOUND('',#2906,.T.)
#1530=CYLINDRICAL_SURFACE('',#2907,0.0015)
#1531=FACE_OUTER_BOUND('',#2908,.T.)
#1532=CYLINDRICAL_SURFACE('',#2909,0.018)
#1533=FACE_OUTER_BOUND('',#2910,.T.)
#1534=CYLINDRICAL_SURFACE('',#2911,0.0015)
#1535=FACE_OUTER_BOUND('',#2912,.T.)
#1536=CYLINDRICAL_SURFACE('',#2913,0.002)
#1537=FACE_OUTER_BOUND('',#2914,.T.)
#1538=CYLINDRICAL_SURFACE('',#2915,0.002)
#1539=FACE_OUTER_BOUND('',#2916,.T.)
#1540=CYLINDRICAL_SURFACE('',#2917,0.0015)
#1541=FACE_OUTER_BOUND('',#2918,.T.)
#1542=CYLINDRICAL_SURFACE('',#2919,0.0015)
#1543=FACE_OUTER_BOUND('',#2920,.T.)
#1544=CYLINDRICAL_SURFACE('',#2921,0.0015)
#1545=FACE_OUTER_BOUND('',#2922,.T.)
#1546=CYLINDRICAL_SURFACE('',#2923,0.0015)
#1547=FACE_OUTER_BOUND('',#2924,.T.)
#1548=CYLINDRICAL_SURFACE('',#2925,0.0015)
#1549=FACE_OUTER_BOUND('',#2926,.T.)
#1550=CYLINDRICAL_SURFACE('',#2927,0.0015)
#1551=FACE_OUTER_BOUND('',#2928,.T.)
#1552=CYLINDRICAL_SURFACE('',#2929,0.002)
#1553=FACE_OUTER_BOUND('',#2930,.T.)
#1554=CYLINDRICAL_SURFACE('',#2931,0.002)
#1555=FACE_OUTER_BOUND('',#2932,.T.)
#1556=CYLINDRICAL_SURFACE('',#2933,0.0015)
#1557=FACE_OUTER_BOUND('',#2934,.T.)
#1558=CYLINDRICAL_SURFACE('',#2935,0.0015)
#1559=FACE_OUTER_BOUND('',#2936,.T.)
#1560=CYLINDRICAL_SURFACE('',#2937,0.0015)
#1561=FACE_OUTER_BOUND('',#2938,.T.)
#1562=CYLINDRICAL_SURFACE('',#2939,0.0015)
#1563=FACE_OUTER_BOUND('',#2940,.T.)
#1564=CYLINDRICAL_SURFACE('',#2941,0.0015)
#1565=FACE_OUTER_BOUND('',#2942,.T.)
#1566=CYLINDRICAL_SURFACE('',#2943,0.0015)
#1567=FACE_OUTER_BOUND('',#2944,.T.)
#1568=CYLINDRICAL_SURFACE('',#2945,0.0015)
#1569=FACE_OUTER_BOUND('',#2946,.T.)
#1570=CYLINDRICAL_SURFACE('',#2947,0.0015)
#1571=FACE_OUTER_BOUND('',#2948,.T.)
#1572=CYLINDRICAL_SURFACE('',#2949,0.0015)
#1573=FACE_OUTER_BOUND('',#2950,.T.)
#1574=CYLINDRICAL_SURFACE('',#2951,0.0015)
#1575=FACE_OUTER_BOUND('',#2952,.T.)
#1576=CYLINDRICAL_SURFACE('',#2953,0.0015)
#1577=FACE_OUTER_BOUND('',#2954,.T.)
#1578=CYLINDRICAL_SURFACE('',#2955,0.018)
#1579=FACE_OUTER_BOUND('',#2956,.T.)
#1580=CYLINDRICAL_SURFACE('',#2957,0.00442784452902651)
#1581=FACE_OUTER_BOUND('',#2958,.T.)
#1582=CYLINDRICAL_SURFACE('',#2959,0.00442784452902373)
#1583=FACE_OUTER_BOUND('',#2960,.T.)
#1584=CYLINDRICAL_SURFACE('',#2961,0.018)
#1585=FACE_OUTER_BOUND('',#2962,.T.)
#1586=CYLINDRICAL_SURFACE('',#2963,0.018)
#1587=FACE_OUTER_BOUND('',#2964,.T.)
#1588=CYLINDRICAL_SURFACE('',#2965,0.00442784452902373)
#1589=FACE_OUTER_BOUND('',#2966,.T.)
#1590=CYLINDRICAL_SURFACE('',#2967,0.00442784452902651)
#1591=FACE_BOUND('',#2968,.T.)
#1592=FACE_OUTER_BOUND('',#2969,.T.)
#1593=PLANE('',#2970)
#1594=FACE_OUTER_BOUND('',#2971,.T.)
#1595=FACE_BOUND('',#2972,.T.)
#1596=FACE_BOUND('',#2973,.T.)
#1597=FACE_BOUND('',#2974,.T.)
#1598=FACE_BOUND('',#2975,.T.)
#1599=FACE_BOUND('',#2976,.T.)
#1600=FACE_BOUND('',#2977,.T.)
#1601=FACE_BOUND('',#2978,.T.)
#1602=FACE_BOUND('',#2979,.T.)
#1603=FACE_BOUND('',#2980,.T.)
#1604=FACE_BOUND('',#2981,.T.)
#1605=FACE_BOUND('',#2982,.T.)
#1606=FACE_BOUND('',#2983,.T.)
#1607=FACE_BOUND('',#2984,.T.)
#1608=FACE_BOUND('',#2985,.T.)
#1609=FACE_BOUND('',#2986,.T.)
#1610=FACE_BOUND('',#2987,.T.)
#1611=FACE_BOUND('',#2988,.T.)
#1612=FACE_BOUND('',#2989,.T.)
#1613=FACE_BOUND('',#2990,.T.)
#1614=FACE_BOUND('',#2991,.T.)
#1615=FACE_BOUND('',#2992,.T.)
#1616=FACE_BOUND('',#2993,.T.)
#1617=PLANE('',#2994)
#1618=FACE_OUTER_BOUND('',#2995,.T.)
#1619=PLANE('',#2996)
#1620=FACE_OUTER_BOUND('',#2997,.T.)
#1621=PLANE('',#2998)
#1622=FACE_OUTER_BOUND('',#2999,.T.)
#1623=PLANE('',#3000)
#1624=FACE_OUTER_BOUND('',#3001,.T.)
#1625=PLANE('',#3002)
#1626=FACE_OUTER_BOUND('',#3003,.T.)
#1627=PLANE('',#3004)
#1628=FACE_OUTER_BOUND('',#3005,.T.)
#1629=CYLINDRICAL_SURFACE('',#3006,0.00442784452902651)
#1630=FACE_OUTER_BOUND('',#3007,.T.)
#1631=CYLINDRICAL_SURFACE('',#3008,0.00443198051533734)
#1632=FACE_OUTER_BOUND('',#3009,.T.)
#1633=PLANE('',#3010)
#1634=FACE_OUTER_BOUND('',#3011,.T.)
#1635=CYLINDRICAL_SURFACE('',#3012,0.00443198051533491)
#1636=FACE_OUTER_BOUND('',#3013,.T.)
#1637=CYLINDRICAL_SURFACE('',#3014,0.00442784452902373)
#1638=FACE_OUTER_BOUND('',#3015,.T.)
#1639=PLANE('',#3016)
#1640=FACE_OUTER_BOUND('',#3017,.T.)
#1641=PLANE('',#3018)
#1642=FACE_OUTER_BOUND('',#3019,.T.)
#1643=PLANE('',#3020)
#1644=FACE_OUTER_BOUND('',#3021,.T.)
#1645=PLANE('',#3022)
#1646=FACE_OUTER_BOUND('',#3023,.T.)
#1647=PLANE('',#3024)
#1648=FACE_OUTER_BOUND('',#3025,.T.)
#1649=CYLINDRICAL_SURFACE('',#3026,0.018)
#1650=FACE_OUTER_BOUND('',#3027,.T.)
#1651=PLANE('',#3028)
#1652=FACE_OUTER_BOUND('',#3029,.T.)
#1653=CYLINDRICAL_SURFACE('',#3030,0.018)
#1654=FACE_OUTER_BOUND('',#3031,.T.)
#1655=PLANE('',#3032)
#1656=FACE_OUTER_BOUND('',#3033,.T.)
#1657=PLANE('',#3034)
#1658=FACE_OUTER_BOUND('',#3035,.T.)
#1659=PLANE('',#3036)
#1660=FACE_OUTER_BOUND('',#3037,.T.)
#1661=PLANE('',#3038)
#1662=FACE_OUTER_BOUND('',#3039,.T.)
#1663=PLANE('',#3040)
#1664=FACE_OUTER_BOUND('',#3041,.T.)
#1665=CYLINDRICAL_SURFACE('',#3042,0.00442784452902373)
#1666=FACE_OUTER_BOUND('',#3043,.T.)
#1667=CYLINDRICAL_SURFACE('',#3044,0.00443198051533491)
#1668=FACE_OUTER_BOUND('',#3045,.T.)
#1669=PLANE('',#3046)
#1670=FACE_OUTER_BOUND('',#3047,.T.)
#1671=CYLINDRICAL_SURFACE('',#3048,0.00443198051533734)
#1672=FACE_OUTER_BOUND('',#3049,.T.)
#1673=CYLINDRICAL_SURFACE('',#3050,0.00442784452902651)
#1674=FACE_OUTER_BOUND('',#3051,.T.)
#1675=PLANE('',#3052)
#1676=FACE_OUTER_BOUND('',#3053,.T.)
#1677=PLANE('',#3054)
#1678=FACE_OUTER_BOUND('',#3055,.T.)
#1679=PLANE('',#3056)
#1680=FACE_OUTER_BOUND('',#3057,.T.)
#1681=PLANE('',#3058)
#1682=FACE_OUTER_BOUND('',#3059,.T.)
#1683=PLANE('',#3060)
#1684=FACE_OUTER_BOUND('',#3061,.T.)
#1685=CYLINDRICAL_SURFACE('',#3062,0.018)
#1686=FACE_OUTER_BOUND('',#3063,.T.)
#1687=PLANE('',#3064)
#1688=FACE_OUTER_BOUND('',#3065,.T.)
#1689=CYLINDRICAL_SURFACE('',#3066,0.0015)
#1690=FACE_OUTER_BOUND('',#3067,.T.)
#1691=CYLINDRICAL_SURFACE('',#3068,0.0015)
#1692=FACE_OUTER_BOUND('',#3069,.T.)
#1693=CYLINDRICAL_SURFACE('',#3070,0.0015)
#1694=FACE_OUTER_BOUND('',#3071,.T.)
#1695=CYLINDRICAL_SURFACE('',#3072,0.0015)
#1696=FACE_OUTER_BOUND('',#3073,.T.)
#1697=PLANE('',#3074)
#1698=FACE_OUTER_BOUND('',#3075,.T.)
#1699=PLANE('',#3076)
#1700=FACE_OUTER_BOUND('',#3077,.T.)
#1701=PLANE('',#3078)
#1702=FACE_OUTER_BOUND('',#3079,.T.)
#1703=PLANE('',#3080)
#1704=FACE_OUTER_BOUND('',#3081,.T.)
#1705=PLANE('',#3082)
#1706=FACE_OUTER_BOUND('',#3083,.T.)
#1707=CYLINDRICAL_SURFACE('',#3084,0.00400128982527506)
#1708=FACE_OUTER_BOUND('',#3085,.T.)
#1709=PLANE('',#3086)
#1710=FACE_OUTER_BOUND('',#3087,.T.)
#1711=CYLINDRICAL_SURFACE('',#3088,0.004)
#1712=FACE_OUTER_BOUND('',#3089,.T.)
#1713=PLANE('',#3090)
#1714=FACE_OUTER_BOUND('',#3091,.T.)
#1715=CYLINDRICAL_SURFACE('',#3092,0.004)
#1716=FACE_OUTER_BOUND('',#3093,.T.)
#1717=PLANE('',#3094)
#1718=FACE_OUTER_BOUND('',#3095,.T.)
#1719=CYLINDRICAL_SURFACE('',#3096,0.000999999999999999)
#1720=FACE_OUTER_BOUND('',#3097,.T.)
#1721=PLANE('',#3098)
#1722=FACE_OUTER_BOUND('',#3099,.T.)
#1723=CYLINDRICAL_SURFACE('',#3100,0.0031003137202721)
#1724=FACE_OUTER_BOUND('',#3101,.T.)
#1725=PLANE('',#3102)
#1726=FACE_OUTER_BOUND('',#3103,.T.)
#1727=CYLINDRICAL_SURFACE('',#3104,0.000999999999999826)
#1728=FACE_OUTER_BOUND('',#3105,.T.)
#1729=CYLINDRICAL_SURFACE('',#3106,0.004)
#1730=FACE_OUTER_BOUND('',#3107,.T.)
#1731=CYLINDRICAL_SURFACE('',#3108,0.0015)
#1732=FACE_OUTER_BOUND('',#3109,.T.)
#1733=CYLINDRICAL_SURFACE('',#3110,0.0015)
#1734=FACE_OUTER_BOUND('',#3111,.T.)
#1735=CYLINDRICAL_SURFACE('',#3112,0.0015)
#1736=FACE_OUTER_BOUND('',#3113,.T.)
#1737=CYLINDRICAL_SURFACE('',#3114,0.0015)
#1738=FACE_OUTER_BOUND('',#3115,.T.)
#1739=CYLINDRICAL_SURFACE('',#3116,0.0015)
#1740=FACE_OUTER_BOUND('',#3117,.T.)
#1741=CYLINDRICAL_SURFACE('',#3118,0.0015)
#1742=FACE_OUTER_BOUND('',#3119,.T.)
#1743=CYLINDRICAL_SURFACE('',#3120,0.0015)
#1744=FACE_OUTER_BOUND('',#3121,.T.)
#1745=CYLINDRICAL_SURFACE('',#3122,0.002)
#1746=FACE_OUTER_BOUND('',#3123,.T.)
#1747=CYLINDRICAL_SURFACE('',#3124,0.002)
#1748=FACE_OUTER_BOUND('',#3125,.T.)
#1749=CYLINDRICAL_SURFACE('',#3126,0.0015)
#1750=FACE_OUTER_BOUND('',#3127,.T.)
#1751=CYLINDRICAL_SURFACE('',#3128,0.0015)
#1752=FACE_OUTER_BOUND('',#3129,.T.)
#1753=CYLINDRICAL_SURFACE('',#3130,0.0015)
#1754=FACE_OUTER_BOUND('',#3131,.T.)
#1755=CYLINDRICAL_SURFACE('',#3132,0.0015)
#1756=FACE_OUTER_BOUND('',#3133,.T.)
#1757=CYLINDRICAL_SURFACE('',#3134,0.0015)
#1758=FACE_OUTER_BOUND('',#3135,.T.)
#1759=CYLINDRICAL_SURFACE('',#3136,0.0015)
#1760=FACE_OUTER_BOUND('',#3137,.T.)
#1761=CYLINDRICAL_SURFACE('',#3138,0.002)
#1762=FACE_OUTER_BOUND('',#3139,.T.)
#1763=CYLINDRICAL_SURFACE('',#3140,0.002)
#1764=FACE_OUTER_BOUND('',#3141,.T.)
#1765=CYLINDRICAL_SURFACE('',#3142,0.0015)
#1766=FACE_OUTER_BOUND('',#3143,.T.)
#1767=PLANE('',#3144)
#1768=FACE_OUTER_BOUND('',#3145,.T.)
#1769=PLANE('',#3146)
#1770=FACE_OUTER_BOUND('',#3147,.T.)
#1771=PLANE('',#3148)
#1772=FACE_OUTER_BOUND('',#3149,.T.)
#1773=PLANE('',#3150)
#1774=FACE_OUTER_BOUND('',#3151,.T.)
#1775=PLANE('',#3152)
#1776=FACE_OUTER_BOUND('',#3153,.T.)
#1777=CYLINDRICAL_SURFACE('',#3154,0.018)
#1778=FACE_OUTER_BOUND('',#3155,.T.)
#1779=CYLINDRICAL_SURFACE('',#3156,0.0015)
#1780=FACE_OUTER_BOUND('',#3157,.T.)
#1781=CYLINDRICAL_SURFACE('',#3158,0.0015)
#1782=FACE_BOUND('',#3159,.T.)
#1783=FACE_BOUND('',#3160,.T.)
#1784=FACE_BOUND('',#3161,.T.)
#1785=FACE_BOUND('',#3162,.T.)
#1786=FACE_BOUND('',#3163,.T.)
#1787=FACE_BOUND('',#3164,.T.)
#1788=FACE_BOUND('',#3165,.T.)
#1789=FACE_BOUND('',#3166,.T.)
#1790=FACE_BOUND('',#3167,.T.)
#1791=FACE_BOUND('',#3168,.T.)
#1792=FACE_BOUND('',#3169,.T.)
#1793=FACE_BOUND('',#3170,.T.)
#1794=FACE_BOUND('',#3171,.T.)
#1795=FACE_BOUND('',#3172,.T.)
#1796=FACE_BOUND('',#3173,.T.)
#1797=FACE_BOUND('',#3174,.T.)
#1798=FACE_BOUND('',#3175,.T.)
#1799=FACE_BOUND('',#3176,.T.)
#1800=FACE_BOUND('',#3177,.T.)
#1801=FACE_BOUND('',#3178,.T.)
#1802=FACE_BOUND('',#3179,.T.)
#1803=FACE_BOUND('',#3180,.T.)
#1804=FACE_BOUND('',#3181,.T.)
#1805=FACE_OUTER_BOUND('',#3182,.T.)
#1806=PLANE('',#3183)
#1807= (NAMED_UNIT(#978)LENGTH_UNIT()SI_UNIT($,.METRE.))
#1808=FACE_OUTER_BOUND('',#3185,.T.)
#1809=PLANE('',#3186)
#1810=FACE_OUTER_BOUND('',#3187,.T.)
#1811=PLANE('',#3188)
#1812=FACE_OUTER_BOUND('',#3189,.T.)
#1813=PLANE('',#3190)
#1814=FACE_OUTER_BOUND('',#3191,.T.)
#1815=PLANE('',#3192)
#1816=FACE_OUTER_BOUND('',#3193,.T.)
#1817=PLANE('',#3194)
#1818=FACE_OUTER_BOUND('',#3195,.T.)
#1819=FACE_BOUND('',#3196,.T.)
#1820=FACE_BOUND('',#3197,.T.)
#1821=FACE_BOUND('',#3198,.T.)
#1822=FACE_BOUND('',#3199,.T.)
#1823=FACE_BOUND('',#3200,.T.)
#1824=PLANE('',#3201)
#1825=FACE_OUTER_BOUND('',#3202,.T.)
#1826=PLANE('',#3203)
#1827=FACE_OUTER_BOUND('',#3204,.T.)
#1828=PLANE('',#3205)
#1829=FACE_OUTER_BOUND('',#3206,.T.)
#1830=FACE_BOUND('',#3207,.T.)
#1831=FACE_BOUND('',#3208,.T.)
#1832=FACE_BOUND('',#3209,.T.)
#1833=FACE_BOUND('',#3210,.T.)
#1834=FACE_BOUND('',#3211,.T.)
#1835=PLANE('',#3212)
#1836=FACE_OUTER_BOUND('',#3213,.T.)
#1837=PLANE('',#3214)
#1838=FACE_OUTER_BOUND('',#3215,.T.)
#1839=PLANE('',#3216)
#1840=FACE_OUTER_BOUND('',#3217,.T.)
#1841=PLANE('',#3218)
#1842=FACE_OUTER_BOUND('',#3219,.T.)
#1843=PLANE('',#3220)
#1844=FACE_OUTER_BOUND('',#3221,.T.)
#1845=PLANE('',#3222)
#1846=FACE_OUTER_BOUND('',#3223,.T.)
#1847=PLANE('',#3224)
#1848=FACE_OUTER_BOUND('',#3225,.T.)
#1849=PLANE('',#3226)
#1850=FACE_OUTER_BOUND('',#3227,.T.)
#1851=PLANE('',#3228)
#1852=FACE_OUTER_BOUND('',#3229,.T.)
#1853=PLANE('',#3230)
#1854=FACE_OUTER_BOUND('',#3231,.T.)
#1855=PLANE('',#3232)
#1856=FACE_OUTER_BOUND('',#3233,.T.)
#1857=PLANE('',#3234)
#1858=FACE_OUTER_BOUND('',#3235,.T.)
#1859=PLANE('',#3236)
#1860=FACE_OUTER_BOUND('',#3237,.T.)
#1861=PLANE('',#3238)
#1862=FACE_OUTER_BOUND('',#3239,.T.)
#1863=PLANE('',#3240)
#1864=FACE_OUTER_BOUND('',#3241,.T.)
#1865=PLANE('',#3242)
#1866=FACE_OUTER_BOUND('',#3243,.T.)
#1867=PLANE('',#3244)
#1868=FACE_OUTER_BOUND('',#3245,.T.)
#1869=PLANE('',#3246)
#1870=FACE_OUTER_BOUND('',#3247,.T.)
#1871=PLANE('',#3248)
#1872=FACE_OUTER_BOUND('',#3249,.T.)
#1873=PLANE('',#3250)
#1874=FACE_OUTER_BOUND('',#3251,.T.)
#1875=PLANE('',#3252)
#1876=FACE_OUTER_BOUND('',#3253,.T.)
#1877=PLANE('',#3254)
#1878=FACE_OUTER_BOUND('',#3255,.T.)
#1879=PLANE('',#3256)
#1880=FACE_OUTER_BOUND('',#3257,.T.)
#1881=PLANE('',#3258)
#1882=FACE_OUTER_BOUND('',#3259,.T.)
#1883=PLANE('',#3260)
#1884=FACE_OUTER_BOUND('',#3261,.T.)
#1885=PLANE('',#3262)
#1886=FACE_OUTER_BOUND('',#3263,.T.)
#1887=PLANE('',#3264)
#1888=FACE_OUTER_BOUND('',#3265,.T.)
#1889=PLANE('',#3266)
#1890=FACE_OUTER_BOUND('',#3267,.T.)
#1891=PLANE('',#3268)
#1892=FACE_OUTER_BOUND('',#3269,.T.)
#1893=PLANE('',#3270)
#1894=FACE_OUTER_BOUND('',#3271,.T.)
#1895=PLANE('',#3272)
#1896=FACE_OUTER_BOUND('',#3273,.T.)
#1897=PLANE('',#3274)
#1898=FACE_OUTER_BOUND('',#3275,.T.)
#1899=PLANE('',#3276)
#1900=FACE_OUTER_BOUND('',#3277,.T.)
#1901=PLANE('',#3278)
#1902=FACE_OUTER_BOUND('',#3279,.T.)
#1903=PLANE('',#3280)
#1904=FACE_OUTER_BOUND('',#3281,.T.)
#1905=PLANE('',#3282)
#1906=FACE_OUTER_BOUND('',#3283,.T.)
#1907=PLANE('',#3284)
#1908=FACE_OUTER_BOUND('',#3285,.T.)
#1909=PLANE('',#3286)
#1910=FACE_OUTER_BOUND('',#3287,.T.)
#1911=PLANE('',#3288)
#1912=FACE_OUTER_BOUND('',#3289,.T.)
#1913=PLANE('',#3290)
#1914=FACE_OUTER_BOUND('',#3291,.T.)
#1915=PLANE('',#3292)
#1916=FACE_OUTER_BOUND('',#3293,.T.)
#1917=PLANE('',#3294)
#1918=FACE_OUTER_BOUND('',#3295,.T.)
#1919=PLANE('',#3296)
#1920=FACE_OUTER_BOUND('',#3297,.T.)
#1921=PLANE('',#3298)
#1922=FACE_OUTER_BOUND('',#3299,.T.)
#1923=PLANE('',#3300)
#1924=FACE_OUTER_BOUND('',#3301,.T.)
#1925=PLANE('',#3302)
#1926=FACE_OUTER_BOUND('',#3303,.T.)
#1927=PLANE('',#3304)
#1928=FACE_OUTER_BOUND('',#3305,.T.)
#1929=PLANE('',#3306)
#1930=FACE_OUTER_BOUND('',#3307,.T.)
#1931=PLANE('',#3308)
#1932=FACE_OUTER_BOUND('',#3309,.T.)
#1933=PLANE('',#3310)
#1934=FACE_OUTER_BOUND('',#3311,.T.)
#1935=PLANE('',#3312)
#1936=FACE_OUTER_BOUND('',#3313,.T.)
#1937=PLANE('',#3314)
#1938=FACE_OUTER_BOUND('',#3315,.T.)
#1939=PLANE('',#3316)
#1940=FACE_OUTER_BOUND('',#3317,.T.)
#1941=PLANE('',#3318)
#1942=FACE_OUTER_BOUND('',#3319,.T.)
#1943=PLANE('',#3320)
#1944=FACE_OUTER_BOUND('',#3321,.T.)
#1945=PLANE('',#3322)
#1946=FACE_OUTER_BOUND('',#3323,.T.)
#1947=PLANE('',#3324)
#1948=FACE_OUTER_BOUND('',#3325,.T.)
#1949=PLANE('',#3326)
#1950=FACE_OUTER_BOUND('',#3327,.T.)
#1951=PLANE('',#3328)
#1952=FACE_OUTER_BOUND('',#3329,.T.)
#1953=PLANE('',#3330)
#1954=FACE_OUTER_BOUND('',#3331,.T.)
#1955=PLANE('',#3332)
#1956=FACE_OUTER_BOUND('',#3333,.T.)
#1957=PLANE('',#3334)
#1958=FACE_OUTER_BOUND('',#3335,.T.)
#1959=PLANE('',#3336)
#1960=FACE_OUTER_BOUND('',#3337,.T.)
#1961=PLANE('',#3338)
#1962=FACE_OUTER_BOUND('',#3339,.T.)
#1963=PLANE('',#3340)
#1964=FACE_OUTER_BOUND('',#3341,.T.)
#1965=PLANE('',#3342)
#1966=FACE_OUTER_BOUND('',#3343,.T.)
#1967=PLANE('',#3344)
#1968=FACE_OUTER_BOUND('',#3345,.T.)
#1969=PLANE('',#3346)
#1970=FACE_OUTER_BOUND('',#3347,.T.)
#1971=PLANE('',#3348)
#1972=FACE_OUTER_BOUND('',#3349,.T.)
#1973=PLANE('',#3350)
#1974=FACE_OUTER_BOUND('',#3351,.T.)
#1975=PLANE('',#3352)
#1976=FACE_OUTER_BOUND('',#3353,.T.)
#1977=PLANE('',#3354)
#1978=FACE_OUTER_BOUND('',#3355,.T.)
#1979=PLANE('',#3356)
#1980=FACE_OUTER_BOUND('',#3357,.T.)
#1981=PLANE('',#3358)
#1982=FACE_OUTER_BOUND('',#3359,.T.)
#1983=PLANE('',#3360)
#1984=FACE_OUTER_BOUND('',#3361,.T.)
#1985=PLANE('',#3362)
#1986=FACE_OUTER_BOUND('',#3363,.T.)
#1987=PLANE('',#3364)
#1988=FACE_OUTER_BOUND('',#3365,.T.)
#1989=PLANE('',#3366)
#1990=FACE_OUTER_BOUND('',#3367,.T.)
#1991=PLANE('',#3368)
#1992=FACE_OUTER_BOUND('',#3369,.T.)
#1993=PLANE('',#3370)
#1994=FACE_OUTER_BOUND('',#3371,.T.)
#1995=PLANE('',#3372)
#1996=FACE_OUTER_BOUND('',#3373,.T.)
#1997=PLANE('',#3374)
#1998=SURFACE_STYLE_FILL_AREA(#3375)
#1999=SURFACE_STYLE_FILL_AREA(#3376)
#2000=SURFACE_STYLE_FILL_AREA(#3377)
#2001=SURFACE_STYLE_FILL_AREA(#3378)
#2002=SURFACE_STYLE_FILL_AREA(#3379)
#2003=ORIENTED_EDGE('',*,*,#3380,.T.)
#2004=ORIENTED_EDGE('',*,*,#3381,.F.)
#2005=ORIENTED_EDGE('',*,*,#3382,.F.)
#2006=ORIENTED_EDGE('',*,*,#3383,.T.)
#2007=CARTESIAN_POINT('',(0.000950000000000001,-0.00136525862986235,0.00149))
#2008=DIRECTION('',(0.0,-0.424520520529918,-0.905418316386965))
#2009=DIRECTION('',(0.0,-0.905418316386965,0.424520520529918))
#2010=SURFACE_STYLE_FILL_AREA(#3384)
#2011=ORIENTED_EDGE('',*,*,#3382,.T.)
#2012=ORIENTED_EDGE('',*,*,#3385,.F.)
#2013=ORIENTED_EDGE('',*,*,#3386,.F.)
#2014=ORIENTED_EDGE('',*,*,#3387,.T.)
#2015=CARTESIAN_POINT('',(0.000950000000000001,-0.00157853885369152,0.00159))
#2016=DIRECTION('',(0.0,0.0,-1.0))
#2017=DIRECTION('',(0.0,-1.0,0.0))
#2018=SURFACE_STYLE_FILL_AREA(#3388)
#2019=ORIENTED_EDGE('',*,*,#3386,.T.)
#2020=ORIENTED_EDGE('',*,*,#3389,.F.)
#2021=ORIENTED_EDGE('',*,*,#3390,.F.)
#2022=ORIENTED_EDGE('',*,*,#3391,.T.)
#2023=CARTESIAN_POINT('',(0.000950000000000001,-0.006,0.00127))
#2024=DIRECTION('',(-1.0,0.0,-0.0))
#2025=DIRECTION('',(0.0,0.0,-1.0))
#2026=SURFACE_STYLE_FILL_AREA(#3392)
#2027=ORIENTED_EDGE('',*,*,#3390,.T.)
#2028=ORIENTED_EDGE('',*,*,#3393,.F.)
#2029=ORIENTED_EDGE('',*,*,#3394,.F.)
#2030=ORIENTED_EDGE('',*,*,#3395,.T.)
#2031=CARTESIAN_POINT('',(0.000950000000000001,-0.006,0.00095))
#2032=DIRECTION('',(0.0,0.0,1.0))
#2033=DIRECTION('',(1.0,0.0,0.0))
#2034=SURFACE_STYLE_FILL_AREA(#3396)
#2035=ORIENTED_EDGE('',*,*,#3394,.T.)
#2036=ORIENTED_EDGE('',*,*,#3397,.F.)
#2037=ORIENTED_EDGE('',*,*,#3398,.F.)
#2038=ORIENTED_EDGE('',*,*,#3399,.T.)
#2039=CARTESIAN_POINT('',(0.000950000000000001,-0.00136525862986235,0.00105))
#2040=DIRECTION('',(0.0,-0.42452052052992,0.905418316386965))
#2041=DIRECTION('',(-1.0,0.0,0.0))
#2042=SURFACE_STYLE_FILL_AREA(#3400)
#2043=ORIENTED_EDGE('',*,*,#3398,.T.)
#2044=ORIENTED_EDGE('',*,*,#3401,.F.)
#2045=ORIENTED_EDGE('',*,*,#3402,.F.)
#2046=ORIENTED_EDGE('',*,*,#3403,.T.)
#2047=CARTESIAN_POINT('',(0.000950000000000001,-0.00136525862986235,0.00105))
#2048=DIRECTION('',(-0.0,0.776423278358673,0.630211784103385))
#2049=DIRECTION('',(1.0,0.0,0.0))
#2050=SURFACE_STYLE_FILL_AREA(#3404)
#2051=ORIENTED_EDGE('',*,*,#3402,.T.)
#2052=ORIENTED_EDGE('',*,*,#3405,.F.)
#2053=ORIENTED_EDGE('',*,*,#3406,.F.)
#2054=ORIENTED_EDGE('',*,*,#3407,.T.)
#2055=CARTESIAN_POINT('',(0.000950000000000001,-0.001,0.0006))
#2056=DIRECTION('',(0.0,0.0161529811322995,-0.999869532089332))
#2057=DIRECTION('',(-1.0,0.0,0.0))
#2058=SURFACE_STYLE_FILL_AREA(#3408)
#2059=ORIENTED_EDGE('',*,*,#3406,.T.)
#2060=ORIENTED_EDGE('',*,*,#3409,.F.)
[truncated: 11,579 more rows]
