# Supplementary material for: Open-source perfusion system for medium-scale fabrication of demineralized bone matrix chip grafts
Source: HardwareX. 2022 Nov 23;13:e00378. doi: 10.1016/j.ohx.2022.e00378 (PMC9722481; doi:10.1016/j.ohx.2022.e00378)
Supplement: Supplementary data 2 [file mmc2.zip › main_lid.stp]

ISO-10303-21
HEADER
FILE_DESCRIPTION(('STEP AP214'),'1')
FILE_NAME('big_lid.stp','2022-02-12T21:08:00',(' '),(' '),'Spatial InterOp 3D',' ',' ')
FILE_SCHEMA(('AUTOMOTIVE_DESIGN { 1 0 10303 214 1 1 1 1 }'))
ENDSEC
DATA
#1=MECHANICAL_DESIGN_GEOMETRIC_PRESENTATION_REPRESENTATION(' ',(#10),#6)
#2=PRODUCT_DEFINITION_CONTEXT('',#11,'design')
#3=APPLICATION_PROTOCOL_DEFINITION('INTERNATIONAL STANDARD','automotive_design',1994,#11)
#4=PRODUCT_CATEGORY_RELATIONSHIP('NONE','NONE',#12,#13)
#5=SHAPE_DEFINITION_REPRESENTATION(#14,#15)
#6= (GEOMETRIC_REPRESENTATION_CONTEXT(3)GLOBAL_UNCERTAINTY_ASSIGNED_CONTEXT((#18))GLOBAL_UNIT_ASSIGNED_CONTEXT((#20,#21,#22))REPRESENTATION_CONTEXT('NONE','WORKSPACE'))
#10=STYLED_ITEM('',(#24),#25)
#11=APPLICATION_CONTEXT(' ')
#12=PRODUCT_CATEGORY('part','NONE')
#13=PRODUCT_RELATED_PRODUCT_CATEGORY('detail',' ',(#26))
#14=PRODUCT_DEFINITION_SHAPE('NONE','NONE',#27)
#15=ADVANCED_BREP_SHAPE_REPRESENTATION('tapa original',(#25,#28),#6)
#18=UNCERTAINTY_MEASURE_WITH_UNIT(LENGTH_MEASURE(1.0E-08),#20,'','')
#20= (CONVERSION_BASED_UNIT('METRE',#31)LENGTH_UNIT()NAMED_UNIT(#34))
#21= (NAMED_UNIT(#36)PLANE_ANGLE_UNIT()SI_UNIT($,.RADIAN.))
#22= (NAMED_UNIT(#36)SOLID_ANGLE_UNIT()SI_UNIT($,.STERADIAN.))
#24=PRESENTATION_STYLE_ASSIGNMENT((#42))
#25=MANIFOLD_SOLID_BREP('tapa original',#43)
#26=PRODUCT('tapa original','','PART--DESC',(#44))
#27=PRODUCT_DEFINITION('','NONE',#45,#2)
#28=AXIS2_PLACEMENT_3D('',#46,#47,#48)
#31=LENGTH_MEASURE_WITH_UNIT(LENGTH_MEASURE(1.0),#49)
#34=DIMENSIONAL_EXPONENTS(1.0,0.0,0.0,0.0,0.0,0.0,0.0)
#36=DIMENSIONAL_EXPONENTS(0.0,0.0,0.0,0.0,0.0,0.0,0.0)
#42=SURFACE_STYLE_USAGE(.BOTH.,#50)
#43=CLOSED_SHELL('',(#51,#52,#53,#54,#55,#56,#57,#58,#59,#60,#61,#62,#63,#64,#65,#66,#67,#68,#69,#70,#71,#72,#73,#74,#75,#76,#77,#78,#79,#80,#81,#82,#83,#84,#85,#86,#87,#88,#89,#90,#91,#92))
#44=PRODUCT_CONTEXT('',#11,'mechanical')
#45=PRODUCT_DEFINITION_FORMATION_WITH_SPECIFIED_SOURCE(' ','NONE',#26,.NOT_KNOWN.)
#46=CARTESIAN_POINT('',(0.0,0.0,0.0))
#47=DIRECTION('',(0.0,0.0,1.0))
#48=DIRECTION('',(1.0,0.0,0.0))
#49= (NAMED_UNIT(#34)LENGTH_UNIT()SI_UNIT($,.METRE.))
#50=SURFACE_SIDE_STYLE('',(#94))
#51=ADVANCED_FACE('691:91',(#95),#96,.F.)
#52=ADVANCED_FACE('691:88',(#97),#98,.F.)
#53=ADVANCED_FACE('691:85',(#99),#100,.F.)
#54=ADVANCED_FACE('691:82',(#101),#102,.F.)
#55=ADVANCED_FACE('691:79',(#103),#104,.F.)
#56=ADVANCED_FACE('691:76',(#105),#106,.F.)
#57=ADVANCED_FACE('691:46',(#107),#108,.F.)
#58=ADVANCED_FACE('691:43',(#109),#110,.F.)
#59=ADVANCED_FACE('691:40',(#111),#112,.F.)
#60=ADVANCED_FACE('691:37',(#113),#114,.F.)
#61=ADVANCED_FACE('691:34',(#115),#116,.F.)
#62=ADVANCED_FACE('691:31',(#117),#118,.F.)
#63=ADVANCED_FACE('691:28',(#119),#120,.F.)
#64=ADVANCED_FACE('691:25',(#121),#122,.F.)
#65=ADVANCED_FACE('691:10',(#123),#124,.T.)
#66=ADVANCED_FACE('691:13',(#125),#126,.T.)
#67=ADVANCED_FACE('691:16',(#127),#128,.T.)
#68=ADVANCED_FACE('691:19',(#129),#130,.T.)
#69=ADVANCED_FACE('691:22',(#131,#132,#133,#134,#135,#136,#137,#138,#139,#140,#141,#142,#143,#144,#145,#146),#147,.T.)
#70=ADVANCED_FACE('691:25',(#148),#149,.F.)
#71=ADVANCED_FACE('691:28',(#150),#151,.F.)
#72=ADVANCED_FACE('691:31',(#152),#153,.F.)
#73=ADVANCED_FACE('691:34',(#154),#155,.F.)
#74=ADVANCED_FACE('691:37',(#156),#157,.F.)
#75=ADVANCED_FACE('691:40',(#158),#159,.F.)
#76=ADVANCED_FACE('691:43',(#160),#161,.F.)
#77=ADVANCED_FACE('691:46',(#162),#163,.F.)
#78=ADVANCED_FACE('691:49',(#164,#165,#166,#167,#168,#169,#170,#171,#172,#173,#174,#175,#176,#177,#178,#179),#180,.F.)
#79=ADVANCED_FACE('691:52',(#181),#182,.T.)
#80=ADVANCED_FACE('691:55',(#183),#184,.T.)
#81=ADVANCED_FACE('691:58',(#185),#186,.T.)
#82=ADVANCED_FACE('691:61',(#187),#188,.T.)
#83=ADVANCED_FACE('691:64',(#189),#190,.T.)
#84=ADVANCED_FACE('691:67',(#191),#192,.T.)
#85=ADVANCED_FACE('691:70',(#193),#194,.T.)
#86=ADVANCED_FACE('691:73',(#195),#196,.T.)
#87=ADVANCED_FACE('691:76',(#197),#198,.F.)
#88=ADVANCED_FACE('691:79',(#199),#200,.F.)
#89=ADVANCED_FACE('691:82',(#201),#202,.F.)
#90=ADVANCED_FACE('691:85',(#203),#204,.F.)
#91=ADVANCED_FACE('691:88',(#205),#206,.F.)
#92=ADVANCED_FACE('691:91',(#207),#208,.F.)
#94=SURFACE_STYLE_FILL_AREA(#209)
#95=FACE_OUTER_BOUND('',#210,.T.)
#96=CYLINDRICAL_SURFACE('',#211,0.0015)
#97=FACE_OUTER_BOUND('',#212,.T.)
#98=CYLINDRICAL_SURFACE('',#213,0.0015)
#99=FACE_OUTER_BOUND('',#214,.T.)
#100=CYLINDRICAL_SURFACE('',#215,0.0015)
#101=FACE_OUTER_BOUND('',#216,.T.)
#102=CYLINDRICAL_SURFACE('',#217,0.0015)
#103=FACE_OUTER_BOUND('',#218,.T.)
#104=CYLINDRICAL_SURFACE('',#219,0.0015)
#105=FACE_OUTER_BOUND('',#220,.T.)
#106=CYLINDRICAL_SURFACE('',#221,0.0015)
#107=FACE_OUTER_BOUND('',#222,.T.)
#108=CYLINDRICAL_SURFACE('',#223,0.0015)
#109=FACE_OUTER_BOUND('',#224,.T.)
#110=CYLINDRICAL_SURFACE('',#225,0.0015)
#111=FACE_OUTER_BOUND('',#226,.T.)
#112=CYLINDRICAL_SURFACE('',#227,0.0015)
#113=FACE_OUTER_BOUND('',#228,.T.)
#114=CYLINDRICAL_SURFACE('',#229,0.0015)
#115=FACE_OUTER_BOUND('',#230,.T.)
#116=CYLINDRICAL_SURFACE('',#231,0.0015)
#117=FACE_OUTER_BOUND('',#232,.T.)
#118=CYLINDRICAL_SURFACE('',#233,0.0015)
#119=FACE_OUTER_BOUND('',#234,.T.)
#120=CYLINDRICAL_SURFACE('',#235,0.0015)
#121=FACE_OUTER_BOUND('',#236,.T.)
#122=CYLINDRICAL_SURFACE('',#237,0.0015)
#123=FACE_OUTER_BOUND('',#238,.T.)
#124=PLANE('',#239)
#125=FACE_OUTER_BOUND('',#240,.T.)
#126=PLANE('',#241)
#127=FACE_OUTER_BOUND('',#242,.T.)
#128=PLANE('',#243)
#129=FACE_OUTER_BOUND('',#244,.T.)
#130=PLANE('',#245)
#131=FACE_BOUND('',#246,.T.)
#132=FACE_BOUND('',#247,.T.)
#133=FACE_BOUND('',#248,.T.)
#134=FACE_BOUND('',#249,.T.)
#135=FACE_BOUND('',#250,.T.)
#136=FACE_BOUND('',#251,.T.)
#137=FACE_BOUND('',#252,.T.)
#138=FACE_BOUND('',#253,.T.)
#139=FACE_BOUND('',#254,.T.)
#140=FACE_BOUND('',#255,.T.)
#141=FACE_OUTER_BOUND('',#256,.T.)
#142=FACE_BOUND('',#257,.T.)
#143=FACE_BOUND('',#258,.T.)
#144=FACE_BOUND('',#259,.T.)
#145=FACE_BOUND('',#260,.T.)
#146=FACE_BOUND('',#261,.T.)
#147=PLANE('',#262)
#148=FACE_OUTER_BOUND('',#263,.T.)
#149=CYLINDRICAL_SURFACE('',#264,0.0015)
#150=FACE_OUTER_BOUND('',#265,.T.)
#151=CYLINDRICAL_SURFACE('',#266,0.0015)
#152=FACE_OUTER_BOUND('',#267,.T.)
#153=CYLINDRICAL_SURFACE('',#268,0.0015)
#154=FACE_OUTER_BOUND('',#269,.T.)
#155=CYLINDRICAL_SURFACE('',#270,0.0015)
#156=FACE_OUTER_BOUND('',#271,.T.)
#157=CYLINDRICAL_SURFACE('',#272,0.0015)
#158=FACE_OUTER_BOUND('',#273,.T.)
#159=CYLINDRICAL_SURFACE('',#274,0.0015)
#160=FACE_OUTER_BOUND('',#275,.T.)
#161=CYLINDRICAL_SURFACE('',#276,0.0015)
#162=FACE_OUTER_BOUND('',#277,.T.)
#163=CYLINDRICAL_SURFACE('',#278,0.0015)
#164=FACE_BOUND('',#279,.T.)
#165=FACE_BOUND('',#280,.T.)
#166=FACE_BOUND('',#281,.T.)
#167=FACE_BOUND('',#282,.T.)
#168=FACE_BOUND('',#283,.T.)
#169=FACE_BOUND('',#284,.T.)
#170=FACE_BOUND('',#285,.T.)
#171=FACE_BOUND('',#286,.T.)
#172=FACE_BOUND('',#287,.T.)
#173=FACE_BOUND('',#288,.T.)
#174=FACE_BOUND('',#289,.T.)
#175=FACE_OUTER_BOUND('',#290,.T.)
#176=FACE_BOUND('',#291,.T.)
#177=FACE_BOUND('',#292,.T.)
#178=FACE_BOUND('',#293,.T.)
#179=FACE_BOUND('',#294,.T.)
#180=PLANE('',#295)
#181=FACE_OUTER_BOUND('',#296,.T.)
#182=PLANE('',#297)
#183=FACE_OUTER_BOUND('',#298,.T.)
#184=PLANE('',#299)
#185=FACE_OUTER_BOUND('',#300,.T.)
#186=PLANE('',#301)
#187=FACE_OUTER_BOUND('',#302,.T.)
#188=PLANE('',#303)
#189=FACE_OUTER_BOUND('',#304,.T.)
#190=PLANE('',#305)
#191=FACE_OUTER_BOUND('',#306,.T.)
#192=PLANE('',#307)
#193=FACE_OUTER_BOUND('',#308,.T.)
#194=PLANE('',#309)
#195=FACE_OUTER_BOUND('',#310,.T.)
#196=PLANE('',#311)
#197=FACE_OUTER_BOUND('',#312,.T.)
#198=CYLINDRICAL_SURFACE('',#313,0.0015)
#199=FACE_OUTER_BOUND('',#314,.T.)
#200=CYLINDRICAL_SURFACE('',#315,0.0015)
#201=FACE_OUTER_BOUND('',#316,.T.)
#202=CYLINDRICAL_SURFACE('',#317,0.0015)
#203=FACE_OUTER_BOUND('',#318,.T.)
#204=CYLINDRICAL_SURFACE('',#319,0.0015)
#205=FACE_OUTER_BOUND('',#320,.T.)
#206=CYLINDRICAL_SURFACE('',#321,0.0015)
#207=FACE_OUTER_BOUND('',#322,.T.)
#208=CYLINDRICAL_SURFACE('',#323,0.0015)
#209=FILL_AREA_STYLE('',(#324))
#210=EDGE_LOOP('',(#325,#326,#327,#328))
#211=AXIS2_PLACEMENT_3D('',#329,#330,#331)
#212=EDGE_LOOP('',(#332,#333,#334,#335))
#213=AXIS2_PLACEMENT_3D('',#336,#337,#338)
#214=EDGE_LOOP('',(#339,#340,#341,#342))
#215=AXIS2_PLACEMENT_3D('',#343,#344,#345)
#216=EDGE_LOOP('',(#346,#347,#348,#349))
#217=AXIS2_PLACEMENT_3D('',#350,#351,#352)
#218=EDGE_LOOP('',(#353,#354,#355,#356))
#219=AXIS2_PLACEMENT_3D('',#357,#358,#359)
#220=EDGE_LOOP('',(#360,#361,#362,#363))
#221=AXIS2_PLACEMENT_3D('',#364,#365,#366)
#222=EDGE_LOOP('',(#367,#368,#369,#370))
#223=AXIS2_PLACEMENT_3D('',#371,#372,#373)
#224=EDGE_LOOP('',(#374,#375,#376,#377))
#225=AXIS2_PLACEMENT_3D('',#378,#379,#380)
#226=EDGE_LOOP('',(#381,#382,#383,#384))
#227=AXIS2_PLACEMENT_3D('',#385,#386,#387)
#228=EDGE_LOOP('',(#388,#389,#390,#391))
#229=AXIS2_PLACEMENT_3D('',#392,#393,#394)
#230=EDGE_LOOP('',(#395,#396,#397,#398))
#231=AXIS2_PLACEMENT_3D('',#399,#400,#401)
#232=EDGE_LOOP('',(#402,#403,#404,#405))
#233=AXIS2_PLACEMENT_3D('',#406,#407,#408)
#234=EDGE_LOOP('',(#409,#410,#411,#412))
#235=AXIS2_PLACEMENT_3D('',#413,#414,#415)
#236=EDGE_LOOP('',(#416,#417,#418,#419))
#237=AXIS2_PLACEMENT_3D('',#420,#421,#422)
#238=EDGE_LOOP('',(#423,#424,#425,#426))
#239=AXIS2_PLACEMENT_3D('',#427,#428,#429)
#240=EDGE_LOOP('',(#430,#431,#432,#433))
#241=AXIS2_PLACEMENT_3D('',#434,#435,#436)
#242=EDGE_LOOP('',(#437,#438,#439,#440))
#243=AXIS2_PLACEMENT_3D('',#441,#442,#443)
#244=EDGE_LOOP('',(#444,#445,#446,#447))
#245=AXIS2_PLACEMENT_3D('',#448,#449,#450)
#246=EDGE_LOOP('',(#451,#452))
#247=EDGE_LOOP('',(#453,#454))
#248=EDGE_LOOP('',(#455,#456))
#249=EDGE_LOOP('',(#457,#458))
#250=EDGE_LOOP('',(#459,#460))
#251=EDGE_LOOP('',(#461,#462))
#252=EDGE_LOOP('',(#463,#464))
#253=EDGE_LOOP('',(#465,#466))
#254=EDGE_LOOP('',(#467,#468))
#255=EDGE_LOOP('',(#469,#470))
#256=EDGE_LOOP('',(#471,#472,#473,#474,#475,#476,#477,#478))
#257=EDGE_LOOP('',(#479,#480))
#258=EDGE_LOOP('',(#481,#482))
#259=EDGE_LOOP('',(#483,#484))
#260=EDGE_LOOP('',(#485,#486))
#261=EDGE_LOOP('',(#487,#488,#489,#490))
#262=AXIS2_PLACEMENT_3D('',#491,#492,#493)
#263=EDGE_LOOP('',(#494,#495,#496,#497))
#264=AXIS2_PLACEMENT_3D('',#498,#499,#500)
#265=EDGE_LOOP('',(#501,#502,#503,#504))
#266=AXIS2_PLACEMENT_3D('',#505,#506,#507)
#267=EDGE_LOOP('',(#508,#509,#510,#511))
#268=AXIS2_PLACEMENT_3D('',#512,#513,#514)
#269=EDGE_LOOP('',(#515,#516,#517,#518))
#270=AXIS2_PLACEMENT_3D('',#519,#520,#521)
#271=EDGE_LOOP('',(#522,#523,#524,#525))
#272=AXIS2_PLACEMENT_3D('',#526,#527,#528)
#273=EDGE_LOOP('',(#529,#530,#531,#532))
#274=AXIS2_PLACEMENT_3D('',#533,#534,#535)
#275=EDGE_LOOP('',(#536,#537,#538,#539))
#276=AXIS2_PLACEMENT_3D('',#540,#541,#542)
#277=EDGE_LOOP('',(#543,#544,#545,#546))
#278=AXIS2_PLACEMENT_3D('',#547,#548,#549)
#279=EDGE_LOOP('',(#550,#551))
#280=EDGE_LOOP('',(#552,#553))
#281=EDGE_LOOP('',(#554,#555))
#282=EDGE_LOOP('',(#556,#557))
#283=EDGE_LOOP('',(#558,#559))
#284=EDGE_LOOP('',(#560,#561))
#285=EDGE_LOOP('',(#562,#563,#564,#565))
#286=EDGE_LOOP('',(#566,#567))
#287=EDGE_LOOP('',(#568,#569))
#288=EDGE_LOOP('',(#570,#571))
#289=EDGE_LOOP('',(#572,#573))
#290=EDGE_LOOP('',(#574,#575,#576,#577,#578,#579,#580,#581))
#291=EDGE_LOOP('',(#582,#583))
#292=EDGE_LOOP('',(#584,#585))
#293=EDGE_LOOP('',(#586,#587))
#294=EDGE_LOOP('',(#588,#589))
#295=AXIS2_PLACEMENT_3D('',#590,#591,#592)
#296=EDGE_LOOP('',(#593,#594,#595,#596))
#297=AXIS2_PLACEMENT_3D('',#597,#598,#599)
#298=EDGE_LOOP('',(#600,#601,#602,#603))
#299=AXIS2_PLACEMENT_3D('',#604,#605,#606)
#300=EDGE_LOOP('',(#607,#608,#609,#610))
#301=AXIS2_PLACEMENT_3D('',#611,#612,#613)
#302=EDGE_LOOP('',(#614,#615,#616,#617))
#303=AXIS2_PLACEMENT_3D('',#618,#619,#620)
#304=EDGE_LOOP('',(#621,#622,#623,#624))
#305=AXIS2_PLACEMENT_3D('',#625,#626,#627)
#306=EDGE_LOOP('',(#628,#629,#630,#631))
#307=AXIS2_PLACEMENT_3D('',#632,#633,#634)
#308=EDGE_LOOP('',(#635,#636,#637,#638))
#309=AXIS2_PLACEMENT_3D('',#639,#640,#641)
#310=EDGE_LOOP('',(#642,#643,#644,#645))
#311=AXIS2_PLACEMENT_3D('',#646,#647,#648)
#312=EDGE_LOOP('',(#649,#650,#651,#652))
#313=AXIS2_PLACEMENT_3D('',#653,#654,#655)
#314=EDGE_LOOP('',(#656,#657,#658,#659))
#315=AXIS2_PLACEMENT_3D('',#660,#661,#662)
#316=EDGE_LOOP('',(#663,#664,#665,#666))
#317=AXIS2_PLACEMENT_3D('',#667,#668,#669)
#318=EDGE_LOOP('',(#670,#671,#672,#673))
#319=AXIS2_PLACEMENT_3D('',#674,#675,#676)
#320=EDGE_LOOP('',(#677,#678,#679,#680))
#321=AXIS2_PLACEMENT_3D('',#681,#682,#683)
#322=EDGE_LOOP('',(#684,#685,#686,#687))
#323=AXIS2_PLACEMENT_3D('',#688,#689,#690)
#324=FILL_AREA_STYLE_COLOUR('',#691)
#325=ORIENTED_EDGE('',*,*,#692,.F.)
#326=ORIENTED_EDGE('',*,*,#693,.T.)
#327=ORIENTED_EDGE('',*,*,#694,.F.)
#328=ORIENTED_EDGE('',*,*,#695,.T.)
#329=CARTESIAN_POINT('',(-0.0205868689468053,-0.00553582933580437,0.125452956737728))
#330=DIRECTION('',(0.0,0.0,1.0))
#331=DIRECTION('',(2.8327492261615E-16,-1.0,0.0))
#332=ORIENTED_EDGE('',*,*,#696,.F.)
#333=ORIENTED_EDGE('',*,*,#697,.T.)
#334=ORIENTED_EDGE('',*,*,#698,.F.)
#335=ORIENTED_EDGE('',*,*,#699,.T.)
#336=CARTESIAN_POINT('',(0.00406313105319467,0.0356653222735612,0.125452956737728))
#337=DIRECTION('',(0.0,0.0,1.0))
#338=DIRECTION('',(2.8327492261615E-16,-1.0,0.0))
#339=ORIENTED_EDGE('',*,*,#700,.F.)
#340=ORIENTED_EDGE('',*,*,#701,.T.)
#341=ORIENTED_EDGE('',*,*,#702,.F.)
#342=ORIENTED_EDGE('',*,*,#703,.T.)
#343=CARTESIAN_POINT('',(-0.0112368689468053,0.0356653222735612,0.125452956737728))
#344=DIRECTION('',(0.0,0.0,1.0))
#345=DIRECTION('',(-2.8327492261615E-16,1.0,0.0))
#346=ORIENTED_EDGE('',*,*,#704,.F.)
#347=ORIENTED_EDGE('',*,*,#705,.T.)
#348=ORIENTED_EDGE('',*,*,#706,.F.)
#349=ORIENTED_EDGE('',*,*,#707,.T.)
#350=CARTESIAN_POINT('',(0.00406313105319469,-0.0467369809451699,0.125452956737728))
#351=DIRECTION('',(0.0,0.0,1.0))
#352=DIRECTION('',(2.8327492261615E-16,-1.0,0.0))
#353=ORIENTED_EDGE('',*,*,#708,.F.)
#354=ORIENTED_EDGE('',*,*,#709,.T.)
#355=ORIENTED_EDGE('',*,*,#710,.F.)
#356=ORIENTED_EDGE('',*,*,#711,.T.)
#357=CARTESIAN_POINT('',(-0.0112368689468053,-0.0467369809451699,0.125452956737728))
#358=DIRECTION('',(0.0,0.0,1.0))
#359=DIRECTION('',(2.8327492261615E-16,-1.0,0.0))
#360=ORIENTED_EDGE('',*,*,#712,.F.)
#361=ORIENTED_EDGE('',*,*,#713,.T.)
#362=ORIENTED_EDGE('',*,*,#714,.F.)
#363=ORIENTED_EDGE('',*,*,#715,.T.)
#364=CARTESIAN_POINT('',(0.0134131310531947,-0.00553582933580436,0.125452956737728))
#365=DIRECTION('',(0.0,0.0,1.0))
#366=DIRECTION('',(2.8327492261615E-16,-1.0,0.0))
#367=ORIENTED_EDGE('',*,*,#716,.F.)
#368=ORIENTED_EDGE('',*,*,#717,.T.)
#369=ORIENTED_EDGE('',*,*,#718,.F.)
#370=ORIENTED_EDGE('',*,*,#719,.T.)
#371=CARTESIAN_POINT('',(0.0134131310531947,-0.0387347478981363,0.125452956737728))
#372=DIRECTION('',(0.0,0.0,-1.0))
#373=DIRECTION('',(-2.8327492261615E-16,1.0,0.0))
#374=ORIENTED_EDGE('',*,*,#720,.F.)
#375=ORIENTED_EDGE('',*,*,#721,.T.)
#376=ORIENTED_EDGE('',*,*,#722,.F.)
#377=ORIENTED_EDGE('',*,*,#723,.T.)
#378=CARTESIAN_POINT('',(0.0134131310531947,-0.0221358293358044,0.125452956737728))
#379=DIRECTION('',(0.0,0.0,-1.0))
#380=DIRECTION('',(-2.8327492261615E-16,1.0,0.0))
#381=ORIENTED_EDGE('',*,*,#724,.F.)
#382=ORIENTED_EDGE('',*,*,#725,.F.)
#383=ORIENTED_EDGE('',*,*,#726,.F.)
#384=ORIENTED_EDGE('',*,*,#727,.T.)
#385=CARTESIAN_POINT('',(0.0134131310531947,0.0110641706641956,0.125452956737728))
#386=DIRECTION('',(0.0,0.0,1.0))
#387=DIRECTION('',(2.8327492261615E-16,-1.0,0.0))
#388=ORIENTED_EDGE('',*,*,#728,.F.)
#389=ORIENTED_EDGE('',*,*,#729,.F.)
#390=ORIENTED_EDGE('',*,*,#730,.F.)
#391=ORIENTED_EDGE('',*,*,#731,.T.)
#392=CARTESIAN_POINT('',(0.0134131310531947,0.0276630892265276,0.125452956737728))
#393=DIRECTION('',(0.0,0.0,1.0))
#394=DIRECTION('',(2.8327492261615E-16,-1.0,0.0))
#395=ORIENTED_EDGE('',*,*,#732,.F.)
#396=ORIENTED_EDGE('',*,*,#733,.T.)
#397=ORIENTED_EDGE('',*,*,#734,.F.)
#398=ORIENTED_EDGE('',*,*,#735,.T.)
#399=CARTESIAN_POINT('',(-0.0205868689468054,0.0276630892265275,0.125452956737728))
#400=DIRECTION('',(0.0,0.0,-1.0))
#401=DIRECTION('',(2.8327492261615E-16,-1.0,0.0))
#402=ORIENTED_EDGE('',*,*,#736,.F.)
#403=ORIENTED_EDGE('',*,*,#737,.T.)
#404=ORIENTED_EDGE('',*,*,#738,.F.)
#405=ORIENTED_EDGE('',*,*,#739,.T.)
#406=CARTESIAN_POINT('',(-0.0205868689468053,0.0110641706641956,0.125452956737728))
#407=DIRECTION('',(0.0,0.0,-1.0))
#408=DIRECTION('',(2.8327492261615E-16,-1.0,0.0))
#409=ORIENTED_EDGE('',*,*,#740,.F.)
#410=ORIENTED_EDGE('',*,*,#741,.F.)
#411=ORIENTED_EDGE('',*,*,#742,.F.)
#412=ORIENTED_EDGE('',*,*,#743,.T.)
#413=CARTESIAN_POINT('',(-0.0205868689468053,-0.0221358293358044,0.125452956737728))
#414=DIRECTION('',(0.0,0.0,1.0))
#415=DIRECTION('',(-2.8327492261615E-16,1.0,0.0))
#416=ORIENTED_EDGE('',*,*,#744,.F.)
#417=ORIENTED_EDGE('',*,*,#745,.F.)
#418=ORIENTED_EDGE('',*,*,#746,.F.)
#419=ORIENTED_EDGE('',*,*,#747,.T.)
#420=CARTESIAN_POINT('',(-0.0205868689468053,-0.0387347478981363,0.125452956737728))
#421=DIRECTION('',(0.0,0.0,1.0))
#422=DIRECTION('',(-2.8327492261615E-16,1.0,0.0))
#423=ORIENTED_EDGE('',*,*,#748,.T.)
#424=ORIENTED_EDGE('',*,*,#749,.F.)
#425=ORIENTED_EDGE('',*,*,#750,.T.)
#426=ORIENTED_EDGE('',*,*,#751,.T.)
#427=CARTESIAN_POINT('',(-0.0115868689468053,-0.00553582933580437,0.125452956737728))
#428=DIRECTION('',(1.0,2.8327492261615E-16,-0.0))
#429=DIRECTION('',(0.0,0.0,1.0))
#430=ORIENTED_EDGE('',*,*,#752,.T.)
#431=ORIENTED_EDGE('',*,*,#753,.F.)
#432=ORIENTED_EDGE('',*,*,#754,.T.)
#433=ORIENTED_EDGE('',*,*,#749,.T.)
#434=CARTESIAN_POINT('',(-0.0035868689468053,-0.0387369809451699,0.125452956737728))
#435=DIRECTION('',(-2.8327492261615E-16,1.0,0.0))
#436=DIRECTION('',(0.0,0.0,1.0))
#437=ORIENTED_EDGE('',*,*,#755,.T.)
#438=ORIENTED_EDGE('',*,*,#756,.F.)
#439=ORIENTED_EDGE('',*,*,#757,.T.)
#440=ORIENTED_EDGE('',*,*,#753,.T.)
#441=CARTESIAN_POINT('',(0.00441313105319469,-0.00553582933580437,0.125452956737728))
#442=DIRECTION('',(-1.0,-2.8327492261615E-16,-0.0))
#443=DIRECTION('',(0.0,0.0,-1.0))
#444=ORIENTED_EDGE('',*,*,#758,.T.)
#445=ORIENTED_EDGE('',*,*,#751,.F.)
#446=ORIENTED_EDGE('',*,*,#759,.T.)
#447=ORIENTED_EDGE('',*,*,#756,.T.)
#448=CARTESIAN_POINT('',(-0.00358686894680532,0.0276653222735612,0.125452956737728))
#449=DIRECTION('',(2.8327492261615E-16,-1.0,0.0))
#450=DIRECTION('',(0.0,0.0,-1.0))
#451=ORIENTED_EDGE('',*,*,#695,.F.)
#452=ORIENTED_EDGE('',*,*,#760,.F.)
#453=ORIENTED_EDGE('',*,*,#699,.F.)
#454=ORIENTED_EDGE('',*,*,#761,.F.)
#455=ORIENTED_EDGE('',*,*,#703,.F.)
#456=ORIENTED_EDGE('',*,*,#762,.F.)
#457=ORIENTED_EDGE('',*,*,#707,.F.)
#458=ORIENTED_EDGE('',*,*,#763,.F.)
#459=ORIENTED_EDGE('',*,*,#711,.F.)
#460=ORIENTED_EDGE('',*,*,#764,.F.)
#461=ORIENTED_EDGE('',*,*,#715,.F.)
#462=ORIENTED_EDGE('',*,*,#765,.F.)
#463=ORIENTED_EDGE('',*,*,#747,.F.)
#464=ORIENTED_EDGE('',*,*,#766,.F.)
#465=ORIENTED_EDGE('',*,*,#767,.F.)
#466=ORIENTED_EDGE('',*,*,#737,.F.)
#467=ORIENTED_EDGE('',*,*,#731,.F.)
#468=ORIENTED_EDGE('',*,*,#768,.F.)
#469=ORIENTED_EDGE('',*,*,#769,.F.)
#470=ORIENTED_EDGE('',*,*,#721,.F.)
#471=ORIENTED_EDGE('',*,*,#770,.F.)
#472=ORIENTED_EDGE('',*,*,#771,.F.)
#473=ORIENTED_EDGE('',*,*,#772,.F.)
#474=ORIENTED_EDGE('',*,*,#773,.F.)
#475=ORIENTED_EDGE('',*,*,#774,.F.)
#476=ORIENTED_EDGE('',*,*,#775,.F.)
#477=ORIENTED_EDGE('',*,*,#776,.F.)
#478=ORIENTED_EDGE('',*,*,#777,.F.)
#479=ORIENTED_EDGE('',*,*,#778,.F.)
#480=ORIENTED_EDGE('',*,*,#717,.F.)
#481=ORIENTED_EDGE('',*,*,#727,.F.)
#482=ORIENTED_EDGE('',*,*,#779,.F.)
#483=ORIENTED_EDGE('',*,*,#780,.F.)
#484=ORIENTED_EDGE('',*,*,#733,.F.)
#485=ORIENTED_EDGE('',*,*,#743,.F.)
#486=ORIENTED_EDGE('',*,*,#781,.F.)
#487=ORIENTED_EDGE('',*,*,#748,.F.)
#488=ORIENTED_EDGE('',*,*,#758,.F.)
#489=ORIENTED_EDGE('',*,*,#755,.F.)
#490=ORIENTED_EDGE('',*,*,#752,.F.)
#491=CARTESIAN_POINT('',(0.00874536410022832,-0.00553582933580437,0.130452956737728))
#492=DIRECTION('',(0.0,0.0,1.0))
#493=DIRECTION('',(2.8327492261615E-16,-1.0,0.0))
#494=ORIENTED_EDGE('',*,*,#744,.T.)
#495=ORIENTED_EDGE('',*,*,#766,.T.)
#496=ORIENTED_EDGE('',*,*,#746,.T.)
#497=ORIENTED_EDGE('',*,*,#782,.F.)
#498=CARTESIAN_POINT('',(-0.0205868689468053,-0.0387347478981363,0.125452956737728))
#499=DIRECTION('',(0.0,0.0,1.0))
#500=DIRECTION('',(-2.8327492261615E-16,1.0,0.0))
#501=ORIENTED_EDGE('',*,*,#740,.T.)
#502=ORIENTED_EDGE('',*,*,#781,.T.)
#503=ORIENTED_EDGE('',*,*,#742,.T.)
#504=ORIENTED_EDGE('',*,*,#783,.F.)
#505=CARTESIAN_POINT('',(-0.0205868689468053,-0.0221358293358044,0.125452956737728))
#506=DIRECTION('',(0.0,0.0,1.0))
#507=DIRECTION('',(-2.8327492261615E-16,1.0,0.0))
#508=ORIENTED_EDGE('',*,*,#736,.T.)
#509=ORIENTED_EDGE('',*,*,#784,.T.)
#510=ORIENTED_EDGE('',*,*,#738,.T.)
#511=ORIENTED_EDGE('',*,*,#767,.T.)
#512=CARTESIAN_POINT('',(-0.0205868689468053,0.0110641706641956,0.125452956737728))
#513=DIRECTION('',(0.0,0.0,-1.0))
#514=DIRECTION('',(2.8327492261615E-16,-1.0,0.0))
#515=ORIENTED_EDGE('',*,*,#732,.T.)
#516=ORIENTED_EDGE('',*,*,#785,.T.)
#517=ORIENTED_EDGE('',*,*,#734,.T.)
#518=ORIENTED_EDGE('',*,*,#780,.T.)
#519=CARTESIAN_POINT('',(-0.0205868689468054,0.0276630892265275,0.125452956737728))
#520=DIRECTION('',(0.0,0.0,-1.0))
#521=DIRECTION('',(2.8327492261615E-16,-1.0,0.0))
#522=ORIENTED_EDGE('',*,*,#728,.T.)
#523=ORIENTED_EDGE('',*,*,#768,.T.)
#524=ORIENTED_EDGE('',*,*,#730,.T.)
#525=ORIENTED_EDGE('',*,*,#786,.F.)
#526=CARTESIAN_POINT('',(0.0134131310531947,0.0276630892265276,0.125452956737728))
#527=DIRECTION('',(0.0,0.0,1.0))
#528=DIRECTION('',(2.8327492261615E-16,-1.0,0.0))
#529=ORIENTED_EDGE('',*,*,#724,.T.)
#530=ORIENTED_EDGE('',*,*,#779,.T.)
#531=ORIENTED_EDGE('',*,*,#726,.T.)
#532=ORIENTED_EDGE('',*,*,#787,.F.)
#533=CARTESIAN_POINT('',(0.0134131310531947,0.0110641706641956,0.125452956737728))
#534=DIRECTION('',(0.0,0.0,1.0))
#535=DIRECTION('',(2.8327492261615E-16,-1.0,0.0))
#536=ORIENTED_EDGE('',*,*,#720,.T.)
#537=ORIENTED_EDGE('',*,*,#788,.T.)
#538=ORIENTED_EDGE('',*,*,#722,.T.)
#539=ORIENTED_EDGE('',*,*,#769,.T.)
#540=CARTESIAN_POINT('',(0.0134131310531947,-0.0221358293358044,0.125452956737728))
#541=DIRECTION('',(0.0,0.0,-1.0))
#542=DIRECTION('',(-2.8327492261615E-16,1.0,0.0))
#543=ORIENTED_EDGE('',*,*,#716,.T.)
#544=ORIENTED_EDGE('',*,*,#789,.T.)
#545=ORIENTED_EDGE('',*,*,#718,.T.)
#546=ORIENTED_EDGE('',*,*,#778,.T.)
#547=CARTESIAN_POINT('',(0.0134131310531947,-0.0387347478981363,0.125452956737728))
#548=DIRECTION('',(0.0,0.0,-1.0))
#549=DIRECTION('',(-2.8327492261615E-16,1.0,0.0))
#550=ORIENTED_EDGE('',*,*,#790,.F.)
#551=ORIENTED_EDGE('',*,*,#693,.F.)
#552=ORIENTED_EDGE('',*,*,#791,.F.)
#553=ORIENTED_EDGE('',*,*,#697,.F.)
#554=ORIENTED_EDGE('',*,*,#792,.F.)
#555=ORIENTED_EDGE('',*,*,#701,.F.)
#556=ORIENTED_EDGE('',*,*,#793,.F.)
#557=ORIENTED_EDGE('',*,*,#705,.F.)
#558=ORIENTED_EDGE('',*,*,#794,.F.)
#559=ORIENTED_EDGE('',*,*,#709,.F.)
#560=ORIENTED_EDGE('',*,*,#795,.F.)
#561=ORIENTED_EDGE('',*,*,#713,.F.)
#562=ORIENTED_EDGE('',*,*,#750,.F.)
#563=ORIENTED_EDGE('',*,*,#754,.F.)
#564=ORIENTED_EDGE('',*,*,#757,.F.)
#565=ORIENTED_EDGE('',*,*,#759,.F.)
#566=ORIENTED_EDGE('',*,*,#725,.T.)
#567=ORIENTED_EDGE('',*,*,#787,.T.)
#568=ORIENTED_EDGE('',*,*,#723,.F.)
#569=ORIENTED_EDGE('',*,*,#788,.F.)
#570=ORIENTED_EDGE('',*,*,#719,.F.)
#571=ORIENTED_EDGE('',*,*,#789,.F.)
#572=ORIENTED_EDGE('',*,*,#729,.T.)
#573=ORIENTED_EDGE('',*,*,#786,.T.)
#574=ORIENTED_EDGE('',*,*,#796,.F.)
#575=ORIENTED_EDGE('',*,*,#797,.F.)
#576=ORIENTED_EDGE('',*,*,#798,.F.)
#577=ORIENTED_EDGE('',*,*,#799,.F.)
#578=ORIENTED_EDGE('',*,*,#800,.T.)
#579=ORIENTED_EDGE('',*,*,#801,.F.)
#580=ORIENTED_EDGE('',*,*,#802,.F.)
#581=ORIENTED_EDGE('',*,*,#803,.F.)
#582=ORIENTED_EDGE('',*,*,#735,.F.)
#583=ORIENTED_EDGE('',*,*,#785,.F.)
#584=ORIENTED_EDGE('',*,*,#745,.T.)
#585=ORIENTED_EDGE('',*,*,#782,.T.)
#586=ORIENTED_EDGE('',*,*,#739,.F.)
#587=ORIENTED_EDGE('',*,*,#784,.F.)
#588=ORIENTED_EDGE('',*,*,#741,.T.)
#589=ORIENTED_EDGE('',*,*,#783,.T.)
#590=CARTESIAN_POINT('',(0.00874536410022832,-0.00553582933580437,0.125452956737728))
#591=DIRECTION('',(0.0,0.0,1.0))
#592=DIRECTION('',(2.8327492261615E-16,-1.0,0.0))
#593=ORIENTED_EDGE('',*,*,#804,.T.)
#594=ORIENTED_EDGE('',*,*,#770,.T.)
#595=ORIENTED_EDGE('',*,*,#805,.F.)
#596=ORIENTED_EDGE('',*,*,#797,.T.)
#597=CARTESIAN_POINT('',(0.0137631310531947,-0.0474869809451699,0.125452956737728))
#598=DIRECTION('',(0.674645670629838,-0.738141733747941,0.0))
#599=DIRECTION('',(0.738141733747941,0.674645670629838,0.0))
#600=ORIENTED_EDGE('',*,*,#805,.T.)
#601=ORIENTED_EDGE('',*,*,#777,.T.)
#602=ORIENTED_EDGE('',*,*,#806,.F.)
#603=ORIENTED_EDGE('',*,*,#798,.T.)
#604=CARTESIAN_POINT('',(-0.0035868689468053,-0.0517369809451699,0.125452956737728))
#605=DIRECTION('',(2.8327492261615E-16,-1.0,0.0))
#606=DIRECTION('',(1.0,2.8327492261615E-16,0.0))
#607=ORIENTED_EDGE('',*,*,#806,.T.)
#608=ORIENTED_EDGE('',*,*,#776,.T.)
#609=ORIENTED_EDGE('',*,*,#807,.F.)
#610=ORIENTED_EDGE('',*,*,#799,.T.)
#611=CARTESIAN_POINT('',(-0.0209368689468053,-0.0474869809451699,0.125452956737728))
#612=DIRECTION('',(-0.674645670629837,-0.738141733747942,0.0))
#613=DIRECTION('',(0.738141733747942,-0.674645670629837,0.0))
#614=ORIENTED_EDGE('',*,*,#807,.T.)
#615=ORIENTED_EDGE('',*,*,#775,.T.)
#616=ORIENTED_EDGE('',*,*,#808,.F.)
#617=ORIENTED_EDGE('',*,*,#800,.F.)
#618=CARTESIAN_POINT('',(-0.0255868689468053,-0.00553582933580438,0.125452956737728))
#619=DIRECTION('',(-1.0,-2.8327492261615E-16,0.0))
#620=DIRECTION('',(2.8327492261615E-16,-1.0,0.0))
#621=ORIENTED_EDGE('',*,*,#808,.T.)
#622=ORIENTED_EDGE('',*,*,#774,.T.)
#623=ORIENTED_EDGE('',*,*,#809,.F.)
#624=ORIENTED_EDGE('',*,*,#801,.T.)
#625=CARTESIAN_POINT('',(-0.0209368689468053,0.0364153222735612,0.125452956737728))
#626=DIRECTION('',(-0.674645670629838,0.738141733747941,0.0))
#627=DIRECTION('',(-0.738141733747941,-0.674645670629838,0.0))
#628=ORIENTED_EDGE('',*,*,#809,.T.)
#629=ORIENTED_EDGE('',*,*,#773,.T.)
#630=ORIENTED_EDGE('',*,*,#810,.F.)
#631=ORIENTED_EDGE('',*,*,#802,.T.)
#632=CARTESIAN_POINT('',(-0.00358686894680533,0.0406653222735612,0.125452956737728))
#633=DIRECTION('',(-2.8327492261615E-16,1.0,0.0))
#634=DIRECTION('',(-1.0,-2.8327492261615E-16,0.0))
#635=ORIENTED_EDGE('',*,*,#810,.T.)
#636=ORIENTED_EDGE('',*,*,#772,.T.)
#637=ORIENTED_EDGE('',*,*,#811,.F.)
#638=ORIENTED_EDGE('',*,*,#803,.T.)
#639=CARTESIAN_POINT('',(0.0137631310531947,0.0364153222735612,0.125452956737728))
#640=DIRECTION('',(0.674645670629837,0.738141733747942,0.0))
#641=DIRECTION('',(-0.738141733747942,0.674645670629837,0.0))
#642=ORIENTED_EDGE('',*,*,#811,.T.)
#643=ORIENTED_EDGE('',*,*,#771,.T.)
#644=ORIENTED_EDGE('',*,*,#804,.F.)
#645=ORIENTED_EDGE('',*,*,#796,.T.)
#646=CARTESIAN_POINT('',(0.0184131310531947,-0.00553582933580436,0.125452956737728))
#647=DIRECTION('',(1.0,2.8327492261615E-16,0.0))
#648=DIRECTION('',(-2.8327492261615E-16,1.0,0.0))
#649=ORIENTED_EDGE('',*,*,#712,.T.)
#650=ORIENTED_EDGE('',*,*,#765,.T.)
#651=ORIENTED_EDGE('',*,*,#714,.T.)
#652=ORIENTED_EDGE('',*,*,#795,.T.)
#653=CARTESIAN_POINT('',(0.0134131310531947,-0.00553582933580436,0.125452956737728))
#654=DIRECTION('',(0.0,0.0,1.0))
#655=DIRECTION('',(2.8327492261615E-16,-1.0,0.0))
#656=ORIENTED_EDGE('',*,*,#708,.T.)
#657=ORIENTED_EDGE('',*,*,#764,.T.)
#658=ORIENTED_EDGE('',*,*,#710,.T.)
#659=ORIENTED_EDGE('',*,*,#794,.T.)
#660=CARTESIAN_POINT('',(-0.0112368689468053,-0.0467369809451699,0.125452956737728))
#661=DIRECTION('',(0.0,0.0,1.0))
#662=DIRECTION('',(2.8327492261615E-16,-1.0,0.0))
#663=ORIENTED_EDGE('',*,*,#704,.T.)
#664=ORIENTED_EDGE('',*,*,#763,.T.)
#665=ORIENTED_EDGE('',*,*,#706,.T.)
#666=ORIENTED_EDGE('',*,*,#793,.T.)
#667=CARTESIAN_POINT('',(0.00406313105319469,-0.0467369809451699,0.125452956737728))
#668=DIRECTION('',(0.0,0.0,1.0))
#669=DIRECTION('',(2.8327492261615E-16,-1.0,0.0))
#670=ORIENTED_EDGE('',*,*,#700,.T.)
#671=ORIENTED_EDGE('',*,*,#762,.T.)
#672=ORIENTED_EDGE('',*,*,#702,.T.)
#673=ORIENTED_EDGE('',*,*,#792,.T.)
#674=CARTESIAN_POINT('',(-0.0112368689468053,0.0356653222735612,0.125452956737728))
#675=DIRECTION('',(0.0,0.0,1.0))
#676=DIRECTION('',(-2.8327492261615E-16,1.0,0.0))
#677=ORIENTED_EDGE('',*,*,#696,.T.)
#678=ORIENTED_EDGE('',*,*,#761,.T.)
#679=ORIENTED_EDGE('',*,*,#698,.T.)
#680=ORIENTED_EDGE('',*,*,#791,.T.)
#681=CARTESIAN_POINT('',(0.00406313105319467,0.0356653222735612,0.125452956737728))
#682=DIRECTION('',(0.0,0.0,1.0))
#683=DIRECTION('',(2.8327492261615E-16,-1.0,0.0))
#684=ORIENTED_EDGE('',*,*,#692,.T.)
#685=ORIENTED_EDGE('',*,*,#760,.T.)
#686=ORIENTED_EDGE('',*,*,#694,.T.)
#687=ORIENTED_EDGE('',*,*,#790,.T.)
#688=CARTESIAN_POINT('',(-0.0205868689468053,-0.00553582933580437,0.125452956737728))
#689=DIRECTION('',(0.0,0.0,1.0))
#690=DIRECTION('',(2.8327492261615E-16,-1.0,0.0))
#691=COLOUR_RGB('',1.0,1.0,1.0)
#692=EDGE_CURVE('',#812,#813,#814,.T.)
#693=EDGE_CURVE('691:220',#812,#815,#816,.F.)
#694=EDGE_CURVE('',#817,#815,#818,.T.)
#695=EDGE_CURVE('691:130',#817,#813,#819,.T.)
#696=EDGE_CURVE('',#820,#821,#822,.T.)
#697=EDGE_CURVE('691:223',#820,#823,#824,.F.)
#698=EDGE_CURVE('',#825,#823,#826,.T.)
#699=EDGE_CURVE('691:133',#825,#821,#827,.T.)
#700=EDGE_CURVE('',#828,#829,#830,.T.)
#701=EDGE_CURVE('691:226',#828,#831,#832,.F.)
#702=EDGE_CURVE('',#833,#831,#834,.T.)
#703=EDGE_CURVE('691:136',#833,#829,#835,.T.)
#704=EDGE_CURVE('',#836,#837,#838,.T.)
#705=EDGE_CURVE('691:229',#836,#839,#840,.F.)
#706=EDGE_CURVE('',#841,#839,#842,.T.)
#707=EDGE_CURVE('691:139',#841,#837,#843,.T.)
#708=EDGE_CURVE('',#844,#845,#846,.T.)
#709=EDGE_CURVE('691:232',#844,#847,#848,.F.)
#710=EDGE_CURVE('',#849,#847,#850,.T.)
#711=EDGE_CURVE('691:142',#849,#845,#851,.T.)
#712=EDGE_CURVE('',#852,#853,#854,.T.)
#713=EDGE_CURVE('691:235',#852,#855,#856,.F.)
#714=EDGE_CURVE('',#857,#855,#858,.T.)
#715=EDGE_CURVE('691:145',#857,#853,#859,.T.)
#716=EDGE_CURVE('',#860,#861,#862,.T.)
#717=EDGE_CURVE('691:184',#860,#863,#864,.F.)
#718=EDGE_CURVE('',#865,#863,#866,.T.)
#719=EDGE_CURVE('691:217',#865,#861,#867,.T.)
#720=EDGE_CURVE('',#868,#869,#870,.T.)
#721=EDGE_CURVE('691:157',#868,#871,#872,.F.)
#722=EDGE_CURVE('',#873,#871,#874,.T.)
#723=EDGE_CURVE('691:214',#873,#869,#875,.T.)
#724=EDGE_CURVE('',#876,#877,#878,.T.)
#725=EDGE_CURVE('691:211',#879,#876,#880,.T.)
#726=EDGE_CURVE('',#881,#879,#882,.T.)
#727=EDGE_CURVE('691:187',#881,#877,#883,.F.)
#728=EDGE_CURVE('',#884,#885,#886,.T.)
#729=EDGE_CURVE('691:208',#887,#884,#888,.T.)
#730=EDGE_CURVE('',#889,#887,#890,.T.)
#731=EDGE_CURVE('691:154',#889,#885,#891,.F.)
#732=EDGE_CURVE('',#892,#893,#894,.T.)
#733=EDGE_CURVE('691:190',#892,#895,#896,.F.)
#734=EDGE_CURVE('',#897,#895,#898,.T.)
#735=EDGE_CURVE('691:205',#897,#893,#899,.T.)
#736=EDGE_CURVE('',#900,#901,#902,.T.)
#737=EDGE_CURVE('691:151',#900,#903,#904,.F.)
#738=EDGE_CURVE('',#905,#903,#906,.T.)
#739=EDGE_CURVE('691:202',#905,#901,#907,.T.)
#740=EDGE_CURVE('',#908,#909,#910,.T.)
#741=EDGE_CURVE('691:199',#911,#908,#912,.T.)
#742=EDGE_CURVE('',#913,#911,#914,.T.)
#743=EDGE_CURVE('691:193',#913,#909,#915,.F.)
#744=EDGE_CURVE('',#916,#917,#918,.T.)
#745=EDGE_CURVE('691:196',#919,#916,#920,.T.)
#746=EDGE_CURVE('',#921,#919,#922,.T.)
#747=EDGE_CURVE('691:148',#921,#917,#923,.F.)
#748=EDGE_CURVE('691:94',#924,#925,#926,.T.)
#749=EDGE_CURVE('691:97',#927,#925,#928,.T.)
#750=EDGE_CURVE('691:100',#927,#929,#930,.T.)
#751=EDGE_CURVE('691:103',#929,#924,#931,.T.)
#752=EDGE_CURVE('691:106',#925,#932,#933,.T.)
#753=EDGE_CURVE('691:109',#934,#932,#935,.T.)
#754=EDGE_CURVE('691:112',#934,#927,#936,.T.)
#755=EDGE_CURVE('691:115',#932,#937,#938,.T.)
#756=EDGE_CURVE('691:118',#939,#937,#940,.T.)
#757=EDGE_CURVE('691:121',#939,#934,#941,.T.)
#758=EDGE_CURVE('691:124',#937,#924,#942,.T.)
#759=EDGE_CURVE('691:127',#929,#939,#943,.T.)
#760=EDGE_CURVE('691:130',#813,#817,#944,.T.)
#761=EDGE_CURVE('691:133',#821,#825,#945,.T.)
#762=EDGE_CURVE('691:136',#829,#833,#946,.T.)
#763=EDGE_CURVE('691:139',#837,#841,#947,.T.)
#764=EDGE_CURVE('691:142',#845,#849,#948,.T.)
#765=EDGE_CURVE('691:145',#853,#857,#949,.T.)
#766=EDGE_CURVE('691:148',#917,#921,#950,.F.)
#767=EDGE_CURVE('691:151',#903,#900,#951,.F.)
#768=EDGE_CURVE('691:154',#885,#889,#952,.F.)
#769=EDGE_CURVE('691:157',#871,#868,#953,.F.)
#770=EDGE_CURVE('691:160',#954,#955,#956,.F.)
#771=EDGE_CURVE('691:163',#957,#954,#958,.F.)
#772=EDGE_CURVE('691:166',#959,#957,#960,.F.)
#773=EDGE_CURVE('691:169',#961,#959,#962,.F.)
#774=EDGE_CURVE('691:172',#963,#961,#964,.F.)
#775=EDGE_CURVE('691:175',#965,#963,#966,.F.)
#776=EDGE_CURVE('691:178',#967,#965,#968,.F.)
#777=EDGE_CURVE('691:181',#955,#967,#969,.F.)
#778=EDGE_CURVE('691:184',#863,#860,#970,.F.)
#779=EDGE_CURVE('691:187',#877,#881,#971,.F.)
#780=EDGE_CURVE('691:190',#895,#892,#972,.F.)
#781=EDGE_CURVE('691:193',#909,#913,#973,.F.)
#782=EDGE_CURVE('691:196',#916,#919,#974,.T.)
#783=EDGE_CURVE('691:199',#908,#911,#975,.T.)
#784=EDGE_CURVE('691:202',#901,#905,#976,.T.)
#785=EDGE_CURVE('691:205',#893,#897,#977,.T.)
#786=EDGE_CURVE('691:208',#884,#887,#978,.T.)
#787=EDGE_CURVE('691:211',#876,#879,#979,.T.)
#788=EDGE_CURVE('691:214',#869,#873,#980,.T.)
#789=EDGE_CURVE('691:217',#861,#865,#981,.T.)
#790=EDGE_CURVE('691:220',#815,#812,#982,.F.)
#791=EDGE_CURVE('691:223',#823,#820,#983,.F.)
#792=EDGE_CURVE('691:226',#831,#828,#984,.F.)
#793=EDGE_CURVE('691:229',#839,#836,#985,.F.)
#794=EDGE_CURVE('691:232',#847,#844,#986,.F.)
#795=EDGE_CURVE('691:235',#855,#852,#987,.F.)
#796=EDGE_CURVE('691:238',#988,#989,#990,.T.)
#797=EDGE_CURVE('691:241',#991,#988,#992,.T.)
#798=EDGE_CURVE('691:244',#993,#991,#994,.T.)
#799=EDGE_CURVE('691:247',#995,#993,#996,.T.)
#800=EDGE_CURVE('691:250',#995,#997,#998,.T.)
#801=EDGE_CURVE('691:253',#999,#997,#1000,.T.)
#802=EDGE_CURVE('691:256',#1001,#999,#1002,.T.)
#803=EDGE_CURVE('691:259',#989,#1001,#1003,.T.)
#804=EDGE_CURVE('691:262',#988,#954,#1004,.T.)
#805=EDGE_CURVE('691:265',#991,#955,#1005,.T.)
#806=EDGE_CURVE('691:268',#993,#967,#1006,.T.)
#807=EDGE_CURVE('691:271',#995,#965,#1007,.T.)
#808=EDGE_CURVE('691:274',#997,#963,#1008,.T.)
#809=EDGE_CURVE('691:277',#999,#961,#1009,.T.)
#810=EDGE_CURVE('691:280',#1001,#959,#1010,.T.)
#811=EDGE_CURVE('691:283',#989,#957,#1011,.T.)
#812=VERTEX_POINT('',#1012)
#813=VERTEX_POINT('',#1013)
#814=LINE('',#1014,#1015)
#815=VERTEX_POINT('',#1016)
#816=CIRCLE('',#1017,0.0015)
#817=VERTEX_POINT('',#1018)
#818=LINE('',#1019,#1020)
#819=CIRCLE('',#1021,0.0015)
#820=VERTEX_POINT('',#1022)
#821=VERTEX_POINT('',#1023)
#822=LINE('',#1024,#1025)
#823=VERTEX_POINT('',#1026)
#824=CIRCLE('',#1027,0.0015)
#825=VERTEX_POINT('',#1028)
#826=LINE('',#1029,#1030)
#827=CIRCLE('',#1031,0.0015)
#828=VERTEX_POINT('',#1032)
#829=VERTEX_POINT('',#1033)
#830=LINE('',#1034,#1035)
#831=VERTEX_POINT('',#1036)
#832=CIRCLE('',#1037,0.0015)
#833=VERTEX_POINT('',#1038)
#834=LINE('',#1039,#1040)
#835=CIRCLE('',#1041,0.0015)
#836=VERTEX_POINT('',#1042)
#837=VERTEX_POINT('',#1043)
#838=LINE('',#1044,#1045)
#839=VERTEX_POINT('',#1046)
#840=CIRCLE('',#1047,0.0015)
#841=VERTEX_POINT('',#1048)
#842=LINE('',#1049,#1050)
#843=CIRCLE('',#1051,0.0015)
#844=VERTEX_POINT('',#1052)
#845=VERTEX_POINT('',#1053)
#846=LINE('',#1054,#1055)
#847=VERTEX_POINT('',#1056)
#848=CIRCLE('',#1057,0.0015)
#849=VERTEX_POINT('',#1058)
#850=LINE('',#1059,#1060)
#851=CIRCLE('',#1061,0.0015)
#852=VERTEX_POINT('',#1062)
#853=VERTEX_POINT('',#1063)
#854=LINE('',#1064,#1065)
#855=VERTEX_POINT('',#1066)
#856=CIRCLE('',#1067,0.0015)
#857=VERTEX_POINT('',#1068)
#858=LINE('',#1069,#1070)
#859=CIRCLE('',#1071,0.0015)
#860=VERTEX_POINT('',#1072)
#861=VERTEX_POINT('',#1073)
#862=LINE('',#1074,#1075)
#863=VERTEX_POINT('',#1076)
#864=CIRCLE('',#1077,0.0015)
#865=VERTEX_POINT('',#1078)
#866=LINE('',#1079,#1080)
#867=CIRCLE('',#1081,0.0015)
#868=VERTEX_POINT('',#1082)
#869=VERTEX_POINT('',#1083)
#870=LINE('',#1084,#1085)
#871=VERTEX_POINT('',#1086)
#872=CIRCLE('',#1087,0.0015)
#873=VERTEX_POINT('',#1088)
#874=LINE('',#1089,#1090)
#875=CIRCLE('',#1091,0.0015)
#876=VERTEX_POINT('',#1092)
#877=VERTEX_POINT('',#1093)
#878=LINE('',#1094,#1095)
#879=VERTEX_POINT('',#1096)
#880=CIRCLE('',#1097,0.0015)
#881=VERTEX_POINT('',#1098)
#882=LINE('',#1099,#1100)
#883=CIRCLE('',#1101,0.0015)
#884=VERTEX_POINT('',#1102)
#885=VERTEX_POINT('',#1103)
#886=LINE('',#1104,#1105)
#887=VERTEX_POINT('',#1106)
#888=CIRCLE('',#1107,0.0015)
#889=VERTEX_POINT('',#1108)
#890=LINE('',#1109,#1110)
#891=CIRCLE('',#1111,0.0015)
#892=VERTEX_POINT('',#1112)
#893=VERTEX_POINT('',#1113)
#894=LINE('',#1114,#1115)
#895=VERTEX_POINT('',#1116)
#896=CIRCLE('',#1117,0.0015)
#897=VERTEX_POINT('',#1118)
#898=LINE('',#1119,#1120)
#899=CIRCLE('',#1121,0.0015)
#900=VERTEX_POINT('',#1122)
#901=VERTEX_POINT('',#1123)
#902=LINE('',#1124,#1125)
#903=VERTEX_POINT('',#1126)
#904=CIRCLE('',#1127,0.0015)
#905=VERTEX_POINT('',#1128)
#906=LINE('',#1129,#1130)
#907=CIRCLE('',#1131,0.0015)
#908=VERTEX_POINT('',#1132)
#909=VERTEX_POINT('',#1133)
#910=LINE('',#1134,#1135)
#911=VERTEX_POINT('',#1136)
#912=CIRCLE('',#1137,0.0015)
#913=VERTEX_POINT('',#1138)
#914=LINE('',#1139,#1140)
#915=CIRCLE('',#1141,0.0015)
#916=VERTEX_POINT('',#1142)
#917=VERTEX_POINT('',#1143)
#918=LINE('',#1144,#1145)
#919=VERTEX_POINT('',#1146)
#920=CIRCLE('',#1147,0.0015)
#921=VERTEX_POINT('',#1148)
#922=LINE('',#1149,#1150)
#923=CIRCLE('',#1151,0.0015)
#924=VERTEX_POINT('',#1152)
#925=VERTEX_POINT('',#1153)
#926=LINE('',#1154,#1155)
#927=VERTEX_POINT('',#1156)
#928=LINE('',#1157,#1158)
#929=VERTEX_POINT('',#1159)
#930=LINE('',#1160,#1161)
#931=LINE('',#1162,#1163)
#932=VERTEX_POINT('',#1164)
#933=LINE('',#1165,#1166)
#934=VERTEX_POINT('',#1167)
#935=LINE('',#1168,#1169)
#936=LINE('',#1170,#1171)
#937=VERTEX_POINT('',#1172)
#938=LINE('',#1173,#1174)
#939=VERTEX_POINT('',#1175)
#940=LINE('',#1176,#1177)
#941=LINE('',#1178,#1179)
#942=LINE('',#1180,#1181)
#943=LINE('',#1182,#1183)
#944=CIRCLE('',#1184,0.0015)
#945=CIRCLE('',#1185,0.0015)
#946=CIRCLE('',#1186,0.0015)
#947=CIRCLE('',#1187,0.0015)
#948=CIRCLE('',#1188,0.0015)
#949=CIRCLE('',#1189,0.0015)
#950=CIRCLE('',#1190,0.0015)
#951=CIRCLE('',#1191,0.0015)
#952=CIRCLE('',#1192,0.0015)
#953=CIRCLE('',#1193,0.0015)
#954=VERTEX_POINT('',#1194)
#955=VERTEX_POINT('',#1195)
#956=LINE('',#1196,#1197)
#957=VERTEX_POINT('',#1198)
#958=LINE('',#1199,#1200)
#959=VERTEX_POINT('',#1201)
#960=LINE('',#1202,#1203)
#961=VERTEX_POINT('',#1204)
#962=LINE('',#1205,#1206)
#963=VERTEX_POINT('',#1207)
#964=LINE('',#1208,#1209)
#965=VERTEX_POINT('',#1210)
#966=LINE('',#1211,#1212)
#967=VERTEX_POINT('',#1213)
#968=LINE('',#1214,#1215)
#969=LINE('',#1216,#1217)
#970=CIRCLE('',#1218,0.0015)
#971=CIRCLE('',#1219,0.0015)
#972=CIRCLE('',#1220,0.0015)
#973=CIRCLE('',#1221,0.0015)
#974=CIRCLE('',#1222,0.0015)
#975=CIRCLE('',#1223,0.0015)
#976=CIRCLE('',#1224,0.0015)
#977=CIRCLE('',#1225,0.0015)
#978=CIRCLE('',#1226,0.0015)
#979=CIRCLE('',#1227,0.0015)
#980=CIRCLE('',#1228,0.0015)
#981=CIRCLE('',#1229,0.0015)
#982=CIRCLE('',#1230,0.0015)
#983=CIRCLE('',#1231,0.0015)
#984=CIRCLE('',#1232,0.0015)
#985=CIRCLE('',#1233,0.0015)
#986=CIRCLE('',#1234,0.0015)
#987=CIRCLE('',#1235,0.0015)
#988=VERTEX_POINT('',#1236)
#989=VERTEX_POINT('',#1237)
#990=LINE('',#1238,#1239)
#991=VERTEX_POINT('',#1240)
#992=LINE('',#1241,#1242)
#993=VERTEX_POINT('',#1243)
#994=LINE('',#1244,#1245)
#995=VERTEX_POINT('',#1246)
#996=LINE('',#1247,#1248)
#997=VERTEX_POINT('',#1249)
#998=LINE('',#1250,#1251)
#999=VERTEX_POINT('',#1252)
#1000=LINE('',#1253,#1254)
#1001=VERTEX_POINT('',#1255)
#1002=LINE('',#1256,#1257)
#1003=LINE('',#1258,#1259)
#1004=LINE('',#1260,#1261)
#1005=LINE('',#1262,#1263)
#1006=LINE('',#1264,#1265)
#1007=LINE('',#1266,#1267)
#1008=LINE('',#1268,#1269)
#1009=LINE('',#1270,#1271)
#1010=LINE('',#1272,#1273)
#1011=LINE('',#1274,#1275)
#1012=CARTESIAN_POINT('',(-0.0205868689468053,-0.00703582933580437,0.125452956737728))
#1013=CARTESIAN_POINT('',(-0.0205868689468053,-0.00703582933580437,0.130452956737728))
#1014=CARTESIAN_POINT('',(-0.0205868689468053,-0.00703582933580437,0.125452956737728))
#1015=VECTOR('',#1276,1.0)
#1016=CARTESIAN_POINT('',(-0.0205868689468053,-0.00403582933580437,0.125452956737728))
#1017=AXIS2_PLACEMENT_3D('',#1277,#1278,#1279)
#1018=CARTESIAN_POINT('',(-0.0205868689468053,-0.00403582933580437,0.130452956737728))
#1019=CARTESIAN_POINT('',(-0.0205868689468053,-0.00403582933580438,0.125452956737728))
#1020=VECTOR('',#1280,1.0)
#1021=AXIS2_PLACEMENT_3D('',#1281,#1282,#1283)
#1022=CARTESIAN_POINT('',(0.00406313105319467,0.0341653222735612,0.125452956737728))
#1023=CARTESIAN_POINT('',(0.00406313105319467,0.0341653222735612,0.130452956737728))
#1024=CARTESIAN_POINT('',(0.00406313105319467,0.0341653222735612,0.125452956737728))
#1025=VECTOR('',#1284,1.0)
#1026=CARTESIAN_POINT('',(0.00406313105319467,0.0371653222735612,0.125452956737728))
#1027=AXIS2_PLACEMENT_3D('',#1285,#1286,#1287)
#1028=CARTESIAN_POINT('',(0.00406313105319467,0.0371653222735612,0.130452956737728))
#1029=CARTESIAN_POINT('',(0.00406313105319467,0.0371653222735612,0.125452956737728))
#1030=VECTOR('',#1288,1.0)
#1031=AXIS2_PLACEMENT_3D('',#1289,#1290,#1291)
#1032=CARTESIAN_POINT('',(-0.0112368689468053,0.0371653222735612,0.125452956737728))
#1033=CARTESIAN_POINT('',(-0.0112368689468053,0.0371653222735612,0.130452956737728))
#1034=CARTESIAN_POINT('',(-0.0112368689468053,0.0371653222735612,0.125452956737728))
#1035=VECTOR('',#1292,1.0)
#1036=CARTESIAN_POINT('',(-0.0112368689468053,0.0341653222735612,0.125452956737728))
#1037=AXIS2_PLACEMENT_3D('',#1293,#1294,#1295)
#1038=CARTESIAN_POINT('',(-0.0112368689468053,0.0341653222735612,0.130452956737728))
#1039=CARTESIAN_POINT('',(-0.0112368689468053,0.0341653222735612,0.125452956737728))
#1040=VECTOR('',#1296,1.0)
#1041=AXIS2_PLACEMENT_3D('',#1297,#1298,#1299)
#1042=CARTESIAN_POINT('',(0.00406313105319469,-0.0482369809451699,0.125452956737728))
#1043=CARTESIAN_POINT('',(0.00406313105319469,-0.0482369809451699,0.130452956737728))
#1044=CARTESIAN_POINT('',(0.00406313105319469,-0.0482369809451699,0.125452956737728))
#1045=VECTOR('',#1300,1.0)
#1046=CARTESIAN_POINT('',(0.00406313105319469,-0.0452369809451699,0.125452956737728))
#1047=AXIS2_PLACEMENT_3D('',#1301,#1302,#1303)
#1048=CARTESIAN_POINT('',(0.00406313105319469,-0.0452369809451699,0.130452956737728))
#1049=CARTESIAN_POINT('',(0.00406313105319469,-0.0452369809451699,0.125452956737728))
#1050=VECTOR('',#1304,1.0)
#1051=AXIS2_PLACEMENT_3D('',#1305,#1306,#1307)
#1052=CARTESIAN_POINT('',(-0.0112368689468053,-0.0482369809451699,0.125452956737728))
#1053=CARTESIAN_POINT('',(-0.0112368689468053,-0.0482369809451699,0.130452956737728))
#1054=CARTESIAN_POINT('',(-0.0112368689468053,-0.0482369809451699,0.125452956737728))
#1055=VECTOR('',#1308,1.0)
#1056=CARTESIAN_POINT('',(-0.0112368689468053,-0.0452369809451699,0.125452956737728))
#1057=AXIS2_PLACEMENT_3D('',#1309,#1310,#1311)
#1058=CARTESIAN_POINT('',(-0.0112368689468053,-0.0452369809451699,0.130452956737728))
#1059=CARTESIAN_POINT('',(-0.0112368689468053,-0.0452369809451699,0.125452956737728))
#1060=VECTOR('',#1312,1.0)
#1061=AXIS2_PLACEMENT_3D('',#1313,#1314,#1315)
#1062=CARTESIAN_POINT('',(0.0134131310531947,-0.00703582933580436,0.125452956737728))
#1063=CARTESIAN_POINT('',(0.0134131310531947,-0.00703582933580436,0.130452956737728))
#1064=CARTESIAN_POINT('',(0.0134131310531947,-0.00703582933580436,0.125452956737728))
#1065=VECTOR('',#1316,1.0)
#1066=CARTESIAN_POINT('',(0.0134131310531947,-0.00403582933580436,0.125452956737728))
#1067=AXIS2_PLACEMENT_3D('',#1317,#1318,#1319)
#1068=CARTESIAN_POINT('',(0.0134131310531947,-0.00403582933580436,0.130452956737728))
#1069=CARTESIAN_POINT('',(0.0134131310531947,-0.00403582933580436,0.125452956737728))
#1070=VECTOR('',#1320,1.0)
#1071=AXIS2_PLACEMENT_3D('',#1321,#1322,#1323)
#1072=CARTESIAN_POINT('',(0.0134131310531947,-0.0372347478981363,0.130452956737728))
#1073=CARTESIAN_POINT('',(0.0134131310531947,-0.0372347478981363,0.125452956737728))
#1074=CARTESIAN_POINT('',(0.0134131310531947,-0.0372347478981363,0.125452956737728))
#1075=VECTOR('',#1324,1.0)
#1076=CARTESIAN_POINT('',(0.0134131310531947,-0.0402347478981363,0.130452956737728))
#1077=AXIS2_PLACEMENT_3D('',#1325,#1326,#1327)
#1078=CARTESIAN_POINT('',(0.0134131310531947,-0.0402347478981363,0.125452956737728))
#1079=CARTESIAN_POINT('',(0.0134131310531947,-0.0402347478981363,0.125452956737728))
#1080=VECTOR('',#1328,1.0)
#1081=AXIS2_PLACEMENT_3D('',#1329,#1330,#1331)
#1082=CARTESIAN_POINT('',(0.0134131310531947,-0.0206358293358044,0.130452956737728))
#1083=CARTESIAN_POINT('',(0.0134131310531947,-0.0206358293358044,0.125452956737728))
#1084=CARTESIAN_POINT('',(0.0134131310531947,-0.0206358293358044,0.125452956737728))
#1085=VECTOR('',#1332,1.0)
#1086=CARTESIAN_POINT('',(0.0134131310531947,-0.0236358293358044,0.130452956737728))
#1087=AXIS2_PLACEMENT_3D('',#1333,#1334,#1335)
#1088=CARTESIAN_POINT('',(0.0134131310531947,-0.0236358293358044,0.125452956737728))
#1089=CARTESIAN_POINT('',(0.0134131310531947,-0.0236358293358044,0.125452956737728))
#1090=VECTOR('',#1336,1.0)
#1091=AXIS2_PLACEMENT_3D('',#1337,#1338,#1339)
#1092=CARTESIAN_POINT('',(0.0134131310531947,0.00956417066419564,0.125452956737728))
#1093=CARTESIAN_POINT('',(0.0134131310531947,0.00956417066419564,0.130452956737728))
#1094=CARTESIAN_POINT('',(0.0134131310531947,0.00956417066419564,0.125452956737728))
#1095=VECTOR('',#1340,1.0)
#1096=CARTESIAN_POINT('',(0.0134131310531947,0.0125641706641956,0.125452956737728))
#1097=AXIS2_PLACEMENT_3D('',#1341,#1342,#1343)
#1098=CARTESIAN_POINT('',(0.0134131310531947,0.0125641706641956,0.130452956737728))
#1099=CARTESIAN_POINT('',(0.0134131310531947,0.0125641706641956,0.125452956737728))
#1100=VECTOR('',#1344,1.0)
#1101=AXIS2_PLACEMENT_3D('',#1345,#1346,#1347)
#1102=CARTESIAN_POINT('',(0.0134131310531947,0.0261630892265276,0.125452956737728))
#1103=CARTESIAN_POINT('',(0.0134131310531947,0.0261630892265276,0.130452956737728))
#1104=CARTESIAN_POINT('',(0.0134131310531947,0.0261630892265276,0.125452956737728))
#1105=VECTOR('',#1348,1.0)
#1106=CARTESIAN_POINT('',(0.0134131310531947,0.0291630892265276,0.125452956737728))
#1107=AXIS2_PLACEMENT_3D('',#1349,#1350,#1351)
#1108=CARTESIAN_POINT('',(0.0134131310531947,0.0291630892265276,0.130452956737728))
#1109=CARTESIAN_POINT('',(0.0134131310531947,0.0291630892265276,0.125452956737728))
#1110=VECTOR('',#1352,1.0)
#1111=AXIS2_PLACEMENT_3D('',#1353,#1354,#1355)
#1112=CARTESIAN_POINT('',(-0.0205868689468054,0.0261630892265275,0.130452956737728))
#1113=CARTESIAN_POINT('',(-0.0205868689468054,0.0261630892265275,0.125452956737728))
#1114=CARTESIAN_POINT('',(-0.0205868689468054,0.0261630892265275,0.125452956737728))
#1115=VECTOR('',#1356,1.0)
#1116=CARTESIAN_POINT('',(-0.0205868689468054,0.0291630892265275,0.130452956737728))
#1117=AXIS2_PLACEMENT_3D('',#1357,#1358,#1359)
#1118=CARTESIAN_POINT('',(-0.0205868689468054,0.0291630892265275,0.125452956737728))
#1119=CARTESIAN_POINT('',(-0.0205868689468054,0.0291630892265276,0.125452956737728))
#1120=VECTOR('',#1360,1.0)
#1121=AXIS2_PLACEMENT_3D('',#1361,#1362,#1363)
#1122=CARTESIAN_POINT('',(-0.0205868689468053,0.00956417066419563,0.130452956737728))
#1123=CARTESIAN_POINT('',(-0.0205868689468053,0.00956417066419563,0.125452956737728))
#1124=CARTESIAN_POINT('',(-0.0205868689468053,0.00956417066419563,0.125452956737728))
#1125=VECTOR('',#1364,1.0)
#1126=CARTESIAN_POINT('',(-0.0205868689468053,0.0125641706641956,0.130452956737728))
#1127=AXIS2_PLACEMENT_3D('',#1365,#1366,#1367)
#1128=CARTESIAN_POINT('',(-0.0205868689468053,0.0125641706641956,0.125452956737728))
#1129=CARTESIAN_POINT('',(-0.0205868689468053,0.0125641706641956,0.125452956737728))
#1130=VECTOR('',#1368,1.0)
#1131=AXIS2_PLACEMENT_3D('',#1369,#1370,#1371)
#1132=CARTESIAN_POINT('',(-0.0205868689468053,-0.0206358293358044,0.125452956737728))
#1133=CARTESIAN_POINT('',(-0.0205868689468053,-0.0206358293358044,0.130452956737728))
#1134=CARTESIAN_POINT('',(-0.0205868689468053,-0.0206358293358044,0.125452956737728))
#1135=VECTOR('',#1372,1.0)
#1136=CARTESIAN_POINT('',(-0.0205868689468053,-0.0236358293358044,0.125452956737728))
#1137=AXIS2_PLACEMENT_3D('',#1373,#1374,#1375)
#1138=CARTESIAN_POINT('',(-0.0205868689468053,-0.0236358293358044,0.130452956737728))
#1139=CARTESIAN_POINT('',(-0.0205868689468053,-0.0236358293358044,0.125452956737728))
#1140=VECTOR('',#1376,1.0)
#1141=AXIS2_PLACEMENT_3D('',#1377,#1378,#1379)
#1142=CARTESIAN_POINT('',(-0.0205868689468053,-0.0372347478981363,0.125452956737728))
#1143=CARTESIAN_POINT('',(-0.0205868689468053,-0.0372347478981363,0.130452956737728))
#1144=CARTESIAN_POINT('',(-0.0205868689468053,-0.0372347478981363,0.125452956737728))
#1145=VECTOR('',#1380,1.0)
#1146=CARTESIAN_POINT('',(-0.0205868689468053,-0.0402347478981363,0.125452956737728))
#1147=AXIS2_PLACEMENT_3D('',#1381,#1382,#1383)
#1148=CARTESIAN_POINT('',(-0.0205868689468053,-0.0402347478981363,0.130452956737728))
#1149=CARTESIAN_POINT('',(-0.0205868689468053,-0.0402347478981363,0.125452956737728))
#1150=VECTOR('',#1384,1.0)
#1151=AXIS2_PLACEMENT_3D('',#1385,#1386,#1387)
#1152=CARTESIAN_POINT('',(-0.0115868689468053,0.0276653222735612,0.130452956737728))
#1153=CARTESIAN_POINT('',(-0.0115868689468053,-0.0387369809451699,0.130452956737728))
#1154=CARTESIAN_POINT('',(-0.0115868689468053,-0.00553582933580437,0.130452956737728))
#1155=VECTOR('',#1388,1.0)
#1156=CARTESIAN_POINT('',(-0.0115868689468053,-0.0387369809451699,0.125452956737728))
#1157=CARTESIAN_POINT('',(-0.0115868689468053,-0.0387369809451699,0.125452956737728))
#1158=VECTOR('',#1389,1.0)
#1159=CARTESIAN_POINT('',(-0.0115868689468053,0.0276653222735612,0.125452956737728))
#1160=CARTESIAN_POINT('',(-0.0115868689468053,-0.0221364051404872,0.125452956737728))
#1161=VECTOR('',#1390,1.0)
#1162=CARTESIAN_POINT('',(-0.0115868689468053,0.0276653222735612,0.125452956737728))
#1163=VECTOR('',#1391,1.0)
#1164=CARTESIAN_POINT('',(0.00441313105319469,-0.0387369809451699,0.130452956737728))
#1165=CARTESIAN_POINT('',(0.00257924757671151,-0.0387369809451699,0.130452956737728))
#1166=VECTOR('',#1392,1.0)
#1167=CARTESIAN_POINT('',(0.00441313105319469,-0.0387369809451699,0.125452956737728))
#1168=CARTESIAN_POINT('',(0.00441313105319469,-0.0387369809451699,0.125452956737728))
#1169=VECTOR('',#1393,1.0)
#1170=CARTESIAN_POINT('',(0.00657924757671151,-0.0387369809451699,0.125452956737728))
#1171=VECTOR('',#1394,1.0)
#1172=CARTESIAN_POINT('',(0.00441313105319468,0.0276653222735612,0.130452956737728))
#1173=CARTESIAN_POINT('',(0.00441313105319469,-0.00553582933580437,0.130452956737728))
#1174=VECTOR('',#1395,1.0)
#1175=CARTESIAN_POINT('',(0.00441313105319468,0.0276653222735612,0.125452956737728))
#1176=CARTESIAN_POINT('',(0.00441313105319468,0.0276653222735612,0.125452956737728))
#1177=VECTOR('',#1396,1.0)
#1178=CARTESIAN_POINT('',(0.00441313105319468,0.0110647464688784,0.125452956737728))
#1179=VECTOR('',#1397,1.0)
#1180=CARTESIAN_POINT('',(0.00257924757671149,0.0276653222735612,0.130452956737728))
#1181=VECTOR('',#1398,1.0)
#1182=CARTESIAN_POINT('',(-0.00142075242328851,0.0276653222735612,0.125452956737728))
#1183=VECTOR('',#1399,1.0)
#1184=AXIS2_PLACEMENT_3D('',#1400,#1401,#1402)
#1185=AXIS2_PLACEMENT_3D('',#1403,#1404,#1405)
#1186=AXIS2_PLACEMENT_3D('',#1406,#1407,#1408)
#1187=AXIS2_PLACEMENT_3D('',#1409,#1410,#1411)
#1188=AXIS2_PLACEMENT_3D('',#1412,#1413,#1414)
#1189=AXIS2_PLACEMENT_3D('',#1415,#1416,#1417)
#1190=AXIS2_PLACEMENT_3D('',#1418,#1419,#1420)
#1191=AXIS2_PLACEMENT_3D('',#1421,#1422,#1423)
#1192=AXIS2_PLACEMENT_3D('',#1424,#1425,#1426)
#1193=AXIS2_PLACEMENT_3D('',#1427,#1428,#1429)
#1194=CARTESIAN_POINT('',(0.0184131310531947,-0.0432369809451699,0.130452956737728))
#1195=CARTESIAN_POINT('',(0.0091131310531947,-0.0517369809451699,0.130452956737728))
#1196=CARTESIAN_POINT('',(0.0228416615778208,-0.0391893992828773,0.130452956737728))
#1197=VECTOR('',#1430,1.0)
#1198=CARTESIAN_POINT('',(0.0184131310531947,0.0321653222735612,0.130452956737728))
#1199=CARTESIAN_POINT('',(0.0184131310531947,-0.00553582933580436,0.130452956737728))
#1200=VECTOR('',#1431,1.0)
#1201=CARTESIAN_POINT('',(0.00911313105319467,0.0406653222735612,0.130452956737728))
#1202=CARTESIAN_POINT('',(0.0228416615778207,0.0281177406112686,0.130452956737728))
#1203=VECTOR('',#1432,1.0)
#1204=CARTESIAN_POINT('',(-0.0162868689468053,0.0406653222735612,0.130452956737728))
#1205=CARTESIAN_POINT('',(0.00257924757671149,0.0406653222735612,0.130452956737728))
#1206=VECTOR('',#1433,1.0)
#1207=CARTESIAN_POINT('',(-0.0255868689468053,0.0321653222735612,0.130452956737728))
#1208=CARTESIAN_POINT('',(-0.0232961425970586,0.0342589968942975,0.130452956737728))
#1209=VECTOR('',#1434,0.999999999999999)
#1210=CARTESIAN_POINT('',(-0.0255868689468053,-0.04323698094517,0.130452956737728))
#1211=CARTESIAN_POINT('',(-0.0255868689468053,-0.00553582933580438,0.130452956737728))
#1212=VECTOR('',#1435,1.0)
#1213=CARTESIAN_POINT('',(-0.0162868689468053,-0.0517369809451699,0.130452956737728))
#1214=CARTESIAN_POINT('',(-0.0232961425970586,-0.0453306555659062,0.130452956737728))
#1215=VECTOR('',#1436,0.999999999999999)
#1216=CARTESIAN_POINT('',(0.00257924757671152,-0.0517369809451699,0.130452956737728))
#1217=VECTOR('',#1437,1.0)
#1218=AXIS2_PLACEMENT_3D('',#1438,#1439,#1440)
#1219=AXIS2_PLACEMENT_3D('',#1441,#1442,#1443)
#1220=AXIS2_PLACEMENT_3D('',#1444,#1445,#1446)
#1221=AXIS2_PLACEMENT_3D('',#1447,#1448,#1449)
#1222=AXIS2_PLACEMENT_3D('',#1450,#1451,#1452)
#1223=AXIS2_PLACEMENT_3D('',#1453,#1454,#1455)
#1224=AXIS2_PLACEMENT_3D('',#1456,#1457,#1458)
#1225=AXIS2_PLACEMENT_3D('',#1459,#1460,#1461)
#1226=AXIS2_PLACEMENT_3D('',#1462,#1463,#1464)
#1227=AXIS2_PLACEMENT_3D('',#1465,#1466,#1467)
#1228=AXIS2_PLACEMENT_3D('',#1468,#1469,#1470)
#1229=AXIS2_PLACEMENT_3D('',#1471,#1472,#1473)
#1230=AXIS2_PLACEMENT_3D('',#1474,#1475,#1476)
#1231=AXIS2_PLACEMENT_3D('',#1477,#1478,#1479)
#1232=AXIS2_PLACEMENT_3D('',#1480,#1481,#1482)
#1233=AXIS2_PLACEMENT_3D('',#1483,#1484,#1485)
#1234=AXIS2_PLACEMENT_3D('',#1486,#1487,#1488)
#1235=AXIS2_PLACEMENT_3D('',#1489,#1490,#1491)
#1236=CARTESIAN_POINT('',(0.0184131310531947,-0.0432369809451699,0.125452956737728))
#1237=CARTESIAN_POINT('',(0.0184131310531947,0.0321653222735612,0.125452956737728))
#1238=CARTESIAN_POINT('',(0.0184131310531947,-0.0432369809451699,0.125452956737728))
#1239=VECTOR('',#1492,1.0)
#1240=CARTESIAN_POINT('',(0.0091131310531947,-0.0517369809451699,0.125452956737728))
#1241=CARTESIAN_POINT('',(0.0091131310531947,-0.0517369809451699,0.125452956737728))
#1242=VECTOR('',#1493,1.0)
#1243=CARTESIAN_POINT('',(-0.0162868689468053,-0.0517369809451699,0.125452956737728))
#1244=CARTESIAN_POINT('',(-0.0162868689468053,-0.0517369809451699,0.125452956737728))
#1245=VECTOR('',#1494,1.0)
#1246=CARTESIAN_POINT('',(-0.0255868689468053,-0.04323698094517,0.125452956737728))
#1247=CARTESIAN_POINT('',(-0.0255868689468053,-0.04323698094517,0.125452956737728))
#1248=VECTOR('',#1495,0.999999999999999)
#1249=CARTESIAN_POINT('',(-0.0255868689468053,0.0321653222735612,0.125452956737728))
#1250=CARTESIAN_POINT('',(-0.0255868689468053,-0.04323698094517,0.125452956737728))
#1251=VECTOR('',#1496,1.0)
#1252=CARTESIAN_POINT('',(-0.0162868689468053,0.0406653222735612,0.125452956737728))
#1253=CARTESIAN_POINT('',(-0.0162868689468053,0.0406653222735612,0.125452956737728))
#1254=VECTOR('',#1497,0.999999999999999)
#1255=CARTESIAN_POINT('',(0.00911313105319467,0.0406653222735612,0.125452956737728))
#1256=CARTESIAN_POINT('',(0.00911313105319467,0.0406653222735612,0.125452956737728))
#1257=VECTOR('',#1498,1.0)
#1258=CARTESIAN_POINT('',(0.0184131310531947,0.0321653222735612,0.125452956737728))
#1259=VECTOR('',#1499,1.0)
#1260=CARTESIAN_POINT('',(0.0184131310531947,-0.0432369809451699,0.125452956737728))
#1261=VECTOR('',#1500,1.0)
#1262=CARTESIAN_POINT('',(0.0091131310531947,-0.0517369809451699,0.125452956737728))
#1263=VECTOR('',#1501,1.0)
#1264=CARTESIAN_POINT('',(-0.0162868689468053,-0.0517369809451699,0.125452956737728))
#1265=VECTOR('',#1502,1.0)
#1266=CARTESIAN_POINT('',(-0.0255868689468053,-0.04323698094517,0.125452956737728))
#1267=VECTOR('',#1503,1.0)
#1268=CARTESIAN_POINT('',(-0.0255868689468053,0.0321653222735612,0.125452956737728))
#1269=VECTOR('',#1504,1.0)
#1270=CARTESIAN_POINT('',(-0.0162868689468053,0.0406653222735612,0.125452956737728))
#1271=VECTOR('',#1505,1.0)
#1272=CARTESIAN_POINT('',(0.00911313105319467,0.0406653222735612,0.125452956737728))
#1273=VECTOR('',#1506,1.0)
#1274=CARTESIAN_POINT('',(0.0184131310531947,0.0321653222735612,0.125452956737728))
#1275=VECTOR('',#1507,1.0)
#1276=DIRECTION('',(-0.0,0.0,1.0))
#1277=CARTESIAN_POINT('',(-0.0205868689468053,-0.00553582933580437,0.125452956737728))
#1278=DIRECTION('',(0.0,0.0,1.0))
#1279=DIRECTION('',(2.8327492261615E-16,-1.0,0.0))
#1280=DIRECTION('',(0.0,0.0,-1.0))
#1281=CARTESIAN_POINT('',(-0.0205868689468053,-0.00553582933580437,0.130452956737728))
#1282=DIRECTION('',(0.0,0.0,1.0))
#1283=DIRECTION('',(2.8327492261615E-16,-1.0,0.0))
#1284=DIRECTION('',(-0.0,0.0,1.0))
#1285=CARTESIAN_POINT('',(0.00406313105319467,0.0356653222735612,0.125452956737728))
#1286=DIRECTION('',(0.0,0.0,1.0))
#1287=DIRECTION('',(2.8327492261615E-16,-1.0,0.0))
#1288=DIRECTION('',(0.0,0.0,-1.0))
#1289=CARTESIAN_POINT('',(0.00406313105319467,0.0356653222735612,0.130452956737728))
#1290=DIRECTION('',(0.0,0.0,1.0))
#1291=DIRECTION('',(2.8327492261615E-16,-1.0,0.0))
#1292=DIRECTION('',(-0.0,-0.0,1.0))
#1293=CARTESIAN_POINT('',(-0.0112368689468053,0.0356653222735612,0.125452956737728))
#1294=DIRECTION('',(0.0,0.0,1.0))
#1295=DIRECTION('',(-2.8327492261615E-16,1.0,0.0))
#1296=DIRECTION('',(0.0,-0.0,-1.0))
#1297=CARTESIAN_POINT('',(-0.0112368689468053,0.0356653222735612,0.130452956737728))
#1298=DIRECTION('',(0.0,0.0,1.0))
#1299=DIRECTION('',(-2.8327492261615E-16,1.0,0.0))
#1300=DIRECTION('',(-0.0,0.0,1.0))
#1301=CARTESIAN_POINT('',(0.00406313105319469,-0.0467369809451699,0.125452956737728))
#1302=DIRECTION('',(0.0,0.0,1.0))
#1303=DIRECTION('',(2.8327492261615E-16,-1.0,0.0))
#1304=DIRECTION('',(0.0,0.0,-1.0))
#1305=CARTESIAN_POINT('',(0.00406313105319469,-0.0467369809451699,0.130452956737728))
#1306=DIRECTION('',(0.0,0.0,1.0))
#1307=DIRECTION('',(2.8327492261615E-16,-1.0,0.0))
#1308=DIRECTION('',(-0.0,0.0,1.0))
#1309=CARTESIAN_POINT('',(-0.0112368689468053,-0.0467369809451699,0.125452956737728))
#1310=DIRECTION('',(0.0,0.0,1.0))
#1311=DIRECTION('',(2.8327492261615E-16,-1.0,0.0))
#1312=DIRECTION('',(0.0,0.0,-1.0))
#1313=CARTESIAN_POINT('',(-0.0112368689468053,-0.0467369809451699,0.130452956737728))
#1314=DIRECTION('',(0.0,0.0,1.0))
#1315=DIRECTION('',(2.8327492261615E-16,-1.0,0.0))
#1316=DIRECTION('',(-0.0,0.0,1.0))
#1317=CARTESIAN_POINT('',(0.0134131310531947,-0.00553582933580436,0.125452956737728))
#1318=DIRECTION('',(0.0,0.0,1.0))
#1319=DIRECTION('',(2.8327492261615E-16,-1.0,0.0))
#1320=DIRECTION('',(0.0,0.0,-1.0))
#1321=CARTESIAN_POINT('',(0.0134131310531947,-0.00553582933580436,0.130452956737728))
#1322=DIRECTION('',(0.0,0.0,1.0))
#1323=DIRECTION('',(2.8327492261615E-16,-1.0,0.0))
#1324=DIRECTION('',(-0.0,-0.0,-1.0))
#1325=CARTESIAN_POINT('',(0.0134131310531947,-0.0387347478981363,0.130452956737728))
#1326=DIRECTION('',(0.0,0.0,-1.0))
#1327=DIRECTION('',(-2.8327492261615E-16,1.0,0.0))
#1328=DIRECTION('',(0.0,-0.0,1.0))
#1329=CARTESIAN_POINT('',(0.0134131310531947,-0.0387347478981363,0.125452956737728))
#1330=DIRECTION('',(0.0,0.0,-1.0))
#1331=DIRECTION('',(-2.8327492261615E-16,1.0,0.0))
#1332=DIRECTION('',(-0.0,-0.0,-1.0))
#1333=CARTESIAN_POINT('',(0.0134131310531947,-0.0221358293358044,0.130452956737728))
#1334=DIRECTION('',(0.0,0.0,-1.0))
#1335=DIRECTION('',(-2.8327492261615E-16,1.0,0.0))
#1336=DIRECTION('',(0.0,-0.0,1.0))
#1337=CARTESIAN_POINT('',(0.0134131310531947,-0.0221358293358044,0.125452956737728))
#1338=DIRECTION('',(0.0,0.0,-1.0))
#1339=DIRECTION('',(-2.8327492261615E-16,1.0,0.0))
#1340=DIRECTION('',(-0.0,0.0,1.0))
#1341=CARTESIAN_POINT('',(0.0134131310531947,0.0110641706641956,0.125452956737728))
#1342=DIRECTION('',(0.0,0.0,1.0))
#1343=DIRECTION('',(2.8327492261615E-16,-1.0,0.0))
#1344=DIRECTION('',(0.0,0.0,-1.0))
#1345=CARTESIAN_POINT('',(0.0134131310531947,0.0110641706641956,0.130452956737728))
#1346=DIRECTION('',(0.0,0.0,-1.0))
#1347=DIRECTION('',(2.8327492261615E-16,-1.0,0.0))
#1348=DIRECTION('',(-0.0,0.0,1.0))
#1349=CARTESIAN_POINT('',(0.0134131310531947,0.0276630892265276,0.125452956737728))
#1350=DIRECTION('',(0.0,0.0,1.0))
#1351=DIRECTION('',(2.8327492261615E-16,-1.0,0.0))
#1352=DIRECTION('',(0.0,0.0,-1.0))
#1353=CARTESIAN_POINT('',(0.0134131310531947,0.0276630892265276,0.130452956737728))
#1354=DIRECTION('',(0.0,0.0,-1.0))
#1355=DIRECTION('',(2.8327492261615E-16,-1.0,0.0))
#1356=DIRECTION('',(-0.0,0.0,-1.0))
#1357=CARTESIAN_POINT('',(-0.0205868689468054,0.0276630892265275,0.130452956737728))
#1358=DIRECTION('',(0.0,0.0,-1.0))
#1359=DIRECTION('',(2.8327492261615E-16,-1.0,0.0))
#1360=DIRECTION('',(0.0,0.0,1.0))
#1361=CARTESIAN_POINT('',(-0.0205868689468054,0.0276630892265275,0.125452956737728))
#1362=DIRECTION('',(0.0,0.0,-1.0))
#1363=DIRECTION('',(2.8327492261615E-16,-1.0,0.0))
#1364=DIRECTION('',(-0.0,0.0,-1.0))
#1365=CARTESIAN_POINT('',(-0.0205868689468053,0.0110641706641956,0.130452956737728))
#1366=DIRECTION('',(0.0,0.0,-1.0))
#1367=DIRECTION('',(2.8327492261615E-16,-1.0,0.0))
#1368=DIRECTION('',(0.0,0.0,1.0))
#1369=CARTESIAN_POINT('',(-0.0205868689468053,0.0110641706641956,0.125452956737728))
#1370=DIRECTION('',(0.0,0.0,-1.0))
#1371=DIRECTION('',(2.8327492261615E-16,-1.0,0.0))
#1372=DIRECTION('',(-0.0,-0.0,1.0))
#1373=CARTESIAN_POINT('',(-0.0205868689468053,-0.0221358293358044,0.125452956737728))
#1374=DIRECTION('',(0.0,0.0,1.0))
#1375=DIRECTION('',(-2.8327492261615E-16,1.0,0.0))
#1376=DIRECTION('',(0.0,-0.0,-1.0))
#1377=CARTESIAN_POINT('',(-0.0205868689468053,-0.0221358293358044,0.130452956737728))
#1378=DIRECTION('',(0.0,0.0,-1.0))
#1379=DIRECTION('',(-2.8327492261615E-16,1.0,0.0))
#1380=DIRECTION('',(-0.0,-0.0,1.0))
#1381=CARTESIAN_POINT('',(-0.0205868689468053,-0.0387347478981363,0.125452956737728))
#1382=DIRECTION('',(0.0,0.0,1.0))
#1383=DIRECTION('',(-2.8327492261615E-16,1.0,0.0))
#1384=DIRECTION('',(0.0,-0.0,-1.0))
#1385=CARTESIAN_POINT('',(-0.0205868689468053,-0.0387347478981363,0.130452956737728))
#1386=DIRECTION('',(0.0,0.0,-1.0))
#1387=DIRECTION('',(-2.8327492261615E-16,1.0,0.0))
#1388=DIRECTION('',(2.8327492261615E-16,-1.0,0.0))
#1389=DIRECTION('',(0.0,0.0,1.0))
#1390=DIRECTION('',(-2.8327492261615E-16,1.0,0.0))
#1391=DIRECTION('',(0.0,0.0,1.0))
#1392=DIRECTION('',(1.0,2.8327492261615E-16,0.0))
#1393=DIRECTION('',(0.0,0.0,1.0))
#1394=DIRECTION('',(-1.0,-2.8327492261615E-16,0.0))
#1395=DIRECTION('',(-2.8327492261615E-16,1.0,0.0))
#1396=DIRECTION('',(0.0,0.0,1.0))
#1397=DIRECTION('',(2.8327492261615E-16,-1.0,0.0))
#1398=DIRECTION('',(-1.0,-2.8327492261615E-16,0.0))
#1399=DIRECTION('',(1.0,2.8327492261615E-16,0.0))
#1400=CARTESIAN_POINT('',(-0.0205868689468053,-0.00553582933580437,0.130452956737728))
#1401=DIRECTION('',(0.0,0.0,1.0))
#1402=DIRECTION('',(2.8327492261615E-16,-1.0,0.0))
#1403=CARTESIAN_POINT('',(0.00406313105319467,0.0356653222735612,0.130452956737728))
#1404=DIRECTION('',(0.0,0.0,1.0))
#1405=DIRECTION('',(2.8327492261615E-16,-1.0,0.0))
#1406=CARTESIAN_POINT('',(-0.0112368689468053,0.0356653222735612,0.130452956737728))
#1407=DIRECTION('',(0.0,0.0,1.0))
#1408=DIRECTION('',(-2.8327492261615E-16,1.0,0.0))
#1409=CARTESIAN_POINT('',(0.00406313105319469,-0.0467369809451699,0.130452956737728))
#1410=DIRECTION('',(0.0,0.0,1.0))
#1411=DIRECTION('',(2.8327492261615E-16,-1.0,0.0))
#1412=CARTESIAN_POINT('',(-0.0112368689468053,-0.0467369809451699,0.130452956737728))
#1413=DIRECTION('',(0.0,0.0,1.0))
#1414=DIRECTION('',(2.8327492261615E-16,-1.0,0.0))
#1415=CARTESIAN_POINT('',(0.0134131310531947,-0.00553582933580436,0.130452956737728))
#1416=DIRECTION('',(0.0,0.0,1.0))
#1417=DIRECTION('',(2.8327492261615E-16,-1.0,0.0))
#1418=CARTESIAN_POINT('',(-0.0205868689468053,-0.0387347478981363,0.130452956737728))
#1419=DIRECTION('',(0.0,0.0,-1.0))
#1420=DIRECTION('',(-2.8327492261615E-16,1.0,0.0))
#1421=CARTESIAN_POINT('',(-0.0205868689468053,0.0110641706641956,0.130452956737728))
#1422=DIRECTION('',(0.0,0.0,-1.0))
#1423=DIRECTION('',(2.8327492261615E-16,-1.0,0.0))
#1424=CARTESIAN_POINT('',(0.0134131310531947,0.0276630892265276,0.130452956737728))
#1425=DIRECTION('',(0.0,0.0,-1.0))
#1426=DIRECTION('',(2.8327492261615E-16,-1.0,0.0))
#1427=CARTESIAN_POINT('',(0.0134131310531947,-0.0221358293358044,0.130452956737728))
#1428=DIRECTION('',(0.0,0.0,-1.0))
#1429=DIRECTION('',(-2.8327492261615E-16,1.0,0.0))
#1430=DIRECTION('',(0.738141733747941,0.674645670629838,0.0))
#1431=DIRECTION('',(-2.8327492261615E-16,1.0,0.0))
#1432=DIRECTION('',(-0.738141733747942,0.674645670629837,0.0))
#1433=DIRECTION('',(-1.0,-2.8327492261615E-16,0.0))
#1434=DIRECTION('',(-0.738141733747941,-0.674645670629838,0.0))
#1435=DIRECTION('',(2.8327492261615E-16,-1.0,0.0))
#1436=DIRECTION('',(0.738141733747942,-0.674645670629837,0.0))
#1437=DIRECTION('',(1.0,2.8327492261615E-16,0.0))
#1438=CARTESIAN_POINT('',(0.0134131310531947,-0.0387347478981363,0.130452956737728))
#1439=DIRECTION('',(0.0,0.0,-1.0))
#1440=DIRECTION('',(-2.8327492261615E-16,1.0,0.0))
#1441=CARTESIAN_POINT('',(0.0134131310531947,0.0110641706641956,0.130452956737728))
#1442=DIRECTION('',(0.0,0.0,-1.0))
#1443=DIRECTION('',(2.8327492261615E-16,-1.0,0.0))
#1444=CARTESIAN_POINT('',(-0.0205868689468054,0.0276630892265275,0.130452956737728))
#1445=DIRECTION('',(0.0,0.0,-1.0))
#1446=DIRECTION('',(2.8327492261615E-16,-1.0,0.0))
#1447=CARTESIAN_POINT('',(-0.0205868689468053,-0.0221358293358044,0.130452956737728))
#1448=DIRECTION('',(0.0,0.0,-1.0))
#1449=DIRECTION('',(-2.8327492261615E-16,1.0,0.0))
#1450=CARTESIAN_POINT('',(-0.0205868689468053,-0.0387347478981363,0.125452956737728))
#1451=DIRECTION('',(0.0,0.0,1.0))
#1452=DIRECTION('',(-2.8327492261615E-16,1.0,0.0))
#1453=CARTESIAN_POINT('',(-0.0205868689468053,-0.0221358293358044,0.125452956737728))
#1454=DIRECTION('',(0.0,0.0,1.0))
#1455=DIRECTION('',(-2.8327492261615E-16,1.0,0.0))
#1456=CARTESIAN_POINT('',(-0.0205868689468053,0.0110641706641956,0.125452956737728))
#1457=DIRECTION('',(0.0,0.0,-1.0))
#1458=DIRECTION('',(2.8327492261615E-16,-1.0,0.0))
#1459=CARTESIAN_POINT('',(-0.0205868689468054,0.0276630892265275,0.125452956737728))
#1460=DIRECTION('',(0.0,0.0,-1.0))
#1461=DIRECTION('',(2.8327492261615E-16,-1.0,0.0))
#1462=CARTESIAN_POINT('',(0.0134131310531947,0.0276630892265276,0.125452956737728))
#1463=DIRECTION('',(0.0,0.0,1.0))
#1464=DIRECTION('',(2.8327492261615E-16,-1.0,0.0))
#1465=CARTESIAN_POINT('',(0.0134131310531947,0.0110641706641956,0.125452956737728))
#1466=DIRECTION('',(0.0,0.0,1.0))
#1467=DIRECTION('',(2.8327492261615E-16,-1.0,0.0))
#1468=CARTESIAN_POINT('',(0.0134131310531947,-0.0221358293358044,0.125452956737728))
#1469=DIRECTION('',(0.0,0.0,-1.0))
#1470=DIRECTION('',(-2.8327492261615E-16,1.0,0.0))
#1471=CARTESIAN_POINT('',(0.0134131310531947,-0.0387347478981363,0.125452956737728))
#1472=DIRECTION('',(0.0,0.0,-1.0))
#1473=DIRECTION('',(-2.8327492261615E-16,1.0,0.0))
#1474=CARTESIAN_POINT('',(-0.0205868689468053,-0.00553582933580437,0.125452956737728))
#1475=DIRECTION('',(0.0,0.0,1.0))
#1476=DIRECTION('',(2.8327492261615E-16,-1.0,0.0))
#1477=CARTESIAN_POINT('',(0.00406313105319467,0.0356653222735612,0.125452956737728))
#1478=DIRECTION('',(0.0,0.0,1.0))
#1479=DIRECTION('',(2.8327492261615E-16,-1.0,0.0))
#1480=CARTESIAN_POINT('',(-0.0112368689468053,0.0356653222735612,0.125452956737728))
#1481=DIRECTION('',(0.0,0.0,1.0))
#1482=DIRECTION('',(-2.8327492261615E-16,1.0,0.0))
#1483=CARTESIAN_POINT('',(0.00406313105319469,-0.0467369809451699,0.125452956737728))
#1484=DIRECTION('',(0.0,0.0,1.0))
#1485=DIRECTION('',(2.8327492261615E-16,-1.0,0.0))
#1486=CARTESIAN_POINT('',(-0.0112368689468053,-0.0467369809451699,0.125452956737728))
#1487=DIRECTION('',(0.0,0.0,1.0))
#1488=DIRECTION('',(2.8327492261615E-16,-1.0,0.0))
#1489=CARTESIAN_POINT('',(0.0134131310531947,-0.00553582933580436,0.125452956737728))
#1490=DIRECTION('',(0.0,0.0,1.0))
#1491=DIRECTION('',(2.8327492261615E-16,-1.0,0.0))
#1492=DIRECTION('',(-2.8327492261615E-16,1.0,0.0))
#1493=DIRECTION('',(0.738141733747941,0.674645670629838,0.0))
#1494=DIRECTION('',(1.0,2.8327492261615E-16,0.0))
#1495=DIRECTION('',(0.738141733747942,-0.674645670629837,0.0))
#1496=DIRECTION('',(-2.8327492261615E-16,1.0,0.0))
#1497=DIRECTION('',(-0.738141733747941,-0.674645670629838,0.0))
#1498=DIRECTION('',(-1.0,-2.8327492261615E-16,0.0))
#1499=DIRECTION('',(-0.738141733747942,0.674645670629837,0.0))
#1500=DIRECTION('',(0.0,0.0,1.0))
#1501=DIRECTION('',(0.0,0.0,1.0))
#1502=DIRECTION('',(0.0,0.0,1.0))
#1503=DIRECTION('',(0.0,0.0,1.0))
#1504=DIRECTION('',(0.0,0.0,1.0))
#1505=DIRECTION('',(0.0,0.0,1.0))
#1506=DIRECTION('',(0.0,0.0,1.0))
#1507=DIRECTION('',(0.0,0.0,1.0))
#1508=PRESENTATION_LAYER_ASSIGNMENT('9','Capa0',(#25))
ENDSEC
END-ISO-10303-21
