# Supplementary material for: Open-source perfusion system for medium-scale fabrication of demineralized bone matrix chip grafts
Source: HardwareX. 2022 Nov 23;13:e00378. doi: 10.1016/j.ohx.2022.e00378 (PMC9722481; doi:10.1016/j.ohx.2022.e00378)
Supplement: Supplementary data 2 [file mmc2.zip › micro_reactor.stp]

ISO-10303-21
HEADER
FILE_DESCRIPTION(('STEP AP214'),'1')
FILE_NAME('reaction_chamber.stp','2022-02-12T21:06:50',(' '),(' '),'Spatial InterOp 3D',' ',' ')
FILE_SCHEMA(('AUTOMOTIVE_DESIGN { 1 0 10303 214 1 1 1 1 }'))
ENDSEC
DATA
#1=MECHANICAL_DESIGN_GEOMETRIC_PRESENTATION_REPRESENTATION(' ',(#10),#6)
#2=PRODUCT_DEFINITION_CONTEXT('',#11,'design')
#3=APPLICATION_PROTOCOL_DEFINITION('INTERNATIONAL STANDARD','automotive_design',1994,#11)
#4=PRODUCT_CATEGORY_RELATIONSHIP('NONE','NONE',#12,#13)
#5=SHAPE_DEFINITION_REPRESENTATION(#14,#15)
#6= (GEOMETRIC_REPRESENTATION_CONTEXT(3)GLOBAL_UNCERTAINTY_ASSIGNED_CONTEXT((#18))GLOBAL_UNIT_ASSIGNED_CONTEXT((#20,#21,#22))REPRESENTATION_CONTEXT('NONE','WORKSPACE'))
#10=STYLED_ITEM('',(#24),#25)
#11=APPLICATION_CONTEXT(' ')
#12=PRODUCT_CATEGORY('part','NONE')
#13=PRODUCT_RELATED_PRODUCT_CATEGORY('detail',' ',(#26))
#14=PRODUCT_DEFINITION_SHAPE('NONE','NONE',#27)
#15=ADVANCED_BREP_SHAPE_REPRESENTATION('S\X2\00F3\X0\lido',(#25,#28),#6)
#18=UNCERTAINTY_MEASURE_WITH_UNIT(LENGTH_MEASURE(1.0E-08),#20,'','')
#20= (CONVERSION_BASED_UNIT('METRE',#31)LENGTH_UNIT()NAMED_UNIT(#34))
#21= (NAMED_UNIT(#36)PLANE_ANGLE_UNIT()SI_UNIT($,.RADIAN.))
#22= (NAMED_UNIT(#36)SOLID_ANGLE_UNIT()SI_UNIT($,.STERADIAN.))
#24=PRESENTATION_STYLE_ASSIGNMENT((#42))
#25=MANIFOLD_SOLID_BREP('S\X2\00F3\X0\lido',#43)
#26=PRODUCT('S\X2\00F3\X0\lido','','PART--DESC',(#44))
#27=PRODUCT_DEFINITION('','NONE',#45,#2)
#28=AXIS2_PLACEMENT_3D('',#46,#47,#48)
#31=LENGTH_MEASURE_WITH_UNIT(LENGTH_MEASURE(1.0),#49)
#34=DIMENSIONAL_EXPONENTS(1.0,0.0,0.0,0.0,0.0,0.0,0.0)
#36=DIMENSIONAL_EXPONENTS(0.0,0.0,0.0,0.0,0.0,0.0,0.0)
#42=SURFACE_STYLE_USAGE(.BOTH.,#50)
#43=CLOSED_SHELL('',(#51,#52,#53,#54,#55,#56,#57,#58,#59,#60,#61,#62,#63,#64,#65,#66,#67,#68,#69,#70,#71,#72,#73,#74,#75,#76,#77,#78,#79,#80,#81,#82,#83,#84,#85,#86,#87,#88,#89,#90,#91,#92,#93,#94,#95,#96,#97,#98,#99,#100,#101,#102,#103,#104,#105,#106,#107,#108,#109,#110,#111,#112,#113,#114,#115,#116,#117,#118,#119,#120,#121,#122,#123,#124,#125,#126,#127,#128,#129,#130))
#44=PRODUCT_CONTEXT('',#11,'mechanical')
#45=PRODUCT_DEFINITION_FORMATION_WITH_SPECIFIED_SOURCE(' ','NONE',#26,.NOT_KNOWN.)
#46=CARTESIAN_POINT('',(0.0,0.0,0.0))
#47=DIRECTION('',(0.0,0.0,1.0))
#48=DIRECTION('',(1.0,0.0,0.0))
#49= (NAMED_UNIT(#34)LENGTH_UNIT()SI_UNIT($,.METRE.))
#50=SURFACE_SIDE_STYLE('',(#132))
#51=ADVANCED_FACE('690:142',(#133),#134,.F.)
#52=ADVANCED_FACE('690:139',(#135),#136,.F.)
#53=ADVANCED_FACE('690:136',(#137),#138,.F.)
#54=ADVANCED_FACE('690:133',(#139),#140,.F.)
#55=ADVANCED_FACE('690:130',(#141),#142,.F.)
#56=ADVANCED_FACE('690:124',(#143),#144,.F.)
#57=ADVANCED_FACE('690:115',(#145),#146,.F.)
#58=ADVANCED_FACE('690:112',(#147),#148,.F.)
#59=ADVANCED_FACE('690:109',(#149),#150,.F.)
#60=ADVANCED_FACE('690:106',(#151),#152,.F.)
#61=ADVANCED_FACE('690:103',(#153),#154,.F.)
#62=ADVANCED_FACE('690:100',(#155),#156,.F.)
#63=ADVANCED_FACE('690:97',(#157),#158,.F.)
#64=ADVANCED_FACE('690:94',(#159),#160,.F.)
#65=ADVANCED_FACE('690:82',(#161),#162,.F.)
#66=ADVANCED_FACE('690:73',(#163),#164,.F.)
#67=ADVANCED_FACE('690:61',(#165),#166,.F.)
#68=ADVANCED_FACE('690:43',(#167),#168,.F.)
#69=ADVANCED_FACE('690:40',(#169),#170,.F.)
#70=ADVANCED_FACE('690:37',(#171),#172,.F.)
#71=ADVANCED_FACE('690:34',(#173),#174,.F.)
#72=ADVANCED_FACE('690:31',(#175),#176,.F.)
#73=ADVANCED_FACE('690:28',(#177),#178,.F.)
#74=ADVANCED_FACE('690:25',(#179),#180,.F.)
#75=ADVANCED_FACE('690:22',(#181),#182,.F.)
#76=ADVANCED_FACE('690:19',(#183),#184,.F.)
#77=ADVANCED_FACE('690:13',(#185),#186,.F.)
#78=ADVANCED_FACE('690:10',(#187),#188,.F.)
#79=ADVANCED_FACE('690:10',(#189),#190,.F.)
#80=ADVANCED_FACE('690:13',(#191),#192,.F.)
#81=ADVANCED_FACE('690:16',(#193,#194,#195,#196),#197,.T.)
#82=ADVANCED_FACE('690:19',(#198),#199,.F.)
#83=ADVANCED_FACE('690:22',(#200),#201,.F.)
#84=ADVANCED_FACE('690:25',(#202),#203,.F.)
#85=ADVANCED_FACE('690:28',(#204),#205,.F.)
#86=ADVANCED_FACE('690:31',(#206),#207,.F.)
#87=ADVANCED_FACE('690:34',(#208),#209,.F.)
#88=ADVANCED_FACE('690:37',(#210),#211,.F.)
#89=ADVANCED_FACE('690:40',(#212),#213,.F.)
#90=ADVANCED_FACE('690:43',(#214),#215,.F.)
#91=ADVANCED_FACE('690:46',(#216),#217,.T.)
#92=ADVANCED_FACE('690:49',(#218),#219,.T.)
#93=ADVANCED_FACE('690:52',(#220,#221),#222,.T.)
#94=ADVANCED_FACE('690:55',(#223),#224,.T.)
#95=ADVANCED_FACE('690:58',(#225),#226,.T.)
#96=ADVANCED_FACE('690:61',(#227),#228,.F.)
#97=ADVANCED_FACE('690:64',(#229),#230,.T.)
#98=ADVANCED_FACE('690:67',(#231),#232,.T.)
#99=ADVANCED_FACE('690:70',(#233),#234,.T.)
#100=ADVANCED_FACE('690:73',(#235),#236,.F.)
#101=ADVANCED_FACE('690:76',(#237),#238,.T.)
#102=ADVANCED_FACE('690:79',(#239),#240,.T.)
#103=ADVANCED_FACE('690:82',(#241),#242,.F.)
#104=ADVANCED_FACE('690:85',(#243),#244,.T.)
#105=ADVANCED_FACE('690:88',(#245),#246,.T.)
#106=ADVANCED_FACE('690:91',(#247),#248,.T.)
#107=ADVANCED_FACE('690:94',(#249),#250,.F.)
#108=ADVANCED_FACE('690:97',(#251),#252,.F.)
#109=ADVANCED_FACE('690:100',(#253),#254,.F.)
#110=ADVANCED_FACE('690:103',(#255),#256,.F.)
#111=ADVANCED_FACE('690:106',(#257),#258,.F.)
#112=ADVANCED_FACE('690:109',(#259),#260,.F.)
#113=ADVANCED_FACE('690:112',(#261),#262,.F.)
#114=ADVANCED_FACE('690:115',(#263),#264,.F.)
#115=ADVANCED_FACE('690:118',(#265),#266,.T.)
#116=ADVANCED_FACE('690:121',(#267),#268,.T.)
#117=ADVANCED_FACE('690:124',(#269),#270,.F.)
#118=ADVANCED_FACE('690:127',(#271,#272),#273,.T.)
#119=ADVANCED_FACE('690:130',(#274),#275,.F.)
#120=ADVANCED_FACE('690:133',(#276),#277,.F.)
#121=ADVANCED_FACE('690:136',(#278),#279,.F.)
#122=ADVANCED_FACE('690:139',(#280),#281,.F.)
#123=ADVANCED_FACE('690:142',(#282),#283,.F.)
#124=ADVANCED_FACE('690:145',(#284),#285,.T.)
#125=ADVANCED_FACE('690:148',(#286,#287,#288,#289,#290,#291,#292,#293,#294,#295,#296,#297,#298,#299,#300,#301,#302,#303),#304,.F.)
#126=ADVANCED_FACE('690:151',(#305),#306,.T.)
#127=ADVANCED_FACE('690:154',(#307,#308,#309,#310,#311,#312,#313,#314,#315,#316,#317,#318,#319,#320,#321,#322,#323,#324),#325,.T.)
#128=ADVANCED_FACE('690:157',(#326,#327),#328,.T.)
#129=ADVANCED_FACE('690:160',(#329),#330,.T.)
#130=ADVANCED_FACE('690:163',(#331),#332,.T.)
#132=SURFACE_STYLE_FILL_AREA(#333)
#133=FACE_OUTER_BOUND('',#334,.T.)
#134=CYLINDRICAL_SURFACE('',#335,0.003)
#135=FACE_OUTER_BOUND('',#336,.T.)
#136=CYLINDRICAL_SURFACE('',#337,0.003)
#137=FACE_OUTER_BOUND('',#338,.T.)
#138=CYLINDRICAL_SURFACE('',#339,0.0011)
#139=FACE_OUTER_BOUND('',#340,.T.)
#140=CYLINDRICAL_SURFACE('',#341,0.0011)
#141=FACE_OUTER_BOUND('',#342,.T.)
#142=CYLINDRICAL_SURFACE('',#343,0.003)
#143=FACE_OUTER_BOUND('',#344,.T.)
#144=CYLINDRICAL_SURFACE('',#345,0.003)
#145=FACE_OUTER_BOUND('',#346,.T.)
#146=CYLINDRICAL_SURFACE('',#347,0.0015)
#147=FACE_OUTER_BOUND('',#348,.T.)
#148=CYLINDRICAL_SURFACE('',#349,0.0015)
#149=FACE_OUTER_BOUND('',#350,.T.)
#150=CYLINDRICAL_SURFACE('',#351,0.0015)
#151=FACE_OUTER_BOUND('',#352,.T.)
#152=CYLINDRICAL_SURFACE('',#353,0.0015)
#153=FACE_OUTER_BOUND('',#354,.T.)
#154=CYLINDRICAL_SURFACE('',#355,0.0015)
#155=FACE_OUTER_BOUND('',#356,.T.)
#156=CYLINDRICAL_SURFACE('',#357,0.0015)
#157=FACE_OUTER_BOUND('',#358,.T.)
#158=CYLINDRICAL_SURFACE('',#359,0.0015)
#159=FACE_OUTER_BOUND('',#360,.T.)
#160=CYLINDRICAL_SURFACE('',#361,0.003)
#161=FACE_OUTER_BOUND('',#362,.T.)
#162=CYLINDRICAL_SURFACE('',#363,0.003)
#163=FACE_OUTER_BOUND('',#364,.T.)
#164=CYLINDRICAL_SURFACE('',#365,0.003)
#165=FACE_OUTER_BOUND('',#366,.T.)
#166=CYLINDRICAL_SURFACE('',#367,0.003)
#167=FACE_OUTER_BOUND('',#368,.T.)
#168=CYLINDRICAL_SURFACE('',#369,0.0015)
#169=FACE_OUTER_BOUND('',#370,.T.)
#170=CYLINDRICAL_SURFACE('',#371,0.0015)
#171=FACE_OUTER_BOUND('',#372,.T.)
#172=CYLINDRICAL_SURFACE('',#373,0.0015)
#173=FACE_OUTER_BOUND('',#374,.T.)
#174=CYLINDRICAL_SURFACE('',#375,0.0015)
#175=FACE_OUTER_BOUND('',#376,.T.)
#176=CYLINDRICAL_SURFACE('',#377,0.0015)
#177=FACE_OUTER_BOUND('',#378,.T.)
#178=CYLINDRICAL_SURFACE('',#379,0.0015)
#179=FACE_OUTER_BOUND('',#380,.T.)
#180=CYLINDRICAL_SURFACE('',#381,0.0015)
#181=FACE_OUTER_BOUND('',#382,.T.)
#182=CYLINDRICAL_SURFACE('',#383,0.002)
#183=FACE_OUTER_BOUND('',#384,.T.)
#184=CYLINDRICAL_SURFACE('',#385,0.002)
#185=FACE_OUTER_BOUND('',#386,.T.)
#186=CYLINDRICAL_SURFACE('',#387,0.0015)
#187=FACE_OUTER_BOUND('',#388,.T.)
#188=CYLINDRICAL_SURFACE('',#389,0.0015)
#189=FACE_OUTER_BOUND('',#390,.T.)
#190=CYLINDRICAL_SURFACE('',#391,0.0015)
#191=FACE_OUTER_BOUND('',#392,.T.)
#192=CYLINDRICAL_SURFACE('',#393,0.0015)
#193=FACE_BOUND('',#394,.T.)
#194=FACE_BOUND('',#395,.T.)
#195=FACE_BOUND('',#396,.T.)
#196=FACE_OUTER_BOUND('',#397,.T.)
#197=PLANE('',#398)
#198=FACE_OUTER_BOUND('',#399,.T.)
#199=CYLINDRICAL_SURFACE('',#400,0.002)
#200=FACE_OUTER_BOUND('',#401,.T.)
#201=CYLINDRICAL_SURFACE('',#402,0.002)
#202=FACE_OUTER_BOUND('',#403,.T.)
#203=CYLINDRICAL_SURFACE('',#404,0.0015)
#204=FACE_OUTER_BOUND('',#405,.T.)
#205=CYLINDRICAL_SURFACE('',#406,0.0015)
#206=FACE_OUTER_BOUND('',#407,.T.)
#207=CYLINDRICAL_SURFACE('',#408,0.0015)
#208=FACE_OUTER_BOUND('',#409,.T.)
#209=CYLINDRICAL_SURFACE('',#410,0.0015)
#210=FACE_OUTER_BOUND('',#411,.T.)
#211=CYLINDRICAL_SURFACE('',#412,0.0015)
#212=FACE_OUTER_BOUND('',#413,.T.)
#213=CYLINDRICAL_SURFACE('',#414,0.0015)
#214=FACE_OUTER_BOUND('',#415,.T.)
#215=CYLINDRICAL_SURFACE('',#416,0.0015)
#216=FACE_OUTER_BOUND('',#417,.T.)
#217=PLANE('',#418)
#218=FACE_OUTER_BOUND('',#419,.T.)
#219=PLANE('',#420)
#220=FACE_OUTER_BOUND('',#421,.T.)
#221=FACE_BOUND('',#422,.T.)
#222=PLANE('',#423)
#223=FACE_OUTER_BOUND('',#424,.T.)
#224=PLANE('',#425)
#225=FACE_OUTER_BOUND('',#426,.T.)
#226=PLANE('',#427)
#227=FACE_OUTER_BOUND('',#428,.T.)
#228=CYLINDRICAL_SURFACE('',#429,0.003)
#229=FACE_OUTER_BOUND('',#430,.T.)
#230=PLANE('',#431)
#231=FACE_OUTER_BOUND('',#432,.T.)
#232=PLANE('',#433)
#233=FACE_OUTER_BOUND('',#434,.T.)
#234=PLANE('',#435)
#235=FACE_OUTER_BOUND('',#436,.T.)
#236=CYLINDRICAL_SURFACE('',#437,0.003)
#237=FACE_OUTER_BOUND('',#438,.T.)
#238=PLANE('',#439)
#239=FACE_OUTER_BOUND('',#440,.T.)
#240=PLANE('',#441)
#241=FACE_OUTER_BOUND('',#442,.T.)
#242=CYLINDRICAL_SURFACE('',#443,0.003)
#243=FACE_OUTER_BOUND('',#444,.T.)
#244=PLANE('',#445)
#245=FACE_OUTER_BOUND('',#446,.T.)
#246=PLANE('',#447)
#247=FACE_OUTER_BOUND('',#448,.T.)
#248=PLANE('',#449)
#249=FACE_OUTER_BOUND('',#450,.T.)
#250=CYLINDRICAL_SURFACE('',#451,0.003)
#251=FACE_OUTER_BOUND('',#452,.T.)
#252=CYLINDRICAL_SURFACE('',#453,0.0015)
#253=FACE_OUTER_BOUND('',#454,.T.)
#254=CYLINDRICAL_SURFACE('',#455,0.0015)
#255=FACE_OUTER_BOUND('',#456,.T.)
#256=CYLINDRICAL_SURFACE('',#457,0.0015)
#257=FACE_OUTER_BOUND('',#458,.T.)
#258=CYLINDRICAL_SURFACE('',#459,0.0015)
#259=FACE_OUTER_BOUND('',#460,.T.)
#260=CYLINDRICAL_SURFACE('',#461,0.0015)
#261=FACE_OUTER_BOUND('',#462,.T.)
#262=CYLINDRICAL_SURFACE('',#463,0.0015)
#263=FACE_OUTER_BOUND('',#464,.T.)
#264=CYLINDRICAL_SURFACE('',#465,0.0015)
#265=FACE_OUTER_BOUND('',#466,.T.)
#266=PLANE('',#467)
#267=FACE_OUTER_BOUND('',#468,.T.)
#268=PLANE('',#469)
#269=FACE_OUTER_BOUND('',#470,.T.)
#270=CYLINDRICAL_SURFACE('',#471,0.003)
#271=FACE_OUTER_BOUND('',#472,.T.)
#272=FACE_BOUND('',#473,.T.)
#273=PLANE('',#474)
#274=FACE_OUTER_BOUND('',#475,.T.)
#275=CYLINDRICAL_SURFACE('',#476,0.003)
#276=FACE_OUTER_BOUND('',#477,.T.)
#277=CYLINDRICAL_SURFACE('',#478,0.0011)
#278=FACE_OUTER_BOUND('',#479,.T.)
#279=CYLINDRICAL_SURFACE('',#480,0.0011)
#280=FACE_OUTER_BOUND('',#481,.T.)
#281=CYLINDRICAL_SURFACE('',#482,0.003)
#282=FACE_OUTER_BOUND('',#483,.T.)
#283=CYLINDRICAL_SURFACE('',#484,0.003)
#284=FACE_OUTER_BOUND('',#485,.T.)
#285=PLANE('',#486)
#286=FACE_OUTER_BOUND('',#487,.T.)
#287=FACE_BOUND('',#488,.T.)
#288=FACE_BOUND('',#489,.T.)
#289=FACE_BOUND('',#490,.T.)
#290=FACE_BOUND('',#491,.T.)
#291=FACE_BOUND('',#492,.T.)
#292=FACE_BOUND('',#493,.T.)
#293=FACE_BOUND('',#494,.T.)
#294=FACE_BOUND('',#495,.T.)
#295=FACE_BOUND('',#496,.T.)
#296=FACE_BOUND('',#497,.T.)
#297=FACE_BOUND('',#498,.T.)
#298=FACE_BOUND('',#499,.T.)
#299=FACE_BOUND('',#500,.T.)
#300=FACE_BOUND('',#501,.T.)
#301=FACE_BOUND('',#502,.T.)
#302=FACE_BOUND('',#503,.T.)
#303=FACE_BOUND('',#504,.T.)
#304=PLANE('',#505)
#305=FACE_OUTER_BOUND('',#506,.T.)
#306=PLANE('',#507)
#307=FACE_BOUND('',#508,.T.)
#308=FACE_BOUND('',#509,.T.)
#309=FACE_BOUND('',#510,.T.)
#310=FACE_BOUND('',#511,.T.)
#311=FACE_BOUND('',#512,.T.)
#312=FACE_BOUND('',#513,.T.)
#313=FACE_BOUND('',#514,.T.)
#314=FACE_BOUND('',#515,.T.)
#315=FACE_BOUND('',#516,.T.)
#316=FACE_BOUND('',#517,.T.)
#317=FACE_OUTER_BOUND('',#518,.T.)
#318=FACE_BOUND('',#519,.T.)
#319=FACE_BOUND('',#520,.T.)
#320=FACE_BOUND('',#521,.T.)
#321=FACE_BOUND('',#522,.T.)
#322=FACE_BOUND('',#523,.T.)
#323=FACE_BOUND('',#524,.T.)
#324=FACE_BOUND('',#525,.T.)
#325=PLANE('',#526)
#326=FACE_OUTER_BOUND('',#527,.T.)
#327=FACE_BOUND('',#528,.T.)
#328=PLANE('',#529)
#329=FACE_OUTER_BOUND('',#530,.T.)
#330=PLANE('',#531)
#331=FACE_OUTER_BOUND('',#532,.T.)
#332=PLANE('',#533)
#333=FILL_AREA_STYLE('',(#534))
#334=EDGE_LOOP('',(#535,#536,#537,#538))
#335=AXIS2_PLACEMENT_3D('',#539,#540,#541)
#336=EDGE_LOOP('',(#542,#543,#544,#545))
#337=AXIS2_PLACEMENT_3D('',#546,#547,#548)
#338=EDGE_LOOP('',(#549,#550,#551,#552))
#339=AXIS2_PLACEMENT_3D('',#553,#554,#555)
#340=EDGE_LOOP('',(#556,#557,#558,#559))
#341=AXIS2_PLACEMENT_3D('',#560,#561,#562)
#342=EDGE_LOOP('',(#563,#564,#565,#566))
#343=AXIS2_PLACEMENT_3D('',#567,#568,#569)
#344=EDGE_LOOP('',(#570,#571,#572,#573))
#345=AXIS2_PLACEMENT_3D('',#574,#575,#576)
#346=EDGE_LOOP('',(#577,#578,#579,#580))
#347=AXIS2_PLACEMENT_3D('',#581,#582,#583)
#348=EDGE_LOOP('',(#584,#585,#586,#587))
#349=AXIS2_PLACEMENT_3D('',#588,#589,#590)
#350=EDGE_LOOP('',(#591,#592,#593,#594))
#351=AXIS2_PLACEMENT_3D('',#595,#596,#597)
#352=EDGE_LOOP('',(#598,#599,#600,#601))
#353=AXIS2_PLACEMENT_3D('',#602,#603,#604)
#354=EDGE_LOOP('',(#605,#606,#607,#608))
#355=AXIS2_PLACEMENT_3D('',#609,#610,#611)
#356=EDGE_LOOP('',(#612,#613,#614,#615))
#357=AXIS2_PLACEMENT_3D('',#616,#617,#618)
#358=EDGE_LOOP('',(#619,#620,#621,#622))
#359=AXIS2_PLACEMENT_3D('',#623,#624,#625)
#360=EDGE_LOOP('',(#626,#627,#628,#629))
#361=AXIS2_PLACEMENT_3D('',#630,#631,#632)
#362=EDGE_LOOP('',(#633,#634,#635,#636))
#363=AXIS2_PLACEMENT_3D('',#637,#638,#639)
#364=EDGE_LOOP('',(#640,#641,#642,#643))
#365=AXIS2_PLACEMENT_3D('',#644,#645,#646)
#366=EDGE_LOOP('',(#647,#648,#649,#650))
#367=AXIS2_PLACEMENT_3D('',#651,#652,#653)
#368=EDGE_LOOP('',(#654,#655,#656,#657))
#369=AXIS2_PLACEMENT_3D('',#658,#659,#660)
#370=EDGE_LOOP('',(#661,#662,#663,#664))
#371=AXIS2_PLACEMENT_3D('',#665,#666,#667)
#372=EDGE_LOOP('',(#668,#669,#670,#671))
#373=AXIS2_PLACEMENT_3D('',#672,#673,#674)
#374=EDGE_LOOP('',(#675,#676,#677,#678))
#375=AXIS2_PLACEMENT_3D('',#679,#680,#681)
#376=EDGE_LOOP('',(#682,#683,#684,#685))
#377=AXIS2_PLACEMENT_3D('',#686,#687,#688)
#378=EDGE_LOOP('',(#689,#690,#691,#692))
#379=AXIS2_PLACEMENT_3D('',#693,#694,#695)
#380=EDGE_LOOP('',(#696,#697,#698,#699))
#381=AXIS2_PLACEMENT_3D('',#700,#701,#702)
#382=EDGE_LOOP('',(#703,#704,#705,#706))
#383=AXIS2_PLACEMENT_3D('',#707,#708,#709)
#384=EDGE_LOOP('',(#710,#711,#712,#713))
#385=AXIS2_PLACEMENT_3D('',#714,#715,#716)
#386=EDGE_LOOP('',(#717,#718,#719,#720))
#387=AXIS2_PLACEMENT_3D('',#721,#722,#723)
#388=EDGE_LOOP('',(#724,#725,#726,#727))
#389=AXIS2_PLACEMENT_3D('',#728,#729,#730)
#390=EDGE_LOOP('',(#731,#732,#733,#734))
#391=AXIS2_PLACEMENT_3D('',#735,#736,#737)
#392=EDGE_LOOP('',(#738,#739,#740,#741))
#393=AXIS2_PLACEMENT_3D('',#742,#743,#744)
#394=EDGE_LOOP('',(#745,#746))
#395=EDGE_LOOP('',(#747,#748))
#396=EDGE_LOOP('',(#749,#750))
#397=EDGE_LOOP('',(#751,#752,#753,#754))
#398=AXIS2_PLACEMENT_3D('',#755,#756,#757)
#399=EDGE_LOOP('',(#758,#759,#760,#761))
#400=AXIS2_PLACEMENT_3D('',#762,#763,#764)
#401=EDGE_LOOP('',(#765,#766,#767,#768))
#402=AXIS2_PLACEMENT_3D('',#769,#770,#771)
#403=EDGE_LOOP('',(#772,#773,#774,#775))
#404=AXIS2_PLACEMENT_3D('',#776,#777,#778)
#405=EDGE_LOOP('',(#779,#780,#781,#782))
#406=AXIS2_PLACEMENT_3D('',#783,#784,#785)
#407=EDGE_LOOP('',(#786,#787,#788,#789))
#408=AXIS2_PLACEMENT_3D('',#790,#791,#792)
#409=EDGE_LOOP('',(#793,#794,#795,#796))
#410=AXIS2_PLACEMENT_3D('',#797,#798,#799)
#411=EDGE_LOOP('',(#800,#801,#802,#803))
#412=AXIS2_PLACEMENT_3D('',#804,#805,#806)
#413=EDGE_LOOP('',(#807,#808,#809,#810))
#414=AXIS2_PLACEMENT_3D('',#811,#812,#813)
#415=EDGE_LOOP('',(#814,#815,#816,#817))
#416=AXIS2_PLACEMENT_3D('',#818,#819,#820)
#417=EDGE_LOOP('',(#821,#822,#823,#824))
#418=AXIS2_PLACEMENT_3D('',#825,#826,#827)
#419=EDGE_LOOP('',(#828,#829,#830,#831))
#420=AXIS2_PLACEMENT_3D('',#832,#833,#834)
#421=EDGE_LOOP('',(#835,#836,#837,#838))
#422=EDGE_LOOP('',(#839,#840))
#423=AXIS2_PLACEMENT_3D('',#841,#842,#843)
#424=EDGE_LOOP('',(#844,#845,#846,#847))
#425=AXIS2_PLACEMENT_3D('',#848,#849,#850)
#426=EDGE_LOOP('',(#851,#852,#853,#854))
#427=AXIS2_PLACEMENT_3D('',#855,#856,#857)
#428=EDGE_LOOP('',(#858,#859,#860,#861))
#429=AXIS2_PLACEMENT_3D('',#862,#863,#864)
#430=EDGE_LOOP('',(#865,#866,#867,#868))
#431=AXIS2_PLACEMENT_3D('',#869,#870,#871)
#432=EDGE_LOOP('',(#872,#873,#874,#875))
#433=AXIS2_PLACEMENT_3D('',#876,#877,#878)
#434=EDGE_LOOP('',(#879,#880,#881,#882))
#435=AXIS2_PLACEMENT_3D('',#883,#884,#885)
#436=EDGE_LOOP('',(#886,#887,#888,#889))
#437=AXIS2_PLACEMENT_3D('',#890,#891,#892)
#438=EDGE_LOOP('',(#893,#894,#895,#896))
#439=AXIS2_PLACEMENT_3D('',#897,#898,#899)
#440=EDGE_LOOP('',(#900,#901,#902,#903))
#441=AXIS2_PLACEMENT_3D('',#904,#905,#906)
#442=EDGE_LOOP('',(#907,#908,#909,#910))
#443=AXIS2_PLACEMENT_3D('',#911,#912,#913)
#444=EDGE_LOOP('',(#914,#915,#916,#917))
#445=AXIS2_PLACEMENT_3D('',#918,#919,#920)
#446=EDGE_LOOP('',(#921,#922,#923,#924))
#447=AXIS2_PLACEMENT_3D('',#925,#926,#927)
#448=EDGE_LOOP('',(#928,#929,#930,#931))
#449=AXIS2_PLACEMENT_3D('',#932,#933,#934)
#450=EDGE_LOOP('',(#935,#936,#937,#938))
#451=AXIS2_PLACEMENT_3D('',#939,#940,#941)
#452=EDGE_LOOP('',(#942,#943,#944,#945))
#453=AXIS2_PLACEMENT_3D('',#946,#947,#948)
#454=EDGE_LOOP('',(#949,#950,#951,#952))
#455=AXIS2_PLACEMENT_3D('',#953,#954,#955)
#456=EDGE_LOOP('',(#956,#957,#958,#959))
#457=AXIS2_PLACEMENT_3D('',#960,#961,#962)
#458=EDGE_LOOP('',(#963,#964,#965,#966))
#459=AXIS2_PLACEMENT_3D('',#967,#968,#969)
#460=EDGE_LOOP('',(#970,#971,#972,#973))
#461=AXIS2_PLACEMENT_3D('',#974,#975,#976)
#462=EDGE_LOOP('',(#977,#978,#979,#980))
#463=AXIS2_PLACEMENT_3D('',#981,#982,#983)
#464=EDGE_LOOP('',(#984,#985,#986,#987))
#465=AXIS2_PLACEMENT_3D('',#988,#989,#990)
#466=EDGE_LOOP('',(#991,#992,#993,#994))
#467=AXIS2_PLACEMENT_3D('',#995,#996,#997)
#468=EDGE_LOOP('',(#998,#999,#1000,#1001))
#469=AXIS2_PLACEMENT_3D('',#1002,#1003,#1004)
#470=EDGE_LOOP('',(#1005,#1006,#1007,#1008))
#471=AXIS2_PLACEMENT_3D('',#1009,#1010,#1011)
#472=EDGE_LOOP('',(#1012,#1013,#1014,#1015))
#473=EDGE_LOOP('',(#1016,#1017))
#474=AXIS2_PLACEMENT_3D('',#1018,#1019,#1020)
#475=EDGE_LOOP('',(#1021,#1022,#1023,#1024))
#476=AXIS2_PLACEMENT_3D('',#1025,#1026,#1027)
#477=EDGE_LOOP('',(#1028,#1029,#1030,#1031))
#478=AXIS2_PLACEMENT_3D('',#1032,#1033,#1034)
#479=EDGE_LOOP('',(#1035,#1036,#1037,#1038))
#480=AXIS2_PLACEMENT_3D('',#1039,#1040,#1041)
#481=EDGE_LOOP('',(#1042,#1043,#1044,#1045))
#482=AXIS2_PLACEMENT_3D('',#1046,#1047,#1048)
#483=EDGE_LOOP('',(#1049,#1050,#1051,#1052))
#484=AXIS2_PLACEMENT_3D('',#1053,#1054,#1055)
#485=EDGE_LOOP('',(#1056,#1057,#1058,#1059))
#486=AXIS2_PLACEMENT_3D('',#1060,#1061,#1062)
#487=EDGE_LOOP('',(#1063,#1064,#1065,#1066,#1067,#1068,#1069,#1070,#1071,#1072,#1073,#1074,#1075,#1076,#1077,#1078,#1079,#1080,#1081,#1082,#1083,#1084,#1085,#1086))
#488=EDGE_LOOP('',(#1087,#1088,#1089,#1090,#1091,#1092,#1093,#1094,#1095,#1096,#1097,#1098))
#489=EDGE_LOOP('',(#1099,#1100))
#490=EDGE_LOOP('',(#1101,#1102))
#491=EDGE_LOOP('',(#1103,#1104))
#492=EDGE_LOOP('',(#1105,#1106))
#493=EDGE_LOOP('',(#1107,#1108))
#494=EDGE_LOOP('',(#1109,#1110))
#495=EDGE_LOOP('',(#1111,#1112))
#496=EDGE_LOOP('',(#1113,#1114))
#497=EDGE_LOOP('',(#1115,#1116))
#498=EDGE_LOOP('',(#1117,#1118))
#499=EDGE_LOOP('',(#1119,#1120))
#500=EDGE_LOOP('',(#1121,#1122))
#501=EDGE_LOOP('',(#1123,#1124))
#502=EDGE_LOOP('',(#1125,#1126))
#503=EDGE_LOOP('',(#1127,#1128))
#504=EDGE_LOOP('',(#1129,#1130))
#505=AXIS2_PLACEMENT_3D('',#1131,#1132,#1133)
#506=EDGE_LOOP('',(#1134,#1135,#1136,#1137))
#507=AXIS2_PLACEMENT_3D('',#1138,#1139,#1140)
#508=EDGE_LOOP('',(#1141,#1142))
#509=EDGE_LOOP('',(#1143,#1144))
#510=EDGE_LOOP('',(#1145,#1146,#1147,#1148,#1149,#1150,#1151,#1152,#1153,#1154,#1155,#1156))
#511=EDGE_LOOP('',(#1157,#1158))
#512=EDGE_LOOP('',(#1159,#1160))
#513=EDGE_LOOP('',(#1161,#1162))
#514=EDGE_LOOP('',(#1163,#1164))
#515=EDGE_LOOP('',(#1165,#1166))
#516=EDGE_LOOP('',(#1167,#1168))
#517=EDGE_LOOP('',(#1169,#1170))
#518=EDGE_LOOP('',(#1171,#1172,#1173,#1174,#1175,#1176,#1177,#1178,#1179,#1180,#1181,#1182,#1183,#1184,#1185,#1186,#1187,#1188,#1189,#1190,#1191,#1192,#1193,#1194))
#519=EDGE_LOOP('',(#1195,#1196))
#520=EDGE_LOOP('',(#1197,#1198))
#521=EDGE_LOOP('',(#1199,#1200))
#522=EDGE_LOOP('',(#1201,#1202))
#523=EDGE_LOOP('',(#1203,#1204))
#524=EDGE_LOOP('',(#1205,#1206))
#525=EDGE_LOOP('',(#1207,#1208))
#526=AXIS2_PLACEMENT_3D('',#1209,#1210,#1211)
#527=EDGE_LOOP('',(#1212,#1213,#1214,#1215))
#528=EDGE_LOOP('',(#1216,#1217))
#529=AXIS2_PLACEMENT_3D('',#1218,#1219,#1220)
#530=EDGE_LOOP('',(#1221,#1222))
#531=AXIS2_PLACEMENT_3D('',#1223,#1224,#1225)
#532=EDGE_LOOP('',(#1226,#1227))
#533=AXIS2_PLACEMENT_3D('',#1228,#1229,#1230)
#534=FILL_AREA_STYLE_COLOUR('',#1231)
#535=ORIENTED_EDGE('',*,*,#1232,.F.)
#536=ORIENTED_EDGE('',*,*,#1233,.T.)
#537=ORIENTED_EDGE('',*,*,#1234,.T.)
#538=ORIENTED_EDGE('',*,*,#1235,.T.)
#539=CARTESIAN_POINT('',(0.00411313105319469,-0.0382369809451699,0.0491429567377284))
#540=DIRECTION('',(0.0,-0.0,-1.0))
#541=DIRECTION('',(0.707106781186547,-0.707106781186548,0.0))
#542=ORIENTED_EDGE('',*,*,#1236,.F.)
#543=ORIENTED_EDGE('',*,*,#1237,.T.)
#544=ORIENTED_EDGE('',*,*,#1238,.T.)
#545=ORIENTED_EDGE('',*,*,#1239,.T.)
#546=CARTESIAN_POINT('',(-0.0112868689468053,-0.0382369809451699,0.0491429567377284))
#547=DIRECTION('',(-0.0,0.0,-1.0))
#548=DIRECTION('',(-0.707106781186547,-0.707106781186548,0.0))
#549=ORIENTED_EDGE('',*,*,#1240,.F.)
#550=ORIENTED_EDGE('',*,*,#1241,.F.)
#551=ORIENTED_EDGE('',*,*,#1242,.F.)
#552=ORIENTED_EDGE('',*,*,#1243,.T.)
#553=CARTESIAN_POINT('',(-0.0112368689468053,0.0450973027889006,0.0431429567377284))
#554=DIRECTION('',(0.0,-0.0,1.0))
#555=DIRECTION('',(2.8327492261615E-16,1.0,0.0))
#556=ORIENTED_EDGE('',*,*,#1244,.F.)
#557=ORIENTED_EDGE('',*,*,#1245,.F.)
#558=ORIENTED_EDGE('',*,*,#1246,.F.)
#559=ORIENTED_EDGE('',*,*,#1247,.T.)
#560=CARTESIAN_POINT('',(0.00406313105319469,0.0450973027889006,0.0431429567377284))
#561=DIRECTION('',(0.0,-0.0,1.0))
#562=DIRECTION('',(2.8327492261615E-16,1.0,0.0))
#563=ORIENTED_EDGE('',*,*,#1248,.F.)
#564=ORIENTED_EDGE('',*,*,#1249,.T.)
#565=ORIENTED_EDGE('',*,*,#1250,.T.)
#566=ORIENTED_EDGE('',*,*,#1251,.T.)
#567=CARTESIAN_POINT('',(-0.0112868689468053,0.0271630190548308,0.0491429567377284))
#568=DIRECTION('',(0.0,0.0,-1.0))
#569=DIRECTION('',(-0.707106781186547,0.707106781186548,0.0))
#570=ORIENTED_EDGE('',*,*,#1252,.F.)
#571=ORIENTED_EDGE('',*,*,#1253,.T.)
#572=ORIENTED_EDGE('',*,*,#1254,.T.)
#573=ORIENTED_EDGE('',*,*,#1255,.T.)
#574=CARTESIAN_POINT('',(0.00411313105319468,0.0271630190548308,0.0491429567377284))
#575=DIRECTION('',(0.0,0.0,-1.0))
#576=DIRECTION('',(0.707106781186548,0.707106781186548,0.0))
#577=ORIENTED_EDGE('',*,*,#1256,.F.)
#578=ORIENTED_EDGE('',*,*,#1257,.T.)
#579=ORIENTED_EDGE('',*,*,#1258,.F.)
#580=ORIENTED_EDGE('',*,*,#1259,.T.)
#581=CARTESIAN_POINT('',(-0.0112368689468053,-0.0467369809451699,0.0411429567377284))
#582=DIRECTION('',(0.0,0.0,1.0))
#583=DIRECTION('',(2.8327492261615E-16,-1.0,0.0))
#584=ORIENTED_EDGE('',*,*,#1260,.F.)
#585=ORIENTED_EDGE('',*,*,#1261,.T.)
#586=ORIENTED_EDGE('',*,*,#1262,.F.)
#587=ORIENTED_EDGE('',*,*,#1263,.T.)
#588=CARTESIAN_POINT('',(-0.0205868689468053,-0.0387347478981363,0.0411429567377284))
#589=DIRECTION('',(0.0,0.0,1.0))
#590=DIRECTION('',(-2.8327492261615E-16,1.0,0.0))
#591=ORIENTED_EDGE('',*,*,#1264,.F.)
#592=ORIENTED_EDGE('',*,*,#1265,.T.)
#593=ORIENTED_EDGE('',*,*,#1266,.F.)
#594=ORIENTED_EDGE('',*,*,#1267,.T.)
#595=CARTESIAN_POINT('',(-0.0205868689468053,-0.0221358293358044,0.0411429567377284))
#596=DIRECTION('',(0.0,0.0,1.0))
#597=DIRECTION('',(-2.8327492261615E-16,1.0,0.0))
#598=ORIENTED_EDGE('',*,*,#1268,.F.)
#599=ORIENTED_EDGE('',*,*,#1269,.T.)
#600=ORIENTED_EDGE('',*,*,#1270,.F.)
#601=ORIENTED_EDGE('',*,*,#1271,.T.)
#602=CARTESIAN_POINT('',(-0.0112368689468053,0.0356653222735612,0.0411429567377284))
#603=DIRECTION('',(0.0,0.0,1.0))
#604=DIRECTION('',(-2.8327492261615E-16,1.0,0.0))
#605=ORIENTED_EDGE('',*,*,#1272,.F.)
#606=ORIENTED_EDGE('',*,*,#1273,.T.)
#607=ORIENTED_EDGE('',*,*,#1274,.F.)
#608=ORIENTED_EDGE('',*,*,#1275,.T.)
#609=CARTESIAN_POINT('',(-0.0205868689468054,0.0276630892265276,0.0411429567377284))
#610=DIRECTION('',(0.0,0.0,1.0))
#611=DIRECTION('',(2.8327492261615E-16,-1.0,0.0))
#612=ORIENTED_EDGE('',*,*,#1276,.F.)
#613=ORIENTED_EDGE('',*,*,#1277,.T.)
#614=ORIENTED_EDGE('',*,*,#1278,.F.)
#615=ORIENTED_EDGE('',*,*,#1279,.T.)
#616=CARTESIAN_POINT('',(-0.0205868689468053,0.0110641706641956,0.0411429567377284))
#617=DIRECTION('',(0.0,0.0,1.0))
#618=DIRECTION('',(2.8327492261615E-16,-1.0,0.0))
#619=ORIENTED_EDGE('',*,*,#1280,.F.)
#620=ORIENTED_EDGE('',*,*,#1281,.T.)
#621=ORIENTED_EDGE('',*,*,#1282,.F.)
#622=ORIENTED_EDGE('',*,*,#1283,.T.)
#623=CARTESIAN_POINT('',(-0.0205868689468053,-0.00553582933580437,0.0411429567377284))
#624=DIRECTION('',(0.0,0.0,1.0))
#625=DIRECTION('',(2.8327492261615E-16,-1.0,0.0))
#626=ORIENTED_EDGE('',*,*,#1284,.F.)
#627=ORIENTED_EDGE('',*,*,#1285,.T.)
#628=ORIENTED_EDGE('',*,*,#1286,.F.)
#629=ORIENTED_EDGE('',*,*,#1287,.T.)
#630=CARTESIAN_POINT('',(-0.0192868689468053,0.0419876468942739,0.0431429567377284))
#631=DIRECTION('',(0.0,0.0,1.0))
#632=DIRECTION('',(0.915053460358967,-0.403332573300348,0.0))
#633=ORIENTED_EDGE('',*,*,#1288,.F.)
#634=ORIENTED_EDGE('',*,*,#1289,.T.)
#635=ORIENTED_EDGE('',*,*,#1290,.T.)
#636=ORIENTED_EDGE('',*,*,#1291,.T.)
#637=CARTESIAN_POINT('',(-0.0192868689468053,-0.0530593055658827,0.0431429567377284))
#638=DIRECTION('',(0.0,-0.0,1.0))
#639=DIRECTION('',(0.915053460358967,0.403332573300348,0.0))
#640=ORIENTED_EDGE('',*,*,#1292,.F.)
#641=ORIENTED_EDGE('',*,*,#1293,.T.)
#642=ORIENTED_EDGE('',*,*,#1294,.F.)
#643=ORIENTED_EDGE('',*,*,#1295,.T.)
#644=CARTESIAN_POINT('',(0.0121131310531947,-0.0530593055658827,0.0431429567377284))
#645=DIRECTION('',(0.0,0.0,1.0))
#646=DIRECTION('',(-0.915053460358967,0.403332573300348,0.0))
#647=ORIENTED_EDGE('',*,*,#1296,.F.)
#648=ORIENTED_EDGE('',*,*,#1297,.T.)
#649=ORIENTED_EDGE('',*,*,#1298,.T.)
#650=ORIENTED_EDGE('',*,*,#1299,.T.)
#651=CARTESIAN_POINT('',(0.0121131310531947,0.0419876468942739,0.0431429567377284))
#652=DIRECTION('',(0.0,0.0,1.0))
#653=DIRECTION('',(-0.915053460358967,-0.403332573300348,0.0))
#654=ORIENTED_EDGE('',*,*,#1300,.F.)
#655=ORIENTED_EDGE('',*,*,#1301,.T.)
#656=ORIENTED_EDGE('',*,*,#1302,.F.)
#657=ORIENTED_EDGE('',*,*,#1303,.T.)
#658=CARTESIAN_POINT('',(0.00406313105319467,0.0356653222735612,0.0411429567377284))
#659=DIRECTION('',(0.0,0.0,1.0))
#660=DIRECTION('',(-2.8327492261615E-16,1.0,0.0))
#661=ORIENTED_EDGE('',*,*,#1304,.F.)
#662=ORIENTED_EDGE('',*,*,#1305,.T.)
#663=ORIENTED_EDGE('',*,*,#1306,.F.)
#664=ORIENTED_EDGE('',*,*,#1307,.T.)
#665=CARTESIAN_POINT('',(0.0134131310531947,0.0276630892265276,0.0411429567377284))
#666=DIRECTION('',(0.0,0.0,1.0))
#667=DIRECTION('',(2.8327492261615E-16,-1.0,0.0))
#668=ORIENTED_EDGE('',*,*,#1308,.F.)
#669=ORIENTED_EDGE('',*,*,#1309,.T.)
#670=ORIENTED_EDGE('',*,*,#1310,.F.)
#671=ORIENTED_EDGE('',*,*,#1311,.T.)
#672=CARTESIAN_POINT('',(0.0134131310531947,0.0110641706641956,0.0411429567377284))
#673=DIRECTION('',(0.0,0.0,1.0))
#674=DIRECTION('',(2.8327492261615E-16,-1.0,0.0))
#675=ORIENTED_EDGE('',*,*,#1312,.F.)
#676=ORIENTED_EDGE('',*,*,#1313,.T.)
#677=ORIENTED_EDGE('',*,*,#1314,.F.)
#678=ORIENTED_EDGE('',*,*,#1315,.T.)
#679=CARTESIAN_POINT('',(0.0134131310531947,-0.00553582933580436,0.0411429567377284))
#680=DIRECTION('',(0.0,0.0,1.0))
#681=DIRECTION('',(2.8327492261615E-16,-1.0,0.0))
#682=ORIENTED_EDGE('',*,*,#1316,.F.)
#683=ORIENTED_EDGE('',*,*,#1317,.T.)
#684=ORIENTED_EDGE('',*,*,#1318,.F.)
#685=ORIENTED_EDGE('',*,*,#1319,.T.)
#686=CARTESIAN_POINT('',(0.0134131310531947,-0.0221358293358044,0.0411429567377284))
#687=DIRECTION('',(0.0,0.0,1.0))
#688=DIRECTION('',(-2.8327492261615E-16,1.0,0.0))
#689=ORIENTED_EDGE('',*,*,#1320,.F.)
#690=ORIENTED_EDGE('',*,*,#1321,.T.)
#691=ORIENTED_EDGE('',*,*,#1322,.F.)
#692=ORIENTED_EDGE('',*,*,#1323,.T.)
#693=CARTESIAN_POINT('',(0.0134131310531947,-0.0387347478981363,0.0411429567377284))
#694=DIRECTION('',(0.0,0.0,1.0))
#695=DIRECTION('',(-2.8327492261615E-16,1.0,0.0))
#696=ORIENTED_EDGE('',*,*,#1324,.F.)
#697=ORIENTED_EDGE('',*,*,#1325,.T.)
#698=ORIENTED_EDGE('',*,*,#1326,.F.)
#699=ORIENTED_EDGE('',*,*,#1327,.T.)
#700=CARTESIAN_POINT('',(0.00406313105319469,-0.0467369809451699,0.0411429567377284))
#701=DIRECTION('',(0.0,0.0,1.0))
#702=DIRECTION('',(2.8327492261615E-16,-1.0,0.0))
#703=ORIENTED_EDGE('',*,*,#1328,.F.)
#704=ORIENTED_EDGE('',*,*,#1329,.T.)
#705=ORIENTED_EDGE('',*,*,#1330,.F.)
#706=ORIENTED_EDGE('',*,*,#1331,.T.)
#707=CARTESIAN_POINT('',(-0.00358686894680532,-0.0597369809451699,0.0471429567377284))
#708=DIRECTION('',(0.0,-1.0,0.0))
#709=DIRECTION('',(1.0,0.0,0.0))
#710=ORIENTED_EDGE('',*,*,#1332,.F.)
#711=ORIENTED_EDGE('',*,*,#1333,.T.)
#712=ORIENTED_EDGE('',*,*,#1334,.F.)
#713=ORIENTED_EDGE('',*,*,#1335,.T.)
#714=CARTESIAN_POINT('',(-0.00358686894680532,-0.0597369809451699,0.0471429567377284))
#715=DIRECTION('',(0.0,-1.0,0.0))
#716=DIRECTION('',(1.0,0.0,0.0))
#717=ORIENTED_EDGE('',*,*,#1336,.F.)
#718=ORIENTED_EDGE('',*,*,#1337,.T.)
#719=ORIENTED_EDGE('',*,*,#1338,.F.)
#720=ORIENTED_EDGE('',*,*,#1339,.F.)
#721=CARTESIAN_POINT('',(0.00226313105319467,-0.0597369809451699,0.0471429567377284))
#722=DIRECTION('',(0.0,-1.0,0.0))
#723=DIRECTION('',(1.0,0.0,0.0))
#724=ORIENTED_EDGE('',*,*,#1340,.F.)
#725=ORIENTED_EDGE('',*,*,#1341,.T.)
#726=ORIENTED_EDGE('',*,*,#1342,.F.)
#727=ORIENTED_EDGE('',*,*,#1343,.F.)
#728=CARTESIAN_POINT('',(-0.00943686894680531,-0.0597369809451699,0.0471429567377284))
#729=DIRECTION('',(0.0,-1.0,0.0))
#730=DIRECTION('',(1.0,0.0,0.0))
#731=ORIENTED_EDGE('',*,*,#1340,.T.)
#732=ORIENTED_EDGE('',*,*,#1344,.F.)
#733=ORIENTED_EDGE('',*,*,#1342,.T.)
#734=ORIENTED_EDGE('',*,*,#1345,.T.)
#735=CARTESIAN_POINT('',(-0.00943686894680531,-0.0597369809451699,0.0471429567377284))
#736=DIRECTION('',(0.0,-1.0,0.0))
#737=DIRECTION('',(1.0,0.0,0.0))
#738=ORIENTED_EDGE('',*,*,#1336,.T.)
#739=ORIENTED_EDGE('',*,*,#1346,.F.)
#740=ORIENTED_EDGE('',*,*,#1338,.T.)
#741=ORIENTED_EDGE('',*,*,#1347,.T.)
#742=CARTESIAN_POINT('',(0.00226313105319467,-0.0597369809451699,0.0471429567377284))
#743=DIRECTION('',(0.0,-1.0,0.0))
#744=DIRECTION('',(1.0,0.0,0.0))
#745=ORIENTED_EDGE('',*,*,#1345,.F.)
#746=ORIENTED_EDGE('',*,*,#1341,.F.)
#747=ORIENTED_EDGE('',*,*,#1347,.F.)
#748=ORIENTED_EDGE('',*,*,#1337,.F.)
#749=ORIENTED_EDGE('',*,*,#1348,.F.)
#750=ORIENTED_EDGE('',*,*,#1333,.F.)
#751=ORIENTED_EDGE('',*,*,#1349,.T.)
#752=ORIENTED_EDGE('',*,*,#1350,.T.)
#753=ORIENTED_EDGE('',*,*,#1351,.T.)
#754=ORIENTED_EDGE('',*,*,#1352,.F.)
#755=CARTESIAN_POINT('',(-0.00358686894680532,-0.0597369809451699,0.0431429567377284))
#756=DIRECTION('',(0.0,-1.0,0.0))
#757=DIRECTION('',(1.0,0.0,0.0))
#758=ORIENTED_EDGE('',*,*,#1332,.T.)
#759=ORIENTED_EDGE('',*,*,#1353,.T.)
#760=ORIENTED_EDGE('',*,*,#1334,.T.)
#761=ORIENTED_EDGE('',*,*,#1348,.T.)
#762=CARTESIAN_POINT('',(-0.00358686894680532,-0.0597369809451699,0.0471429567377284))
#763=DIRECTION('',(0.0,-1.0,0.0))
#764=DIRECTION('',(1.0,0.0,0.0))
#765=ORIENTED_EDGE('',*,*,#1328,.T.)
#766=ORIENTED_EDGE('',*,*,#1354,.T.)
#767=ORIENTED_EDGE('',*,*,#1330,.T.)
#768=ORIENTED_EDGE('',*,*,#1355,.T.)
#769=CARTESIAN_POINT('',(-0.00358686894680532,-0.0597369809451699,0.0471429567377284))
#770=DIRECTION('',(0.0,-1.0,0.0))
#771=DIRECTION('',(1.0,0.0,0.0))
#772=ORIENTED_EDGE('',*,*,#1324,.T.)
#773=ORIENTED_EDGE('',*,*,#1356,.T.)
#774=ORIENTED_EDGE('',*,*,#1326,.T.)
#775=ORIENTED_EDGE('',*,*,#1357,.T.)
#776=CARTESIAN_POINT('',(0.00406313105319469,-0.0467369809451699,0.0411429567377284))
#777=DIRECTION('',(0.0,0.0,1.0))
#778=DIRECTION('',(2.8327492261615E-16,-1.0,0.0))
#779=ORIENTED_EDGE('',*,*,#1320,.T.)
#780=ORIENTED_EDGE('',*,*,#1358,.T.)
#781=ORIENTED_EDGE('',*,*,#1322,.T.)
#782=ORIENTED_EDGE('',*,*,#1359,.T.)
#783=CARTESIAN_POINT('',(0.0134131310531947,-0.0387347478981363,0.0411429567377284))
#784=DIRECTION('',(0.0,0.0,1.0))
#785=DIRECTION('',(-2.8327492261615E-16,1.0,0.0))
#786=ORIENTED_EDGE('',*,*,#1316,.T.)
#787=ORIENTED_EDGE('',*,*,#1360,.T.)
#788=ORIENTED_EDGE('',*,*,#1318,.T.)
#789=ORIENTED_EDGE('',*,*,#1361,.T.)
#790=CARTESIAN_POINT('',(0.0134131310531947,-0.0221358293358044,0.0411429567377284))
#791=DIRECTION('',(0.0,0.0,1.0))
#792=DIRECTION('',(-2.8327492261615E-16,1.0,0.0))
#793=ORIENTED_EDGE('',*,*,#1312,.T.)
#794=ORIENTED_EDGE('',*,*,#1362,.T.)
#795=ORIENTED_EDGE('',*,*,#1314,.T.)
#796=ORIENTED_EDGE('',*,*,#1363,.T.)
#797=CARTESIAN_POINT('',(0.0134131310531947,-0.00553582933580436,0.0411429567377284))
#798=DIRECTION('',(0.0,0.0,1.0))
#799=DIRECTION('',(2.8327492261615E-16,-1.0,0.0))
#800=ORIENTED_EDGE('',*,*,#1308,.T.)
#801=ORIENTED_EDGE('',*,*,#1364,.T.)
#802=ORIENTED_EDGE('',*,*,#1310,.T.)
#803=ORIENTED_EDGE('',*,*,#1365,.T.)
#804=CARTESIAN_POINT('',(0.0134131310531947,0.0110641706641956,0.0411429567377284))
#805=DIRECTION('',(0.0,0.0,1.0))
#806=DIRECTION('',(2.8327492261615E-16,-1.0,0.0))
#807=ORIENTED_EDGE('',*,*,#1304,.T.)
#808=ORIENTED_EDGE('',*,*,#1366,.T.)
#809=ORIENTED_EDGE('',*,*,#1306,.T.)
#810=ORIENTED_EDGE('',*,*,#1367,.T.)
#811=CARTESIAN_POINT('',(0.0134131310531947,0.0276630892265276,0.0411429567377284))
#812=DIRECTION('',(0.0,0.0,1.0))
#813=DIRECTION('',(2.8327492261615E-16,-1.0,0.0))
#814=ORIENTED_EDGE('',*,*,#1300,.T.)
#815=ORIENTED_EDGE('',*,*,#1368,.T.)
#816=ORIENTED_EDGE('',*,*,#1302,.T.)
#817=ORIENTED_EDGE('',*,*,#1369,.T.)
#818=CARTESIAN_POINT('',(0.00406313105319467,0.0356653222735612,0.0411429567377284))
#819=DIRECTION('',(0.0,0.0,1.0))
#820=DIRECTION('',(-2.8327492261615E-16,1.0,0.0))
#821=ORIENTED_EDGE('',*,*,#1370,.T.)
#822=ORIENTED_EDGE('',*,*,#1371,.F.)
#823=ORIENTED_EDGE('',*,*,#1372,.T.)
#824=ORIENTED_EDGE('',*,*,#1373,.T.)
#825=CARTESIAN_POINT('',(-0.0162868689468053,0.0438264845839176,0.0431429567377284))
#826=DIRECTION('',(-1.0,0.0,0.0))
#827=DIRECTION('',(0.0,-1.0,0.0))
#828=ORIENTED_EDGE('',*,*,#1374,.T.)
#829=ORIENTED_EDGE('',*,*,#1375,.F.)
#830=ORIENTED_EDGE('',*,*,#1376,.T.)
#831=ORIENTED_EDGE('',*,*,#1371,.T.)
#832=CARTESIAN_POINT('',(-0.0147868689468053,0.0471653222735612,0.0431429567377284))
#833=DIRECTION('',(-0.707106781186548,0.707106781186547,0.0))
#834=DIRECTION('',(-0.707106781186547,-0.707106781186548,0.0))
#835=ORIENTED_EDGE('',*,*,#1377,.T.)
#836=ORIENTED_EDGE('',*,*,#1378,.F.)
#837=ORIENTED_EDGE('',*,*,#1379,.T.)
#838=ORIENTED_EDGE('',*,*,#1375,.T.)
#839=ORIENTED_EDGE('',*,*,#1355,.F.)
#840=ORIENTED_EDGE('',*,*,#1329,.F.)
#841=CARTESIAN_POINT('',(-0.00358686894680532,0.0486653222735612,0.0431429567377284))
#842=DIRECTION('',(0.0,1.0,0.0))
#843=DIRECTION('',(-1.0,0.0,0.0))
#844=ORIENTED_EDGE('',*,*,#1380,.T.)
#845=ORIENTED_EDGE('',*,*,#1381,.F.)
#846=ORIENTED_EDGE('',*,*,#1382,.T.)
#847=ORIENTED_EDGE('',*,*,#1378,.T.)
#848=CARTESIAN_POINT('',(0.00761313105319467,0.0471653222735612,0.0431429567377284))
#849=DIRECTION('',(0.707106781186548,0.707106781186547,0.0))
#850=DIRECTION('',(-0.707106781186547,0.707106781186548,0.0))
#851=ORIENTED_EDGE('',*,*,#1383,.T.)
#852=ORIENTED_EDGE('',*,*,#1298,.F.)
#853=ORIENTED_EDGE('',*,*,#1384,.T.)
#854=ORIENTED_EDGE('',*,*,#1381,.T.)
#855=CARTESIAN_POINT('',(0.00911313105319469,0.0438264845839175,0.0431429567377284))
#856=DIRECTION('',(1.0,0.0,0.0))
#857=DIRECTION('',(0.0,1.0,0.0))
#858=ORIENTED_EDGE('',*,*,#1296,.T.)
#859=ORIENTED_EDGE('',*,*,#1385,.T.)
#860=ORIENTED_EDGE('',*,*,#1386,.T.)
#861=ORIENTED_EDGE('',*,*,#1387,.T.)
#862=CARTESIAN_POINT('',(0.0121131310531947,0.0419876468942739,0.0431429567377284))
#863=DIRECTION('',(0.0,0.0,1.0))
#864=DIRECTION('',(-0.915053460358967,-0.403332573300348,0.0))
#865=ORIENTED_EDGE('',*,*,#1386,.F.)
#866=ORIENTED_EDGE('',*,*,#1388,.T.)
#867=ORIENTED_EDGE('',*,*,#1389,.F.)
#868=ORIENTED_EDGE('',*,*,#1390,.T.)
#869=CARTESIAN_POINT('',(0.0137631310531947,0.0364153222735612,0.0411429567377284))
#870=DIRECTION('',(0.674645670629837,0.738141733747942,0.0))
#871=DIRECTION('',(-0.738141733747942,0.674645670629837,0.0))
#872=ORIENTED_EDGE('',*,*,#1391,.T.)
#873=ORIENTED_EDGE('',*,*,#1392,.F.)
#874=ORIENTED_EDGE('',*,*,#1393,.T.)
#875=ORIENTED_EDGE('',*,*,#1389,.T.)
#876=CARTESIAN_POINT('',(0.0184131310531947,-0.00553582933580438,0.0411429567377284))
#877=DIRECTION('',(1.0,9.2024959553006E-17,0.0))
#878=DIRECTION('',(-9.2024959553006E-17,1.0,0.0))
#879=ORIENTED_EDGE('',*,*,#1294,.T.)
#880=ORIENTED_EDGE('',*,*,#1394,.T.)
#881=ORIENTED_EDGE('',*,*,#1392,.T.)
#882=ORIENTED_EDGE('',*,*,#1395,.T.)
#883=CARTESIAN_POINT('',(0.0137631310531947,-0.0474869809451699,0.0411429567377284))
#884=DIRECTION('',(0.674645670629838,-0.738141733747941,0.0))
#885=DIRECTION('',(0.738141733747941,0.674645670629838,0.0))
#886=ORIENTED_EDGE('',*,*,#1292,.T.)
#887=ORIENTED_EDGE('',*,*,#1396,.T.)
#888=ORIENTED_EDGE('',*,*,#1397,.F.)
#889=ORIENTED_EDGE('',*,*,#1398,.T.)
#890=CARTESIAN_POINT('',(0.0121131310531947,-0.0530593055658827,0.0431429567377284))
#891=DIRECTION('',(0.0,0.0,1.0))
#892=DIRECTION('',(-0.915053460358967,0.403332573300348,0.0))
#893=ORIENTED_EDGE('',*,*,#1399,.T.)
#894=ORIENTED_EDGE('',*,*,#1400,.F.)
#895=ORIENTED_EDGE('',*,*,#1401,.T.)
#896=ORIENTED_EDGE('',*,*,#1397,.T.)
#897=CARTESIAN_POINT('',(0.00911313105319469,-0.0548981432555263,0.0431429567377284))
#898=DIRECTION('',(1.0,0.0,0.0))
#899=DIRECTION('',(0.0,1.0,0.0))
#900=ORIENTED_EDGE('',*,*,#1402,.T.)
#901=ORIENTED_EDGE('',*,*,#1290,.F.)
#902=ORIENTED_EDGE('',*,*,#1403,.T.)
#903=ORIENTED_EDGE('',*,*,#1404,.T.)
#904=CARTESIAN_POINT('',(-0.0162868689468053,-0.0548981432555263,0.0431429567377284))
#905=DIRECTION('',(-1.0,0.0,0.0))
#906=DIRECTION('',(0.0,-1.0,0.0))
#907=ORIENTED_EDGE('',*,*,#1288,.T.)
#908=ORIENTED_EDGE('',*,*,#1405,.T.)
#909=ORIENTED_EDGE('',*,*,#1406,.T.)
#910=ORIENTED_EDGE('',*,*,#1407,.T.)
#911=CARTESIAN_POINT('',(-0.0192868689468053,-0.0530593055658827,0.0431429567377284))
#912=DIRECTION('',(0.0,-0.0,1.0))
#913=DIRECTION('',(0.915053460358967,0.403332573300348,0.0))
#914=ORIENTED_EDGE('',*,*,#1406,.F.)
#915=ORIENTED_EDGE('',*,*,#1408,.T.)
#916=ORIENTED_EDGE('',*,*,#1409,.F.)
#917=ORIENTED_EDGE('',*,*,#1410,.T.)
#918=CARTESIAN_POINT('',(-0.0209368689468053,-0.0474869809451699,0.0411429567377284))
#919=DIRECTION('',(-0.674645670629837,-0.738141733747942,0.0))
#920=DIRECTION('',(0.738141733747942,-0.674645670629837,0.0))
#921=ORIENTED_EDGE('',*,*,#1411,.T.)
#922=ORIENTED_EDGE('',*,*,#1412,.F.)
#923=ORIENTED_EDGE('',*,*,#1413,.T.)
#924=ORIENTED_EDGE('',*,*,#1409,.T.)
#925=CARTESIAN_POINT('',(-0.0255868689468053,-0.00553582933580438,0.0411429567377284))
#926=DIRECTION('',(-1.0,-2.76074878659018E-16,0.0))
#927=DIRECTION('',(2.76074878659018E-16,-1.0,0.0))
#928=ORIENTED_EDGE('',*,*,#1286,.T.)
#929=ORIENTED_EDGE('',*,*,#1414,.T.)
#930=ORIENTED_EDGE('',*,*,#1412,.T.)
#931=ORIENTED_EDGE('',*,*,#1415,.T.)
#932=CARTESIAN_POINT('',(-0.0209368689468053,0.0364153222735612,0.0411429567377284))
#933=DIRECTION('',(-0.674645670629838,0.738141733747941,0.0))
#934=DIRECTION('',(-0.738141733747941,-0.674645670629838,0.0))
#935=ORIENTED_EDGE('',*,*,#1284,.T.)
#936=ORIENTED_EDGE('',*,*,#1416,.T.)
#937=ORIENTED_EDGE('',*,*,#1373,.F.)
#938=ORIENTED_EDGE('',*,*,#1417,.T.)
#939=CARTESIAN_POINT('',(-0.0192868689468053,0.0419876468942739,0.0431429567377284))
#940=DIRECTION('',(0.0,0.0,1.0))
#941=DIRECTION('',(0.915053460358967,-0.403332573300348,0.0))
#942=ORIENTED_EDGE('',*,*,#1280,.T.)
#943=ORIENTED_EDGE('',*,*,#1418,.T.)
#944=ORIENTED_EDGE('',*,*,#1282,.T.)
#945=ORIENTED_EDGE('',*,*,#1419,.T.)
#946=CARTESIAN_POINT('',(-0.0205868689468053,-0.00553582933580437,0.0411429567377284))
#947=DIRECTION('',(0.0,0.0,1.0))
#948=DIRECTION('',(2.8327492261615E-16,-1.0,0.0))
#949=ORIENTED_EDGE('',*,*,#1276,.T.)
#950=ORIENTED_EDGE('',*,*,#1420,.T.)
#951=ORIENTED_EDGE('',*,*,#1278,.T.)
#952=ORIENTED_EDGE('',*,*,#1421,.T.)
#953=CARTESIAN_POINT('',(-0.0205868689468053,0.0110641706641956,0.0411429567377284))
#954=DIRECTION('',(0.0,0.0,1.0))
#955=DIRECTION('',(2.8327492261615E-16,-1.0,0.0))
#956=ORIENTED_EDGE('',*,*,#1272,.T.)
#957=ORIENTED_EDGE('',*,*,#1422,.T.)
#958=ORIENTED_EDGE('',*,*,#1274,.T.)
#959=ORIENTED_EDGE('',*,*,#1423,.T.)
#960=CARTESIAN_POINT('',(-0.0205868689468054,0.0276630892265276,0.0411429567377284))
#961=DIRECTION('',(0.0,0.0,1.0))
#962=DIRECTION('',(2.8327492261615E-16,-1.0,0.0))
#963=ORIENTED_EDGE('',*,*,#1268,.T.)
#964=ORIENTED_EDGE('',*,*,#1424,.T.)
#965=ORIENTED_EDGE('',*,*,#1270,.T.)
#966=ORIENTED_EDGE('',*,*,#1425,.T.)
#967=CARTESIAN_POINT('',(-0.0112368689468053,0.0356653222735612,0.0411429567377284))
#968=DIRECTION('',(0.0,0.0,1.0))
#969=DIRECTION('',(-2.8327492261615E-16,1.0,0.0))
#970=ORIENTED_EDGE('',*,*,#1264,.T.)
#971=ORIENTED_EDGE('',*,*,#1426,.T.)
#972=ORIENTED_EDGE('',*,*,#1266,.T.)
#973=ORIENTED_EDGE('',*,*,#1427,.T.)
#974=CARTESIAN_POINT('',(-0.0205868689468053,-0.0221358293358044,0.0411429567377284))
#975=DIRECTION('',(0.0,0.0,1.0))
#976=DIRECTION('',(-2.8327492261615E-16,1.0,0.0))
#977=ORIENTED_EDGE('',*,*,#1260,.T.)
#978=ORIENTED_EDGE('',*,*,#1428,.T.)
#979=ORIENTED_EDGE('',*,*,#1262,.T.)
#980=ORIENTED_EDGE('',*,*,#1429,.T.)
#981=CARTESIAN_POINT('',(-0.0205868689468053,-0.0387347478981363,0.0411429567377284))
#982=DIRECTION('',(0.0,0.0,1.0))
#983=DIRECTION('',(-2.8327492261615E-16,1.0,0.0))
#984=ORIENTED_EDGE('',*,*,#1256,.T.)
#985=ORIENTED_EDGE('',*,*,#1430,.T.)
#986=ORIENTED_EDGE('',*,*,#1258,.T.)
#987=ORIENTED_EDGE('',*,*,#1431,.T.)
#988=CARTESIAN_POINT('',(-0.0112368689468053,-0.0467369809451699,0.0411429567377284))
#989=DIRECTION('',(0.0,0.0,1.0))
#990=DIRECTION('',(2.8327492261615E-16,-1.0,0.0))
#991=ORIENTED_EDGE('',*,*,#1432,.F.)
#992=ORIENTED_EDGE('',*,*,#1433,.T.)
#993=ORIENTED_EDGE('',*,*,#1250,.F.)
#994=ORIENTED_EDGE('',*,*,#1434,.F.)
#995=CARTESIAN_POINT('',(-0.0142868689468053,-0.00553698094516955,0.0491429567377284))
#996=DIRECTION('',(1.0,2.91550164029712E-16,0.0))
#997=DIRECTION('',(2.91550164029712E-16,-1.0,0.0))
#998=ORIENTED_EDGE('',*,*,#1234,.F.)
#999=ORIENTED_EDGE('',*,*,#1435,.F.)
#1000=ORIENTED_EDGE('',*,*,#1436,.F.)
#1001=ORIENTED_EDGE('',*,*,#1437,.T.)
#1002=CARTESIAN_POINT('',(0.00711313105319468,-0.00553698094516955,0.0491429567377284))
#1003=DIRECTION('',(-1.0,1.2147923501238E-17,0.0))
#1004=DIRECTION('',(1.2147923501238E-17,1.0,0.0))
#1005=ORIENTED_EDGE('',*,*,#1252,.T.)
#1006=ORIENTED_EDGE('',*,*,#1438,.T.)
#1007=ORIENTED_EDGE('',*,*,#1436,.T.)
#1008=ORIENTED_EDGE('',*,*,#1439,.T.)
#1009=CARTESIAN_POINT('',(0.00411313105319468,0.0271630190548308,0.0491429567377284))
#1010=DIRECTION('',(0.0,0.0,-1.0))
#1011=DIRECTION('',(0.707106781186548,0.707106781186548,0.0))
#1012=ORIENTED_EDGE('',*,*,#1440,.F.)
#1013=ORIENTED_EDGE('',*,*,#1441,.T.)
#1014=ORIENTED_EDGE('',*,*,#1254,.F.)
#1015=ORIENTED_EDGE('',*,*,#1442,.F.)
#1016=ORIENTED_EDGE('',*,*,#1331,.F.)
#1017=ORIENTED_EDGE('',*,*,#1354,.F.)
#1018=CARTESIAN_POINT('',(-0.00358686894680532,0.0301630190548308,0.0491429567377284))
#1019=DIRECTION('',(-3.24247378687254E-16,-1.0,0.0))
#1020=DIRECTION('',(-1.0,3.24247378687254E-16,0.0))
#1021=ORIENTED_EDGE('',*,*,#1248,.T.)
#1022=ORIENTED_EDGE('',*,*,#1443,.T.)
#1023=ORIENTED_EDGE('',*,*,#1440,.T.)
#1024=ORIENTED_EDGE('',*,*,#1444,.T.)
#1025=CARTESIAN_POINT('',(-0.0112868689468053,0.0271630190548308,0.0491429567377284))
#1026=DIRECTION('',(0.0,0.0,-1.0))
#1027=DIRECTION('',(-0.707106781186547,0.707106781186548,0.0))
#1028=ORIENTED_EDGE('',*,*,#1244,.T.)
#1029=ORIENTED_EDGE('',*,*,#1445,.T.)
#1030=ORIENTED_EDGE('',*,*,#1246,.T.)
#1031=ORIENTED_EDGE('',*,*,#1446,.F.)
#1032=CARTESIAN_POINT('',(0.00406313105319469,0.0450973027889006,0.0431429567377284))
#1033=DIRECTION('',(0.0,-0.0,1.0))
#1034=DIRECTION('',(2.8327492261615E-16,1.0,0.0))
#1035=ORIENTED_EDGE('',*,*,#1240,.T.)
#1036=ORIENTED_EDGE('',*,*,#1447,.T.)
#1037=ORIENTED_EDGE('',*,*,#1242,.T.)
#1038=ORIENTED_EDGE('',*,*,#1448,.F.)
#1039=CARTESIAN_POINT('',(-0.0112368689468053,0.0450973027889006,0.0431429567377284))
#1040=DIRECTION('',(0.0,-0.0,1.0))
#1041=DIRECTION('',(2.8327492261615E-16,1.0,0.0))
#1042=ORIENTED_EDGE('',*,*,#1236,.T.)
#1043=ORIENTED_EDGE('',*,*,#1449,.T.)
#1044=ORIENTED_EDGE('',*,*,#1432,.T.)
#1045=ORIENTED_EDGE('',*,*,#1450,.T.)
#1046=CARTESIAN_POINT('',(-0.0112868689468053,-0.0382369809451699,0.0491429567377284))
#1047=DIRECTION('',(-0.0,0.0,-1.0))
#1048=DIRECTION('',(-0.707106781186547,-0.707106781186548,0.0))
#1049=ORIENTED_EDGE('',*,*,#1232,.T.)
#1050=ORIENTED_EDGE('',*,*,#1451,.T.)
#1051=ORIENTED_EDGE('',*,*,#1452,.T.)
#1052=ORIENTED_EDGE('',*,*,#1453,.T.)
#1053=CARTESIAN_POINT('',(0.00411313105319469,-0.0382369809451699,0.0491429567377284))
#1054=DIRECTION('',(0.0,-0.0,-1.0))
#1055=DIRECTION('',(0.707106781186547,-0.707106781186548,0.0))
#1056=ORIENTED_EDGE('',*,*,#1454,.T.)
#1057=ORIENTED_EDGE('',*,*,#1350,.F.)
#1058=ORIENTED_EDGE('',*,*,#1455,.T.)
#1059=ORIENTED_EDGE('',*,*,#1400,.T.)
#1060=CARTESIAN_POINT('',(0.00761313105319467,-0.0582369809451699,0.0431429567377284))
#1061=DIRECTION('',(0.707106781186548,-0.707106781186547,0.0))
#1062=DIRECTION('',(0.707106781186547,0.707106781186548,0.0))
#1063=ORIENTED_EDGE('',*,*,#1349,.F.)
#1064=ORIENTED_EDGE('',*,*,#1456,.F.)
#1065=ORIENTED_EDGE('',*,*,#1403,.F.)
#1066=ORIENTED_EDGE('',*,*,#1289,.F.)
#1067=ORIENTED_EDGE('',*,*,#1407,.F.)
#1068=ORIENTED_EDGE('',*,*,#1410,.F.)
#1069=ORIENTED_EDGE('',*,*,#1413,.F.)
#1070=ORIENTED_EDGE('',*,*,#1414,.F.)
#1071=ORIENTED_EDGE('',*,*,#1285,.F.)
#1072=ORIENTED_EDGE('',*,*,#1417,.F.)
#1073=ORIENTED_EDGE('',*,*,#1372,.F.)
#1074=ORIENTED_EDGE('',*,*,#1376,.F.)
#1075=ORIENTED_EDGE('',*,*,#1379,.F.)
#1076=ORIENTED_EDGE('',*,*,#1382,.F.)
#1077=ORIENTED_EDGE('',*,*,#1384,.F.)
#1078=ORIENTED_EDGE('',*,*,#1297,.F.)
#1079=ORIENTED_EDGE('',*,*,#1387,.F.)
#1080=ORIENTED_EDGE('',*,*,#1390,.F.)
#1081=ORIENTED_EDGE('',*,*,#1393,.F.)
#1082=ORIENTED_EDGE('',*,*,#1394,.F.)
#1083=ORIENTED_EDGE('',*,*,#1293,.F.)
#1084=ORIENTED_EDGE('',*,*,#1398,.F.)
#1085=ORIENTED_EDGE('',*,*,#1401,.F.)
#1086=ORIENTED_EDGE('',*,*,#1455,.F.)
#1087=ORIENTED_EDGE('',*,*,#1457,.F.)
#1088=ORIENTED_EDGE('',*,*,#1451,.F.)
#1089=ORIENTED_EDGE('',*,*,#1235,.F.)
#1090=ORIENTED_EDGE('',*,*,#1437,.F.)
#1091=ORIENTED_EDGE('',*,*,#1438,.F.)
#1092=ORIENTED_EDGE('',*,*,#1255,.F.)
#1093=ORIENTED_EDGE('',*,*,#1441,.F.)
#1094=ORIENTED_EDGE('',*,*,#1443,.F.)
#1095=ORIENTED_EDGE('',*,*,#1251,.F.)
#1096=ORIENTED_EDGE('',*,*,#1433,.F.)
#1097=ORIENTED_EDGE('',*,*,#1449,.F.)
#1098=ORIENTED_EDGE('',*,*,#1239,.F.)
#1099=ORIENTED_EDGE('',*,*,#1448,.T.)
#1100=ORIENTED_EDGE('',*,*,#1241,.T.)
#1101=ORIENTED_EDGE('',*,*,#1446,.T.)
#1102=ORIENTED_EDGE('',*,*,#1245,.T.)
#1103=ORIENTED_EDGE('',*,*,#1369,.F.)
#1104=ORIENTED_EDGE('',*,*,#1301,.F.)
#1105=ORIENTED_EDGE('',*,*,#1367,.F.)
#1106=ORIENTED_EDGE('',*,*,#1305,.F.)
#1107=ORIENTED_EDGE('',*,*,#1365,.F.)
#1108=ORIENTED_EDGE('',*,*,#1309,.F.)
#1109=ORIENTED_EDGE('',*,*,#1363,.F.)
#1110=ORIENTED_EDGE('',*,*,#1313,.F.)
#1111=ORIENTED_EDGE('',*,*,#1361,.F.)
#1112=ORIENTED_EDGE('',*,*,#1317,.F.)
#1113=ORIENTED_EDGE('',*,*,#1359,.F.)
#1114=ORIENTED_EDGE('',*,*,#1321,.F.)
#1115=ORIENTED_EDGE('',*,*,#1357,.F.)
#1116=ORIENTED_EDGE('',*,*,#1325,.F.)
#1117=ORIENTED_EDGE('',*,*,#1431,.F.)
#1118=ORIENTED_EDGE('',*,*,#1257,.F.)
#1119=ORIENTED_EDGE('',*,*,#1429,.F.)
#1120=ORIENTED_EDGE('',*,*,#1261,.F.)
#1121=ORIENTED_EDGE('',*,*,#1427,.F.)
#1122=ORIENTED_EDGE('',*,*,#1265,.F.)
#1123=ORIENTED_EDGE('',*,*,#1425,.F.)
#1124=ORIENTED_EDGE('',*,*,#1269,.F.)
#1125=ORIENTED_EDGE('',*,*,#1423,.F.)
#1126=ORIENTED_EDGE('',*,*,#1273,.F.)
#1127=ORIENTED_EDGE('',*,*,#1421,.F.)
#1128=ORIENTED_EDGE('',*,*,#1277,.F.)
#1129=ORIENTED_EDGE('',*,*,#1419,.F.)
#1130=ORIENTED_EDGE('',*,*,#1281,.F.)
#1131=CARTESIAN_POINT('',(-0.00358686894680532,-0.00553582933580437,0.0431429567377284))
#1132=DIRECTION('',(0.0,0.0,1.0))
#1133=DIRECTION('',(-2.8327492261615E-16,1.0,0.0))
#1134=ORIENTED_EDGE('',*,*,#1458,.T.)
#1135=ORIENTED_EDGE('',*,*,#1404,.F.)
#1136=ORIENTED_EDGE('',*,*,#1456,.T.)
#1137=ORIENTED_EDGE('',*,*,#1352,.T.)
#1138=CARTESIAN_POINT('',(-0.0147868689468053,-0.0582369809451699,0.0431429567377284))
#1139=DIRECTION('',(-0.707106781186548,-0.707106781186547,0.0))
#1140=DIRECTION('',(0.707106781186547,-0.707106781186548,0.0))
#1141=ORIENTED_EDGE('',*,*,#1447,.F.)
#1142=ORIENTED_EDGE('',*,*,#1243,.F.)
#1143=ORIENTED_EDGE('',*,*,#1445,.F.)
#1144=ORIENTED_EDGE('',*,*,#1247,.F.)
#1145=ORIENTED_EDGE('',*,*,#1444,.F.)
#1146=ORIENTED_EDGE('',*,*,#1442,.T.)
#1147=ORIENTED_EDGE('',*,*,#1253,.F.)
#1148=ORIENTED_EDGE('',*,*,#1439,.F.)
#1149=ORIENTED_EDGE('',*,*,#1435,.T.)
#1150=ORIENTED_EDGE('',*,*,#1233,.F.)
#1151=ORIENTED_EDGE('',*,*,#1453,.F.)
#1152=ORIENTED_EDGE('',*,*,#1459,.T.)
#1153=ORIENTED_EDGE('',*,*,#1237,.F.)
#1154=ORIENTED_EDGE('',*,*,#1450,.F.)
#1155=ORIENTED_EDGE('',*,*,#1434,.T.)
#1156=ORIENTED_EDGE('',*,*,#1249,.F.)
#1157=ORIENTED_EDGE('',*,*,#1430,.F.)
#1158=ORIENTED_EDGE('',*,*,#1259,.F.)
#1159=ORIENTED_EDGE('',*,*,#1428,.F.)
#1160=ORIENTED_EDGE('',*,*,#1263,.F.)
#1161=ORIENTED_EDGE('',*,*,#1426,.F.)
#1162=ORIENTED_EDGE('',*,*,#1267,.F.)
#1163=ORIENTED_EDGE('',*,*,#1424,.F.)
#1164=ORIENTED_EDGE('',*,*,#1271,.F.)
#1165=ORIENTED_EDGE('',*,*,#1422,.F.)
#1166=ORIENTED_EDGE('',*,*,#1275,.F.)
#1167=ORIENTED_EDGE('',*,*,#1420,.F.)
#1168=ORIENTED_EDGE('',*,*,#1279,.F.)
#1169=ORIENTED_EDGE('',*,*,#1418,.F.)
#1170=ORIENTED_EDGE('',*,*,#1283,.F.)
#1171=ORIENTED_EDGE('',*,*,#1287,.F.)
#1172=ORIENTED_EDGE('',*,*,#1415,.F.)
#1173=ORIENTED_EDGE('',*,*,#1411,.F.)
#1174=ORIENTED_EDGE('',*,*,#1408,.F.)
#1175=ORIENTED_EDGE('',*,*,#1405,.F.)
#1176=ORIENTED_EDGE('',*,*,#1291,.F.)
#1177=ORIENTED_EDGE('',*,*,#1402,.F.)
#1178=ORIENTED_EDGE('',*,*,#1458,.F.)
#1179=ORIENTED_EDGE('',*,*,#1351,.F.)
#1180=ORIENTED_EDGE('',*,*,#1454,.F.)
#1181=ORIENTED_EDGE('',*,*,#1399,.F.)
#1182=ORIENTED_EDGE('',*,*,#1396,.F.)
#1183=ORIENTED_EDGE('',*,*,#1295,.F.)
#1184=ORIENTED_EDGE('',*,*,#1395,.F.)
#1185=ORIENTED_EDGE('',*,*,#1391,.F.)
#1186=ORIENTED_EDGE('',*,*,#1388,.F.)
#1187=ORIENTED_EDGE('',*,*,#1385,.F.)
#1188=ORIENTED_EDGE('',*,*,#1299,.F.)
#1189=ORIENTED_EDGE('',*,*,#1383,.F.)
#1190=ORIENTED_EDGE('',*,*,#1380,.F.)
#1191=ORIENTED_EDGE('',*,*,#1377,.F.)
#1192=ORIENTED_EDGE('',*,*,#1374,.F.)
#1193=ORIENTED_EDGE('',*,*,#1370,.F.)
#1194=ORIENTED_EDGE('',*,*,#1416,.F.)
#1195=ORIENTED_EDGE('',*,*,#1368,.F.)
#1196=ORIENTED_EDGE('',*,*,#1303,.F.)
#1197=ORIENTED_EDGE('',*,*,#1366,.F.)
#1198=ORIENTED_EDGE('',*,*,#1307,.F.)
#1199=ORIENTED_EDGE('',*,*,#1364,.F.)
#1200=ORIENTED_EDGE('',*,*,#1311,.F.)
#1201=ORIENTED_EDGE('',*,*,#1362,.F.)
#1202=ORIENTED_EDGE('',*,*,#1315,.F.)
#1203=ORIENTED_EDGE('',*,*,#1360,.F.)
#1204=ORIENTED_EDGE('',*,*,#1319,.F.)
#1205=ORIENTED_EDGE('',*,*,#1358,.F.)
#1206=ORIENTED_EDGE('',*,*,#1323,.F.)
#1207=ORIENTED_EDGE('',*,*,#1356,.F.)
#1208=ORIENTED_EDGE('',*,*,#1327,.F.)
#1209=CARTESIAN_POINT('',(-0.0159191019938389,-0.00553582933580437,0.0511429567377284))
#1210=DIRECTION('',(0.0,0.0,1.0))
#1211=DIRECTION('',(-2.8327492261615E-16,1.0,0.0))
#1212=ORIENTED_EDGE('',*,*,#1457,.T.)
#1213=ORIENTED_EDGE('',*,*,#1238,.F.)
#1214=ORIENTED_EDGE('',*,*,#1459,.F.)
#1215=ORIENTED_EDGE('',*,*,#1452,.F.)
#1216=ORIENTED_EDGE('',*,*,#1353,.F.)
#1217=ORIENTED_EDGE('',*,*,#1335,.F.)
#1218=CARTESIAN_POINT('',(-0.00358686894680531,-0.0412369809451699,0.0491429567377284))
#1219=DIRECTION('',(-3.24247378687254E-16,1.0,0.0))
#1220=DIRECTION('',(1.0,3.24247378687254E-16,0.0))
#1221=ORIENTED_EDGE('',*,*,#1346,.T.)
#1222=ORIENTED_EDGE('',*,*,#1339,.T.)
#1223=CARTESIAN_POINT('',(-0.00358686894680532,-0.0497369809451699,0.0431429567377284))
#1224=DIRECTION('',(0.0,-1.0,0.0))
#1225=DIRECTION('',(1.0,0.0,0.0))
#1226=ORIENTED_EDGE('',*,*,#1344,.T.)
#1227=ORIENTED_EDGE('',*,*,#1343,.T.)
#1228=CARTESIAN_POINT('',(-0.00358686894680532,-0.0497369809451699,0.0431429567377284))
#1229=DIRECTION('',(0.0,-1.0,0.0))
#1230=DIRECTION('',(1.0,0.0,0.0))
#1231=COLOUR_RGB('',1.0,1.0,1.0)
#1232=EDGE_CURVE('',#1460,#1461,#1462,.T.)
#1233=EDGE_CURVE('690:511',#1460,#1463,#1464,.T.)
#1234=EDGE_CURVE('690:454',#1463,#1465,#1466,.T.)
#1235=EDGE_CURVE('690:514',#1465,#1461,#1467,.T.)
#1236=EDGE_CURVE('',#1468,#1469,#1470,.T.)
#1237=EDGE_CURVE('690:502',#1468,#1471,#1472,.T.)
#1238=EDGE_CURVE('690:505',#1471,#1473,#1474,.T.)
#1239=EDGE_CURVE('690:508',#1473,#1469,#1475,.T.)
#1240=EDGE_CURVE('',#1476,#1477,#1478,.T.)
#1241=EDGE_CURVE('690:499',#1479,#1476,#1480,.T.)
#1242=EDGE_CURVE('',#1481,#1479,#1482,.T.)
#1243=EDGE_CURVE('690:496',#1481,#1477,#1483,.T.)
#1244=EDGE_CURVE('',#1484,#1485,#1486,.T.)
#1245=EDGE_CURVE('690:493',#1487,#1484,#1488,.T.)
#1246=EDGE_CURVE('',#1489,#1487,#1490,.T.)
#1247=EDGE_CURVE('690:490',#1489,#1485,#1491,.T.)
#1248=EDGE_CURVE('',#1492,#1493,#1494,.T.)
#1249=EDGE_CURVE('690:484',#1492,#1495,#1496,.T.)
#1250=EDGE_CURVE('690:448',#1495,#1497,#1498,.T.)
#1251=EDGE_CURVE('690:487',#1497,#1493,#1499,.T.)
#1252=EDGE_CURVE('',#1500,#1501,#1502,.T.)
#1253=EDGE_CURVE('690:466',#1500,#1503,#1504,.T.)
#1254=EDGE_CURVE('690:469',#1503,#1505,#1506,.T.)
#1255=EDGE_CURVE('690:472',#1505,#1501,#1507,.T.)
#1256=EDGE_CURVE('',#1508,#1509,#1510,.T.)
#1257=EDGE_CURVE('690:439',#1508,#1511,#1512,.T.)
#1258=EDGE_CURVE('',#1513,#1511,#1514,.T.)
#1259=EDGE_CURVE('690:436',#1513,#1509,#1515,.T.)
#1260=EDGE_CURVE('',#1516,#1517,#1518,.T.)
#1261=EDGE_CURVE('690:433',#1516,#1519,#1520,.T.)
#1262=EDGE_CURVE('',#1521,#1519,#1522,.T.)
#1263=EDGE_CURVE('690:430',#1521,#1517,#1523,.T.)
#1264=EDGE_CURVE('',#1524,#1525,#1526,.T.)
#1265=EDGE_CURVE('690:427',#1524,#1527,#1528,.T.)
#1266=EDGE_CURVE('',#1529,#1527,#1530,.T.)
#1267=EDGE_CURVE('690:424',#1529,#1525,#1531,.T.)
#1268=EDGE_CURVE('',#1532,#1533,#1534,.T.)
#1269=EDGE_CURVE('690:421',#1532,#1535,#1536,.T.)
#1270=EDGE_CURVE('',#1537,#1535,#1538,.T.)
#1271=EDGE_CURVE('690:418',#1537,#1533,#1539,.T.)
#1272=EDGE_CURVE('',#1540,#1541,#1542,.T.)
#1273=EDGE_CURVE('690:415',#1540,#1543,#1544,.T.)
#1274=EDGE_CURVE('',#1545,#1543,#1546,.T.)
#1275=EDGE_CURVE('690:412',#1545,#1541,#1547,.T.)
#1276=EDGE_CURVE('',#1548,#1549,#1550,.T.)
#1277=EDGE_CURVE('690:409',#1548,#1551,#1552,.T.)
#1278=EDGE_CURVE('',#1553,#1551,#1554,.T.)
#1279=EDGE_CURVE('690:406',#1553,#1549,#1555,.T.)
#1280=EDGE_CURVE('',#1556,#1557,#1558,.T.)
#1281=EDGE_CURVE('690:403',#1556,#1559,#1560,.T.)
#1282=EDGE_CURVE('',#1561,#1559,#1562,.T.)
#1283=EDGE_CURVE('690:400',#1561,#1557,#1563,.T.)
#1284=EDGE_CURVE('',#1564,#1565,#1566,.T.)
#1285=EDGE_CURVE('690:397',#1564,#1567,#1568,.T.)
#1286=EDGE_CURVE('690:385',#1569,#1567,#1570,.T.)
#1287=EDGE_CURVE('690:394',#1569,#1565,#1571,.T.)
#1288=EDGE_CURVE('',#1572,#1573,#1574,.T.)
#1289=EDGE_CURVE('690:364',#1572,#1575,#1576,.T.)
#1290=EDGE_CURVE('690:349',#1575,#1577,#1578,.T.)
#1291=EDGE_CURVE('690:358',#1577,#1573,#1579,.T.)
#1292=EDGE_CURVE('',#1580,#1581,#1582,.T.)
#1293=EDGE_CURVE('690:334',#1580,#1583,#1584,.T.)
#1294=EDGE_CURVE('690:319',#1585,#1583,#1586,.T.)
#1295=EDGE_CURVE('690:328',#1585,#1581,#1587,.T.)
#1296=EDGE_CURVE('',#1588,#1589,#1590,.T.)
#1297=EDGE_CURVE('690:298',#1588,#1591,#1592,.T.)
#1298=EDGE_CURVE('690:286',#1591,#1593,#1594,.T.)
#1299=EDGE_CURVE('690:292',#1593,#1589,#1595,.T.)
#1300=EDGE_CURVE('',#1596,#1597,#1598,.T.)
#1301=EDGE_CURVE('690:241',#1596,#1599,#1600,.T.)
#1302=EDGE_CURVE('',#1601,#1599,#1602,.T.)
#1303=EDGE_CURVE('690:238',#1601,#1597,#1603,.T.)
#1304=EDGE_CURVE('',#1604,#1605,#1606,.T.)
#1305=EDGE_CURVE('690:235',#1604,#1607,#1608,.T.)
#1306=EDGE_CURVE('',#1609,#1607,#1610,.T.)
#1307=EDGE_CURVE('690:232',#1609,#1605,#1611,.T.)
#1308=EDGE_CURVE('',#1612,#1613,#1614,.T.)
#1309=EDGE_CURVE('690:229',#1612,#1615,#1616,.T.)
#1310=EDGE_CURVE('',#1617,#1615,#1618,.T.)
#1311=EDGE_CURVE('690:226',#1617,#1613,#1619,.T.)
#1312=EDGE_CURVE('',#1620,#1621,#1622,.T.)
#1313=EDGE_CURVE('690:223',#1620,#1623,#1624,.T.)
#1314=EDGE_CURVE('',#1625,#1623,#1626,.T.)
#1315=EDGE_CURVE('690:220',#1625,#1621,#1627,.T.)
#1316=EDGE_CURVE('',#1628,#1629,#1630,.T.)
#1317=EDGE_CURVE('690:217',#1628,#1631,#1632,.T.)
#1318=EDGE_CURVE('',#1633,#1631,#1634,.T.)
#1319=EDGE_CURVE('690:214',#1633,#1629,#1635,.T.)
#1320=EDGE_CURVE('',#1636,#1637,#1638,.T.)
#1321=EDGE_CURVE('690:211',#1636,#1639,#1640,.T.)
#1322=EDGE_CURVE('',#1641,#1639,#1642,.T.)
#1323=EDGE_CURVE('690:208',#1641,#1637,#1643,.T.)
#1324=EDGE_CURVE('',#1644,#1645,#1646,.T.)
#1325=EDGE_CURVE('690:205',#1644,#1647,#1648,.T.)
#1326=EDGE_CURVE('',#1649,#1647,#1650,.T.)
#1327=EDGE_CURVE('690:202',#1649,#1645,#1651,.T.)
#1328=EDGE_CURVE('',#1652,#1653,#1654,.T.)
#1329=EDGE_CURVE('690:199',#1652,#1655,#1656,.T.)
#1330=EDGE_CURVE('',#1657,#1655,#1658,.T.)
#1331=EDGE_CURVE('690:196',#1657,#1653,#1659,.T.)
#1332=EDGE_CURVE('',#1660,#1661,#1662,.T.)
#1333=EDGE_CURVE('690:178',#1660,#1663,#1664,.T.)
#1334=EDGE_CURVE('',#1665,#1663,#1666,.T.)
#1335=EDGE_CURVE('690:193',#1665,#1661,#1667,.T.)
#1336=EDGE_CURVE('',#1668,#1669,#1670,.T.)
#1337=EDGE_CURVE('690:172',#1668,#1671,#1672,.T.)
#1338=EDGE_CURVE('',#1673,#1671,#1674,.T.)
#1339=EDGE_CURVE('690:175',#1669,#1673,#1675,.F.)
#1340=EDGE_CURVE('',#1676,#1677,#1678,.T.)
#1341=EDGE_CURVE('690:166',#1676,#1679,#1680,.T.)
#1342=EDGE_CURVE('',#1681,#1679,#1682,.T.)
#1343=EDGE_CURVE('690:169',#1677,#1681,#1683,.F.)
#1344=EDGE_CURVE('690:169',#1681,#1677,#1684,.F.)
#1345=EDGE_CURVE('690:166',#1679,#1676,#1685,.T.)
#1346=EDGE_CURVE('690:175',#1673,#1669,#1686,.F.)
#1347=EDGE_CURVE('690:172',#1671,#1668,#1687,.T.)
#1348=EDGE_CURVE('690:178',#1663,#1660,#1688,.T.)
#1349=EDGE_CURVE('690:181',#1689,#1690,#1691,.T.)
#1350=EDGE_CURVE('690:184',#1690,#1692,#1693,.T.)
#1351=EDGE_CURVE('690:187',#1692,#1694,#1695,.T.)
#1352=EDGE_CURVE('690:190',#1689,#1694,#1696,.T.)
#1353=EDGE_CURVE('690:193',#1661,#1665,#1697,.T.)
#1354=EDGE_CURVE('690:196',#1653,#1657,#1698,.T.)
#1355=EDGE_CURVE('690:199',#1655,#1652,#1699,.T.)
#1356=EDGE_CURVE('690:202',#1645,#1649,#1700,.T.)
#1357=EDGE_CURVE('690:205',#1647,#1644,#1701,.T.)
#1358=EDGE_CURVE('690:208',#1637,#1641,#1702,.T.)
#1359=EDGE_CURVE('690:211',#1639,#1636,#1703,.T.)
#1360=EDGE_CURVE('690:214',#1629,#1633,#1704,.T.)
#1361=EDGE_CURVE('690:217',#1631,#1628,#1705,.T.)
#1362=EDGE_CURVE('690:220',#1621,#1625,#1706,.T.)
#1363=EDGE_CURVE('690:223',#1623,#1620,#1707,.T.)
#1364=EDGE_CURVE('690:226',#1613,#1617,#1708,.T.)
#1365=EDGE_CURVE('690:229',#1615,#1612,#1709,.T.)
#1366=EDGE_CURVE('690:232',#1605,#1609,#1710,.T.)
#1367=EDGE_CURVE('690:235',#1607,#1604,#1711,.T.)
#1368=EDGE_CURVE('690:238',#1597,#1601,#1712,.T.)
#1369=EDGE_CURVE('690:241',#1599,#1596,#1713,.T.)
#1370=EDGE_CURVE('690:244',#1714,#1715,#1716,.T.)
#1371=EDGE_CURVE('690:247',#1717,#1715,#1718,.T.)
#1372=EDGE_CURVE('690:250',#1717,#1719,#1720,.T.)
#1373=EDGE_CURVE('690:253',#1719,#1714,#1721,.T.)
#1374=EDGE_CURVE('690:256',#1715,#1722,#1723,.T.)
#1375=EDGE_CURVE('690:259',#1724,#1722,#1725,.T.)
#1376=EDGE_CURVE('690:262',#1724,#1717,#1726,.T.)
#1377=EDGE_CURVE('690:265',#1722,#1727,#1728,.T.)
#1378=EDGE_CURVE('690:268',#1729,#1727,#1730,.T.)
#1379=EDGE_CURVE('690:271',#1729,#1724,#1731,.T.)
#1380=EDGE_CURVE('690:274',#1727,#1732,#1733,.T.)
#1381=EDGE_CURVE('690:277',#1734,#1732,#1735,.T.)
#1382=EDGE_CURVE('690:280',#1734,#1729,#1736,.T.)
#1383=EDGE_CURVE('690:283',#1732,#1593,#1737,.T.)
#1384=EDGE_CURVE('690:289',#1591,#1734,#1738,.T.)
#1385=EDGE_CURVE('690:292',#1589,#1739,#1740,.T.)
#1386=EDGE_CURVE('690:295',#1739,#1741,#1742,.T.)
#1387=EDGE_CURVE('690:298',#1741,#1588,#1743,.T.)
#1388=EDGE_CURVE('690:301',#1739,#1744,#1745,.T.)
#1389=EDGE_CURVE('690:304',#1746,#1744,#1747,.T.)
#1390=EDGE_CURVE('690:307',#1746,#1741,#1748,.T.)
#1391=EDGE_CURVE('690:310',#1744,#1749,#1750,.T.)
#1392=EDGE_CURVE('690:313',#1751,#1749,#1752,.T.)
#1393=EDGE_CURVE('690:316',#1751,#1746,#1753,.T.)
#1394=EDGE_CURVE('690:322',#1583,#1751,#1754,.T.)
#1395=EDGE_CURVE('690:325',#1749,#1585,#1755,.T.)
#1396=EDGE_CURVE('690:328',#1581,#1756,#1757,.T.)
#1397=EDGE_CURVE('690:331',#1758,#1756,#1759,.T.)
#1398=EDGE_CURVE('690:334',#1758,#1580,#1760,.T.)
#1399=EDGE_CURVE('690:337',#1756,#1761,#1762,.T.)
#1400=EDGE_CURVE('690:340',#1763,#1761,#1764,.T.)
#1401=EDGE_CURVE('690:343',#1763,#1758,#1765,.T.)
#1402=EDGE_CURVE('690:346',#1766,#1577,#1767,.T.)
#1403=EDGE_CURVE('690:352',#1575,#1768,#1769,.T.)
#1404=EDGE_CURVE('690:355',#1768,#1766,#1770,.T.)
#1405=EDGE_CURVE('690:358',#1573,#1771,#1772,.T.)
#1406=EDGE_CURVE('690:361',#1771,#1773,#1774,.T.)
#1407=EDGE_CURVE('690:364',#1773,#1572,#1775,.T.)
#1408=EDGE_CURVE('690:367',#1771,#1776,#1777,.T.)
#1409=EDGE_CURVE('690:370',#1778,#1776,#1779,.T.)
#1410=EDGE_CURVE('690:373',#1778,#1773,#1780,.T.)
#1411=EDGE_CURVE('690:376',#1776,#1781,#1782,.T.)
#1412=EDGE_CURVE('690:379',#1783,#1781,#1784,.T.)
#1413=EDGE_CURVE('690:382',#1783,#1778,#1785,.T.)
#1414=EDGE_CURVE('690:388',#1567,#1783,#1786,.T.)
#1415=EDGE_CURVE('690:391',#1781,#1569,#1787,.T.)
#1416=EDGE_CURVE('690:394',#1565,#1714,#1788,.T.)
#1417=EDGE_CURVE('690:397',#1719,#1564,#1789,.T.)
#1418=EDGE_CURVE('690:400',#1557,#1561,#1790,.T.)
#1419=EDGE_CURVE('690:403',#1559,#1556,#1791,.T.)
#1420=EDGE_CURVE('690:406',#1549,#1553,#1792,.T.)
#1421=EDGE_CURVE('690:409',#1551,#1548,#1793,.T.)
#1422=EDGE_CURVE('690:412',#1541,#1545,#1794,.T.)
#1423=EDGE_CURVE('690:415',#1543,#1540,#1795,.T.)
#1424=EDGE_CURVE('690:418',#1533,#1537,#1796,.T.)
#1425=EDGE_CURVE('690:421',#1535,#1532,#1797,.T.)
#1426=EDGE_CURVE('690:424',#1525,#1529,#1798,.T.)
#1427=EDGE_CURVE('690:427',#1527,#1524,#1799,.T.)
#1428=EDGE_CURVE('690:430',#1517,#1521,#1800,.T.)
#1429=EDGE_CURVE('690:433',#1519,#1516,#1801,.T.)
#1430=EDGE_CURVE('690:436',#1509,#1513,#1802,.T.)
#1431=EDGE_CURVE('690:439',#1511,#1508,#1803,.T.)
#1432=EDGE_CURVE('690:442',#1804,#1805,#1806,.T.)
#1433=EDGE_CURVE('690:445',#1804,#1497,#1807,.T.)
#1434=EDGE_CURVE('690:451',#1805,#1495,#1808,.T.)
#1435=EDGE_CURVE('690:457',#1809,#1463,#1810,.T.)
#1436=EDGE_CURVE('690:460',#1811,#1809,#1812,.T.)
#1437=EDGE_CURVE('690:463',#1811,#1465,#1813,.T.)
#1438=EDGE_CURVE('690:472',#1501,#1811,#1814,.T.)
#1439=EDGE_CURVE('690:466',#1809,#1500,#1815,.T.)
#1440=EDGE_CURVE('690:475',#1816,#1817,#1818,.T.)
#1441=EDGE_CURVE('690:478',#1816,#1505,#1819,.T.)
#1442=EDGE_CURVE('690:481',#1817,#1503,#1820,.T.)
#1443=EDGE_CURVE('690:487',#1493,#1816,#1821,.T.)
#1444=EDGE_CURVE('690:484',#1817,#1492,#1822,.T.)
#1445=EDGE_CURVE('690:490',#1485,#1489,#1823,.T.)
#1446=EDGE_CURVE('690:493',#1484,#1487,#1824,.T.)
#1447=EDGE_CURVE('690:496',#1477,#1481,#1825,.T.)
#1448=EDGE_CURVE('690:499',#1476,#1479,#1826,.T.)
#1449=EDGE_CURVE('690:508',#1469,#1804,#1827,.T.)
#1450=EDGE_CURVE('690:502',#1805,#1468,#1828,.T.)
#1451=EDGE_CURVE('690:514',#1461,#1829,#1830,.T.)
#1452=EDGE_CURVE('690:517',#1829,#1831,#1832,.T.)
#1453=EDGE_CURVE('690:511',#1831,#1460,#1833,.T.)
#1454=EDGE_CURVE('690:520',#1761,#1692,#1834,.T.)
#1455=EDGE_CURVE('690:523',#1690,#1763,#1835,.T.)
#1456=EDGE_CURVE('690:526',#1768,#1689,#1836,.T.)
#1457=EDGE_CURVE('690:529',#1829,#1473,#1837,.T.)
#1458=EDGE_CURVE('690:532',#1694,#1766,#1838,.T.)
#1459=EDGE_CURVE('690:535',#1831,#1471,#1839,.T.)
#1460=VERTEX_POINT('',#1840)
#1461=VERTEX_POINT('',#1841)
#1462=LINE('',#1842,#1843)
#1463=VERTEX_POINT('',#1844)
#1464=CIRCLE('',#1845,0.003)
#1465=VERTEX_POINT('',#1846)
#1466=LINE('',#1847,#1848)
#1467=CIRCLE('',#1849,0.003)
#1468=VERTEX_POINT('',#1850)
#1469=VERTEX_POINT('',#1851)
#1470=LINE('',#1852,#1853)
#1471=VERTEX_POINT('',#1854)
#1472=CIRCLE('',#1855,0.003)
#1473=VERTEX_POINT('',#1856)
#1474=LINE('',#1857,#1858)
#1475=CIRCLE('',#1859,0.003)
#1476=VERTEX_POINT('',#1860)
#1477=VERTEX_POINT('',#1861)
#1478=LINE('',#1862,#1863)
#1479=VERTEX_POINT('',#1864)
#1480=CIRCLE('',#1865,0.0011)
#1481=VERTEX_POINT('',#1866)
#1482=LINE('',#1867,#1868)
#1483=CIRCLE('',#1869,0.0011)
#1484=VERTEX_POINT('',#1870)
#1485=VERTEX_POINT('',#1871)
#1486=LINE('',#1872,#1873)
#1487=VERTEX_POINT('',#1874)
#1488=CIRCLE('',#1875,0.0011)
#1489=VERTEX_POINT('',#1876)
#1490=LINE('',#1877,#1878)
#1491=CIRCLE('',#1879,0.0011)
#1492=VERTEX_POINT('',#1880)
#1493=VERTEX_POINT('',#1881)
#1494=LINE('',#1882,#1883)
#1495=VERTEX_POINT('',#1884)
#1496=CIRCLE('',#1885,0.003)
#1497=VERTEX_POINT('',#1886)
#1498=LINE('',#1887,#1888)
#1499=CIRCLE('',#1889,0.003)
#1500=VERTEX_POINT('',#1890)
#1501=VERTEX_POINT('',#1891)
#1502=LINE('',#1892,#1893)
#1503=VERTEX_POINT('',#1894)
#1504=CIRCLE('',#1895,0.003)
#1505=VERTEX_POINT('',#1896)
#1506=LINE('',#1897,#1898)
#1507=CIRCLE('',#1899,0.003)
#1508=VERTEX_POINT('',#1900)
#1509=VERTEX_POINT('',#1901)
#1510=LINE('',#1902,#1903)
#1511=VERTEX_POINT('',#1904)
#1512=CIRCLE('',#1905,0.0015)
#1513=VERTEX_POINT('',#1906)
#1514=LINE('',#1907,#1908)
#1515=CIRCLE('',#1909,0.0015)
#1516=VERTEX_POINT('',#1910)
#1517=VERTEX_POINT('',#1911)
#1518=LINE('',#1912,#1913)
#1519=VERTEX_POINT('',#1914)
#1520=CIRCLE('',#1915,0.0015)
#1521=VERTEX_POINT('',#1916)
#1522=LINE('',#1917,#1918)
#1523=CIRCLE('',#1919,0.0015)
#1524=VERTEX_POINT('',#1920)
#1525=VERTEX_POINT('',#1921)
#1526=LINE('',#1922,#1923)
#1527=VERTEX_POINT('',#1924)
#1528=CIRCLE('',#1925,0.0015)
#1529=VERTEX_POINT('',#1926)
#1530=LINE('',#1927,#1928)
#1531=CIRCLE('',#1929,0.0015)
#1532=VERTEX_POINT('',#1930)
#1533=VERTEX_POINT('',#1931)
#1534=LINE('',#1932,#1933)
#1535=VERTEX_POINT('',#1934)
#1536=CIRCLE('',#1935,0.0015)
#1537=VERTEX_POINT('',#1936)
#1538=LINE('',#1937,#1938)
#1539=CIRCLE('',#1939,0.0015)
#1540=VERTEX_POINT('',#1940)
#1541=VERTEX_POINT('',#1941)
#1542=LINE('',#1942,#1943)
#1543=VERTEX_POINT('',#1944)
#1544=CIRCLE('',#1945,0.0015)
#1545=VERTEX_POINT('',#1946)
#1546=LINE('',#1947,#1948)
#1547=CIRCLE('',#1949,0.0015)
#1548=VERTEX_POINT('',#1950)
#1549=VERTEX_POINT('',#1951)
#1550=LINE('',#1952,#1953)
#1551=VERTEX_POINT('',#1954)
#1552=CIRCLE('',#1955,0.0015)
#1553=VERTEX_POINT('',#1956)
#1554=LINE('',#1957,#1958)
#1555=CIRCLE('',#1959,0.0015)
#1556=VERTEX_POINT('',#1960)
#1557=VERTEX_POINT('',#1961)
#1558=LINE('',#1962,#1963)
#1559=VERTEX_POINT('',#1964)
#1560=CIRCLE('',#1965,0.0015)
#1561=VERTEX_POINT('',#1966)
#1562=LINE('',#1967,#1968)
#1563=CIRCLE('',#1969,0.0015)
#1564=VERTEX_POINT('',#1970)
#1565=VERTEX_POINT('',#1971)
#1566=LINE('',#1972,#1973)
#1567=VERTEX_POINT('',#1974)
#1568=CIRCLE('',#1975,0.003)
#1569=VERTEX_POINT('',#1976)
#1570=LINE('',#1977,#1978)
#1571=CIRCLE('',#1979,0.003)
#1572=VERTEX_POINT('',#1980)
#1573=VERTEX_POINT('',#1981)
#1574=LINE('',#1982,#1983)
#1575=VERTEX_POINT('',#1984)
#1576=CIRCLE('',#1985,0.003)
#1577=VERTEX_POINT('',#1986)
#1578=LINE('',#1987,#1988)
#1579=CIRCLE('',#1989,0.003)
#1580=VERTEX_POINT('',#1990)
#1581=VERTEX_POINT('',#1991)
#1582=LINE('',#1992,#1993)
#1583=VERTEX_POINT('',#1994)
#1584=CIRCLE('',#1995,0.003)
#1585=VERTEX_POINT('',#1996)
#1586=LINE('',#1997,#1998)
#1587=CIRCLE('',#1999,0.003)
#1588=VERTEX_POINT('',#2000)
#1589=VERTEX_POINT('',#2001)
#1590=LINE('',#2002,#2003)
#1591=VERTEX_POINT('',#2004)
#1592=CIRCLE('',#2005,0.003)
#1593=VERTEX_POINT('',#2006)
#1594=LINE('',#2007,#2008)
#1595=CIRCLE('',#2009,0.003)
#1596=VERTEX_POINT('',#2010)
#1597=VERTEX_POINT('',#2011)
#1598=LINE('',#2012,#2013)
#1599=VERTEX_POINT('',#2014)
#1600=CIRCLE('',#2015,0.0015)
#1601=VERTEX_POINT('',#2016)
#1602=LINE('',#2017,#2018)
#1603=CIRCLE('',#2019,0.0015)
#1604=VERTEX_POINT('',#2020)
#1605=VERTEX_POINT('',#2021)
#1606=LINE('',#2022,#2023)
#1607=VERTEX_POINT('',#2024)
#1608=CIRCLE('',#2025,0.0015)
#1609=VERTEX_POINT('',#2026)
#1610=LINE('',#2027,#2028)
#1611=CIRCLE('',#2029,0.0015)
#1612=VERTEX_POINT('',#2030)
#1613=VERTEX_POINT('',#2031)
#1614=LINE('',#2032,#2033)
#1615=VERTEX_POINT('',#2034)
#1616=CIRCLE('',#2035,0.0015)
#1617=VERTEX_POINT('',#2036)
#1618=LINE('',#2037,#2038)
#1619=CIRCLE('',#2039,0.0015)
#1620=VERTEX_POINT('',#2040)
#1621=VERTEX_POINT('',#2041)
#1622=LINE('',#2042,#2043)
#1623=VERTEX_POINT('',#2044)
#1624=CIRCLE('',#2045,0.0015)
#1625=VERTEX_POINT('',#2046)
#1626=LINE('',#2047,#2048)
#1627=CIRCLE('',#2049,0.0015)
#1628=VERTEX_POINT('',#2050)
#1629=VERTEX_POINT('',#2051)
#1630=LINE('',#2052,#2053)
#1631=VERTEX_POINT('',#2054)
#1632=CIRCLE('',#2055,0.0015)
#1633=VERTEX_POINT('',#2056)
#1634=LINE('',#2057,#2058)
#1635=CIRCLE('',#2059,0.0015)
#1636=VERTEX_POINT('',#2060)
#1637=VERTEX_POINT('',#2061)
#1638=LINE('',#2062,#2063)
#1639=VERTEX_POINT('',#2064)
#1640=CIRCLE('',#2065,0.0015)
#1641=VERTEX_POINT('',#2066)
#1642=LINE('',#2067,#2068)
#1643=CIRCLE('',#2069,0.0015)
#1644=VERTEX_POINT('',#2070)
#1645=VERTEX_POINT('',#2071)
#1646=LINE('',#2072,#2073)
#1647=VERTEX_POINT('',#2074)
#1648=CIRCLE('',#2075,0.0015)
#1649=VERTEX_POINT('',#2076)
#1650=LINE('',#2077,#2078)
#1651=CIRCLE('',#2079,0.0015)
#1652=VERTEX_POINT('',#2080)
#1653=VERTEX_POINT('',#2081)
#1654=LINE('',#2082,#2083)
#1655=VERTEX_POINT('',#2084)
#1656=CIRCLE('',#2085,0.002)
#1657=VERTEX_POINT('',#2086)
#1658=LINE('',#2087,#2088)
#1659=CIRCLE('',#2089,0.002)
#1660=VERTEX_POINT('',#2090)
#1661=VERTEX_POINT('',#2091)
#1662=LINE('',#2092,#2093)
#1663=VERTEX_POINT('',#2094)
#1664=CIRCLE('',#2095,0.002)
#1665=VERTEX_POINT('',#2096)
#1666=LINE('',#2097,#2098)
#1667=CIRCLE('',#2099,0.002)
#1668=VERTEX_POINT('',#2100)
#1669=VERTEX_POINT('',#2101)
#1670=LINE('',#2102,#2103)
#1671=VERTEX_POINT('',#2104)
#1672=CIRCLE('',#2105,0.0015)
#1673=VERTEX_POINT('',#2106)
#1674=LINE('',#2107,#2108)
#1675=CIRCLE('',#2109,0.0015)
#1676=VERTEX_POINT('',#2110)
#1677=VERTEX_POINT('',#2111)
#1678=LINE('',#2112,#2113)
#1679=VERTEX_POINT('',#2114)
#1680=CIRCLE('',#2115,0.0015)
#1681=VERTEX_POINT('',#2116)
#1682=LINE('',#2117,#2118)
#1683=CIRCLE('',#2119,0.0015)
#1684=CIRCLE('',#2120,0.0015)
#1685=CIRCLE('',#2121,0.0015)
#1686=CIRCLE('',#2122,0.0015)
#1687=CIRCLE('',#2123,0.0015)
#1688=CIRCLE('',#2124,0.002)
#1689=VERTEX_POINT('',#2125)
#1690=VERTEX_POINT('',#2126)
#1691=LINE('',#2127,#2128)
#1692=VERTEX_POINT('',#2129)
#1693=LINE('',#2130,#2131)
#1694=VERTEX_POINT('',#2132)
#1695=LINE('',#2133,#2134)
#1696=LINE('',#2135,#2136)
#1697=CIRCLE('',#2137,0.002)
#1698=CIRCLE('',#2138,0.002)
#1699=CIRCLE('',#2139,0.002)
#1700=CIRCLE('',#2140,0.0015)
#1701=CIRCLE('',#2141,0.0015)
#1702=CIRCLE('',#2142,0.0015)
#1703=CIRCLE('',#2143,0.0015)
#1704=CIRCLE('',#2144,0.0015)
#1705=CIRCLE('',#2145,0.0015)
#1706=CIRCLE('',#2146,0.0015)
#1707=CIRCLE('',#2147,0.0015)
#1708=CIRCLE('',#2148,0.0015)
#1709=CIRCLE('',#2149,0.0015)
#1710=CIRCLE('',#2150,0.0015)
#1711=CIRCLE('',#2151,0.0015)
#1712=CIRCLE('',#2152,0.0015)
#1713=CIRCLE('',#2153,0.0015)
#1714=VERTEX_POINT('',#2154)
#1715=VERTEX_POINT('',#2155)
#1716=LINE('',#2156,#2157)
#1717=VERTEX_POINT('',#2158)
#1718=LINE('',#2159,#2160)
#1719=VERTEX_POINT('',#2161)
#1720=LINE('',#2162,#2163)
#1721=LINE('',#2164,#2165)
#1722=VERTEX_POINT('',#2166)
#1723=LINE('',#2167,#2168)
#1724=VERTEX_POINT('',#2169)
#1725=LINE('',#2170,#2171)
#1726=LINE('',#2172,#2173)
#1727=VERTEX_POINT('',#2174)
#1728=LINE('',#2175,#2176)
#1729=VERTEX_POINT('',#2177)
#1730=LINE('',#2178,#2179)
#1731=LINE('',#2180,#2181)
#1732=VERTEX_POINT('',#2182)
#1733=LINE('',#2183,#2184)
#1734=VERTEX_POINT('',#2185)
#1735=LINE('',#2186,#2187)
#1736=LINE('',#2188,#2189)
#1737=LINE('',#2190,#2191)
#1738=LINE('',#2192,#2193)
#1739=VERTEX_POINT('',#2194)
#1740=CIRCLE('',#2195,0.003)
#1741=VERTEX_POINT('',#2196)
#1742=LINE('',#2197,#2198)
#1743=CIRCLE('',#2199,0.003)
#1744=VERTEX_POINT('',#2200)
#1745=LINE('',#2201,#2202)
#1746=VERTEX_POINT('',#2203)
#1747=LINE('',#2204,#2205)
#1748=LINE('',#2206,#2207)
#1749=VERTEX_POINT('',#2208)
#1750=LINE('',#2209,#2210)
#1751=VERTEX_POINT('',#2211)
#1752=LINE('',#2212,#2213)
#1753=LINE('',#2214,#2215)
#1754=LINE('',#2216,#2217)
#1755=LINE('',#2218,#2219)
#1756=VERTEX_POINT('',#2220)
#1757=CIRCLE('',#2221,0.003)
#1758=VERTEX_POINT('',#2222)
#1759=LINE('',#2223,#2224)
#1760=CIRCLE('',#2225,0.003)
#1761=VERTEX_POINT('',#2226)
#1762=LINE('',#2227,#2228)
#1763=VERTEX_POINT('',#2229)
#1764=LINE('',#2230,#2231)
#1765=LINE('',#2232,#2233)
#1766=VERTEX_POINT('',#2234)
#1767=LINE('',#2235,#2236)
#1768=VERTEX_POINT('',#2237)
#1769=LINE('',#2238,#2239)
#1770=LINE('',#2240,#2241)
#1771=VERTEX_POINT('',#2242)
#1772=CIRCLE('',#2243,0.003)
#1773=VERTEX_POINT('',#2244)
#1774=LINE('',#2245,#2246)
#1775=CIRCLE('',#2247,0.003)
#1776=VERTEX_POINT('',#2248)
#1777=LINE('',#2249,#2250)
#1778=VERTEX_POINT('',#2251)
#1779=LINE('',#2252,#2253)
#1780=LINE('',#2254,#2255)
#1781=VERTEX_POINT('',#2256)
#1782=LINE('',#2257,#2258)
#1783=VERTEX_POINT('',#2259)
#1784=LINE('',#2260,#2261)
#1785=LINE('',#2262,#2263)
#1786=LINE('',#2264,#2265)
#1787=LINE('',#2266,#2267)
#1788=CIRCLE('',#2268,0.003)
#1789=CIRCLE('',#2269,0.003)
#1790=CIRCLE('',#2270,0.0015)
#1791=CIRCLE('',#2271,0.0015)
#1792=CIRCLE('',#2272,0.0015)
#1793=CIRCLE('',#2273,0.0015)
#1794=CIRCLE('',#2274,0.0015)
#1795=CIRCLE('',#2275,0.0015)
#1796=CIRCLE('',#2276,0.0015)
#1797=CIRCLE('',#2277,0.0015)
#1798=CIRCLE('',#2278,0.0015)
#1799=CIRCLE('',#2279,0.0015)
#1800=CIRCLE('',#2280,0.0015)
#1801=CIRCLE('',#2281,0.0015)
#1802=CIRCLE('',#2282,0.0015)
#1803=CIRCLE('',#2283,0.0015)
#1804=VERTEX_POINT('',#2284)
#1805=VERTEX_POINT('',#2285)
#1806=LINE('',#2286,#2287)
#1807=LINE('',#2288,#2289)
#1808=LINE('',#2290,#2291)
#1809=VERTEX_POINT('',#2292)
#1810=LINE('',#2293,#2294)
#1811=VERTEX_POINT('',#2295)
#1812=LINE('',#2296,#2297)
#1813=LINE('',#2298,#2299)
#1814=CIRCLE('',#2300,0.003)
#1815=CIRCLE('',#2301,0.003)
#1816=VERTEX_POINT('',#2302)
#1817=VERTEX_POINT('',#2303)
#1818=LINE('',#2304,#2305)
#1819=LINE('',#2306,#2307)
#1820=LINE('',#2308,#2309)
#1821=CIRCLE('',#2310,0.003)
#1822=CIRCLE('',#2311,0.003)
#1823=CIRCLE('',#2312,0.0011)
#1824=CIRCLE('',#2313,0.0011)
#1825=CIRCLE('',#2314,0.0011)
#1826=CIRCLE('',#2315,0.0011)
#1827=CIRCLE('',#2316,0.003)
#1828=CIRCLE('',#2317,0.003)
#1829=VERTEX_POINT('',#2318)
#1830=CIRCLE('',#2319,0.003)
#1831=VERTEX_POINT('',#2320)
#1832=LINE('',#2321,#2322)
#1833=CIRCLE('',#2323,0.003)
#1834=LINE('',#2324,#2325)
#1835=LINE('',#2326,#2327)
#1836=LINE('',#2328,#2329)
#1837=LINE('',#2330,#2331)
#1838=LINE('',#2332,#2333)
#1839=LINE('',#2334,#2335)
#1840=CARTESIAN_POINT('',(0.00623445139675433,-0.0403583012887296,0.0511429567377284))
#1841=CARTESIAN_POINT('',(0.00623445139675433,-0.0403583012887296,0.0431429567377284))
#1842=CARTESIAN_POINT('',(0.00623445139675433,-0.0403583012887296,0.0491429567377284))
#1843=VECTOR('',#2336,1.0)
#1844=CARTESIAN_POINT('',(0.00711313105319468,-0.0382369809451699,0.0511429567377284))
#1845=AXIS2_PLACEMENT_3D('',#2337,#2338,#2339)
#1846=CARTESIAN_POINT('',(0.00711313105319468,-0.0382369809451699,0.0431429567377284))
#1847=CARTESIAN_POINT('',(0.00711313105319468,-0.0382369809451699,0.0491429567377284))
#1848=VECTOR('',#2340,1.0)
#1849=AXIS2_PLACEMENT_3D('',#2341,#2342,#2343)
#1850=CARTESIAN_POINT('',(-0.0134081892903649,-0.0403583012887296,0.0511429567377284))
#1851=CARTESIAN_POINT('',(-0.0134081892903649,-0.0403583012887296,0.0431429567377284))
#1852=CARTESIAN_POINT('',(-0.0134081892903649,-0.0403583012887296,0.0491429567377284))
#1853=VECTOR('',#2344,1.0)
#1854=CARTESIAN_POINT('',(-0.0112868689468053,-0.0412369809451699,0.0511429567377284))
#1855=AXIS2_PLACEMENT_3D('',#2345,#2346,#2347)
#1856=CARTESIAN_POINT('',(-0.0112868689468053,-0.0412369809451699,0.0431429567377284))
#1857=CARTESIAN_POINT('',(-0.0112868689468053,-0.0412369809451699,0.0491429567377284))
#1858=VECTOR('',#2348,1.0)
#1859=AXIS2_PLACEMENT_3D('',#2349,#2350,#2351)
#1860=CARTESIAN_POINT('',(-0.0112368689468053,0.0461973027889006,0.0431429567377284))
#1861=CARTESIAN_POINT('',(-0.0112368689468053,0.0461973027889006,0.0511429567377284))
#1862=CARTESIAN_POINT('',(-0.0112368689468053,0.0461973027889006,0.0431429567377284))
#1863=VECTOR('',#2352,1.0)
#1864=CARTESIAN_POINT('',(-0.0112368689468053,0.0439973027889006,0.0431429567377284))
#1865=AXIS2_PLACEMENT_3D('',#2353,#2354,#2355)
#1866=CARTESIAN_POINT('',(-0.0112368689468053,0.0439973027889006,0.0511429567377284))
#1867=CARTESIAN_POINT('',(-0.0112368689468053,0.0439973027889006,0.0431429567377284))
#1868=VECTOR('',#2356,1.0)
#1869=AXIS2_PLACEMENT_3D('',#2357,#2358,#2359)
#1870=CARTESIAN_POINT('',(0.00406313105319469,0.0461973027889006,0.0431429567377284))
#1871=CARTESIAN_POINT('',(0.00406313105319469,0.0461973027889006,0.0511429567377284))
#1872=CARTESIAN_POINT('',(0.00406313105319469,0.0461973027889006,0.0431429567377284))
#1873=VECTOR('',#2360,1.0)
#1874=CARTESIAN_POINT('',(0.00406313105319469,0.0439973027889006,0.0431429567377284))
#1875=AXIS2_PLACEMENT_3D('',#2361,#2362,#2363)
#1876=CARTESIAN_POINT('',(0.00406313105319469,0.0439973027889006,0.0511429567377284))
#1877=CARTESIAN_POINT('',(0.00406313105319469,0.0439973027889006,0.0431429567377284))
#1878=VECTOR('',#2364,1.0)
#1879=AXIS2_PLACEMENT_3D('',#2365,#2366,#2367)
#1880=CARTESIAN_POINT('',(-0.013408189290365,0.0292843393983905,0.0511429567377284))
#1881=CARTESIAN_POINT('',(-0.013408189290365,0.0292843393983905,0.0431429567377284))
#1882=CARTESIAN_POINT('',(-0.013408189290365,0.0292843393983905,0.0491429567377284))
#1883=VECTOR('',#2368,1.0)
#1884=CARTESIAN_POINT('',(-0.0142868689468053,0.0271630190548308,0.0511429567377284))
#1885=AXIS2_PLACEMENT_3D('',#2369,#2370,#2371)
#1886=CARTESIAN_POINT('',(-0.0142868689468053,0.0271630190548308,0.0431429567377284))
#1887=CARTESIAN_POINT('',(-0.0142868689468053,0.0271630190548308,0.0491429567377284))
#1888=VECTOR('',#2372,1.0)
#1889=AXIS2_PLACEMENT_3D('',#2373,#2374,#2375)
#1890=CARTESIAN_POINT('',(0.00623445139675433,0.0292843393983905,0.0511429567377284))
#1891=CARTESIAN_POINT('',(0.00623445139675433,0.0292843393983905,0.0431429567377284))
#1892=CARTESIAN_POINT('',(0.00623445139675433,0.0292843393983905,0.0491429567377284))
#1893=VECTOR('',#2376,1.0)
#1894=CARTESIAN_POINT('',(0.00411313105319468,0.0301630190548308,0.0511429567377284))
#1895=AXIS2_PLACEMENT_3D('',#2377,#2378,#2379)
#1896=CARTESIAN_POINT('',(0.00411313105319468,0.0301630190548308,0.0431429567377284))
#1897=CARTESIAN_POINT('',(0.00411313105319468,0.0301630190548308,0.0491429567377284))
#1898=VECTOR('',#2380,1.0)
#1899=AXIS2_PLACEMENT_3D('',#2381,#2382,#2383)
#1900=CARTESIAN_POINT('',(-0.0112368689468053,-0.0482369809451699,0.0431429567377284))
#1901=CARTESIAN_POINT('',(-0.0112368689468053,-0.0482369809451699,0.0511429567377284))
#1902=CARTESIAN_POINT('',(-0.0112368689468053,-0.0482369809451699,0.0471429567377284))
#1903=VECTOR('',#2384,1.0)
#1904=CARTESIAN_POINT('',(-0.0112368689468053,-0.0452369809451699,0.0431429567377284))
#1905=AXIS2_PLACEMENT_3D('',#2385,#2386,#2387)
#1906=CARTESIAN_POINT('',(-0.0112368689468053,-0.0452369809451699,0.0511429567377284))
#1907=CARTESIAN_POINT('',(-0.0112368689468053,-0.0452369809451699,0.0471429567377284))
#1908=VECTOR('',#2388,1.0)
#1909=AXIS2_PLACEMENT_3D('',#2389,#2390,#2391)
#1910=CARTESIAN_POINT('',(-0.0205868689468053,-0.0372347478981363,0.0431429567377284))
#1911=CARTESIAN_POINT('',(-0.0205868689468053,-0.0372347478981363,0.0511429567377284))
#1912=CARTESIAN_POINT('',(-0.0205868689468053,-0.0372347478981363,0.0471429567377284))
#1913=VECTOR('',#2392,1.0)
#1914=CARTESIAN_POINT('',(-0.0205868689468053,-0.0402347478981363,0.0431429567377284))
#1915=AXIS2_PLACEMENT_3D('',#2393,#2394,#2395)
#1916=CARTESIAN_POINT('',(-0.0205868689468053,-0.0402347478981363,0.0511429567377284))
#1917=CARTESIAN_POINT('',(-0.0205868689468053,-0.0402347478981363,0.0471429567377284))
#1918=VECTOR('',#2396,1.0)
#1919=AXIS2_PLACEMENT_3D('',#2397,#2398,#2399)
#1920=CARTESIAN_POINT('',(-0.0205868689468053,-0.0206358293358044,0.0431429567377284))
#1921=CARTESIAN_POINT('',(-0.0205868689468053,-0.0206358293358044,0.0511429567377284))
#1922=CARTESIAN_POINT('',(-0.0205868689468053,-0.0206358293358044,0.0471429567377284))
#1923=VECTOR('',#2400,1.0)
#1924=CARTESIAN_POINT('',(-0.0205868689468053,-0.0236358293358044,0.0431429567377284))
#1925=AXIS2_PLACEMENT_3D('',#2401,#2402,#2403)
#1926=CARTESIAN_POINT('',(-0.0205868689468053,-0.0236358293358044,0.0511429567377284))
#1927=CARTESIAN_POINT('',(-0.0205868689468053,-0.0236358293358044,0.0471429567377284))
#1928=VECTOR('',#2404,1.0)
#1929=AXIS2_PLACEMENT_3D('',#2405,#2406,#2407)
#1930=CARTESIAN_POINT('',(-0.0112368689468053,0.0371653222735612,0.0431429567377284))
#1931=CARTESIAN_POINT('',(-0.0112368689468053,0.0371653222735612,0.0511429567377284))
#1932=CARTESIAN_POINT('',(-0.0112368689468053,0.0371653222735612,0.0471429567377284))
#1933=VECTOR('',#2408,1.0)
#1934=CARTESIAN_POINT('',(-0.0112368689468053,0.0341653222735612,0.0431429567377284))
#1935=AXIS2_PLACEMENT_3D('',#2409,#2410,#2411)
#1936=CARTESIAN_POINT('',(-0.0112368689468053,0.0341653222735612,0.0511429567377284))
#1937=CARTESIAN_POINT('',(-0.0112368689468053,0.0341653222735612,0.0471429567377284))
#1938=VECTOR('',#2412,1.0)
#1939=AXIS2_PLACEMENT_3D('',#2413,#2414,#2415)
#1940=CARTESIAN_POINT('',(-0.0205868689468054,0.0261630892265276,0.0431429567377284))
#1941=CARTESIAN_POINT('',(-0.0205868689468054,0.0261630892265275,0.0511429567377284))
#1942=CARTESIAN_POINT('',(-0.0205868689468054,0.0261630892265276,0.0471429567377284))
#1943=VECTOR('',#2416,1.0)
#1944=CARTESIAN_POINT('',(-0.0205868689468054,0.0291630892265276,0.0431429567377284))
#1945=AXIS2_PLACEMENT_3D('',#2417,#2418,#2419)
#1946=CARTESIAN_POINT('',(-0.0205868689468054,0.0291630892265276,0.0511429567377284))
#1947=CARTESIAN_POINT('',(-0.0205868689468054,0.0291630892265276,0.0471429567377284))
#1948=VECTOR('',#2420,1.0)
#1949=AXIS2_PLACEMENT_3D('',#2421,#2422,#2423)
#1950=CARTESIAN_POINT('',(-0.0205868689468053,0.00956417066419563,0.0431429567377284))
#1951=CARTESIAN_POINT('',(-0.0205868689468053,0.00956417066419563,0.0511429567377284))
#1952=CARTESIAN_POINT('',(-0.0205868689468053,0.00956417066419563,0.0471429567377284))
#1953=VECTOR('',#2424,1.0)
#1954=CARTESIAN_POINT('',(-0.0205868689468053,0.0125641706641956,0.0431429567377284))
#1955=AXIS2_PLACEMENT_3D('',#2425,#2426,#2427)
#1956=CARTESIAN_POINT('',(-0.0205868689468053,0.0125641706641956,0.0511429567377284))
#1957=CARTESIAN_POINT('',(-0.0205868689468053,0.0125641706641956,0.0471429567377284))
#1958=VECTOR('',#2428,1.0)
#1959=AXIS2_PLACEMENT_3D('',#2429,#2430,#2431)
#1960=CARTESIAN_POINT('',(-0.0205868689468053,-0.00703582933580438,0.0431429567377284))
#1961=CARTESIAN_POINT('',(-0.0205868689468053,-0.00703582933580438,0.0511429567377284))
#1962=CARTESIAN_POINT('',(-0.0205868689468053,-0.00703582933580438,0.0471429567377284))
#1963=VECTOR('',#2432,1.0)
#1964=CARTESIAN_POINT('',(-0.0205868689468053,-0.00403582933580437,0.0431429567377284))
#1965=AXIS2_PLACEMENT_3D('',#2433,#2434,#2435)
#1966=CARTESIAN_POINT('',(-0.0205868689468053,-0.00403582933580437,0.0511429567377284))
#1967=CARTESIAN_POINT('',(-0.0205868689468053,-0.00403582933580437,0.0471429567377284))
#1968=VECTOR('',#2436,1.0)
#1969=AXIS2_PLACEMENT_3D('',#2437,#2438,#2439)
#1970=CARTESIAN_POINT('',(-0.0165417085657284,0.0407776491743729,0.0431429567377284))
#1971=CARTESIAN_POINT('',(-0.0165417085657284,0.0407776491743729,0.0511429567377284))
#1972=CARTESIAN_POINT('',(-0.0165417085657284,0.0407776491743729,0.0471429567377284))
#1973=VECTOR('',#2440,1.0)
#1974=CARTESIAN_POINT('',(-0.0172629319349158,0.0397732216930301,0.0431429567377284))
#1975=AXIS2_PLACEMENT_3D('',#2441,#2442,#2443)
#1976=CARTESIAN_POINT('',(-0.0172629319349158,0.0397732216930301,0.0511429567377284))
#1977=CARTESIAN_POINT('',(-0.0172629319349158,0.0397732216930301,0.0471429567377284))
#1978=VECTOR('',#2444,1.0)
#1979=AXIS2_PLACEMENT_3D('',#2445,#2446,#2447)
#1980=CARTESIAN_POINT('',(-0.0165417085657284,-0.0518493078459816,0.0431429567377284))
#1981=CARTESIAN_POINT('',(-0.0165417085657284,-0.0518493078459816,0.0511429567377284))
#1982=CARTESIAN_POINT('',(-0.0165417085657284,-0.0518493078459816,0.0471429567377284))
#1983=VECTOR('',#2448,1.0)
#1984=CARTESIAN_POINT('',(-0.0162868689468053,-0.0530593055658827,0.0431429567377284))
#1985=AXIS2_PLACEMENT_3D('',#2449,#2450,#2451)
#1986=CARTESIAN_POINT('',(-0.0162868689468053,-0.0530593055658827,0.0511429567377284))
#1987=CARTESIAN_POINT('',(-0.0162868689468053,-0.0530593055658827,0.0431429567377284))
#1988=VECTOR('',#2452,1.0)
#1989=AXIS2_PLACEMENT_3D('',#2453,#2454,#2455)
#1990=CARTESIAN_POINT('',(0.00936797067211779,-0.0518493078459816,0.0431429567377284))
#1991=CARTESIAN_POINT('',(0.00936797067211779,-0.0518493078459816,0.0511429567377284))
#1992=CARTESIAN_POINT('',(0.00936797067211779,-0.0518493078459816,0.0471429567377284))
#1993=VECTOR('',#2456,1.0)
#1994=CARTESIAN_POINT('',(0.0100891940413052,-0.0508448803646388,0.0431429567377284))
#1995=AXIS2_PLACEMENT_3D('',#2457,#2458,#2459)
#1996=CARTESIAN_POINT('',(0.0100891940413052,-0.0508448803646388,0.0511429567377284))
#1997=CARTESIAN_POINT('',(0.0100891940413052,-0.0508448803646388,0.0471429567377284))
#1998=VECTOR('',#2460,1.0)
#1999=AXIS2_PLACEMENT_3D('',#2461,#2462,#2463)
#2000=CARTESIAN_POINT('',(0.00936797067211779,0.0407776491743729,0.0431429567377284))
#2001=CARTESIAN_POINT('',(0.00936797067211779,0.0407776491743729,0.0511429567377284))
#2002=CARTESIAN_POINT('',(0.00936797067211779,0.0407776491743729,0.0471429567377284))
#2003=VECTOR('',#2464,1.0)
#2004=CARTESIAN_POINT('',(0.00911313105319469,0.0419876468942739,0.0431429567377284))
#2005=AXIS2_PLACEMENT_3D('',#2465,#2466,#2467)
#2006=CARTESIAN_POINT('',(0.00911313105319469,0.0419876468942739,0.0511429567377284))
#2007=CARTESIAN_POINT('',(0.00911313105319469,0.0419876468942739,0.0431429567377284))
#2008=VECTOR('',#2468,1.0)
#2009=AXIS2_PLACEMENT_3D('',#2469,#2470,#2471)
#2010=CARTESIAN_POINT('',(0.00406313105319467,0.0371653222735612,0.0431429567377284))
#2011=CARTESIAN_POINT('',(0.00406313105319467,0.0371653222735612,0.0511429567377284))
[truncated: 779 more rows]
