# Supplementary material for: Open-source perfusion system for medium-scale fabrication of demineralized bone matrix chip grafts
Source: HardwareX. 2022 Nov 23;13:e00378. doi: 10.1016/j.ohx.2022.e00378 (PMC9722481; doi:10.1016/j.ohx.2022.e00378)
Supplement: Supplementary data 2 [file mmc2.zip › nema_holder.stp]

ISO-10303-21
HEADER
FILE_DESCRIPTION(('STEP AP214'),'1')
FILE_NAME('nema_holder.stp','2022-03-02T17:06:25',(' '),(' '),'Spatial InterOp 3D',' ',' ')
FILE_SCHEMA(('AUTOMOTIVE_DESIGN { 1 0 10303 214 1 1 1 1 }'))
ENDSEC
DATA
#1=MECHANICAL_DESIGN_GEOMETRIC_PRESENTATION_REPRESENTATION(' ',(#10),#6)
#2=PRODUCT_DEFINITION_CONTEXT('',#11,'design')
#3=APPLICATION_PROTOCOL_DEFINITION('INTERNATIONAL STANDARD','automotive_design',1994,#11)
#4=PRODUCT_CATEGORY_RELATIONSHIP('NONE','NONE',#12,#13)
#5=SHAPE_DEFINITION_REPRESENTATION(#14,#15)
#6= (GEOMETRIC_REPRESENTATION_CONTEXT(3)GLOBAL_UNCERTAINTY_ASSIGNED_CONTEXT((#18))GLOBAL_UNIT_ASSIGNED_CONTEXT((#20,#21,#22))REPRESENTATION_CONTEXT('NONE','WORKSPACE'))
#10=STYLED_ITEM('',(#24),#25)
#11=APPLICATION_CONTEXT(' ')
#12=PRODUCT_CATEGORY('part','NONE')
#13=PRODUCT_RELATED_PRODUCT_CATEGORY('detail',' ',(#26))
#14=PRODUCT_DEFINITION_SHAPE('NONE','NONE',#27)
#15=ADVANCED_BREP_SHAPE_REPRESENTATION('sujetador nema',(#25,#28),#6)
#18=UNCERTAINTY_MEASURE_WITH_UNIT(LENGTH_MEASURE(1.0E-08),#20,'','')
#20= (CONVERSION_BASED_UNIT('METRE',#31)LENGTH_UNIT()NAMED_UNIT(#34))
#21= (NAMED_UNIT(#36)PLANE_ANGLE_UNIT()SI_UNIT($,.RADIAN.))
#22= (NAMED_UNIT(#36)SOLID_ANGLE_UNIT()SI_UNIT($,.STERADIAN.))
#24=PRESENTATION_STYLE_ASSIGNMENT((#42))
#25=MANIFOLD_SOLID_BREP('sujetador nema',#43)
#26=PRODUCT('sujetador nema','','PART--DESC',(#44))
#27=PRODUCT_DEFINITION('','NONE',#45,#2)
#28=AXIS2_PLACEMENT_3D('',#46,#47,#48)
#31=LENGTH_MEASURE_WITH_UNIT(LENGTH_MEASURE(1.0),#49)
#34=DIMENSIONAL_EXPONENTS(1.0,0.0,0.0,0.0,0.0,0.0,0.0)
#36=DIMENSIONAL_EXPONENTS(0.0,0.0,0.0,0.0,0.0,0.0,0.0)
#42=SURFACE_STYLE_USAGE(.BOTH.,#50)
#43=CLOSED_SHELL('',(#51,#52,#53,#54,#55,#56,#57,#58,#59,#60,#61,#62,#63,#64,#65,#66,#67,#68,#69,#70,#71,#72,#73,#74,#75,#76,#77,#78,#79,#80,#81,#82,#83,#84,#85,#86,#87,#88,#89,#90,#91,#92,#93,#94,#95,#96,#97,#98,#99,#100,#101,#102,#103,#104,#105,#106,#107,#108,#109,#110,#111,#112,#113,#114,#115,#116,#117,#118,#119,#120,#121,#122,#123,#124,#125,#126,#127,#128,#129,#130))
#44=PRODUCT_CONTEXT('',#11,'mechanical')
#45=PRODUCT_DEFINITION_FORMATION_WITH_SPECIFIED_SOURCE(' ','NONE',#26,.NOT_KNOWN.)
#46=CARTESIAN_POINT('',(0.0,0.0,0.0))
#47=DIRECTION('',(0.0,0.0,1.0))
#48=DIRECTION('',(1.0,0.0,0.0))
#49= (NAMED_UNIT(#34)LENGTH_UNIT()SI_UNIT($,.METRE.))
#50=SURFACE_SIDE_STYLE('',(#132))
#51=ADVANCED_FACE('1307:193',(#133),#134,.F.)
#52=ADVANCED_FACE('1307:190',(#135),#136,.F.)
#53=ADVANCED_FACE('1307:154',(#137),#138,.F.)
#54=ADVANCED_FACE('1307:151',(#139),#140,.F.)
#55=ADVANCED_FACE('1307:139',(#141),#142,.F.)
#56=ADVANCED_FACE('1307:136',(#143),#144,.F.)
#57=ADVANCED_FACE('1307:121',(#145,#146),#147,.F.)
#58=ADVANCED_FACE('1307:118',(#148),#149,.F.)
#59=ADVANCED_FACE('1307:115',(#150),#151,.F.)
#60=ADVANCED_FACE('1307:76',(#152),#153,.F.)
#61=ADVANCED_FACE('1307:73',(#154),#155,.F.)
#62=ADVANCED_FACE('1307:61',(#156),#157,.F.)
#63=ADVANCED_FACE('1307:58',(#158),#159,.F.)
#64=ADVANCED_FACE('1307:34',(#160),#161,.F.)
#65=ADVANCED_FACE('1307:31',(#162),#163,.F.)
#66=ADVANCED_FACE('1307:25',(#164),#165,.F.)
#67=ADVANCED_FACE('1307:22',(#166),#167,.F.)
#68=ADVANCED_FACE('1307:19',(#168),#169,.F.)
#69=ADVANCED_FACE('1307:13',(#170),#171,.F.)
#70=ADVANCED_FACE('1307:10',(#172),#173,.F.)
#71=ADVANCED_FACE('1307:10',(#174),#175,.F.)
#72=ADVANCED_FACE('1307:13',(#176),#177,.F.)
#73=ADVANCED_FACE('1307:16',(#178,#179,#180,#181,#182,#183,#184,#185,#186,#187),#188,.T.)
#74=ADVANCED_FACE('1307:19',(#189),#190,.F.)
#75=ADVANCED_FACE('1307:22',(#191),#192,.F.)
#76=ADVANCED_FACE('1307:25',(#193),#194,.F.)
#77=ADVANCED_FACE('1307:28',(#195),#196,.F.)
#78=ADVANCED_FACE('1307:31',(#197),#198,.F.)
#79=ADVANCED_FACE('1307:34',(#199,#200,#201),#202,.F.)
#80=ADVANCED_FACE('1307:37',(#203,#204,#205),#206,.F.)
#81=ADVANCED_FACE('1307:40',(#207),#208,.F.)
#82=ADVANCED_FACE('1307:43',(#209,#210,#211),#212,.T.)
#83=ADVANCED_FACE('1307:46',(#213),#214,.T.)
#84=ADVANCED_FACE('1307:49',(#215),#216,.T.)
#85=ADVANCED_FACE('1307:55',(#217,#218),#219,.F.)
#86=ADVANCED_FACE('1307:58',(#220),#221,.F.)
#87=ADVANCED_FACE('1307:61',(#222),#223,.F.)
#88=ADVANCED_FACE('1307:64',(#224),#225,.T.)
#89=ADVANCED_FACE('1307:67',(#226,#227),#228,.T.)
#90=ADVANCED_FACE('1307:70',(#229,#230),#231,.T.)
#91=ADVANCED_FACE('1307:73',(#232),#233,.F.)
#92=ADVANCED_FACE('1307:76',(#234),#235,.F.)
#93=ADVANCED_FACE('1307:79',(#236),#237,.T.)
#94=ADVANCED_FACE('1307:82',(#238),#239,.F.)
#95=ADVANCED_FACE('1307:85',(#240),#241,.T.)
#96=ADVANCED_FACE('1307:88',(#242),#243,.T.)
#97=ADVANCED_FACE('1307:91',(#244),#245,.F.)
#98=ADVANCED_FACE('1307:94',(#246,#247),#248,.F.)
#99=ADVANCED_FACE('1307:97',(#249),#250,.T.)
#100=ADVANCED_FACE('1307:100',(#251),#252,.T.)
#101=ADVANCED_FACE('1307:106',(#253),#254,.F.)
#102=ADVANCED_FACE('1307:109',(#255,#256),#257,.F.)
#103=ADVANCED_FACE('1307:112',(#258),#259,.F.)
#104=ADVANCED_FACE('1307:115',(#260),#261,.F.)
#105=ADVANCED_FACE('1307:118',(#262),#263,.F.)
#106=ADVANCED_FACE('1307:121',(#264),#265,.F.)
#107=ADVANCED_FACE('1307:124',(#266),#267,.F.)
#108=ADVANCED_FACE('1307:127',(#268),#269,.F.)
#109=ADVANCED_FACE('1307:133',(#270,#271),#272,.T.)
#110=ADVANCED_FACE('1307:136',(#273),#274,.F.)
#111=ADVANCED_FACE('1307:139',(#275),#276,.F.)
#112=ADVANCED_FACE('1307:142',(#277),#278,.F.)
#113=ADVANCED_FACE('1307:145',(#279,#280),#281,.F.)
#114=ADVANCED_FACE('1307:148',(#282,#283),#284,.F.)
#115=ADVANCED_FACE('1307:151',(#285),#286,.F.)
#116=ADVANCED_FACE('1307:154',(#287),#288,.F.)
#117=ADVANCED_FACE('1307:157',(#289),#290,.F.)
#118=ADVANCED_FACE('1307:160',(#291),#292,.F.)
#119=ADVANCED_FACE('1307:163',(#293),#294,.F.)
#120=ADVANCED_FACE('1307:166',(#295),#296,.F.)
#121=ADVANCED_FACE('1307:169',(#297,#298),#299,.F.)
#122=ADVANCED_FACE('1307:172',(#300),#301,.F.)
#123=ADVANCED_FACE('1307:175',(#302),#303,.T.)
#124=ADVANCED_FACE('1307:181',(#304),#305,.T.)
#125=ADVANCED_FACE('1307:184',(#306,#307),#308,.T.)
#126=ADVANCED_FACE('1307:187',(#309),#310,.T.)
#127=ADVANCED_FACE('1307:190',(#311),#312,.F.)
#128=ADVANCED_FACE('1307:193',(#313),#314,.F.)
#129=ADVANCED_FACE('1307:196',(#315,#316,#317,#318,#319,#320,#321,#322),#323,.F.)
#130=ADVANCED_FACE('1307:199',(#324),#325,.F.)
#132=SURFACE_STYLE_FILL_AREA(#326)
#133=FACE_OUTER_BOUND('',#327,.T.)
#134=CYLINDRICAL_SURFACE('',#328,0.0016)
#135=FACE_OUTER_BOUND('',#329,.T.)
#136=CYLINDRICAL_SURFACE('',#330,0.0016)
#137=FACE_OUTER_BOUND('',#331,.T.)
#138=CYLINDRICAL_SURFACE('',#332,0.00125)
#139=FACE_OUTER_BOUND('',#333,.T.)
#140=CYLINDRICAL_SURFACE('',#334,0.00125)
#141=FACE_OUTER_BOUND('',#335,.T.)
#142=CYLINDRICAL_SURFACE('',#336,0.0028)
#143=FACE_OUTER_BOUND('',#337,.T.)
#144=CYLINDRICAL_SURFACE('',#338,0.0028)
#145=FACE_BOUND('',#339,.T.)
#146=FACE_OUTER_BOUND('',#340,.T.)
#147=CYLINDRICAL_SURFACE('',#341,0.012)
#148=FACE_OUTER_BOUND('',#342,.T.)
#149=CYLINDRICAL_SURFACE('',#343,0.0016)
#150=FACE_OUTER_BOUND('',#344,.T.)
#151=CYLINDRICAL_SURFACE('',#345,0.0016)
#152=FACE_OUTER_BOUND('',#346,.T.)
#153=CYLINDRICAL_SURFACE('',#347,0.00125)
#154=FACE_OUTER_BOUND('',#348,.T.)
#155=CYLINDRICAL_SURFACE('',#349,0.00125)
#156=FACE_OUTER_BOUND('',#350,.T.)
#157=CYLINDRICAL_SURFACE('',#351,0.0028)
#158=FACE_OUTER_BOUND('',#352,.T.)
#159=CYLINDRICAL_SURFACE('',#353,0.0028)
#160=FACE_OUTER_BOUND('',#354,.T.)
#161=CYLINDRICAL_SURFACE('',#355,0.012)
#162=FACE_OUTER_BOUND('',#356,.T.)
#163=CYLINDRICAL_SURFACE('',#357,0.0015)
#164=FACE_OUTER_BOUND('',#358,.T.)
#165=CYLINDRICAL_SURFACE('',#359,0.0015)
#166=FACE_OUTER_BOUND('',#360,.T.)
#167=CYLINDRICAL_SURFACE('',#361,0.00149999999999999)
#168=FACE_OUTER_BOUND('',#362,.T.)
#169=CYLINDRICAL_SURFACE('',#363,0.0015)
#170=FACE_OUTER_BOUND('',#364,.T.)
#171=CYLINDRICAL_SURFACE('',#365,0.00435)
#172=FACE_OUTER_BOUND('',#366,.T.)
#173=CYLINDRICAL_SURFACE('',#367,0.00435)
#174=FACE_OUTER_BOUND('',#368,.T.)
#175=CYLINDRICAL_SURFACE('',#369,0.00435)
#176=FACE_OUTER_BOUND('',#370,.T.)
#177=CYLINDRICAL_SURFACE('',#371,0.00435)
#178=FACE_BOUND('',#372,.T.)
#179=FACE_BOUND('',#373,.T.)
#180=FACE_BOUND('',#374,.T.)
#181=FACE_BOUND('',#375,.T.)
#182=FACE_BOUND('',#376,.T.)
#183=FACE_BOUND('',#377,.T.)
#184=FACE_BOUND('',#378,.T.)
#185=FACE_OUTER_BOUND('',#379,.T.)
#186=FACE_BOUND('',#380,.T.)
#187=FACE_BOUND('',#381,.T.)
#188=PLANE('',#382)
#189=FACE_OUTER_BOUND('',#383,.T.)
#190=CYLINDRICAL_SURFACE('',#384,0.0015)
#191=FACE_OUTER_BOUND('',#385,.T.)
#192=CYLINDRICAL_SURFACE('',#386,0.00149999999999999)
#193=FACE_OUTER_BOUND('',#387,.T.)
#194=CYLINDRICAL_SURFACE('',#388,0.0015)
#195=FACE_OUTER_BOUND('',#389,.T.)
#196=PLANE('',#390)
#197=FACE_OUTER_BOUND('',#391,.T.)
#198=CYLINDRICAL_SURFACE('',#392,0.0015)
#199=FACE_OUTER_BOUND('',#393,.T.)
#200=FACE_BOUND('',#394,.T.)
#201=FACE_BOUND('',#395,.T.)
#202=CYLINDRICAL_SURFACE('',#396,0.012)
#203=FACE_BOUND('',#397,.T.)
#204=FACE_BOUND('',#398,.T.)
#205=FACE_OUTER_BOUND('',#399,.T.)
#206=PLANE('',#400)
#207=FACE_OUTER_BOUND('',#401,.T.)
#208=PLANE('',#402)
#209=FACE_BOUND('',#403,.T.)
#210=FACE_BOUND('',#404,.T.)
#211=FACE_OUTER_BOUND('',#405,.T.)
#212=PLANE('',#406)
#213=FACE_OUTER_BOUND('',#407,.T.)
#214=PLANE('',#408)
#215=FACE_OUTER_BOUND('',#409,.T.)
#216=PLANE('',#410)
#217=FACE_OUTER_BOUND('',#411,.T.)
#218=FACE_BOUND('',#412,.T.)
#219=PLANE('',#413)
#220=FACE_OUTER_BOUND('',#414,.T.)
#221=CYLINDRICAL_SURFACE('',#415,0.0028)
#222=FACE_OUTER_BOUND('',#416,.T.)
#223=CYLINDRICAL_SURFACE('',#417,0.0028)
#224=FACE_OUTER_BOUND('',#418,.T.)
#225=PLANE('',#419)
#226=FACE_BOUND('',#420,.T.)
#227=FACE_OUTER_BOUND('',#421,.T.)
#228=PLANE('',#422)
#229=FACE_BOUND('',#423,.T.)
#230=FACE_OUTER_BOUND('',#424,.T.)
#231=PLANE('',#425)
#232=FACE_OUTER_BOUND('',#426,.T.)
#233=CYLINDRICAL_SURFACE('',#427,0.00125)
#234=FACE_OUTER_BOUND('',#428,.T.)
#235=CYLINDRICAL_SURFACE('',#429,0.00125)
#236=FACE_OUTER_BOUND('',#430,.T.)
#237=PLANE('',#431)
#238=FACE_OUTER_BOUND('',#432,.T.)
#239=CYLINDRICAL_SURFACE('',#433,0.029999999999971)
#240=FACE_OUTER_BOUND('',#434,.T.)
#241=PLANE('',#435)
#242=FACE_OUTER_BOUND('',#436,.T.)
#243=PLANE('',#437)
#244=FACE_OUTER_BOUND('',#438,.T.)
#245=CYLINDRICAL_SURFACE('',#439,0.0299999999999999)
#246=FACE_BOUND('',#440,.T.)
#247=FACE_OUTER_BOUND('',#441,.T.)
#248=CYLINDRICAL_SURFACE('',#442,0.00899999999990853)
#249=FACE_OUTER_BOUND('',#443,.T.)
#250=PLANE('',#444)
#251=FACE_OUTER_BOUND('',#445,.T.)
#252=CYLINDRICAL_SURFACE('',#446,0.00899999999999993)
#253=FACE_OUTER_BOUND('',#447,.T.)
#254=PLANE('',#448)
#255=FACE_OUTER_BOUND('',#449,.T.)
#256=FACE_BOUND('',#450,.T.)
#257=PLANE('',#451)
#258=FACE_OUTER_BOUND('',#452,.T.)
#259=PLANE('',#453)
#260=FACE_OUTER_BOUND('',#454,.T.)
#261=CYLINDRICAL_SURFACE('',#455,0.0016)
#262=FACE_OUTER_BOUND('',#456,.T.)
#263=CYLINDRICAL_SURFACE('',#457,0.0016)
#264=FACE_OUTER_BOUND('',#458,.T.)
#265=CYLINDRICAL_SURFACE('',#459,0.012)
#266=FACE_OUTER_BOUND('',#460,.T.)
#267=PLANE('',#461)
#268=FACE_OUTER_BOUND('',#462,.T.)
#269=PLANE('',#463)
#270=FACE_BOUND('',#464,.T.)
#271=FACE_OUTER_BOUND('',#465,.T.)
#272=PLANE('',#466)
#273=FACE_OUTER_BOUND('',#467,.T.)
#274=CYLINDRICAL_SURFACE('',#468,0.0028)
#275=FACE_OUTER_BOUND('',#469,.T.)
#276=CYLINDRICAL_SURFACE('',#470,0.0028)
#277=FACE_OUTER_BOUND('',#471,.T.)
#278=PLANE('',#472)
#279=FACE_BOUND('',#473,.T.)
#280=FACE_OUTER_BOUND('',#474,.T.)
#281=PLANE('',#475)
#282=FACE_BOUND('',#476,.T.)
#283=FACE_OUTER_BOUND('',#477,.T.)
#284=PLANE('',#478)
#285=FACE_OUTER_BOUND('',#479,.T.)
#286=CYLINDRICAL_SURFACE('',#480,0.00125)
#287=FACE_OUTER_BOUND('',#481,.T.)
#288=CYLINDRICAL_SURFACE('',#482,0.00125)
#289=FACE_OUTER_BOUND('',#483,.T.)
#290=CYLINDRICAL_SURFACE('',#484,0.029999999999971)
#291=FACE_OUTER_BOUND('',#485,.T.)
#292=PLANE('',#486)
#293=FACE_OUTER_BOUND('',#487,.T.)
#294=PLANE('',#488)
#295=FACE_OUTER_BOUND('',#489,.T.)
#296=CYLINDRICAL_SURFACE('',#490,0.0299999999999999)
#297=FACE_BOUND('',#491,.T.)
#298=FACE_OUTER_BOUND('',#492,.T.)
#299=CYLINDRICAL_SURFACE('',#493,0.00899999999990853)
#300=FACE_OUTER_BOUND('',#494,.T.)
#301=PLANE('',#495)
#302=FACE_OUTER_BOUND('',#496,.T.)
#303=CYLINDRICAL_SURFACE('',#497,0.00899999999999993)
#304=FACE_OUTER_BOUND('',#498,.T.)
#305=PLANE('',#499)
#306=FACE_OUTER_BOUND('',#500,.T.)
#307=FACE_BOUND('',#501,.T.)
#308=PLANE('',#502)
#309=FACE_OUTER_BOUND('',#503,.T.)
#310=PLANE('',#504)
#311=FACE_OUTER_BOUND('',#505,.T.)
#312=CYLINDRICAL_SURFACE('',#506,0.0016)
#313=FACE_OUTER_BOUND('',#507,.T.)
#314=CYLINDRICAL_SURFACE('',#508,0.0016)
#315=FACE_BOUND('',#509,.T.)
#316=FACE_BOUND('',#510,.T.)
#317=FACE_BOUND('',#511,.T.)
#318=FACE_BOUND('',#512,.T.)
#319=FACE_OUTER_BOUND('',#513,.T.)
#320=FACE_BOUND('',#514,.T.)
#321=FACE_BOUND('',#515,.T.)
#322=FACE_BOUND('',#516,.T.)
#323=PLANE('',#517)
#324=FACE_OUTER_BOUND('',#518,.T.)
#325=PLANE('',#519)
#326=FILL_AREA_STYLE('',(#520))
#327=EDGE_LOOP('',(#521,#522,#523,#524))
#328=AXIS2_PLACEMENT_3D('',#525,#526,#527)
#329=EDGE_LOOP('',(#528,#529,#530,#531))
#330=AXIS2_PLACEMENT_3D('',#532,#533,#534)
#331=EDGE_LOOP('',(#535,#536,#537,#538))
#332=AXIS2_PLACEMENT_3D('',#539,#540,#541)
#333=EDGE_LOOP('',(#542,#543,#544,#545))
#334=AXIS2_PLACEMENT_3D('',#546,#547,#548)
#335=EDGE_LOOP('',(#549,#550,#551,#552))
#336=AXIS2_PLACEMENT_3D('',#553,#554,#555)
#337=EDGE_LOOP('',(#556,#557,#558,#559))
#338=AXIS2_PLACEMENT_3D('',#560,#561,#562)
#339=EDGE_LOOP('',(#563,#564))
#340=EDGE_LOOP('',(#565,#566,#567,#568))
#341=AXIS2_PLACEMENT_3D('',#569,#570,#571)
#342=EDGE_LOOP('',(#572,#573,#574,#575,#576))
#343=AXIS2_PLACEMENT_3D('',#577,#578,#579)
#344=EDGE_LOOP('',(#580,#581,#582,#583))
#345=AXIS2_PLACEMENT_3D('',#584,#585,#586)
#346=EDGE_LOOP('',(#587,#588,#589,#590,#591))
#347=AXIS2_PLACEMENT_3D('',#592,#593,#594)
#348=EDGE_LOOP('',(#595,#596,#597,#598,#599))
#349=AXIS2_PLACEMENT_3D('',#600,#601,#602)
#350=EDGE_LOOP('',(#603,#604,#605,#606,#607))
#351=AXIS2_PLACEMENT_3D('',#608,#609,#610)
#352=EDGE_LOOP('',(#611,#612,#613,#614))
#353=AXIS2_PLACEMENT_3D('',#615,#616,#617)
#354=EDGE_LOOP('',(#618,#619,#620,#621))
#355=AXIS2_PLACEMENT_3D('',#622,#623,#624)
#356=EDGE_LOOP('',(#625,#626,#627,#628))
#357=AXIS2_PLACEMENT_3D('',#629,#630,#631)
#358=EDGE_LOOP('',(#632,#633,#634,#635))
#359=AXIS2_PLACEMENT_3D('',#636,#637,#638)
#360=EDGE_LOOP('',(#639,#640,#641,#642,#643,#644))
#361=AXIS2_PLACEMENT_3D('',#645,#646,#647)
#362=EDGE_LOOP('',(#648,#649,#650,#651,#652,#653,#654))
#363=AXIS2_PLACEMENT_3D('',#655,#656,#657)
#364=EDGE_LOOP('',(#658,#659,#660,#661,#662,#663,#664,#665))
#365=AXIS2_PLACEMENT_3D('',#666,#667,#668)
#366=EDGE_LOOP('',(#669,#670,#671,#672,#673,#674))
#367=AXIS2_PLACEMENT_3D('',#675,#676,#677)
#368=EDGE_LOOP('',(#678,#679,#680,#681,#682,#683,#684,#685,#686))
#369=AXIS2_PLACEMENT_3D('',#687,#688,#689)
#370=EDGE_LOOP('',(#690,#691,#692,#693,#694,#695,#696))
#371=AXIS2_PLACEMENT_3D('',#697,#698,#699)
#372=EDGE_LOOP('',(#700,#701,#702,#703))
#373=EDGE_LOOP('',(#704,#705,#706,#707))
#374=EDGE_LOOP('',(#708,#709))
#375=EDGE_LOOP('',(#710,#711,#712))
#376=EDGE_LOOP('',(#713,#714,#715,#716))
#377=EDGE_LOOP('',(#717,#718))
#378=EDGE_LOOP('',(#719,#720,#721))
#379=EDGE_LOOP('',(#722,#723,#724,#725,#726,#727,#728,#729,#730,#731,#732,#733,#734,#735,#736,#737,#738,#739,#740,#741))
#380=EDGE_LOOP('',(#742,#743))
#381=EDGE_LOOP('',(#744,#745))
#382=AXIS2_PLACEMENT_3D('',#746,#747,#748)
#383=EDGE_LOOP('',(#749,#750,#751,#752,#753))
#384=AXIS2_PLACEMENT_3D('',#754,#755,#756)
#385=EDGE_LOOP('',(#757,#758,#759,#760,#761,#762))
#386=AXIS2_PLACEMENT_3D('',#763,#764,#765)
#387=EDGE_LOOP('',(#766,#767,#768,#769,#770,#771))
#388=AXIS2_PLACEMENT_3D('',#772,#773,#774)
#389=EDGE_LOOP('',(#775,#776))
#390=AXIS2_PLACEMENT_3D('',#777,#778,#779)
#391=EDGE_LOOP('',(#780,#781,#782,#783))
#392=AXIS2_PLACEMENT_3D('',#784,#785,#786)
#393=EDGE_LOOP('',(#787,#788,#789,#790))
#394=EDGE_LOOP('',(#791,#792))
#395=EDGE_LOOP('',(#793,#794,#795,#796))
#396=AXIS2_PLACEMENT_3D('',#797,#798,#799)
#397=EDGE_LOOP('',(#800,#801))
#398=EDGE_LOOP('',(#802,#803))
#399=EDGE_LOOP('',(#804,#805,#806,#807))
#400=AXIS2_PLACEMENT_3D('',#808,#809,#810)
#401=EDGE_LOOP('',(#811,#812,#813,#814))
#402=AXIS2_PLACEMENT_3D('',#815,#816,#817)
#403=EDGE_LOOP('',(#818,#819))
#404=EDGE_LOOP('',(#820,#821))
#405=EDGE_LOOP('',(#822,#823,#824,#825))
#406=AXIS2_PLACEMENT_3D('',#826,#827,#828)
#407=EDGE_LOOP('',(#829,#830,#831,#832))
#408=AXIS2_PLACEMENT_3D('',#833,#834,#835)
#409=EDGE_LOOP('',(#836,#837,#838,#839))
#410=AXIS2_PLACEMENT_3D('',#840,#841,#842)
#411=EDGE_LOOP('',(#843,#844,#845,#846,#847))
#412=EDGE_LOOP('',(#848,#849,#850))
#413=AXIS2_PLACEMENT_3D('',#851,#852,#853)
#414=EDGE_LOOP('',(#854,#855,#856,#857))
#415=AXIS2_PLACEMENT_3D('',#858,#859,#860)
#416=EDGE_LOOP('',(#861,#862,#863,#864))
#417=AXIS2_PLACEMENT_3D('',#865,#866,#867)
#418=EDGE_LOOP('',(#868,#869,#870,#871))
#419=AXIS2_PLACEMENT_3D('',#872,#873,#874)
#420=EDGE_LOOP('',(#875,#876))
#421=EDGE_LOOP('',(#877,#878))
#422=AXIS2_PLACEMENT_3D('',#879,#880,#881)
#423=EDGE_LOOP('',(#882,#883))
#424=EDGE_LOOP('',(#884,#885))
#425=AXIS2_PLACEMENT_3D('',#886,#887,#888)
#426=EDGE_LOOP('',(#889,#890,#891,#892))
#427=AXIS2_PLACEMENT_3D('',#893,#894,#895)
#428=EDGE_LOOP('',(#896,#897,#898,#899))
#429=AXIS2_PLACEMENT_3D('',#900,#901,#902)
#430=EDGE_LOOP('',(#903,#904,#905,#906))
#431=AXIS2_PLACEMENT_3D('',#907,#908,#909)
#432=EDGE_LOOP('',(#910,#911,#912,#913))
#433=AXIS2_PLACEMENT_3D('',#914,#915,#916)
#434=EDGE_LOOP('',(#917,#918,#919,#920))
#435=AXIS2_PLACEMENT_3D('',#921,#922,#923)
#436=EDGE_LOOP('',(#924,#925,#926,#927))
#437=AXIS2_PLACEMENT_3D('',#928,#929,#930)
#438=EDGE_LOOP('',(#931,#932,#933,#934))
#439=AXIS2_PLACEMENT_3D('',#935,#936,#937)
#440=EDGE_LOOP('',(#938,#939,#940))
#441=EDGE_LOOP('',(#941,#942,#943,#944))
#442=AXIS2_PLACEMENT_3D('',#945,#946,#947)
#443=EDGE_LOOP('',(#948,#949,#950,#951))
#444=AXIS2_PLACEMENT_3D('',#952,#953,#954)
#445=EDGE_LOOP('',(#955,#956,#957,#958))
#446=AXIS2_PLACEMENT_3D('',#959,#960,#961)
#447=EDGE_LOOP('',(#962,#963,#964,#965))
#448=AXIS2_PLACEMENT_3D('',#966,#967,#968)
#449=EDGE_LOOP('',(#969,#970,#971,#972,#973))
#450=EDGE_LOOP('',(#974,#975))
#451=AXIS2_PLACEMENT_3D('',#976,#977,#978)
#452=EDGE_LOOP('',(#979,#980,#981,#982))
#453=AXIS2_PLACEMENT_3D('',#983,#984,#985)
#454=EDGE_LOOP('',(#986,#987,#988,#989))
#455=AXIS2_PLACEMENT_3D('',#990,#991,#992)
#456=EDGE_LOOP('',(#993,#994,#995,#996))
#457=AXIS2_PLACEMENT_3D('',#997,#998,#999)
#458=EDGE_LOOP('',(#1000,#1001,#1002,#1003))
#459=AXIS2_PLACEMENT_3D('',#1004,#1005,#1006)
#460=EDGE_LOOP('',(#1007,#1008,#1009,#1010))
#461=AXIS2_PLACEMENT_3D('',#1011,#1012,#1013)
#462=EDGE_LOOP('',(#1014,#1015,#1016,#1017))
#463=AXIS2_PLACEMENT_3D('',#1018,#1019,#1020)
#464=EDGE_LOOP('',(#1021,#1022,#1023))
#465=EDGE_LOOP('',(#1024,#1025,#1026,#1027,#1028))
#466=AXIS2_PLACEMENT_3D('',#1029,#1030,#1031)
#467=EDGE_LOOP('',(#1032,#1033,#1034,#1035))
#468=AXIS2_PLACEMENT_3D('',#1036,#1037,#1038)
#469=EDGE_LOOP('',(#1039,#1040,#1041,#1042,#1043))
#470=AXIS2_PLACEMENT_3D('',#1044,#1045,#1046)
#471=EDGE_LOOP('',(#1047,#1048,#1049,#1050))
#472=AXIS2_PLACEMENT_3D('',#1051,#1052,#1053)
#473=EDGE_LOOP('',(#1054,#1055))
#474=EDGE_LOOP('',(#1056,#1057))
#475=AXIS2_PLACEMENT_3D('',#1058,#1059,#1060)
#476=EDGE_LOOP('',(#1061,#1062))
#477=EDGE_LOOP('',(#1063,#1064))
#478=AXIS2_PLACEMENT_3D('',#1065,#1066,#1067)
#479=EDGE_LOOP('',(#1068,#1069,#1070,#1071,#1072))
#480=AXIS2_PLACEMENT_3D('',#1073,#1074,#1075)
#481=EDGE_LOOP('',(#1076,#1077,#1078,#1079,#1080))
#482=AXIS2_PLACEMENT_3D('',#1081,#1082,#1083)
#483=EDGE_LOOP('',(#1084,#1085,#1086,#1087))
#484=AXIS2_PLACEMENT_3D('',#1088,#1089,#1090)
#485=EDGE_LOOP('',(#1091,#1092,#1093,#1094))
#486=AXIS2_PLACEMENT_3D('',#1095,#1096,#1097)
#487=EDGE_LOOP('',(#1098,#1099,#1100,#1101))
#488=AXIS2_PLACEMENT_3D('',#1102,#1103,#1104)
#489=EDGE_LOOP('',(#1105,#1106,#1107,#1108))
#490=AXIS2_PLACEMENT_3D('',#1109,#1110,#1111)
#491=EDGE_LOOP('',(#1112,#1113,#1114))
#492=EDGE_LOOP('',(#1115,#1116,#1117,#1118))
#493=AXIS2_PLACEMENT_3D('',#1119,#1120,#1121)
#494=EDGE_LOOP('',(#1122,#1123,#1124,#1125))
#495=AXIS2_PLACEMENT_3D('',#1126,#1127,#1128)
#496=EDGE_LOOP('',(#1129,#1130,#1131,#1132))
#497=AXIS2_PLACEMENT_3D('',#1133,#1134,#1135)
#498=EDGE_LOOP('',(#1136,#1137,#1138,#1139))
#499=AXIS2_PLACEMENT_3D('',#1140,#1141,#1142)
#500=EDGE_LOOP('',(#1143,#1144,#1145,#1146,#1147))
#501=EDGE_LOOP('',(#1148,#1149))
#502=AXIS2_PLACEMENT_3D('',#1150,#1151,#1152)
#503=EDGE_LOOP('',(#1153,#1154,#1155,#1156))
#504=AXIS2_PLACEMENT_3D('',#1157,#1158,#1159)
#505=EDGE_LOOP('',(#1160,#1161,#1162,#1163))
#506=AXIS2_PLACEMENT_3D('',#1164,#1165,#1166)
#507=EDGE_LOOP('',(#1167,#1168,#1169,#1170,#1171))
#508=AXIS2_PLACEMENT_3D('',#1172,#1173,#1174)
#509=EDGE_LOOP('',(#1175,#1176))
#510=EDGE_LOOP('',(#1177,#1178))
#511=EDGE_LOOP('',(#1179,#1180,#1181))
#512=EDGE_LOOP('',(#1182,#1183,#1184))
#513=EDGE_LOOP('',(#1185,#1186,#1187,#1188,#1189,#1190,#1191,#1192,#1193,#1194,#1195,#1196,#1197,#1198,#1199,#1200,#1201,#1202,#1203,#1204))
#514=EDGE_LOOP('',(#1205,#1206,#1207))
#515=EDGE_LOOP('',(#1208,#1209,#1210))
#516=EDGE_LOOP('',(#1211,#1212,#1213,#1214))
#517=AXIS2_PLACEMENT_3D('',#1215,#1216,#1217)
#518=EDGE_LOOP('',(#1218,#1219))
#519=AXIS2_PLACEMENT_3D('',#1220,#1221,#1222)
#520=FILL_AREA_STYLE_COLOUR('',#1223)
#521=ORIENTED_EDGE('',*,*,#1224,.F.)
#522=ORIENTED_EDGE('',*,*,#1225,.T.)
#523=ORIENTED_EDGE('',*,*,#1226,.F.)
#524=ORIENTED_EDGE('',*,*,#1227,.T.)
#525=CARTESIAN_POINT('',(-0.0108785499169743,0.196157302800643,0.0339999987901504))
#526=DIRECTION('',(-9.35357119275836E-15,2.66453525910034E-15,1.0))
#527=DIRECTION('',(-1.0,-1.42723205043826E-14,-9.35357119275832E-15))
#528=ORIENTED_EDGE('',*,*,#1228,.F.)
#529=ORIENTED_EDGE('',*,*,#1229,.T.)
#530=ORIENTED_EDGE('',*,*,#1230,.F.)
#531=ORIENTED_EDGE('',*,*,#1231,.T.)
#532=CARTESIAN_POINT('',(-0.0108785499169743,0.196157302800643,0.0339999987901504))
#533=DIRECTION('',(-9.35357119275836E-15,2.66453525910034E-15,1.0))
#534=DIRECTION('',(-1.0,-1.42723205043826E-14,-9.35357119275832E-15))
#535=ORIENTED_EDGE('',*,*,#1232,.F.)
#536=ORIENTED_EDGE('',*,*,#1233,.F.)
#537=ORIENTED_EDGE('',*,*,#1234,.F.)
#538=ORIENTED_EDGE('',*,*,#1235,.F.)
#539=CARTESIAN_POINT('',(-0.0190868689468061,0.191057302800643,-0.00250000120984963))
#540=DIRECTION('',(1.43058530738766E-14,-1.0,2.66453525910047E-15))
#541=DIRECTION('',(1.0,1.43058530738766E-14,2.24814383515732E-15))
#542=ORIENTED_EDGE('',*,*,#1236,.F.)
#543=ORIENTED_EDGE('',*,*,#1237,.F.)
#544=ORIENTED_EDGE('',*,*,#1238,.F.)
#545=ORIENTED_EDGE('',*,*,#1239,.F.)
#546=CARTESIAN_POINT('',(-0.0190868689468063,0.191057302800643,0.0284999987901504))
#547=DIRECTION('',(1.43058530738766E-14,-1.0,2.66453525910047E-15))
#548=DIRECTION('',(1.0,1.43058530738766E-14,2.24814383515732E-15))
#549=ORIENTED_EDGE('',*,*,#1240,.F.)
#550=ORIENTED_EDGE('',*,*,#1241,.F.)
#551=ORIENTED_EDGE('',*,*,#1242,.F.)
#552=ORIENTED_EDGE('',*,*,#1243,.T.)
#553=CARTESIAN_POINT('',(-0.0190868689468062,0.198257302800643,-0.00250000120984965))
#554=DIRECTION('',(1.43058530738766E-14,-1.0,2.66453525910047E-15))
#555=DIRECTION('',(1.0,1.43058530738766E-14,9.4866877317943E-15))
#556=ORIENTED_EDGE('',*,*,#1244,.F.)
#557=ORIENTED_EDGE('',*,*,#1245,.F.)
#558=ORIENTED_EDGE('',*,*,#1246,.F.)
#559=ORIENTED_EDGE('',*,*,#1247,.T.)
#560=CARTESIAN_POINT('',(-0.0190868689468064,0.198257302800643,0.0284999987901503))
#561=DIRECTION('',(1.43058530738766E-14,-1.0,2.66453525910047E-15))
#562=DIRECTION('',(1.0,1.43058530738766E-14,9.4866877317943E-15))
#563=ORIENTED_EDGE('',*,*,#1248,.T.)
#564=ORIENTED_EDGE('',*,*,#1249,.T.)
#565=ORIENTED_EDGE('',*,*,#1250,.F.)
#566=ORIENTED_EDGE('',*,*,#1251,.T.)
#567=ORIENTED_EDGE('',*,*,#1252,.T.)
#568=ORIENTED_EDGE('',*,*,#1253,.T.)
#569=CARTESIAN_POINT('',(-0.00359023088714201,0.191057302800643,0.0129999987901505))
#570=DIRECTION('',(3.35325694939693E-17,1.0,-2.66453525910034E-15))
#571=DIRECTION('',(1.0,-3.35325694939623E-17,2.63684159314401E-15))
#572=ORIENTED_EDGE('',*,*,#1254,.F.)
#573=ORIENTED_EDGE('',*,*,#1248,.F.)
#574=ORIENTED_EDGE('',*,*,#1255,.F.)
#575=ORIENTED_EDGE('',*,*,#1256,.F.)
#576=ORIENTED_EDGE('',*,*,#1257,.F.)
#577=CARTESIAN_POINT('',(0.00370145008302563,0.196157302800643,0.0339999987901506))
#578=DIRECTION('',(9.61980427083028E-15,-2.66453525910034E-15,-1.0))
#579=DIRECTION('',(1.0,0.0,9.61980427083028E-15))
#580=ORIENTED_EDGE('',*,*,#1258,.F.)
#581=ORIENTED_EDGE('',*,*,#1259,.F.)
#582=ORIENTED_EDGE('',*,*,#1260,.F.)
#583=ORIENTED_EDGE('',*,*,#1261,.F.)
#584=CARTESIAN_POINT('',(0.00370145008302563,0.196157302800643,0.0339999987901506))
#585=DIRECTION('',(9.61980427083028E-15,-2.66453525910034E-15,-1.0))
#586=DIRECTION('',(1.0,0.0,9.61980427083028E-15))
#587=ORIENTED_EDGE('',*,*,#1262,.F.)
#588=ORIENTED_EDGE('',*,*,#1263,.T.)
#589=ORIENTED_EDGE('',*,*,#1264,.T.)
#590=ORIENTED_EDGE('',*,*,#1265,.F.)
#591=ORIENTED_EDGE('',*,*,#1266,.T.)
#592=CARTESIAN_POINT('',(0.0119097691128581,0.191057302800643,-0.00250000120984934))
#593=DIRECTION('',(3.35325694939693E-17,1.0,-2.66453525910034E-15))
#594=DIRECTION('',(-1.0,3.35325694939248E-17,-1.67252316284313E-14))
#595=ORIENTED_EDGE('',*,*,#1267,.F.)
#596=ORIENTED_EDGE('',*,*,#1268,.T.)
#597=ORIENTED_EDGE('',*,*,#1269,.T.)
#598=ORIENTED_EDGE('',*,*,#1270,.F.)
#599=ORIENTED_EDGE('',*,*,#1271,.T.)
#600=CARTESIAN_POINT('',(0.0119097691128578,0.191057302800643,0.0284999987901507))
#601=DIRECTION('',(3.35325694939693E-17,1.0,-2.66453525910034E-15))
#602=DIRECTION('',(-1.0,3.35325694939248E-17,-1.67252316284313E-14))
#603=ORIENTED_EDGE('',*,*,#1272,.F.)
#604=ORIENTED_EDGE('',*,*,#1273,.T.)
#605=ORIENTED_EDGE('',*,*,#1274,.T.)
#606=ORIENTED_EDGE('',*,*,#1275,.F.)
#607=ORIENTED_EDGE('',*,*,#1276,.F.)
#608=CARTESIAN_POINT('',(0.0119097691128581,0.198257302800643,-0.00250000120984936))
#609=DIRECTION('',(3.35325694939693E-17,1.0,-2.66453525910034E-15))
#610=DIRECTION('',(-1.0,3.35325694939441E-17,-9.4866877317943E-15))
#611=ORIENTED_EDGE('',*,*,#1277,.F.)
#612=ORIENTED_EDGE('',*,*,#1278,.T.)
#613=ORIENTED_EDGE('',*,*,#1279,.F.)
#614=ORIENTED_EDGE('',*,*,#1280,.F.)
#615=CARTESIAN_POINT('',(0.0119097691128578,0.198257302800643,0.0284999987901506))
#616=DIRECTION('',(3.35325694939693E-17,1.0,-2.66453525910034E-15))
#617=DIRECTION('',(-1.0,3.35325694939441E-17,-9.4866877317943E-15))
#618=ORIENTED_EDGE('',*,*,#1281,.F.)
#619=ORIENTED_EDGE('',*,*,#1282,.F.)
#620=ORIENTED_EDGE('',*,*,#1283,.F.)
#621=ORIENTED_EDGE('',*,*,#1284,.F.)
#622=CARTESIAN_POINT('',(-0.00358686894680619,0.191057302800643,0.0129999987901505))
#623=DIRECTION('',(1.43058530738766E-14,-1.0,2.66453525910047E-15))
#624=DIRECTION('',(-1.0,-1.43058530738766E-14,-1.63365338704446E-14))
#625=ORIENTED_EDGE('',*,*,#1285,.F.)
#626=ORIENTED_EDGE('',*,*,#1286,.T.)
#627=ORIENTED_EDGE('',*,*,#1287,.F.)
#628=ORIENTED_EDGE('',*,*,#1288,.F.)
#629=CARTESIAN_POINT('',(-0.0245868689468064,0.196157302800643,0.0224858376813244))
#630=DIRECTION('',(-1.0,-1.43058530738766E-14,-9.35357119275832E-15))
#631=DIRECTION('',(1.43058530738766E-14,-1.0,0.0))
#632=ORIENTED_EDGE('',*,*,#1289,.F.)
#633=ORIENTED_EDGE('',*,*,#1290,.T.)
#634=ORIENTED_EDGE('',*,*,#1291,.F.)
#635=ORIENTED_EDGE('',*,*,#1292,.T.)
#636=CARTESIAN_POINT('',(-0.0245868689468063,0.196157302800643,0.0164858376813244))
#637=DIRECTION('',(-1.0,-1.43058530738766E-14,-9.35357119275832E-15))
#638=DIRECTION('',(1.43058530738766E-14,-1.0,0.0))
#639=ORIENTED_EDGE('',*,*,#1293,.F.)
#640=ORIENTED_EDGE('',*,*,#1294,.T.)
#641=ORIENTED_EDGE('',*,*,#1295,.T.)
#642=ORIENTED_EDGE('',*,*,#1296,.T.)
#643=ORIENTED_EDGE('',*,*,#1297,.F.)
#644=ORIENTED_EDGE('',*,*,#1298,.F.)
#645=CARTESIAN_POINT('',(-0.0162859841928715,0.196157302800643,-0.0177392277149104))
#646=DIRECTION('',(-0.812875738111182,-1.75715131825525E-14,0.582437150592406))
#647=DIRECTION('',(2.16164812882496E-14,-1.0,0.0))
#648=ORIENTED_EDGE('',*,*,#1299,.F.)
#649=ORIENTED_EDGE('',*,*,#1300,.T.)
#650=ORIENTED_EDGE('',*,*,#1301,.T.)
#651=ORIENTED_EDGE('',*,*,#1302,.T.)
#652=ORIENTED_EDGE('',*,*,#1303,.T.)
#653=ORIENTED_EDGE('',*,*,#1304,.F.)
#654=ORIENTED_EDGE('',*,*,#1305,.F.)
#655=CARTESIAN_POINT('',(0.00910888435892374,0.196157302800643,-0.0177392277149102))
#656=DIRECTION('',(0.812875738111171,2.2289265877668E-15,0.582437150592422))
#657=DIRECTION('',(-2.74202622032491E-15,1.0,2.48391647756117E-31))
#658=ORIENTED_EDGE('',*,*,#1306,.F.)
#659=ORIENTED_EDGE('',*,*,#1307,.F.)
#660=ORIENTED_EDGE('',*,*,#1308,.F.)
#661=ORIENTED_EDGE('',*,*,#1309,.T.)
#662=ORIENTED_EDGE('',*,*,#1310,.F.)
#663=ORIENTED_EDGE('',*,*,#1300,.F.)
#664=ORIENTED_EDGE('',*,*,#1311,.F.)
#665=ORIENTED_EDGE('',*,*,#1303,.F.)
#666=CARTESIAN_POINT('',(0.0211619816684057,0.201257302800643,-0.0117466482297248))
#667=DIRECTION('',(6.66521182890003E-16,-1.0,2.66453525910034E-15))
#668=DIRECTION('',(-1.0,-6.66521182890003E-16,-1.75392159651037E-29))
#669=ORIENTED_EDGE('',*,*,#1312,.F.)
#670=ORIENTED_EDGE('',*,*,#1313,.F.)
#671=ORIENTED_EDGE('',*,*,#1314,.F.)
#672=ORIENTED_EDGE('',*,*,#1315,.F.)
#673=ORIENTED_EDGE('',*,*,#1316,.F.)
#674=ORIENTED_EDGE('',*,*,#1295,.F.)
#675=CARTESIAN_POINT('',(-0.0283424434426869,0.201257302800643,-0.0117466482297252))
#676=DIRECTION('',(6.66521182890003E-16,-1.0,2.66453525910035E-15))
#677=DIRECTION('',(1.0,6.66521182890056E-16,1.98061583868929E-14))
#678=ORIENTED_EDGE('',*,*,#1312,.T.)
#679=ORIENTED_EDGE('',*,*,#1294,.F.)
#680=ORIENTED_EDGE('',*,*,#1317,.F.)
#681=ORIENTED_EDGE('',*,*,#1318,.F.)
#682=ORIENTED_EDGE('',*,*,#1296,.F.)
#683=ORIENTED_EDGE('',*,*,#1316,.T.)
#684=ORIENTED_EDGE('',*,*,#1319,.F.)
#685=ORIENTED_EDGE('',*,*,#1314,.T.)
#686=ORIENTED_EDGE('',*,*,#1320,.F.)
#687=CARTESIAN_POINT('',(-0.0283424434426869,0.201257302800643,-0.0117466482297252))
#688=DIRECTION('',(6.66521182890003E-16,-1.0,2.66453525910035E-15))
#689=DIRECTION('',(1.0,6.66521182890056E-16,1.98061583868929E-14))
#690=ORIENTED_EDGE('',*,*,#1306,.T.)
#691=ORIENTED_EDGE('',*,*,#1302,.F.)
#692=ORIENTED_EDGE('',*,*,#1301,.F.)
#693=ORIENTED_EDGE('',*,*,#1310,.T.)
#694=ORIENTED_EDGE('',*,*,#1321,.T.)
#695=ORIENTED_EDGE('',*,*,#1308,.T.)
#696=ORIENTED_EDGE('',*,*,#1322,.F.)
#697=CARTESIAN_POINT('',(0.0211619816684057,0.201257302800643,-0.0117466482297248))
#698=DIRECTION('',(6.66521182890003E-16,-1.0,2.66453525910034E-15))
#699=DIRECTION('',(-1.0,-6.66521182890003E-16,-1.75392159651037E-29))
#700=ORIENTED_EDGE('',*,*,#1253,.F.)
#701=ORIENTED_EDGE('',*,*,#1323,.T.)
#702=ORIENTED_EDGE('',*,*,#1284,.T.)
#703=ORIENTED_EDGE('',*,*,#1324,.F.)
#704=ORIENTED_EDGE('',*,*,#1325,.T.)
#705=ORIENTED_EDGE('',*,*,#1326,.T.)
#706=ORIENTED_EDGE('',*,*,#1327,.T.)
#707=ORIENTED_EDGE('',*,*,#1328,.T.)
#708=ORIENTED_EDGE('',*,*,#1329,.F.)
#709=ORIENTED_EDGE('',*,*,#1278,.F.)
#710=ORIENTED_EDGE('',*,*,#1274,.F.)
#711=ORIENTED_EDGE('',*,*,#1273,.F.)
#712=ORIENTED_EDGE('',*,*,#1330,.F.)
#713=ORIENTED_EDGE('',*,*,#1331,.F.)
#714=ORIENTED_EDGE('',*,*,#1332,.F.)
#715=ORIENTED_EDGE('',*,*,#1333,.F.)
#716=ORIENTED_EDGE('',*,*,#1334,.F.)
#717=ORIENTED_EDGE('',*,*,#1245,.T.)
#718=ORIENTED_EDGE('',*,*,#1335,.T.)
#719=ORIENTED_EDGE('',*,*,#1336,.T.)
#720=ORIENTED_EDGE('',*,*,#1241,.T.)
#721=ORIENTED_EDGE('',*,*,#1337,.T.)
#722=ORIENTED_EDGE('',*,*,#1338,.T.)
#723=ORIENTED_EDGE('',*,*,#1339,.T.)
#724=ORIENTED_EDGE('',*,*,#1340,.T.)
#725=ORIENTED_EDGE('',*,*,#1341,.F.)
#726=ORIENTED_EDGE('',*,*,#1342,.F.)
#727=ORIENTED_EDGE('',*,*,#1343,.T.)
#728=ORIENTED_EDGE('',*,*,#1344,.F.)
#729=ORIENTED_EDGE('',*,*,#1345,.F.)
#730=ORIENTED_EDGE('',*,*,#1346,.F.)
#731=ORIENTED_EDGE('',*,*,#1347,.F.)
#732=ORIENTED_EDGE('',*,*,#1348,.F.)
#733=ORIENTED_EDGE('',*,*,#1349,.T.)
#734=ORIENTED_EDGE('',*,*,#1350,.F.)
#735=ORIENTED_EDGE('',*,*,#1351,.T.)
#736=ORIENTED_EDGE('',*,*,#1352,.T.)
#737=ORIENTED_EDGE('',*,*,#1353,.T.)
#738=ORIENTED_EDGE('',*,*,#1354,.T.)
#739=ORIENTED_EDGE('',*,*,#1355,.T.)
#740=ORIENTED_EDGE('',*,*,#1356,.F.)
#741=ORIENTED_EDGE('',*,*,#1357,.T.)
#742=ORIENTED_EDGE('',*,*,#1309,.F.)
#743=ORIENTED_EDGE('',*,*,#1321,.F.)
#744=ORIENTED_EDGE('',*,*,#1319,.T.)
#745=ORIENTED_EDGE('',*,*,#1315,.T.)
#746=CARTESIAN_POINT('',(-0.0136902308871417,0.201257302800643,-0.0144000012098499))
#747=DIRECTION('',(-6.66521182890003E-16,1.0,-2.66453525910034E-15))
#748=DIRECTION('',(-9.48668773179431E-15,2.66453525910034E-15,1.0))
#749=ORIENTED_EDGE('',*,*,#1299,.T.)
#750=ORIENTED_EDGE('',*,*,#1358,.F.)
#751=ORIENTED_EDGE('',*,*,#1359,.F.)
#752=ORIENTED_EDGE('',*,*,#1304,.T.)
#753=ORIENTED_EDGE('',*,*,#1311,.T.)
#754=CARTESIAN_POINT('',(0.00910888435892374,0.196157302800643,-0.0177392277149102))
#755=DIRECTION('',(0.812875738111171,2.2289265877668E-15,0.582437150592422))
#756=DIRECTION('',(-2.74202622032491E-15,1.0,2.48391647756117E-31))
#757=ORIENTED_EDGE('',*,*,#1293,.T.)
#758=ORIENTED_EDGE('',*,*,#1360,.F.)
#759=ORIENTED_EDGE('',*,*,#1361,.F.)
#760=ORIENTED_EDGE('',*,*,#1297,.T.)
#761=ORIENTED_EDGE('',*,*,#1318,.T.)
#762=ORIENTED_EDGE('',*,*,#1317,.T.)
#763=CARTESIAN_POINT('',(-0.0162859841928715,0.196157302800643,-0.0177392277149104))
#764=DIRECTION('',(-0.812875738111182,-1.75715131825525E-14,0.582437150592406))
#765=DIRECTION('',(2.16164812882496E-14,-1.0,0.0))
#766=ORIENTED_EDGE('',*,*,#1289,.T.)
#767=ORIENTED_EDGE('',*,*,#1362,.T.)
#768=ORIENTED_EDGE('',*,*,#1363,.F.)
#769=ORIENTED_EDGE('',*,*,#1364,.T.)
#770=ORIENTED_EDGE('',*,*,#1291,.T.)
#771=ORIENTED_EDGE('',*,*,#1365,.T.)
#772=CARTESIAN_POINT('',(-0.0245868689468063,0.196157302800643,0.0164858376813244))
#773=DIRECTION('',(-1.0,-1.43058530738766E-14,-9.35357119275832E-15))
#774=DIRECTION('',(1.43058530738766E-14,-1.0,0.0))
#775=ORIENTED_EDGE('',*,*,#1366,.T.)
#776=ORIENTED_EDGE('',*,*,#1363,.T.)
#777=CARTESIAN_POINT('',(-0.0145868689468062,0.191057302800643,0.0129999987901504))
#778=DIRECTION('',(1.0,1.43058530738766E-14,9.35357119275832E-15))
#779=DIRECTION('',(9.35357119275836E-15,-2.66453525910034E-15,-1.0))
#780=ORIENTED_EDGE('',*,*,#1285,.T.)
#781=ORIENTED_EDGE('',*,*,#1367,.F.)
#782=ORIENTED_EDGE('',*,*,#1287,.T.)
#783=ORIENTED_EDGE('',*,*,#1368,.T.)
#784=CARTESIAN_POINT('',(-0.0245868689468064,0.196157302800643,0.0224858376813244))
#785=DIRECTION('',(-1.0,-1.43058530738766E-14,-9.35357119275832E-15))
#786=DIRECTION('',(1.43058530738766E-14,-1.0,0.0))
#787=ORIENTED_EDGE('',*,*,#1281,.T.)
#788=ORIENTED_EDGE('',*,*,#1323,.F.)
#789=ORIENTED_EDGE('',*,*,#1252,.F.)
#790=ORIENTED_EDGE('',*,*,#1369,.F.)
#791=ORIENTED_EDGE('',*,*,#1370,.F.)
#792=ORIENTED_EDGE('',*,*,#1225,.F.)
#793=ORIENTED_EDGE('',*,*,#1364,.F.)
#794=ORIENTED_EDGE('',*,*,#1366,.F.)
#795=ORIENTED_EDGE('',*,*,#1362,.F.)
#796=ORIENTED_EDGE('',*,*,#1292,.F.)
#797=CARTESIAN_POINT('',(-0.00358686894680619,0.191057302800643,0.0129999987901505))
#798=DIRECTION('',(1.43058530738766E-14,-1.0,2.66453525910047E-15))
#799=DIRECTION('',(-1.0,-1.43058530738766E-14,-1.63365338704446E-14))
#800=ORIENTED_EDGE('',*,*,#1368,.F.)
#801=ORIENTED_EDGE('',*,*,#1286,.F.)
#802=ORIENTED_EDGE('',*,*,#1365,.F.)
#803=ORIENTED_EDGE('',*,*,#1290,.F.)
#804=ORIENTED_EDGE('',*,*,#1338,.F.)
#805=ORIENTED_EDGE('',*,*,#1371,.T.)
#806=ORIENTED_EDGE('',*,*,#1372,.F.)
#807=ORIENTED_EDGE('',*,*,#1373,.T.)
#808=CARTESIAN_POINT('',(-0.0245868689468062,0.191057302800642,0.0129999987901503))
#809=DIRECTION('',(1.0,1.43058530738766E-14,9.35357119275832E-15))
#810=DIRECTION('',(9.35357119275836E-15,-2.66453525910034E-15,-1.0))
#811=ORIENTED_EDGE('',*,*,#1374,.F.)
#812=ORIENTED_EDGE('',*,*,#1375,.F.)
#813=ORIENTED_EDGE('',*,*,#1371,.F.)
#814=ORIENTED_EDGE('',*,*,#1357,.F.)
#815=CARTESIAN_POINT('',(-0.0245868689468057,0.196157302800643,0.0117716765951292))
#816=DIRECTION('',(9.35357119275836E-15,-2.72113486427728E-15,-1.0))
#817=DIRECTION('',(1.42859580374564E-14,-1.0,2.72113486427741E-15))
#818=ORIENTED_EDGE('',*,*,#1376,.F.)
#819=ORIENTED_EDGE('',*,*,#1231,.F.)
#820=ORIENTED_EDGE('',*,*,#1261,.T.)
#821=ORIENTED_EDGE('',*,*,#1377,.T.)
#822=ORIENTED_EDGE('',*,*,#1340,.F.)
#823=ORIENTED_EDGE('',*,*,#1378,.F.)
#824=ORIENTED_EDGE('',*,*,#1379,.F.)
#825=ORIENTED_EDGE('',*,*,#1380,.T.)
#826=CARTESIAN_POINT('',(-0.00359023088714221,0.191057302800643,0.0339999987901505))
#827=DIRECTION('',(-9.61980427083028E-15,2.66453525910034E-15,1.0))
#828=DIRECTION('',(1.0,-3.35325694939441E-17,9.61980427083028E-15))
#829=ORIENTED_EDGE('',*,*,#1381,.F.)
#830=ORIENTED_EDGE('',*,*,#1382,.F.)
#831=ORIENTED_EDGE('',*,*,#1383,.F.)
#832=ORIENTED_EDGE('',*,*,#1384,.F.)
#833=CARTESIAN_POINT('',(0.00205145008302573,0.193299418968154,0.0269266752802128))
#834=DIRECTION('',(0.499999999999992,0.866025403784443,2.22316739538562E-15))
#835=DIRECTION('',(0.0,-2.56709258835896E-15,1.0))
#836=ORIENTED_EDGE('',*,*,#1385,.F.)
#837=ORIENTED_EDGE('',*,*,#1386,.T.)
#838=ORIENTED_EDGE('',*,*,#1387,.F.)
#839=ORIENTED_EDGE('',*,*,#1382,.T.)
#840=CARTESIAN_POINT('',(0.00710229056810964,0.194310267193526,0.0269266752802129))
#841=DIRECTION('',(-0.500000000000003,0.866025403784437,-6.83827784270622E-15))
#842=DIRECTION('',(-1.36765556854124E-14,0.0,1.0))
#843=ORIENTED_EDGE('',*,*,#1387,.T.)
#844=ORIENTED_EDGE('',*,*,#1388,.F.)
#845=ORIENTED_EDGE('',*,*,#1328,.F.)
#846=ORIENTED_EDGE('',*,*,#1389,.T.)
#847=ORIENTED_EDGE('',*,*,#1383,.T.)
#848=ORIENTED_EDGE('',*,*,#1256,.T.)
#849=ORIENTED_EDGE('',*,*,#1390,.T.)
#850=ORIENTED_EDGE('',*,*,#1257,.T.)
#851=CARTESIAN_POINT('',(0.00370145008302571,0.201257302800643,0.0269266752802128))
#852=DIRECTION('',(9.0614452380919E-15,-2.66453525910034E-15,-1.0))
#853=DIRECTION('',(1.0,0.0,9.0614452380919E-15))
#854=ORIENTED_EDGE('',*,*,#1277,.T.)
#855=ORIENTED_EDGE('',*,*,#1391,.F.)
#856=ORIENTED_EDGE('',*,*,#1279,.T.)
#857=ORIENTED_EDGE('',*,*,#1329,.T.)
#858=CARTESIAN_POINT('',(0.0119097691128578,0.198257302800643,0.0284999987901506))
#859=DIRECTION('',(3.35325694939693E-17,1.0,-2.66453525910034E-15))
#860=DIRECTION('',(-1.0,3.35325694939441E-17,-9.4866877317943E-15))
#861=ORIENTED_EDGE('',*,*,#1272,.T.)
#862=ORIENTED_EDGE('',*,*,#1392,.F.)
#863=ORIENTED_EDGE('',*,*,#1275,.T.)
#864=ORIENTED_EDGE('',*,*,#1330,.T.)
#865=CARTESIAN_POINT('',(0.0119097691128581,0.198257302800643,-0.00250000120984936))
#866=DIRECTION('',(3.35325694939693E-17,1.0,-2.66453525910034E-15))
#867=DIRECTION('',(-1.0,3.35325694939441E-17,-9.4866877317943E-15))
#868=ORIENTED_EDGE('',*,*,#1341,.T.)
#869=ORIENTED_EDGE('',*,*,#1380,.F.)
#870=ORIENTED_EDGE('',*,*,#1393,.T.)
#871=ORIENTED_EDGE('',*,*,#1394,.T.)
#872=CARTESIAN_POINT('',(0.0156597691128578,0.191057302800643,0.0322499987901507))
#873=DIRECTION('',(0.707106781186541,1.86039984314073E-15,0.707106781186554))
#874=DIRECTION('',(0.707106781186554,-1.90782205770028E-15,-0.707106781186541))
#875=ORIENTED_EDGE('',*,*,#1271,.F.)
#876=ORIENTED_EDGE('',*,*,#1395,.F.)
#877=ORIENTED_EDGE('',*,*,#1391,.T.)
#878=ORIENTED_EDGE('',*,*,#1280,.T.)
#879=CARTESIAN_POINT('',(-0.00359023088714201,0.198257302800643,0.0129999987901505))
#880=DIRECTION('',(3.35325694939693E-17,1.0,-2.66453525910034E-15))
#881=DIRECTION('',(-1.0,3.35325694939437E-17,-9.61980427083028E-15))
#882=ORIENTED_EDGE('',*,*,#1266,.F.)
#883=ORIENTED_EDGE('',*,*,#1396,.F.)
#884=ORIENTED_EDGE('',*,*,#1392,.T.)
#885=ORIENTED_EDGE('',*,*,#1276,.T.)
#886=CARTESIAN_POINT('',(-0.00359023088714201,0.198257302800643,0.0129999987901505))
#887=DIRECTION('',(3.35325694939693E-17,1.0,-2.66453525910034E-15))
#888=DIRECTION('',(-1.0,3.35325694939437E-17,-9.61980427083028E-15))
#889=ORIENTED_EDGE('',*,*,#1267,.T.)
#890=ORIENTED_EDGE('',*,*,#1395,.T.)
#891=ORIENTED_EDGE('',*,*,#1270,.T.)
#892=ORIENTED_EDGE('',*,*,#1397,.T.)
#893=CARTESIAN_POINT('',(0.0119097691128578,0.191057302800643,0.0284999987901507))
#894=DIRECTION('',(3.35325694939693E-17,1.0,-2.66453525910034E-15))
#895=DIRECTION('',(-1.0,3.35325694939248E-17,-1.67252316284313E-14))
#896=ORIENTED_EDGE('',*,*,#1262,.T.)
#897=ORIENTED_EDGE('',*,*,#1396,.T.)
#898=ORIENTED_EDGE('',*,*,#1265,.T.)
#899=ORIENTED_EDGE('',*,*,#1398,.T.)
#900=CARTESIAN_POINT('',(0.0119097691128581,0.191057302800643,-0.00250000120984934))
#901=DIRECTION('',(3.35325694939693E-17,1.0,-2.66453525910034E-15))
#902=DIRECTION('',(-1.0,3.35325694939248E-17,-1.67252316284313E-14))
#903=ORIENTED_EDGE('',*,*,#1399,.T.)
#904=ORIENTED_EDGE('',*,*,#1342,.T.)
#905=ORIENTED_EDGE('',*,*,#1394,.F.)
#906=ORIENTED_EDGE('',*,*,#1400,.T.)
#907=CARTESIAN_POINT('',(0.017409769112858,0.191057302800643,0.0129999987901507))
#908=DIRECTION('',(1.0,-3.35325694939441E-17,9.61980427083028E-15))
#909=DIRECTION('',(9.61980427083028E-15,-2.66453525910034E-15,-1.0))
#910=ORIENTED_EDGE('',*,*,#1401,.T.)
#911=ORIENTED_EDGE('',*,*,#1402,.F.)
#912=ORIENTED_EDGE('',*,*,#1343,.F.)
#913=ORIENTED_EDGE('',*,*,#1399,.F.)
#914=CARTESIAN_POINT('',(0.047409769112829,0.201257302800643,0.0170986920225588))
#915=DIRECTION('',(6.66521182890003E-16,-1.0,2.66453525910035E-15))
#916=DIRECTION('',(1.0,6.66521182890003E-16,-1.77596919274768E-30))
#917=ORIENTED_EDGE('',*,*,#1403,.T.)
#918=ORIENTED_EDGE('',*,*,#1346,.T.)
#919=ORIENTED_EDGE('',*,*,#1404,.F.)
#920=ORIENTED_EDGE('',*,*,#1405,.F.)
#921=CARTESIAN_POINT('',(0.0191523627251712,0.191057302800643,-0.0267466482297248))
#922=DIRECTION('',(9.18186978505445E-15,-2.66453525910034E-15,-1.0))
#923=DIRECTION('',(-1.0,-1.98526914271448E-15,-9.18186978505445E-15))
#924=ORIENTED_EDGE('',*,*,#1406,.F.)
#925=ORIENTED_EDGE('',*,*,#1347,.T.)
#926=ORIENTED_EDGE('',*,*,#1403,.F.)
#927=ORIENTED_EDGE('',*,*,#1407,.F.)
#928=CARTESIAN_POINT('',(0.0121619816684046,0.191057302800643,-0.0215500372765415))
#929=DIRECTION('',(-1.0,-6.66521182890028E-16,-9.13708841087086E-15))
#930=DIRECTION('',(-9.13708841087086E-15,5.84773658295735E-15,1.0))
#931=ORIENTED_EDGE('',*,*,#1408,.T.)
#932=ORIENTED_EDGE('',*,*,#1349,.F.)
#933=ORIENTED_EDGE('',*,*,#1409,.F.)
#934=ORIENTED_EDGE('',*,*,#1410,.F.)
#935=CARTESIAN_POINT('',(-0.00359023088714149,0.201257302800643,-0.041885128178207))
#936=DIRECTION('',(6.66521182890003E-16,-1.0,2.66453525910035E-15))
#937=DIRECTION('',(-1.0,-6.66521182890056E-16,-1.98061583868928E-14))
#938=ORIENTED_EDGE('',*,*,#1358,.T.)
#939=ORIENTED_EDGE('',*,*,#1305,.T.)
#940=ORIENTED_EDGE('',*,*,#1359,.T.)
#941=ORIENTED_EDGE('',*,*,#1409,.T.)
#942=ORIENTED_EDGE('',*,*,#1348,.T.)
#943=ORIENTED_EDGE('',*,*,#1406,.T.)
#944=ORIENTED_EDGE('',*,*,#1411,.F.)
#945=CARTESIAN_POINT('',(0.00316198166849619,0.191057302800643,-0.0220002689730875))
#946=DIRECTION('',(-6.66521182890003E-16,1.0,-2.66453525910035E-15))
#947=DIRECTION('',(1.0,6.66521182890003E-16,2.28075921930183E-46))
#948=ORIENTED_EDGE('',*,*,#1404,.T.)
#949=ORIENTED_EDGE('',*,*,#1345,.T.)
#950=ORIENTED_EDGE('',*,*,#1412,.T.)
#951=ORIENTED_EDGE('',*,*,#1413,.T.)
#952=CARTESIAN_POINT('',(0.0275494770422011,0.191057302800643,-0.0214966482297246))
#953=DIRECTION('',(0.965925826289071,-4.58224470801293E-17,-0.258819045102511))
#954=DIRECTION('',(-0.258819045102511,-2.553316886729E-15,-0.965925826289071))
#955=ORIENTED_EDGE('',*,*,#1412,.F.)
#956=ORIENTED_EDGE('',*,*,#1344,.T.)
#957=ORIENTED_EDGE('',*,*,#1402,.T.)
#958=ORIENTED_EDGE('',*,*,#1414,.T.)
#959=CARTESIAN_POINT('',(0.0211619816684045,0.201257302800643,-0.0117466482297248))
#960=DIRECTION('',(6.66521182890003E-16,-1.0,2.66453525910035E-15))
#961=DIRECTION('',(1.0,6.66521182890003E-16,-1.77596919274768E-30))
#962=ORIENTED_EDGE('',*,*,#1386,.F.)
#963=ORIENTED_EDGE('',*,*,#1415,.F.)
#964=ORIENTED_EDGE('',*,*,#1325,.F.)
#965=ORIENTED_EDGE('',*,*,#1388,.T.)
#966=CARTESIAN_POINT('',(0.00720313105319354,0.201257302800643,0.0285266752802129))
#967=DIRECTION('',(1.0,6.66521182890028E-16,9.48676900924816E-15))
#968=DIRECTION('',(-9.48676900924816E-15,-0.0,1.0))
#969=ORIENTED_EDGE('',*,*,#1381,.T.)
#970=ORIENTED_EDGE('',*,*,#1416,.F.)
#971=ORIENTED_EDGE('',*,*,#1326,.F.)
#972=ORIENTED_EDGE('',*,*,#1415,.T.)
#973=ORIENTED_EDGE('',*,*,#1385,.T.)
#974=ORIENTED_EDGE('',*,*,#1259,.T.)
#975=ORIENTED_EDGE('',*,*,#1417,.T.)
#976=CARTESIAN_POINT('',(0.00370145008302568,0.201257302800643,0.0301266752802128))
#977=DIRECTION('',(-1.0743974811374E-14,2.66453525910034E-15,1.0))
#978=DIRECTION('',(-1.0,0.0,-1.0743974811374E-14))
#979=ORIENTED_EDGE('',*,*,#1416,.T.)
#980=ORIENTED_EDGE('',*,*,#1384,.T.)
#981=ORIENTED_EDGE('',*,*,#1389,.F.)
#982=ORIENTED_EDGE('',*,*,#1327,.F.)
#983=CARTESIAN_POINT('',(0.000199769112857842,0.201257302800643,0.0285266752802128))
#984=DIRECTION('',(-1.0,-6.66521182890028E-16,-9.48676900924819E-15))
#985=DIRECTION('',(9.48676900924819E-15,0.0,-1.0))
#986=ORIENTED_EDGE('',*,*,#1258,.T.)
#987=ORIENTED_EDGE('',*,*,#1377,.F.)
#988=ORIENTED_EDGE('',*,*,#1260,.T.)
#989=ORIENTED_EDGE('',*,*,#1417,.F.)
#990=CARTESIAN_POINT('',(0.00370145008302563,0.196157302800643,0.0339999987901506))
#991=DIRECTION('',(9.61980427083028E-15,-2.66453525910034E-15,-1.0))
#992=DIRECTION('',(1.0,0.0,9.61980427083028E-15))
#993=ORIENTED_EDGE('',*,*,#1254,.T.)
#994=ORIENTED_EDGE('',*,*,#1390,.F.)
#995=ORIENTED_EDGE('',*,*,#1255,.T.)
#996=ORIENTED_EDGE('',*,*,#1249,.F.)
#997=CARTESIAN_POINT('',(0.00370145008302563,0.196157302800643,0.0339999987901506))
#998=DIRECTION('',(9.61980427083028E-15,-2.66453525910034E-15,-1.0))
#999=DIRECTION('',(1.0,0.0,9.61980427083028E-15))
#1000=ORIENTED_EDGE('',*,*,#1250,.T.)
#1001=ORIENTED_EDGE('',*,*,#1324,.T.)
#1002=ORIENTED_EDGE('',*,*,#1283,.T.)
#1003=ORIENTED_EDGE('',*,*,#1418,.T.)
#1004=CARTESIAN_POINT('',(-0.00359023088714201,0.191057302800643,0.0129999987901505))
#1005=DIRECTION('',(3.35325694939693E-17,1.0,-2.66453525910034E-15))
#1006=DIRECTION('',(1.0,-3.35325694939623E-17,2.63684159314401E-15))
#1007=ORIENTED_EDGE('',*,*,#1419,.T.)
#1008=ORIENTED_EDGE('',*,*,#1420,.T.)
#1009=ORIENTED_EDGE('',*,*,#1421,.T.)
#1010=ORIENTED_EDGE('',*,*,#1422,.T.)
#1011=CARTESIAN_POINT('',(-0.00922854991697423,0.193299418968154,0.0269266752802127))
#1012=DIRECTION('',(0.500000000000004,-0.866025403784436,7.26352033640864E-15))
#1013=DIRECTION('',(-1.89733754635886E-14,-2.56709258835909E-15,1.0))
#1014=ORIENTED_EDGE('',*,*,#1423,.T.)
#1015=ORIENTED_EDGE('',*,*,#1422,.F.)
#1016=ORIENTED_EDGE('',*,*,#1424,.T.)
#1017=ORIENTED_EDGE('',*,*,#1425,.F.)
#1018=CARTESIAN_POINT('',(-0.0142793904020582,0.194310267193525,0.0269266752802127))
#1019=DIRECTION('',(-0.499999999999991,-0.866025403784444,-2.64840988908802E-15))
#1020=DIRECTION('',(-5.29681977817624E-15,5.94575515130918E-29,1.0))
#1021=ORIENTED_EDGE('',*,*,#1426,.F.)
#1022=ORIENTED_EDGE('',*,*,#1427,.F.)
#1023=ORIENTED_EDGE('',*,*,#1227,.F.)
#1024=ORIENTED_EDGE('',*,*,#1424,.F.)
#1025=ORIENTED_EDGE('',*,*,#1421,.F.)
#1026=ORIENTED_EDGE('',*,*,#1428,.F.)
#1027=ORIENTED_EDGE('',*,*,#1332,.T.)
#1028=ORIENTED_EDGE('',*,*,#1429,.T.)
#1029=CARTESIAN_POINT('',(-0.0108785499169743,0.201257302800643,0.0269266752802127))
#1030=DIRECTION('',(-9.91193022549673E-15,2.66453525910033E-15,1.0))
#1031=DIRECTION('',(-1.0,-1.42723205043826E-14,-9.9119302254967E-15))
#1032=ORIENTED_EDGE('',*,*,#1244,.T.)
#1033=ORIENTED_EDGE('',*,*,#1430,.T.)
#1034=ORIENTED_EDGE('',*,*,#1246,.T.)
#1035=ORIENTED_EDGE('',*,*,#1335,.F.)
#1036=CARTESIAN_POINT('',(-0.0190868689468064,0.198257302800643,0.0284999987901503))
#1037=DIRECTION('',(1.43058530738766E-14,-1.0,2.66453525910047E-15))
#1038=DIRECTION('',(1.0,1.43058530738766E-14,9.4866877317943E-15))
#1039=ORIENTED_EDGE('',*,*,#1240,.T.)
#1040=ORIENTED_EDGE('',*,*,#1431,.T.)
#1041=ORIENTED_EDGE('',*,*,#1242,.T.)
#1042=ORIENTED_EDGE('',*,*,#1336,.F.)
#1043=ORIENTED_EDGE('',*,*,#1337,.F.)
#1044=CARTESIAN_POINT('',(-0.0190868689468062,0.198257302800643,-0.00250000120984965))
#1045=DIRECTION('',(1.43058530738766E-14,-1.0,2.66453525910047E-15))
#1046=DIRECTION('',(1.0,1.43058530738766E-14,9.4866877317943E-15))
#1047=ORIENTED_EDGE('',*,*,#1339,.F.)
#1048=ORIENTED_EDGE('',*,*,#1373,.F.)
#1049=ORIENTED_EDGE('',*,*,#1432,.F.)
#1050=ORIENTED_EDGE('',*,*,#1378,.T.)
#1051=CARTESIAN_POINT('',(-0.0228368689468064,0.191057302800643,0.0322499987901503))
#1052=DIRECTION('',(0.707106781186554,8.23165476877604E-15,-0.707106781186541))
#1053=DIRECTION('',(-0.707106781186541,-1.1999876669617E-14,-0.707106781186554))
#1054=ORIENTED_EDGE('',*,*,#1433,.T.)
#1055=ORIENTED_EDGE('',*,*,#1239,.T.)
#1056=ORIENTED_EDGE('',*,*,#1247,.F.)
#1057=ORIENTED_EDGE('',*,*,#1430,.F.)
#1058=CARTESIAN_POINT('',(-0.0035868689468063,0.198257302800643,0.0129999987901505))
#1059=DIRECTION('',(1.43058530738766E-14,-1.0,2.66453525910047E-15))
#1060=DIRECTION('',(1.0,1.43058530738766E-14,9.35357119275832E-15))
#1061=ORIENTED_EDGE('',*,*,#1434,.T.)
#1062=ORIENTED_EDGE('',*,*,#1235,.T.)
#1063=ORIENTED_EDGE('',*,*,#1243,.F.)
#1064=ORIENTED_EDGE('',*,*,#1431,.F.)
#1065=CARTESIAN_POINT('',(-0.0035868689468063,0.198257302800643,0.0129999987901505))
#1066=DIRECTION('',(1.43058530738766E-14,-1.0,2.66453525910047E-15))
#1067=DIRECTION('',(1.0,1.43058530738766E-14,9.35357119275832E-15))
#1068=ORIENTED_EDGE('',*,*,#1236,.T.)
#1069=ORIENTED_EDGE('',*,*,#1433,.F.)
#1070=ORIENTED_EDGE('',*,*,#1238,.T.)
#1071=ORIENTED_EDGE('',*,*,#1435,.F.)
#1072=ORIENTED_EDGE('',*,*,#1436,.F.)
#1073=CARTESIAN_POINT('',(-0.0190868689468063,0.191057302800643,0.0284999987901504))
#1074=DIRECTION('',(1.43058530738766E-14,-1.0,2.66453525910047E-15))
#1075=DIRECTION('',(1.0,1.43058530738766E-14,2.24814383515732E-15))
#1076=ORIENTED_EDGE('',*,*,#1232,.T.)
#1077=ORIENTED_EDGE('',*,*,#1434,.F.)
#1078=ORIENTED_EDGE('',*,*,#1234,.T.)
#1079=ORIENTED_EDGE('',*,*,#1437,.F.)
#1080=ORIENTED_EDGE('',*,*,#1438,.F.)
#1081=CARTESIAN_POINT('',(-0.0190868689468061,0.191057302800643,-0.00250000120984963))
#1082=DIRECTION('',(1.43058530738766E-14,-1.0,2.66453525910047E-15))
#1083=DIRECTION('',(1.0,1.43058530738766E-14,2.24814383515732E-15))
#1084=ORIENTED_EDGE('',*,*,#1374,.T.)
#1085=ORIENTED_EDGE('',*,*,#1356,.T.)
#1086=ORIENTED_EDGE('',*,*,#1439,.T.)
#1087=ORIENTED_EDGE('',*,*,#1440,.F.)
#1088=CARTESIAN_POINT('',(-0.0545868689467775,0.201257302800642,0.0170986920225579))
#1089=DIRECTION('',(-1.36057993214926E-14,1.0,-2.66453525910047E-15))
#1090=DIRECTION('',(-1.0,-1.36057993214926E-14,-1.89733754635886E-14))
#1091=ORIENTED_EDGE('',*,*,#1441,.F.)
#1092=ORIENTED_EDGE('',*,*,#1442,.T.)
#1093=ORIENTED_EDGE('',*,*,#1443,.T.)
#1094=ORIENTED_EDGE('',*,*,#1353,.F.)
#1095=CARTESIAN_POINT('',(-0.0263294625591187,0.191057302800642,-0.0267466482297252))
#1096=DIRECTION('',(-9.79150567853418E-15,2.66453525910034E-15,1.0))
#1097=DIRECTION('',(1.0,1.22870513616682E-14,9.79150567853415E-15))
#1098=ORIENTED_EDGE('',*,*,#1444,.T.)
#1099=ORIENTED_EDGE('',*,*,#1445,.T.)
#1100=ORIENTED_EDGE('',*,*,#1441,.T.)
#1101=ORIENTED_EDGE('',*,*,#1352,.F.)
#1102=CARTESIAN_POINT('',(-0.0193390815023522,0.191057302800642,-0.0215500372765418))
#1103=DIRECTION('',(-1.0,-1.36057993214926E-14,-9.83628705271774E-15))
#1104=DIRECTION('',(-9.83628705271782E-15,5.84773658295735E-15,1.0))
#1105=ORIENTED_EDGE('',*,*,#1408,.F.)
#1106=ORIENTED_EDGE('',*,*,#1446,.T.)
#1107=ORIENTED_EDGE('',*,*,#1447,.T.)
#1108=ORIENTED_EDGE('',*,*,#1350,.T.)
#1109=CARTESIAN_POINT('',(-0.00358686894680582,0.201257302800643,-0.041885128178207))
#1110=DIRECTION('',(-1.36057993214926E-14,1.0,-2.66453525910047E-15))
#1111=DIRECTION('',(1.0,1.36057993214926E-14,-8.32782923304254E-16))
#1112=ORIENTED_EDGE('',*,*,#1360,.T.)
#1113=ORIENTED_EDGE('',*,*,#1298,.T.)
#1114=ORIENTED_EDGE('',*,*,#1361,.T.)
#1115=ORIENTED_EDGE('',*,*,#1447,.F.)
#1116=ORIENTED_EDGE('',*,*,#1448,.T.)
#1117=ORIENTED_EDGE('',*,*,#1444,.F.)
#1118=ORIENTED_EDGE('',*,*,#1351,.F.)
#1119=CARTESIAN_POINT('',(-0.0103390815024437,0.191057302800643,-0.0220002689730876))
#1120=DIRECTION('',(1.36057993214926E-14,-1.0,2.66453525910047E-15))
#1121=DIRECTION('',(-1.0,-1.36057993214926E-14,-1.89733754635886E-14))
#1122=ORIENTED_EDGE('',*,*,#1443,.F.)
#1123=ORIENTED_EDGE('',*,*,#1449,.F.)
#1124=ORIENTED_EDGE('',*,*,#1450,.F.)
#1125=ORIENTED_EDGE('',*,*,#1354,.F.)
#1126=CARTESIAN_POINT('',(-0.0347265768761487,0.191057302800642,-0.0214966482297252))
#1127=DIRECTION('',(0.965925826289066,1.38318254233383E-14,0.25881904510253))
#1128=DIRECTION('',(0.25881904510253,1.14063147761244E-15,-0.965925826289066))
#1129=ORIENTED_EDGE('',*,*,#1450,.T.)
#1130=ORIENTED_EDGE('',*,*,#1451,.F.)
#1131=ORIENTED_EDGE('',*,*,#1439,.F.)
#1132=ORIENTED_EDGE('',*,*,#1355,.F.)
#1133=CARTESIAN_POINT('',(-0.0283390815023524,0.201257302800642,-0.0117466482297252))
#1134=DIRECTION('',(-1.36057993214926E-14,1.0,-2.66453525910047E-15))
#1135=DIRECTION('',(-1.0,-1.36057993214926E-14,-1.89733754635886E-14))
#1136=ORIENTED_EDGE('',*,*,#1425,.T.)
#1137=ORIENTED_EDGE('',*,*,#1429,.F.)
#1138=ORIENTED_EDGE('',*,*,#1331,.T.)
#1139=ORIENTED_EDGE('',*,*,#1452,.T.)
#1140=CARTESIAN_POINT('',(-0.0143802308871422,0.201257302800643,0.0285266752802127))
#1141=DIRECTION('',(1.0,1.36057993214926E-14,9.48660645434044E-15))
#1142=DIRECTION('',(-9.48660645434044E-15,1.16001787129537E-33,1.0))
#1143=ORIENTED_EDGE('',*,*,#1419,.F.)
#1144=ORIENTED_EDGE('',*,*,#1423,.F.)
#1145=ORIENTED_EDGE('',*,*,#1452,.F.)
#1146=ORIENTED_EDGE('',*,*,#1334,.T.)
#1147=ORIENTED_EDGE('',*,*,#1453,.T.)
#1148=ORIENTED_EDGE('',*,*,#1454,.F.)
#1149=ORIENTED_EDGE('',*,*,#1229,.F.)
#1150=CARTESIAN_POINT('',(-0.0108785499169743,0.201257302800643,0.0301266752802127))
#1151=DIRECTION('',(8.22940065221467E-15,-2.66453525910036E-15,-1.0))
#1152=DIRECTION('',(1.0,1.42723205043826E-14,8.22940065221463E-15))
#1153=ORIENTED_EDGE('',*,*,#1453,.F.)
#1154=ORIENTED_EDGE('',*,*,#1333,.T.)
#1155=ORIENTED_EDGE('',*,*,#1428,.T.)
#1156=ORIENTED_EDGE('',*,*,#1420,.F.)
#1157=CARTESIAN_POINT('',(-0.00737686894680648,0.201257302800643,0.0285266752802127))
#1158=DIRECTION('',(-1.0,-1.36057993214926E-14,-9.48660645434041E-15))
#1159=DIRECTION('',(9.48660645434041E-15,-1.16001787174379E-33,-1.0))
#1160=ORIENTED_EDGE('',*,*,#1228,.T.)
#1161=ORIENTED_EDGE('',*,*,#1376,.T.)
#1162=ORIENTED_EDGE('',*,*,#1230,.T.)
#1163=ORIENTED_EDGE('',*,*,#1454,.T.)
#1164=CARTESIAN_POINT('',(-0.0108785499169743,0.196157302800643,0.0339999987901504))
#1165=DIRECTION('',(-9.35357119275836E-15,2.66453525910034E-15,1.0))
#1166=DIRECTION('',(-1.0,-1.42723205043826E-14,-9.35357119275832E-15))
#1167=ORIENTED_EDGE('',*,*,#1224,.T.)
#1168=ORIENTED_EDGE('',*,*,#1427,.T.)
#1169=ORIENTED_EDGE('',*,*,#1426,.T.)
#1170=ORIENTED_EDGE('',*,*,#1226,.T.)
#1171=ORIENTED_EDGE('',*,*,#1370,.T.)
#1172=CARTESIAN_POINT('',(-0.0108785499169743,0.196157302800643,0.0339999987901504))
#1173=DIRECTION('',(-9.35357119275836E-15,2.66453525910034E-15,1.0))
#1174=DIRECTION('',(-1.0,-1.42723205043826E-14,-9.35357119275832E-15))
#1175=ORIENTED_EDGE('',*,*,#1313,.T.)
#1176=ORIENTED_EDGE('',*,*,#1320,.T.)
#1177=ORIENTED_EDGE('',*,*,#1307,.T.)
#1178=ORIENTED_EDGE('',*,*,#1322,.T.)
#1179=ORIENTED_EDGE('',*,*,#1264,.F.)
#1180=ORIENTED_EDGE('',*,*,#1263,.F.)
#1181=ORIENTED_EDGE('',*,*,#1398,.F.)
#1182=ORIENTED_EDGE('',*,*,#1269,.F.)
#1183=ORIENTED_EDGE('',*,*,#1268,.F.)
#1184=ORIENTED_EDGE('',*,*,#1397,.F.)
#1185=ORIENTED_EDGE('',*,*,#1372,.T.)
#1186=ORIENTED_EDGE('',*,*,#1375,.T.)
#1187=ORIENTED_EDGE('',*,*,#1440,.T.)
#1188=ORIENTED_EDGE('',*,*,#1451,.T.)
#1189=ORIENTED_EDGE('',*,*,#1449,.T.)
#1190=ORIENTED_EDGE('',*,*,#1442,.F.)
#1191=ORIENTED_EDGE('',*,*,#1445,.F.)
#1192=ORIENTED_EDGE('',*,*,#1448,.F.)
#1193=ORIENTED_EDGE('',*,*,#1446,.F.)
#1194=ORIENTED_EDGE('',*,*,#1410,.T.)
#1195=ORIENTED_EDGE('',*,*,#1411,.T.)
#1196=ORIENTED_EDGE('',*,*,#1407,.T.)
#1197=ORIENTED_EDGE('',*,*,#1405,.T.)
#1198=ORIENTED_EDGE('',*,*,#1413,.F.)
#1199=ORIENTED_EDGE('',*,*,#1414,.F.)
#1200=ORIENTED_EDGE('',*,*,#1401,.F.)
#1201=ORIENTED_EDGE('',*,*,#1400,.F.)
#1202=ORIENTED_EDGE('',*,*,#1393,.F.)
#1203=ORIENTED_EDGE('',*,*,#1379,.T.)
#1204=ORIENTED_EDGE('',*,*,#1432,.T.)
#1205=ORIENTED_EDGE('',*,*,#1437,.T.)
#1206=ORIENTED_EDGE('',*,*,#1233,.T.)
#1207=ORIENTED_EDGE('',*,*,#1438,.T.)
#1208=ORIENTED_EDGE('',*,*,#1435,.T.)
#1209=ORIENTED_EDGE('',*,*,#1237,.T.)
#1210=ORIENTED_EDGE('',*,*,#1436,.T.)
#1211=ORIENTED_EDGE('',*,*,#1282,.T.)
#1212=ORIENTED_EDGE('',*,*,#1369,.T.)
#1213=ORIENTED_EDGE('',*,*,#1251,.F.)
#1214=ORIENTED_EDGE('',*,*,#1418,.F.)
#1215=CARTESIAN_POINT('',(-0.00359023088714201,0.191057302800643,0.0129999987901505))
#1216=DIRECTION('',(3.35325694939693E-17,1.0,-2.66453525910034E-15))
#1217=DIRECTION('',(-1.0,3.35325694939437E-17,-9.61980427083028E-15))
#1218=ORIENTED_EDGE('',*,*,#1288,.T.)
#1219=ORIENTED_EDGE('',*,*,#1367,.T.)
#1220=CARTESIAN_POINT('',(-0.0145868689468062,0.191057302800643,0.0129999987901504))
#1221=DIRECTION('',(1.0,1.43058530738766E-14,9.35357119275832E-15))
#1222=DIRECTION('',(9.35357119275836E-15,-2.66453525910034E-15,-1.0))
#1223=COLOUR_RGB('',0.780392169952393,0.780392169952393,0.780392169952393)
#1224=EDGE_CURVE('',#1455,#1456,#1457,.T.)
#1225=EDGE_CURVE('1307:346',#1455,#1458,#1459,.T.)
#1226=EDGE_CURVE('',#1460,#1458,#1461,.T.)
#1227=EDGE_CURVE('1307:628',#1460,#1456,#1462,.T.)
#1228=EDGE_CURVE('',#1463,#1464,#1465,.T.)
#1229=EDGE_CURVE('1307:637',#1463,#1466,#1467,.T.)
#1230=EDGE_CURVE('',#1468,#1466,#1469,.T.)
#1231=EDGE_CURVE('1307:373',#1468,#1464,#1470,.T.)
#1232=EDGE_CURVE('',#1471,#1472,#1473,.T.)
#1233=EDGE_CURVE('1307:586',#1474,#1471,#1475,.T.)
#1234=EDGE_CURVE('',#1476,#1474,#1477,.T.)
#1235=EDGE_CURVE('1307:580',#1472,#1476,#1478,.F.)
#1236=EDGE_CURVE('',#1479,#1480,#1481,.T.)
#1237=EDGE_CURVE('1307:583',#1482,#1479,#1483,.T.)
#1238=EDGE_CURVE('',#1484,#1482,#1485,.T.)
#1239=EDGE_CURVE('1307:577',#1480,#1484,#1486,.F.)
#1240=EDGE_CURVE('',#1487,#1488,#1489,.T.)
#1241=EDGE_CURVE('1307:259',#1490,#1487,#1491,.F.)
#1242=EDGE_CURVE('',#1492,#1490,#1493,.T.)
#1243=EDGE_CURVE('1307:571',#1492,#1488,#1494,.T.)
#1244=EDGE_CURVE('',#1495,#1496,#1497,.T.)
#1245=EDGE_CURVE('1307:256',#1498,#1495,#1499,.F.)
#1246=EDGE_CURVE('',#1500,#1498,#1501,.T.)
#1247=EDGE_CURVE('1307:568',#1500,#1496,#1502,.T.)
#1248=EDGE_CURVE('1307:517',#1503,#1504,#1505,.T.)
#1249=EDGE_CURVE('1307:517',#1504,#1503,#1506,.T.)
#1250=EDGE_CURVE('',#1507,#1508,#1509,.T.)
#1251=EDGE_CURVE('1307:520',#1507,#1510,#1511,.F.)
#1252=EDGE_CURVE('1307:352',#1510,#1512,#1513,.T.)
#1253=EDGE_CURVE('1307:220',#1512,#1508,#1514,.T.)
#1254=EDGE_CURVE('',#1504,#1515,#1516,.T.)
#1255=EDGE_CURVE('',#1517,#1503,#1518,.T.)
#1256=EDGE_CURVE('1307:505',#1519,#1517,#1520,.T.)
#1257=EDGE_CURVE('1307:505',#1515,#1519,#1521,.T.)
#1258=EDGE_CURVE('',#1522,#1523,#1524,.T.)
#1259=EDGE_CURVE('1307:514',#1525,#1522,#1526,.T.)
#1260=EDGE_CURVE('',#1527,#1525,#1528,.T.)
#1261=EDGE_CURVE('1307:376',#1523,#1527,#1529,.T.)
#1262=EDGE_CURVE('',#1530,#1531,#1532,.T.)
#1263=EDGE_CURVE('1307:454',#1530,#1533,#1534,.T.)
#1264=EDGE_CURVE('1307:454',#1533,#1535,#1536,.T.)
#1265=EDGE_CURVE('',#1537,#1535,#1538,.T.)
#1266=EDGE_CURVE('1307:448',#1537,#1531,#1539,.F.)
#1267=EDGE_CURVE('',#1540,#1541,#1542,.T.)
#1268=EDGE_CURVE('1307:451',#1540,#1543,#1544,.T.)
#1269=EDGE_CURVE('1307:451',#1543,#1545,#1546,.T.)
#1270=EDGE_CURVE('',#1547,#1545,#1548,.T.)
#1271=EDGE_CURVE('1307:445',#1547,#1541,#1549,.F.)
#1272=EDGE_CURVE('',#1550,#1551,#1552,.T.)
#1273=EDGE_CURVE('1307:241',#1550,#1553,#1554,.F.)
#1274=EDGE_CURVE('1307:241',#1553,#1555,#1556,.F.)
#1275=EDGE_CURVE('',#1557,#1555,#1558,.T.)
#1276=EDGE_CURVE('1307:436',#1551,#1557,#1559,.T.)
#1277=EDGE_CURVE('',#1560,#1561,#1562,.T.)
#1278=EDGE_CURVE('1307:238',#1560,#1563,#1564,.F.)
#1279=EDGE_CURVE('',#1565,#1563,#1566,.T.)
#1280=EDGE_CURVE('1307:433',#1561,#1565,#1567,.T.)
#1281=EDGE_CURVE('',#1568,#1569,#1570,.T.)
#1282=EDGE_CURVE('1307:355',#1571,#1568,#1572,.F.)
#1283=EDGE_CURVE('1307:349',#1573,#1571,#1574,.T.)
#1284=EDGE_CURVE('1307:223',#1569,#1573,#1575,.T.)
#1285=EDGE_CURVE('',#1576,#1577,#1578,.T.)
#1286=EDGE_CURVE('1307:340',#1576,#1579,#1580,.T.)
#1287=EDGE_CURVE('',#1581,#1579,#1582,.T.)
#1288=EDGE_CURVE('1307:343',#1577,#1581,#1583,.F.)
#1289=EDGE_CURVE('',#1584,#1585,#1586,.T.)
#1290=EDGE_CURVE('1307:334',#1584,#1587,#1588,.T.)
#1291=EDGE_CURVE('',#1589,#1587,#1590,.T.)
#1292=EDGE_CURVE('1307:328',#1589,#1585,#1591,.T.)
#1293=EDGE_CURVE('',#1592,#1593,#1594,.T.)
#1294=EDGE_CURVE('1307:208',#1592,#1595,#1596,.T.)
#1295=EDGE_CURVE('1307:208',#1595,#1597,#1598,.T.)
#1296=EDGE_CURVE('1307:208',#1597,#1599,#1600,.T.)
#1297=EDGE_CURVE('',#1601,#1599,#1602,.T.)
#1298=EDGE_CURVE('1307:325',#1593,#1601,#1603,.T.)
#1299=EDGE_CURVE('',#1604,#1605,#1606,.T.)
#1300=EDGE_CURVE('1307:217',#1604,#1607,#1608,.T.)
#1301=EDGE_CURVE('1307:217',#1607,#1609,#1610,.T.)
#1302=EDGE_CURVE('1307:217',#1609,#1611,#1612,.T.)
#1303=EDGE_CURVE('1307:217',#1611,#1613,#1614,.T.)
#1304=EDGE_CURVE('',#1615,#1613,#1616,.T.)
#1305=EDGE_CURVE('1307:322',#1605,#1615,#1617,.T.)
#1306=EDGE_CURVE('',#1618,#1611,#1619,.T.)
#1307=EDGE_CURVE('1307:214',#1620,#1618,#1621,.T.)
#1308=EDGE_CURVE('',#1622,#1620,#1623,.T.)
#1309=EDGE_CURVE('1307:211',#1622,#1624,#1625,.T.)
#1310=EDGE_CURVE('',#1607,#1624,#1626,.T.)
#1311=EDGE_CURVE('1307:217',#1613,#1604,#1627,.T.)
#1312=EDGE_CURVE('',#1628,#1595,#1629,.T.)
#1313=EDGE_CURVE('1307:205',#1630,#1628,#1631,.T.)
#1314=EDGE_CURVE('',#1632,#1630,#1633,.T.)
#1315=EDGE_CURVE('1307:202',#1634,#1632,#1635,.T.)
#1316=EDGE_CURVE('',#1597,#1634,#1636,.T.)
#1317=EDGE_CURVE('1307:208',#1637,#1592,#1638,.T.)
#1318=EDGE_CURVE('1307:208',#1599,#1637,#1639,.T.)
#1319=EDGE_CURVE('1307:202',#1632,#1634,#1640,.T.)
#1320=EDGE_CURVE('1307:205',#1628,#1630,#1641,.T.)
#1321=EDGE_CURVE('1307:211',#1624,#1622,#1642,.T.)
#1322=EDGE_CURVE('1307:214',#1618,#1620,#1643,.T.)
#1323=EDGE_CURVE('1307:223',#1512,#1569,#1644,.T.)
#1324=EDGE_CURVE('1307:220',#1508,#1573,#1645,.T.)
#1325=EDGE_CURVE('1307:226',#1646,#1647,#1648,.T.)
#1326=EDGE_CURVE('1307:229',#1647,#1649,#1650,.T.)
#1327=EDGE_CURVE('1307:232',#1649,#1651,#1652,.T.)
#1328=EDGE_CURVE('1307:235',#1651,#1646,#1653,.T.)
#1329=EDGE_CURVE('1307:238',#1563,#1560,#1654,.F.)
#1330=EDGE_CURVE('1307:241',#1555,#1550,#1655,.F.)
#1331=EDGE_CURVE('1307:244',#1656,#1657,#1658,.T.)
#1332=EDGE_CURVE('1307:247',#1659,#1656,#1660,.T.)
#1333=EDGE_CURVE('1307:250',#1661,#1659,#1662,.T.)
#1334=EDGE_CURVE('1307:253',#1657,#1661,#1663,.T.)
#1335=EDGE_CURVE('1307:256',#1495,#1498,#1664,.F.)
#1336=EDGE_CURVE('1307:259',#1665,#1490,#1666,.F.)
#1337=EDGE_CURVE('1307:259',#1487,#1665,#1667,.F.)
#1338=EDGE_CURVE('1307:262',#1668,#1669,#1670,.T.)
#1339=EDGE_CURVE('1307:265',#1669,#1671,#1672,.F.)
#1340=EDGE_CURVE('1307:268',#1671,#1673,#1674,.F.)
#1341=EDGE_CURVE('1307:271',#1675,#1673,#1676,.F.)
#1342=EDGE_CURVE('1307:274',#1677,#1675,#1678,.T.)
#1343=EDGE_CURVE('1307:277',#1677,#1679,#1680,.T.)
#1344=EDGE_CURVE('1307:280',#1681,#1679,#1682,.T.)
#1345=EDGE_CURVE('1307:283',#1683,#1681,#1684,.T.)
#1346=EDGE_CURVE('1307:286',#1685,#1683,#1686,.T.)
#1347=EDGE_CURVE('1307:289',#1687,#1685,#1688,.T.)
#1348=EDGE_CURVE('1307:292',#1689,#1687,#1690,.T.)
#1349=EDGE_CURVE('1307:295',#1689,#1691,#1692,.T.)
#1350=EDGE_CURVE('1307:298',#1693,#1691,#1694,.T.)
#1351=EDGE_CURVE('1307:301',#1693,#1695,#1696,.T.)
#1352=EDGE_CURVE('1307:304',#1695,#1697,#1698,.T.)
#1353=EDGE_CURVE('1307:307',#1697,#1699,#1700,.T.)
#1354=EDGE_CURVE('1307:310',#1699,#1701,#1702,.T.)
#1355=EDGE_CURVE('1307:313',#1701,#1703,#1704,.T.)
#1356=EDGE_CURVE('1307:316',#1705,#1703,#1706,.T.)
#1357=EDGE_CURVE('1307:319',#1705,#1668,#1707,.T.)
#1358=EDGE_CURVE('1307:322',#1708,#1605,#1709,.T.)
#1359=EDGE_CURVE('1307:322',#1615,#1708,#1710,.T.)
#1360=EDGE_CURVE('1307:325',#1711,#1593,#1712,.T.)
#1361=EDGE_CURVE('1307:325',#1601,#1711,#1713,.T.)
#1362=EDGE_CURVE('1307:328',#1585,#1714,#1715,.T.)
#1363=EDGE_CURVE('1307:331',#1716,#1714,#1717,.F.)
#1364=EDGE_CURVE('1307:328',#1716,#1589,#1718,.T.)
#1365=EDGE_CURVE('1307:334',#1587,#1584,#1719,.T.)
#1366=EDGE_CURVE('1307:337',#1714,#1716,#1720,.T.)
#1367=EDGE_CURVE('1307:343',#1581,#1577,#1721,.F.)
#1368=EDGE_CURVE('1307:340',#1579,#1576,#1722,.T.)
#1369=EDGE_CURVE('1307:355',#1568,#1510,#1723,.F.)
#1370=EDGE_CURVE('1307:346',#1458,#1455,#1724,.T.)
#1371=EDGE_CURVE('1307:358',#1668,#1725,#1726,.F.)
#1372=EDGE_CURVE('1307:361',#1727,#1725,#1728,.T.)
#1373=EDGE_CURVE('1307:364',#1727,#1669,#1729,.T.)
#1374=EDGE_CURVE('1307:367',#1730,#1705,#1731,.T.)
#1375=EDGE_CURVE('1307:370',#1725,#1730,#1732,.F.)
#1376=EDGE_CURVE('1307:373',#1464,#1468,#1733,.T.)
#1377=EDGE_CURVE('1307:376',#1527,#1523,#1734,.T.)
#1378=EDGE_CURVE('1307:379',#1735,#1671,#1736,.T.)
#1379=EDGE_CURVE('1307:382',#1737,#1735,#1738,.T.)
#1380=EDGE_CURVE('1307:385',#1737,#1673,#1739,.T.)
#1381=EDGE_CURVE('1307:388',#1740,#1741,#1742,.T.)
#1382=EDGE_CURVE('1307:391',#1743,#1740,#1744,.T.)
#1383=EDGE_CURVE('1307:394',#1745,#1743,#1746,.T.)
#1384=EDGE_CURVE('1307:397',#1741,#1745,#1747,.T.)
#1385=EDGE_CURVE('1307:400',#1748,#1740,#1749,.T.)
#1386=EDGE_CURVE('1307:403',#1748,#1750,#1751,.T.)
#1387=EDGE_CURVE('1307:406',#1743,#1750,#1752,.T.)
#1388=EDGE_CURVE('1307:424',#1646,#1750,#1753,.T.)
#1389=EDGE_CURVE('1307:427',#1651,#1745,#1754,.T.)
#1390=EDGE_CURVE('1307:505',#1517,#1515,#1755,.T.)
#1391=EDGE_CURVE('1307:433',#1565,#1561,#1756,.T.)
#1392=EDGE_CURVE('1307:436',#1557,#1551,#1757,.T.)
#1393=EDGE_CURVE('1307:439',#1737,#1758,#1759,.T.)
#1394=EDGE_CURVE('1307:442',#1758,#1675,#1760,.T.)
#1395=EDGE_CURVE('1307:445',#1541,#1547,#1761,.F.)
#1396=EDGE_CURVE('1307:448',#1531,#1537,#1762,.F.)
#1397=EDGE_CURVE('1307:451',#1545,#1540,#1763,.T.)
#1398=EDGE_CURVE('1307:454',#1535,#1530,#1764,.T.)
#1399=EDGE_CURVE('1307:457',#1765,#1677,#1766,.T.)
#1400=EDGE_CURVE('1307:460',#1758,#1765,#1767,.T.)
#1401=EDGE_CURVE('1307:463',#1765,#1768,#1769,.T.)
#1402=EDGE_CURVE('1307:466',#1679,#1768,#1770,.T.)
#1403=EDGE_CURVE('1307:469',#1771,#1685,#1772,.T.)
#1404=EDGE_CURVE('1307:472',#1773,#1683,#1774,.T.)
#1405=EDGE_CURVE('1307:475',#1771,#1773,#1775,.T.)
#1406=EDGE_CURVE('1307:478',#1687,#1776,#1777,.T.)
#1407=EDGE_CURVE('1307:481',#1776,#1771,#1778,.T.)
#1408=EDGE_CURVE('1307:484',#1779,#1691,#1780,.T.)
#1409=EDGE_CURVE('1307:487',#1781,#1689,#1782,.T.)
#1410=EDGE_CURVE('1307:490',#1779,#1781,#1783,.T.)
#1411=EDGE_CURVE('1307:493',#1781,#1776,#1784,.T.)
#1412=EDGE_CURVE('1307:496',#1681,#1785,#1786,.T.)
#1413=EDGE_CURVE('1307:499',#1785,#1773,#1787,.F.)
#1414=EDGE_CURVE('1307:502',#1768,#1785,#1788,.T.)
#1415=EDGE_CURVE('1307:508',#1647,#1748,#1789,.T.)
#1416=EDGE_CURVE('1307:511',#1649,#1741,#1790,.T.)
#1417=EDGE_CURVE('1307:514',#1522,#1525,#1791,.T.)
#1418=EDGE_CURVE('1307:520',#1571,#1507,#1792,.F.)
#1419=EDGE_CURVE('1307:523',#1793,#1794,#1795,.T.)
#1420=EDGE_CURVE('1307:526',#1794,#1796,#1797,.T.)
#1421=EDGE_CURVE('1307:529',#1796,#1798,#1799,.T.)
#1422=EDGE_CURVE('1307:532',#1798,#1793,#1800,.T.)
#1423=EDGE_CURVE('1307:535',#1801,#1793,#1802,.T.)
#1424=EDGE_CURVE('1307:538',#1798,#1803,#1804,.T.)
#1425=EDGE_CURVE('1307:541',#1801,#1803,#1805,.T.)
#1426=EDGE_CURVE('1307:628',#1806,#1460,#1807,.T.)
#1427=EDGE_CURVE('1307:628',#1456,#1806,#1808,.T.)
#1428=EDGE_CURVE('1307:559',#1659,#1796,#1809,.T.)
#1429=EDGE_CURVE('1307:562',#1656,#1803,#1810,.T.)
#1430=EDGE_CURVE('1307:568',#1496,#1500,#1811,.T.)
#1431=EDGE_CURVE('1307:571',#1488,#1492,#1812,.T.)
#1432=EDGE_CURVE('1307:574',#1735,#1727,#1813,.T.)
#1433=EDGE_CURVE('1307:577',#1484,#1480,#1814,.F.)
#1434=EDGE_CURVE('1307:580',#1476,#1472,#1815,.F.)
#1435=EDGE_CURVE('1307:583',#1816,#1482,#1817,.T.)
#1436=EDGE_CURVE('1307:583',#1479,#1816,#1818,.T.)
#1437=EDGE_CURVE('1307:586',#1819,#1474,#1820,.T.)
#1438=EDGE_CURVE('1307:586',#1471,#1819,#1821,.T.)
#1439=EDGE_CURVE('1307:589',#1703,#1822,#1823,.T.)
#1440=EDGE_CURVE('1307:592',#1730,#1822,#1824,.T.)
#1441=EDGE_CURVE('1307:595',#1825,#1697,#1826,.T.)
#1442=EDGE_CURVE('1307:598',#1825,#1827,#1828,.T.)
#1443=EDGE_CURVE('1307:601',#1827,#1699,#1829,.T.)
#1444=EDGE_CURVE('1307:604',#1695,#1830,#1831,.T.)
#1445=EDGE_CURVE('1307:607',#1830,#1825,#1832,.T.)
#1446=EDGE_CURVE('1307:610',#1779,#1833,#1834,.T.)
#1447=EDGE_CURVE('1307:613',#1833,#1693,#1835,.T.)
#1448=EDGE_CURVE('1307:616',#1833,#1830,#1836,.T.)
#1449=EDGE_CURVE('1307:619',#1837,#1827,#1838,.F.)
#1450=EDGE_CURVE('1307:622',#1701,#1837,#1839,.T.)
#1451=EDGE_CURVE('1307:625',#1822,#1837,#1840,.T.)
#1452=EDGE_CURVE('1307:631',#1657,#1801,#1841,.T.)
#1453=EDGE_CURVE('1307:634',#1661,#1794,#1842,.T.)
#1454=EDGE_CURVE('1307:637',#1466,#1463,#1843,.T.)
#1455=VERTEX_POINT('',#1844)
#1456=VERTEX_POINT('',#1845)
#1457=LINE('',#1846,#1847)
#1458=VERTEX_POINT('',#1848)
#1459=B_SPLINE_CURVE_WITH_KNOTS('',3,(#1849,#1850,#1851,#1852,#1853,#1854,#1855,#1856,#1857,#1858,#1859,#1860,#1861,#1862,#1863,#1864,#1865,#1866,#1867,#1868,#1869,#1870,#1871,#1872,#1873,#1874,#1875,#1876,#1877,#1878,#1879,#1880,#1881,#1882),.UNSPECIFIED.,.F.,.F.,(4,3,3,3,3,3,3,3,3,3,3,4),(0.00550970551787903,0.00617092809907847,0.00664163573130754,0.00702567276904589,0.00772543263859822,0.00830…
#1460=VERTEX_POINT('',#1883)
#1461=LINE('',#1884,#1885)
#1462=CIRCLE('',#1886,0.0016)
#1463=VERTEX_POINT('',#1887)
#1464=VERTEX_POINT('',#1888)
#1465=LINE('',#1889,#1890)
#1466=VERTEX_POINT('',#1891)
#1467=CIRCLE('',#1892,0.0016)
#1468=VERTEX_POINT('',#1893)
#1469=LINE('',#1894,#1895)
#1470=CIRCLE('',#1896,0.0016)
#1471=VERTEX_POINT('',#1897)
#1472=VERTEX_POINT('',#1898)
#1473=LINE('',#1899,#1900)
#1474=VERTEX_POINT('',#1901)
#1475=CIRCLE('',#1902,0.00125)
#1476=VERTEX_POINT('',#1903)
#1477=LINE('',#1904,#1905)
#1478=CIRCLE('',#1906,0.00125)
#1479=VERTEX_POINT('',#1907)
#1480=VERTEX_POINT('',#1908)
#1481=LINE('',#1909,#1910)
#1482=VERTEX_POINT('',#1911)
#1483=CIRCLE('',#1912,0.00125)
#1484=VERTEX_POINT('',#1913)
#1485=LINE('',#1914,#1915)
#1486=CIRCLE('',#1916,0.00125)
#1487=VERTEX_POINT('',#1917)
#1488=VERTEX_POINT('',#1918)
#1489=LINE('',#1919,#1920)
#1490=VERTEX_POINT('',#1921)
#1491=CIRCLE('',#1922,0.0028)
#1492=VERTEX_POINT('',#1923)
#1493=LINE('',#1924,#1925)
#1494=CIRCLE('',#1926,0.0028)
#1495=VERTEX_POINT('',#1927)
#1496=VERTEX_POINT('',#1928)
#1497=LINE('',#1929,#1930)
#1498=VERTEX_POINT('',#1931)
#1499=CIRCLE('',#1932,0.0028)
#1500=VERTEX_POINT('',#1933)
#1501=LINE('',#1934,#1935)
#1502=CIRCLE('',#1936,0.0028)
#1503=VERTEX_POINT('',#1937)
#1504=VERTEX_POINT('',#1938)
#1505=B_SPLINE_CURVE_WITH_KNOTS('',3,(#1939,#1940,#1941,#1942,#1943,#1944,#1945,#1946,#1947,#1948,#1949,#1950,#1951,#1952,#1953,#1954,#1955,#1956,#1957,#1958,#1959,#1960,#1961,#1962,#1963,#1964,#1965,#1966,#1967,#1968,#1969),.UNSPECIFIED.,.F.,.F.,(4,3,3,3,3,3,3,3,3,3,4),(0.0,0.000725885028488015,0.00121690499674679,0.00163728282815186,0.00231942468163951,0.00269856189087879,0.00368431310618331,0.…
#1506=B_SPLINE_CURVE_WITH_KNOTS('',3,(#1970,#1971,#1972,#1973,#1974,#1975,#1976,#1977,#1978,#1979,#1980,#1981,#1982,#1983,#1984,#1985,#1986,#1987,#1988,#1989,#1990,#1991,#1992,#1993,#1994,#1995,#1996,#1997,#1998,#1999,#2000,#2001,#2002,#2003),.UNSPECIFIED.,.F.,.F.,(4,3,3,3,3,3,3,3,3,3,3,4),(0.00550970551787903,0.00617092809907837,0.00664163573130761,0.00702567276904622,0.00772543263859827,0.00830…
#1507=VERTEX_POINT('',#2004)
#1508=VERTEX_POINT('',#2005)
#1509=LINE('',#2006,#2007)
#1510=VERTEX_POINT('',#2008)
#1511=CIRCLE('',#2009,0.012)
#1512=VERTEX_POINT('',#2010)
#1513=LINE('',#2011,#2012)
#1514=CIRCLE('',#2013,0.012)
#1515=VERTEX_POINT('',#2014)
#1516=LINE('',#2015,#2016)
#1517=VERTEX_POINT('',#2017)
#1518=LINE('',#2018,#2019)
#1519=VERTEX_POINT('',#2020)
#1520=CIRCLE('',#2021,0.0016)
#1521=CIRCLE('',#2022,0.0016)
#1522=VERTEX_POINT('',#2023)
#1523=VERTEX_POINT('',#2024)
#1524=LINE('',#2025,#2026)
#1525=VERTEX_POINT('',#2027)
#1526=CIRCLE('',#2028,0.0016)
#1527=VERTEX_POINT('',#2029)
#1528=LINE('',#2030,#2031)
#1529=CIRCLE('',#2032,0.0016)
#1530=VERTEX_POINT('',#2033)
#1531=VERTEX_POINT('',#2034)
#1532=LINE('',#2035,#2036)
#1533=VERTEX_POINT('',#2037)
#1534=CIRCLE('',#2038,0.00125)
#1535=VERTEX_POINT('',#2039)
#1536=CIRCLE('',#2040,0.00125)
#1537=VERTEX_POINT('',#2041)
#1538=LINE('',#2042,#2043)
#1539=CIRCLE('',#2044,0.00125)
#1540=VERTEX_POINT('',#2045)
#1541=VERTEX_POINT('',#2046)
#1542=LINE('',#2047,#2048)
#1543=VERTEX_POINT('',#2049)
#1544=CIRCLE('',#2050,0.00125)
#1545=VERTEX_POINT('',#2051)
#1546=CIRCLE('',#2052,0.00125)
#1547=VERTEX_POINT('',#2053)
#1548=LINE('',#2054,#2055)
#1549=CIRCLE('',#2056,0.00125)
#1550=VERTEX_POINT('',#2057)
#1551=VERTEX_POINT('',#2058)
#1552=LINE('',#2059,#2060)
#1553=VERTEX_POINT('',#2061)
#1554=CIRCLE('',#2062,0.0028)
#1555=VERTEX_POINT('',#2063)
#1556=CIRCLE('',#2064,0.0028)
#1557=VERTEX_POINT('',#2065)
#1558=LINE('',#2066,#2067)
#1559=CIRCLE('',#2068,0.0028)
#1560=VERTEX_POINT('',#2069)
#1561=VERTEX_POINT('',#2070)
#1562=LINE('',#2071,#2072)
#1563=VERTEX_POINT('',#2073)
#1564=CIRCLE('',#2074,0.0028)
#1565=VERTEX_POINT('',#2075)
#1566=LINE('',#2076,#2077)
#1567=CIRCLE('',#2078,0.0028)
#1568=VERTEX_POINT('',#2079)
#1569=VERTEX_POINT('',#2080)
#1570=LINE('',#2081,#2082)
#1571=VERTEX_POINT('',#2083)
#1572=CIRCLE('',#2084,0.012)
#1573=VERTEX_POINT('',#2085)
#1574=LINE('',#2086,#2087)
#1575=CIRCLE('',#2088,0.012)
#1576=VERTEX_POINT('',#2089)
#1577=VERTEX_POINT('',#2090)
#1578=LINE('',#2091,#2092)
#1579=VERTEX_POINT('',#2093)
#1580=CIRCLE('',#2094,0.0015)
#1581=VERTEX_POINT('',#2095)
#1582=LINE('',#2096,#2097)
#1583=CIRCLE('',#2098,0.0015)
#1584=VERTEX_POINT('',#2099)
#1585=VERTEX_POINT('',#2100)
#1586=LINE('',#2101,#2102)
#1587=VERTEX_POINT('',#2103)
#1588=CIRCLE('',#2104,0.0015)
#1589=VERTEX_POINT('',#2105)
#1590=LINE('',#2106,#2107)
#1591=B_SPLINE_CURVE_WITH_KNOTS('',3,(#2108,#2109,#2110,#2111,#2112,#2113,#2114,#2115,#2116,#2117,#2118,#2119,#2120,#2121,#2122,#2123,#2124,#2125,#2126,#2127,#2128,#2129,#2130,#2131,#2132,#2133,#2134,#2135),.UNSPECIFIED.,.F.,.F.,(4,3,3,3,3,3,3,3,3,4),(0.00696634216378246,0.00766296082265689,0.00813330003054464,0.00849080860021766,0.0090791837611179,0.00950829144086511,0.0101513487874961,0.0106656…
#1592=VERTEX_POINT('',#2136)
#1593=VERTEX_POINT('',#2137)
#1594=LINE('',#2138,#2139)
#1595=VERTEX_POINT('',#2140)
#1596=B_SPLINE_CURVE_WITH_KNOTS('',3,(#2141,#2142,#2143,#2144),.UNSPECIFIED.,.F.,.F.,(4,4),(0.00234671775165741,0.00279124870408378),.UNSPECIFIED.)
#1597=VERTEX_POINT('',#2145)
#1598=B_SPLINE_CURVE_WITH_KNOTS('',3,(#2146,#2147,#2148,#2149,#2150,#2151,#2152,#2153,#2154,#2155,#2156,#2157,#2158,#2159,#2160,#2161,#2162,#2163,#2164,#2165,#2166,#2167,#2168,#2169,#2170),.UNSPECIFIED.,.F.,.F.,(4,3,3,3,3,3,3,3,4),(0.00279124870408378,0.00343756650511219,0.0038265020211547,0.00417713469600494,0.00495424404480027,0.00538015780429271,0.00633286494773947,0.00669152554152698,0.007285…
#1599=VERTEX_POINT('',#2171)
#1600=B_SPLINE_CURVE_WITH_KNOTS('',3,(#2172,#2173,#2174,#2175),.UNSPECIFIED.,.F.,.F.,(4,4),(0.00728557209118623,0.00772840538469258),.UNSPECIFIED.)
#1601=VERTEX_POINT('',#2176)
#1602=LINE('',#2177,#2178)
#1603=B_SPLINE_CURVE_WITH_KNOTS('',3,(#2179,#2180,#2181,#2182,#2183,#2184,#2185,#2186,#2187,#2188,#2189,#2190,#2191,#2192,#2193,#2194,#2195,#2196,#2197,#2198,#2199,#2200,#2201,#2202,#2203,#2204,#2205,#2206),.UNSPECIFIED.,.F.,.F.,(4,3,3,3,3,3,3,3,3,4),(0.00226466751188947,0.00288357209727234,0.00335169525864902,0.00375839073034831,0.00434140105831933,0.00477777208997358,0.0054096888010472,0.005917…
#1604=VERTEX_POINT('',#2207)
#1605=VERTEX_POINT('',#2208)
#1606=LINE('',#2209,#2210)
#1607=VERTEX_POINT('',#2211)
#1608=B_SPLINE_CURVE_WITH_KNOTS('',3,(#2212,#2213,#2214,#2215),.UNSPECIFIED.,.F.,.F.,(4,4),(0.00738556347459355,0.00783227746595846),.UNSPECIFIED.)
#1609=VERTEX_POINT('',#2216)
#1610=B_SPLINE_CURVE_WITH_KNOTS('',3,(#2217,#2218,#2219,#2220,#2221,#2222,#2223,#2224,#2225,#2226,#2227,#2228,#2229,#2230,#2231,#2232),.UNSPECIFIED.,.F.,.F.,(4,3,3,3,3,4),(0.00783227746595846,0.00847736320434743,0.00885641548821744,0.00922004719538889,0.0100063254394544,0.0100724740653402),.UNSPECIFIED.)
#1611=VERTEX_POINT('',#2233)
#1612=B_SPLINE_CURVE_WITH_KNOTS('',3,(#2234,#2235,#2236,#2237,#2238,#2239,#2240,#2241,#2242,#2243),.UNSPECIFIED.,.F.,.F.,(4,3,3,4),(0.0,0.00112381224842637,0.00156692300775541,0.00224762449685273),.UNSPECIFIED.)
#1613=VERTEX_POINT('',#2244)
#1614=B_SPLINE_CURVE_WITH_KNOTS('',3,(#2245,#2246,#2247,#2248),.UNSPECIFIED.,.F.,.F.,(4,4),(0.00224762449685273,0.00269263137613369),.UNSPECIFIED.)
#1615=VERTEX_POINT('',#2249)
#1616=LINE('',#2250,#2251)
#1617=B_SPLINE_CURVE_WITH_KNOTS('',3,(#2252,#2253,#2254,#2255,#2256,#2257,#2258,#2259,#2260,#2261,#2262,#2263,#2264,#2265,#2266,#2267,#2268,#2269,#2270,#2271,#2272,#2273,#2274,#2275,#2276,#2277,#2278,#2279),.UNSPECIFIED.,.F.,.F.,(4,3,3,3,3,3,3,3,3,4),(0.00226466751188949,0.0028835720972728,0.00335169525865431,0.00375839073034899,0.00434140105832112,0.00477777208997015,0.00540968880104172,0.005917…
#1618=VERTEX_POINT('',#2280)
#1619=LINE('',#2281,#2282)
#1620=VERTEX_POINT('',#2283)
#1621=CIRCLE('',#2284,0.00435)
#1622=VERTEX_POINT('',#2285)
#1623=LINE('',#2286,#2287)
#1624=VERTEX_POINT('',#2288)
#1625=CIRCLE('',#2289,0.00435)
#1626=LINE('',#2290,#2291)
#1627=B_SPLINE_CURVE_WITH_KNOTS('',3,(#2292,#2293,#2294,#2295,#2296,#2297,#2298,#2299,#2300,#2301,#2302,#2303,#2304,#2305,#2306,#2307,#2308,#2309,#2310,#2311,#2312,#2313,#2314,#2315,#2316,#2317,#2318,#2319),.UNSPECIFIED.,.F.,.F.,(4,3,3,3,3,3,3,3,3,4),(0.00269263137613369,0.00337749548450028,0.00381040044905142,0.00416142768535443,0.00484071548129831,0.00528686229584362,0.00595577398067045,0.00643…
#1628=VERTEX_POINT('',#2320)
#1629=LINE('',#2321,#2322)
#1630=VERTEX_POINT('',#2323)
#1631=CIRCLE('',#2324,0.00435)
#1632=VERTEX_POINT('',#2325)
#1633=LINE('',#2326,#2327)
#1634=VERTEX_POINT('',#2328)
#1635=CIRCLE('',#2329,0.00435)
#1636=LINE('',#2330,#2331)
#1637=VERTEX_POINT('',#2332)
#1638=B_SPLINE_CURVE_WITH_KNOTS('',3,(#2333,#2334,#2335,#2336,#2337,#2338,#2339,#2340,#2341,#2342,#2343,#2344,#2345,#2346,#2347,#2348),.UNSPECIFIED.,.F.,.F.,(4,3,3,3,3,4),(0.0,0.000654209520240648,0.00109483258358272,0.00149984632624734,0.00218954988119287,0.00234671775165741),.UNSPECIFIED.)
#1639=B_SPLINE_CURVE_WITH_KNOTS('',3,(#2349,#2350,#2351,#2352,#2353,#2354,#2355,#2356,#2357,#2358,#2359,#2360,#2361,#2362,#2363,#2364),.UNSPECIFIED.,.F.,.F.,(4,3,3,3,3,4),(0.00772840538469258,0.00841335589352711,0.00884899583430577,0.00920237630816575,0.00988229792487772,0.0100750800828297),.UNSPECIFIED.)
#1640=CIRCLE('',#2365,0.00435)
#1641=CIRCLE('',#2366,0.00435)
#1642=CIRCLE('',#2367,0.00435)
#1643=CIRCLE('',#2368,0.00435)
#1644=CIRCLE('',#2369,0.012)
#1645=CIRCLE('',#2370,0.012)
#1646=VERTEX_POINT('',#2371)
#1647=VERTEX_POINT('',#2372)
#1648=LINE('',#2373,#2374)
#1649=VERTEX_POINT('',#2375)
#1650=LINE('',#2376,#2377)
#1651=VERTEX_POINT('',#2378)
#1652=LINE('',#2379,#2380)
#1653=LINE('',#2381,#2382)
#1654=CIRCLE('',#2383,0.0028)
#1655=CIRCLE('',#2384,0.0028)
#1656=VERTEX_POINT('',#2385)
#1657=VERTEX_POINT('',#2386)
#1658=LINE('',#2387,#2388)
#1659=VERTEX_POINT('',#2389)
#1660=LINE('',#2390,#2391)
#1661=VERTEX_POINT('',#2392)
#1662=LINE('',#2393,#2394)
#1663=LINE('',#2395,#2396)
#1664=CIRCLE('',#2397,0.0028)
#1665=VERTEX_POINT('',#2398)
#1666=CIRCLE('',#2399,0.0028)
#1667=CIRCLE('',#2400,0.0028)
#1668=VERTEX_POINT('',#2401)
#1669=VERTEX_POINT('',#2402)
#1670=LINE('',#2403,#2404)
#1671=VERTEX_POINT('',#2405)
#1672=LINE('',#2406,#2407)
#1673=VERTEX_POINT('',#2408)
#1674=LINE('',#2409,#2410)
#1675=VERTEX_POINT('',#2411)
#1676=LINE('',#2412,#2413)
#1677=VERTEX_POINT('',#2414)
#1678=LINE('',#2415,#2416)
#1679=VERTEX_POINT('',#2417)
#1680=CIRCLE('',#2418,0.029999999999971)
#1681=VERTEX_POINT('',#2419)
#1682=CIRCLE('',#2420,0.00899999999999993)
#1683=VERTEX_POINT('',#2421)
#1684=LINE('',#2422,#2423)
#1685=VERTEX_POINT('',#2424)
#1686=LINE('',#2425,#2426)
#1687=VERTEX_POINT('',#2427)
#1688=LINE('',#2428,#2429)
#1689=VERTEX_POINT('',#2430)
#1690=CIRCLE('',#2431,0.00899999999990853)
#1691=VERTEX_POINT('',#2432)
#1692=CIRCLE('',#2433,0.0299999999999999)
#1693=VERTEX_POINT('',#2434)
#1694=CIRCLE('',#2435,0.0299999999999999)
#1695=VERTEX_POINT('',#2436)
#1696=CIRCLE('',#2437,0.00899999999990853)
#1697=VERTEX_POINT('',#2438)
#1698=LINE('',#2439,#2440)
#1699=VERTEX_POINT('',#2441)
#1700=LINE('',#2442,#2443)
#1701=VERTEX_POINT('',#2444)
#1702=LINE('',#2445,#2446)
#1703=VERTEX_POINT('',#2447)
#1704=CIRCLE('',#2448,0.00899999999999993)
#1705=VERTEX_POINT('',#2449)
#1706=CIRCLE('',#2450,0.029999999999971)
#1707=LINE('',#2451,#2452)
#1708=VERTEX_POINT('',#2453)
#1709=B_SPLINE_CURVE_WITH_KNOTS('',3,(#2454,#2455,#2456,#2457,#2458,#2459,#2460,#2461,#2462,#2463,#2464,#2465,#2466,#2467,#2468,#2469),.UNSPECIFIED.,.F.,.F.,(4,3,3,3,3,4),(0.0,0.00068375703753785,0.00106982444355069,0.00142457230567129,0.00210566825893481,0.00226466751188949),.UNSPECIFIED.)
#1710=B_SPLINE_CURVE_WITH_KNOTS('',3,(#2470,#2471,#2472,#2473,#2474,#2475,#2476,#2477,#2478,#2479,#2480,#2481,#2482,#2483,#2484,#2485),.UNSPECIFIED.,.F.,.F.,(4,3,3,3,3,4),(0.00679400253566847,0.00741290712105152,0.00786227483866742,0.0082168180311133,0.00889783902979338,0.00905867004755796),.UNSPECIFIED.)
#1711=VERTEX_POINT('',#2486)
#1712=B_SPLINE_CURVE_WITH_KNOTS('',3,(#2487,#2488,#2489,#2490,#2491,#2492,#2493,#2494,#2495,#2496,#2497,#2498,#2499,#2500,#2501,#2502),.UNSPECIFIED.,.F.,.F.,(4,3,3,3,3,4),(0.0,0.000683757037538048,0.00106982444355197,0.00142457230567647,0.00210566825893968,0.00226466751188947),.UNSPECIFIED.)
#1713=B_SPLINE_CURVE_WITH_KNOTS('',3,(#2503,#2504,#2505,#2506,#2507,#2508,#2509,#2510,#2511,#2512,#2513,#2514,#2515,#2516,#2517,#2518),.UNSPECIFIED.,.F.,.F.,(4,3,3,3,3,4),(0.00679400253566842,0.00741290712105181,0.0078622748386664,0.00821681803111448,0.00889783902979537,0.00905867004755791),.UNSPECIFIED.)
#1714=VERTEX_POINT('',#2519)
#1715=B_SPLINE_CURVE_WITH_KNOTS('',3,(#2520,#2521,#2522,#2523,#2524,#2525,#2526,#2527,#2528,#2529,#2530,#2531,#2532),.UNSPECIFIED.,.F.,.F.,(4,3,3,3,4),(0.0115553910187762,0.0122857468267263,0.0126797849812672,0.0130428229343763,0.0131535025064218),.UNSPECIFIED.)
#1716=VERTEX_POINT('',#2533)
#1717=CIRCLE('',#2534,0.0015)
#1718=B_SPLINE_CURVE_WITH_KNOTS('',3,(#2535,#2536,#2537,#2538,#2539,#2540,#2541,#2542,#2543,#2544,#2545,#2546,#2547),.UNSPECIFIED.,.F.,.F.,(4,3,3,3,4),(0.00536748672160583,0.00572942523598169,0.00611721626390753,0.00685523947046805,0.00696634216378246),.UNSPECIFIED.)
#1719=CIRCLE('',#2548,0.0015)
#1720=LINE('',#2549,#2550)
#1721=CIRCLE('',#2551,0.0015)
#1722=CIRCLE('',#2552,0.0015)
#1723=CIRCLE('',#2553,0.012)
#1724=B_SPLINE_CURVE_WITH_KNOTS('',3,(#2554,#2555,#2556,#2557,#2558,#2559,#2560,#2561,#2562,#2563,#2564,#2565,#2566,#2567,#2568,#2569,#2570,#2571,#2572,#2573,#2574,#2575,#2576,#2577,#2578,#2579,#2580,#2581,#2582,#2583,#2584),.UNSPECIFIED.,.F.,.F.,(4,3,3,3,3,3,3,3,3,3,4),(0.0,0.000725885028487685,0.00121690499674394,0.00163728282815282,0.00231942468163765,0.0026985618908763,0.00368431310618012,0.0…
#1725=VERTEX_POINT('',#2585)
#1726=LINE('',#2586,#2587)
#1727=VERTEX_POINT('',#2588)
#1728=LINE('',#2589,#2590)
#1729=LINE('',#2591,#2592)
#1730=VERTEX_POINT('',#2593)
#1731=LINE('',#2594,#2595)
#1732=LINE('',#2596,#2597)
#1733=CIRCLE('',#2598,0.0016)
#1734=CIRCLE('',#2599,0.0016)
#1735=VERTEX_POINT('',#2600)
#1736=LINE('',#2601,#2602)
#1737=VERTEX_POINT('',#2603)
#1738=LINE('',#2604,#2605)
#1739=LINE('',#2606,#2607)
#1740=VERTEX_POINT('',#2608)
#1741=VERTEX_POINT('',#2609)
#1742=LINE('',#2610,#2611)
#1743=VERTEX_POINT('',#2612)
#1744=LINE('',#2613,#2614)
#1745=VERTEX_POINT('',#2615)
#1746=LINE('',#2616,#2617)
#1747=LINE('',#2618,#2619)
#1748=VERTEX_POINT('',#2620)
#1749=LINE('',#2621,#2622)
#1750=VERTEX_POINT('',#2623)
#1751=LINE('',#2624,#2625)
#1752=LINE('',#2626,#2627)
#1753=LINE('',#2628,#2629)
#1754=LINE('',#2630,#2631)
#1755=CIRCLE('',#2632,0.0016)
#1756=CIRCLE('',#2633,0.0028)
#1757=CIRCLE('',#2634,0.0028)
#1758=VERTEX_POINT('',#2635)
#1759=LINE('',#2636,#2637)
#1760=LINE('',#2638,#2639)
#1761=CIRCLE('',#2640,0.00125)
#1762=CIRCLE('',#2641,0.00125)
#1763=CIRCLE('',#2642,0.00125)
#1764=CIRCLE('',#2643,0.00125)
#1765=VERTEX_POINT('',#2644)
#1766=LINE('',#2645,#2646)
#1767=LINE('',#2647,#2648)
#1768=VERTEX_POINT('',#2649)
#1769=CIRCLE('',#2650,0.029999999999971)
#1770=LINE('',#2651,#2652)
#1771=VERTEX_POINT('',#2653)
#1772=LINE('',#2654,#2655)
#1773=VERTEX_POINT('',#2656)
#1774=LINE('',#2657,#2658)
#1775=LINE('',#2659,#2660)
#1776=VERTEX_POINT('',#2661)
#1777=LINE('',#2662,#2663)
#1778=LINE('',#2664,#2665)
#1779=VERTEX_POINT('',#2666)
#1780=LINE('',#2667,#2668)
#1781=VERTEX_POINT('',#2669)
#1782=LINE('',#2670,#2671)
#1783=CIRCLE('',#2672,0.0299999999999999)
#1784=CIRCLE('',#2673,0.00899999999990853)
#1785=VERTEX_POINT('',#2674)
#1786=LINE('',#2675,#2676)
#1787=LINE('',#2677,#2678)
#1788=CIRCLE('',#2679,0.00899999999999993)
#1789=LINE('',#2680,#2681)
#1790=LINE('',#2682,#2683)
#1791=CIRCLE('',#2684,0.0016)
#1792=CIRCLE('',#2685,0.012)
#1793=VERTEX_POINT('',#2686)
#1794=VERTEX_POINT('',#2687)
#1795=LINE('',#2688,#2689)
#1796=VERTEX_POINT('',#2690)
#1797=LINE('',#2691,#2692)
#1798=VERTEX_POINT('',#2693)
#1799=LINE('',#2694,#2695)
#1800=LINE('',#2696,#2697)
#1801=VERTEX_POINT('',#2698)
#1802=LINE('',#2699,#2700)
#1803=VERTEX_POINT('',#2701)
#1804=LINE('',#2702,#2703)
#1805=LINE('',#2704,#2705)
#1806=VERTEX_POINT('',#2706)
#1807=CIRCLE('',#2707,0.0016)
#1808=CIRCLE('',#2708,0.0016)
#1809=LINE('',#2709,#2710)
#1810=LINE('',#2711,#2712)
#1811=CIRCLE('',#2713,0.0028)
#1812=CIRCLE('',#2714,0.0028)
#1813=LINE('',#2715,#2716)
#1814=CIRCLE('',#2717,0.00125)
#1815=CIRCLE('',#2718,0.00125)
#1816=VERTEX_POINT('',#2719)
#1817=CIRCLE('',#2720,0.00125)
#1818=CIRCLE('',#2721,0.00125)
#1819=VERTEX_POINT('',#2722)
#1820=CIRCLE('',#2723,0.00125)
#1821=CIRCLE('',#2724,0.00125)
#1822=VERTEX_POINT('',#2725)
#1823=LINE('',#2726,#2727)
#1824=CIRCLE('',#2728,0.029999999999971)
#1825=VERTEX_POINT('',#2729)
#1826=LINE('',#2730,#2731)
#1827=VERTEX_POINT('',#2732)
#1828=LINE('',#2733,#2734)
#1829=LINE('',#2735,#2736)
#1830=VERTEX_POINT('',#2737)
#1831=LINE('',#2738,#2739)
#1832=LINE('',#2740,#2741)
#1833=VERTEX_POINT('',#2742)
#1834=CIRCLE('',#2743,0.0299999999999999)
#1835=LINE('',#2744,#2745)
#1836=CIRCLE('',#2746,0.00899999999990853)
#1837=VERTEX_POINT('',#2747)
#1838=LINE('',#2748,#2749)
#1839=LINE('',#2750,#2751)
#1840=CIRCLE('',#2752,0.00899999999999993)
#1841=LINE('',#2753,#2754)
#1842=LINE('',#2755,#2756)
#1843=CIRCLE('',#2757,0.0016)
#1844=CARTESIAN_POINT('',(-0.0124785499169742,0.196157302800643,0.0210584111353184))
#1845=CARTESIAN_POINT('',(-0.0124785499169742,0.196157302800643,0.0269266752802127))
#1846=CARTESIAN_POINT('',(-0.0124785499169742,0.196157302800643,0.0239917855188832))
#1847=VECTOR('',#2758,1.0)
#1848=CARTESIAN_POINT('',(-0.00927854991697421,0.196157302800643,0.0235643145623067))
#1849=CARTESIAN_POINT('',(-0.0124785499169742,0.196157302800643,0.0210584111353184))
#1850=CARTESIAN_POINT('',(-0.0124785499169742,0.196377710327709,0.0210584111353184))
#1851=CARTESIAN_POINT('',(-0.0124301513527394,0.19660214266793,0.0211124511507706))
#1852=CARTESIAN_POINT('',(-0.0123449676701229,0.196797317623323,0.0212033948401191))
#1853=CARTESIAN_POINT('',(-0.0122843275608934,0.196936257737795,0.0212681353524617))
#1854=CARTESIAN_POINT('',(-0.012205683146002,0.197061147886609,0.0213504891547552))
#1855=CARTESIAN_POINT('',(-0.0121205955525029,0.19716592693245,0.0214365567505527))
#1856=CARTESIAN_POINT('',(-0.0120511749926516,0.197251413191067,0.0215067768665486))
#1857=CARTESIAN_POINT('',(-0.011976927576362,0.197325647131595,0.0215802119298944))
#1858=CARTESIAN_POINT('',(-0.0118942029339708,0.197393607354167,0.0216595716448415))
#1859=CARTESIAN_POINT('',(-0.0117434690742648,0.1975174387345,0.021804174217828))
#1860=CARTESIAN_POINT('',(-0.0115694191175689,0.197613384448552,0.021963103651987))
#1861=CARTESIAN_POINT('',(-0.0113858239324418,0.197674758919689,0.0221201030182847))
#1862=CARTESIAN_POINT('',(-0.0112343499766163,0.197725395508679,0.0222496342751024))
#1863=CARTESIAN_POINT('',(-0.0110764203223258,0.197752454167574,0.0223778647657467))
#1864=CARTESIAN_POINT('',(-0.0109226588227992,0.197756694686463,0.0224966396117927))
#1865=CARTESIAN_POINT('',(-0.0108197979046179,0.197759531441228,0.0225760957159458))
#1866=CARTESIAN_POINT('',(-0.0107148168065141,0.197752723787434,0.0226545486116493))
#1867=CARTESIAN_POINT('',(-0.0106060807220143,0.197733932287173,0.0227329667883914))
#1868=CARTESIAN_POINT('',(-0.0104161591961494,0.197701110520423,0.022869934197609))
#1869=CARTESIAN_POINT('',(-0.0102207850164426,0.197630582618557,0.023001768904471))
#1870=CARTESIAN_POINT('',(-0.0100434769373233,0.197522093304221,0.0231149487780047))
#1871=CARTESIAN_POINT('',(-0.00993144004673648,0.197453541405737,0.0231864645327899))
#1872=CARTESIAN_POINT('',(-0.00982673539342332,0.197370181211974,0.0232506372933462))
#1873=CARTESIAN_POINT('',(-0.00973454703661957,0.197275898978779,0.0233056309446585))
#1874=CARTESIAN_POINT('',(-0.00964431350827955,0.197183615974113,0.0233594584708913))
#1875=CARTESIAN_POINT('',(-0.00956082552483284,0.197075735605886,0.0234076088222673))
#1876=CARTESIAN_POINT('',(-0.0094906145412236,0.196953314981919,0.0234472849428506))
#1877=CARTESIAN_POINT('',(-0.00937540224480267,0.196752429586336,0.0235123912372007))
#1878=CARTESIAN_POINT('',(-0.00930177149892796,0.196515122192466,0.0235517910751133))
#1879=CARTESIAN_POINT('',(-0.00928348653645782,0.196282892657461,0.0235616533971367))
#1880=CARTESIAN_POINT('',(-0.00928016513377404,0.196240708933974,0.0235634448551662))
#1881=CARTESIAN_POINT('',(-0.00927854991697421,0.196198755553006,0.0235643145623067))
#1882=CARTESIAN_POINT('',(-0.00927854991697421,0.196157302800643,0.0235643145623067))
#1883=CARTESIAN_POINT('',(-0.00927854991697424,0.196157302800643,0.0269266752802127))
#1884=CARTESIAN_POINT('',(-0.00927854991697421,0.196157302800643,0.0239917855188832))
#1885=VECTOR('',#2759,1.0)
#1886=AXIS2_PLACEMENT_3D('',#2760,#2761,#2762)
#1887=CARTESIAN_POINT('',(-0.0124785499169743,0.196157302800643,0.0301266752802127))
#1888=CARTESIAN_POINT('',(-0.0124785499169743,0.196157302800643,0.0339999987901504))
#1889=CARTESIAN_POINT('',(-0.0124785499169743,0.196157302800643,0.0339999987901504))
#1890=VECTOR('',#2763,1.0)
#1891=CARTESIAN_POINT('',(-0.00927854991697427,0.196157302800643,0.0301266752802127))
#1892=AXIS2_PLACEMENT_3D('',#2764,#2765,#2766)
#1893=CARTESIAN_POINT('',(-0.0092785499169743,0.196157302800643,0.0339999987901504))
#1894=CARTESIAN_POINT('',(-0.0092785499169743,0.196157302800643,0.0339999987901504))
#1895=VECTOR('',#2767,1.0)
#1896=AXIS2_PLACEMENT_3D('',#2768,#2769,#2770)
#1897=CARTESIAN_POINT('',(-0.017836868946806,0.191057302800643,-0.00250000120984963))
#1898=CARTESIAN_POINT('',(-0.0178368689468062,0.198257302800643,-0.00250000120984965))
#1899=CARTESIAN_POINT('',(-0.017836868946806,0.191057302800643,-0.00250000120984963))
#1900=VECTOR('',#2771,1.0)
#1901=CARTESIAN_POINT('',(-0.0203368689468061,0.191057302800643,-0.00250000120984964))
#1902=AXIS2_PLACEMENT_3D('',#2772,#2773,#2774)
#1903=CARTESIAN_POINT('',(-0.0203368689468062,0.198257302800642,-0.00250000120984965))
#1904=CARTESIAN_POINT('',(-0.0203368689468061,0.191057302800643,-0.00250000120984964))
#1905=VECTOR('',#2775,1.0)
#1906=AXIS2_PLACEMENT_3D('',#2776,#2777,#2778)
#1907=CARTESIAN_POINT('',(-0.0178368689468063,0.191057302800643,0.0284999987901504))
#1908=CARTESIAN_POINT('',(-0.0178368689468064,0.198257302800643,0.0284999987901504))
#1909=CARTESIAN_POINT('',(-0.0178368689468063,0.191057302800643,0.0284999987901504))
#1910=VECTOR('',#2779,1.0)
#1911=CARTESIAN_POINT('',(-0.0203368689468063,0.191057302800643,0.0284999987901504))
#1912=AXIS2_PLACEMENT_3D('',#2780,#2781,#2782)
#1913=CARTESIAN_POINT('',(-0.0203368689468064,0.198257302800643,0.0284999987901503))
#1914=CARTESIAN_POINT('',(-0.0203368689468063,0.191057302800643,0.0284999987901504))
#1915=VECTOR('',#2783,1.0)
#1916=AXIS2_PLACEMENT_3D('',#2784,#2785,#2786)
#1917=CARTESIAN_POINT('',(-0.0218868689468062,0.201257302800642,-0.00250000120984969))
#1918=CARTESIAN_POINT('',(-0.0218868689468062,0.198257302800642,-0.00250000120984968))
#1919=CARTESIAN_POINT('',(-0.0218868689468062,0.198257302800642,-0.00250000120984968))
#1920=VECTOR('',#2787,1.0)
#1921=CARTESIAN_POINT('',(-0.0162868689468062,0.201257302800643,-0.00250000120984963))
#1922=AXIS2_PLACEMENT_3D('',#2788,#2789,#2790)
#1923=CARTESIAN_POINT('',(-0.0162868689468062,0.198257302800643,-0.00250000120984963))
#1924=CARTESIAN_POINT('',(-0.0162868689468062,0.198257302800643,-0.00250000120984963))
#1925=VECTOR('',#2791,1.0)
#1926=AXIS2_PLACEMENT_3D('',#2792,#2793,#2794)
#1927=CARTESIAN_POINT('',(-0.0218868689468065,0.201257302800643,0.0284999987901503))
#1928=CARTESIAN_POINT('',(-0.0218868689468064,0.198257302800643,0.0284999987901503))
#1929=CARTESIAN_POINT('',(-0.0218868689468064,0.198257302800643,0.0284999987901503))
#1930=VECTOR('',#2795,1.0)
#1931=CARTESIAN_POINT('',(-0.0162868689468065,0.201257302800643,0.0284999987901504))
#1932=AXIS2_PLACEMENT_3D('',#2796,#2797,#2798)
#1933=CARTESIAN_POINT('',(-0.0162868689468064,0.198257302800643,0.0284999987901504))
#1934=CARTESIAN_POINT('',(-0.0162868689468064,0.198257302800643,0.0284999987901504))
#1935=VECTOR('',#2799,1.0)
#1936=AXIS2_PLACEMENT_3D('',#2800,#2801,#2802)
#1937=CARTESIAN_POINT('',(0.00210145008302573,0.196157302800643,0.0235643145623068))
#1938=CARTESIAN_POINT('',(0.00530145008302575,0.196157302800643,0.0210584111353185))
#1939=CARTESIAN_POINT('',(0.00210145008302573,0.196157302800643,0.0235643145623068))
#1940=CARTESIAN_POINT('',(0.00210145008302573,0.19591534112448,0.0235643145623068))
#1941=CARTESIAN_POINT('',(0.00216098009655963,0.195659124997445,0.0235327962547946))
#1942=CARTESIAN_POINT('',(0.0022722087097834,0.195438088578723,0.0234705194062613))
#1943=CARTESIAN_POINT('',(0.00234744854528237,0.195288570003403,0.0234283926575477))
#1944=CARTESIAN_POINT('',(0.00244525967108205,0.195154734667727,0.0233724627196369))
#1945=CARTESIAN_POINT('',(0.00255101980775389,0.1950453180068,0.0233094623990121))
#1946=CARTESIAN_POINT('',(0.00264156442870051,0.194951642918996,0.0232555258182738))
#1947=CARTESIAN_POINT('',(0.00274283711506973,0.194869720166774,0.0231935860211332))
#1948=CARTESIAN_POINT('',(0.00285273989823284,0.194800950699517,0.0231236407958126))
#1949=CARTESIAN_POINT('',(0.00303107777099783,0.194689359344422,0.0230101415528022))
#1950=CARTESIAN_POINT('',(0.00322930819464699,0.194616073857818,0.0228767532850433))
#1951=CARTESIAN_POINT('',(0.00342201593880874,0.194581892835254,0.0227379859770359))
#1952=CARTESIAN_POINT('',(0.00352912368472219,0.19456289488426,0.0226608585443434))
#1953=CARTESIAN_POINT('',(0.00363286678849913,0.194555589872842,0.0225834788134929))
#1954=CARTESIAN_POINT('',(0.00373378166002561,0.194557629499894,0.0225057254961384))
#1955=CARTESIAN_POINT('',(0.00399615885441684,0.194562932500488,0.0223035680048441))
#1956=CARTESIAN_POINT('',(0.00427256437343838,0.194637645502285,0.0220708194106982))
#1957=CARTESIAN_POINT('',(0.00450974332804405,0.194776483467762,0.0218538351176032))
#1958=CARTESIAN_POINT('',(0.00462520754300886,0.194844073008823,0.021748202132149))
#1959=CARTESIAN_POINT('',(0.00473173934924925,0.194926141365307,0.0216465018047473))
#1960=CARTESIAN_POINT('',(0.00482524041143954,0.195018401884073,0.0215545205665416))
#1961=CARTESIAN_POINT('',(0.00490016213881199,0.195092329572939,0.0214808166631764))
#1962=CARTESIAN_POINT('',(0.00497229587738501,0.195178226815504,0.0214078347598846))
#1963=CARTESIAN_POINT('',(0.00503664598492669,0.195275683890032,0.0213412813914155))
#1964=CARTESIAN_POINT('',(0.0051600444239516,0.195462568595094,0.0212136579562004))
#1965=CARTESIAN_POINT('',(0.00525170832590626,0.195691667411893,0.0211131169193087))
#1966=CARTESIAN_POINT('',(0.00528585643034527,0.195934465356362,0.0210755838421663))
#1967=CARTESIAN_POINT('',(0.00529621130060033,0.196008089976366,0.0210642025327066))
#1968=CARTESIAN_POINT('',(0.00530145008302575,0.196082770073922,0.0210584111353185))
#1969=CARTESIAN_POINT('',(0.00530145008302575,0.196157302800643,0.0210584111353185))
#1970=CARTESIAN_POINT('',(0.00530145008302575,0.196157302800643,0.0210584111353185))
#1971=CARTESIAN_POINT('',(0.00530145008302575,0.196377710327709,0.0210584111353185))
#1972=CARTESIAN_POINT('',(0.00525305151879091,0.19660214266793,0.0211124511507708))
#1973=CARTESIAN_POINT('',(0.00516786783617448,0.196797317623323,0.0212033948401192))
#1974=CARTESIAN_POINT('',(0.00510722772694496,0.196936257737795,0.0212681353524619))
#1975=CARTESIAN_POINT('',(0.00502858331205354,0.197061147886609,0.0213504891547554))
#1976=CARTESIAN_POINT('',(0.00494349571855447,0.19716592693245,0.0214365567505529))
#1977=CARTESIAN_POINT('',(0.00487407515870304,0.197251413191068,0.0215067768665489))
#1978=CARTESIAN_POINT('',(0.00479982774241335,0.197325647131595,0.0215802119298947))
#1979=CARTESIAN_POINT('',(0.00471710310002217,0.197393607354168,0.0216595716448418))
#1980=CARTESIAN_POINT('',(0.00456636924031619,0.1975174387345,0.0218041742178283))
#1981=CARTESIAN_POINT('',(0.00439231928362034,0.197613384448552,0.0219631036519873))
#1982=CARTESIAN_POINT('',(0.00420872409849331,0.197674758919689,0.0221201030182849))
#1983=CARTESIAN_POINT('',(0.00405725014266799,0.197725395508679,0.0222496342751025))
#1984=CARTESIAN_POINT('',(0.00389932048837766,0.197752454167574,0.0223778647657465))
#1985=CARTESIAN_POINT('',(0.00374555898885123,0.197756694686463,0.0224966396117924))
#1986=CARTESIAN_POINT('',(0.00364269807066991,0.197759531441228,0.0225760957159456))
#1987=CARTESIAN_POINT('',(0.00353771697256611,0.197752723787434,0.0226545486116491))
#1988=CARTESIAN_POINT('',(0.00342898088806631,0.197733932287174,0.0227329667883912))
#1989=CARTESIAN_POINT('',(0.0032390593622014,0.197701110520424,0.0228699341976087))
#1990=CARTESIAN_POINT('',(0.00304368518249468,0.197630582618558,0.0230017689044708))
#1991=CARTESIAN_POINT('',(0.00286637710337538,0.197522093304221,0.0231149487780045))
#1992=CARTESIAN_POINT('',(0.00275434021278861,0.197453541405737,0.0231864645327896))
#1993=CARTESIAN_POINT('',(0.00264963555947551,0.197370181211975,0.0232506372933459))
#1994=CARTESIAN_POINT('',(0.00255744720267176,0.197275898978779,0.0233056309446582))
#1995=CARTESIAN_POINT('',(0.00246721367433129,0.197183615974114,0.0233594584708913))
#1996=CARTESIAN_POINT('',(0.00238372569088427,0.197075735605886,0.0234076088222674))
#1997=CARTESIAN_POINT('',(0.00231351470727479,0.196953314981918,0.0234472849428508))
#1998=CARTESIAN_POINT('',(0.00219830241085388,0.196752429586336,0.023512391237201))
#1999=CARTESIAN_POINT('',(0.00212467166497923,0.196515122192465,0.0235517910751136))
#2000=CARTESIAN_POINT('',(0.00210638670250926,0.19628289265746,0.0235616533971369))
#2001=CARTESIAN_POINT('',(0.00210306529982553,0.196240708933973,0.0235634448551663))
#2002=CARTESIAN_POINT('',(0.00210145008302573,0.196198755553006,0.0235643145623068))
#2003=CARTESIAN_POINT('',(0.00210145008302573,0.196157302800643,0.0235643145623068))
#2004=CARTESIAN_POINT('',(0.00840976911285799,0.191057302800643,0.0129999987901506))
#2005=CARTESIAN_POINT('',(0.00840976911285799,0.201257302800643,0.0129999987901505))
#2006=CARTESIAN_POINT('',(0.00840976911285799,0.196157302800643,0.0129999987901505))
#2007=VECTOR('',#2803,1.0)
#2008=CARTESIAN_POINT('',(-0.00358854991697421,0.191057302800643,0.0249999986724147))
#2009=AXIS2_PLACEMENT_3D('',#2804,#2805,#2806)
#2010=CARTESIAN_POINT('',(-0.00358854991697429,0.201257302800643,0.0249999986724146))
#2011=CARTESIAN_POINT('',(-0.00358854991697425,0.196157302800643,0.0249999986724146))
[truncated: 1,139 more rows]
