# Supplementary material for: Open-source perfusion system for medium-scale fabrication of demineralized bone matrix chip grafts
Source: HardwareX. 2022 Nov 23;13:e00378. doi: 10.1016/j.ohx.2022.e00378 (PMC9722481; doi:10.1016/j.ohx.2022.e00378)
Supplement: Supplementary data 2 [file mmc2.zip › piston_block.stp]

ISO-10303-21
HEADER
FILE_DESCRIPTION(('STEP AP214'),'1')
FILE_NAME('piston_block.stp','2022-04-06T16:31:57',(' '),(' '),'Spatial InterOp 3D',' ',' ')
FILE_SCHEMA(('AUTOMOTIVE_DESIGN { 1 0 10303 214 1 1 1 1 }'))
ENDSEC
DATA
#1=MECHANICAL_DESIGN_GEOMETRIC_PRESENTATION_REPRESENTATION(' ',(#10),#6)
#2=PRODUCT_DEFINITION_CONTEXT('',#11,'design')
#3=APPLICATION_PROTOCOL_DEFINITION('INTERNATIONAL STANDARD','automotive_design',1994,#11)
#4=PRODUCT_CATEGORY_RELATIONSHIP('NONE','NONE',#12,#13)
#5=SHAPE_DEFINITION_REPRESENTATION(#14,#15)
#6= (GEOMETRIC_REPRESENTATION_CONTEXT(3)GLOBAL_UNCERTAINTY_ASSIGNED_CONTEXT((#18))GLOBAL_UNIT_ASSIGNED_CONTEXT((#20,#21,#22))REPRESENTATION_CONTEXT('NONE','WORKSPACE'))
#10=STYLED_ITEM('',(#24),#25)
#11=APPLICATION_CONTEXT(' ')
#12=PRODUCT_CATEGORY('part','NONE')
#13=PRODUCT_RELATED_PRODUCT_CATEGORY('detail',' ',(#26))
#14=PRODUCT_DEFINITION_SHAPE('NONE','NONE',#27)
#15=ADVANCED_BREP_SHAPE_REPRESENTATION('S\X2\00F3\X0\lido',(#25,#28),#6)
#18=UNCERTAINTY_MEASURE_WITH_UNIT(LENGTH_MEASURE(1.0E-08),#20,'','')
#20= (CONVERSION_BASED_UNIT('METRE',#31)LENGTH_UNIT()NAMED_UNIT(#34))
#21= (NAMED_UNIT(#36)PLANE_ANGLE_UNIT()SI_UNIT($,.RADIAN.))
#22= (NAMED_UNIT(#36)SOLID_ANGLE_UNIT()SI_UNIT($,.STERADIAN.))
#24=PRESENTATION_STYLE_ASSIGNMENT((#42))
#25=MANIFOLD_SOLID_BREP('S\X2\00F3\X0\lido',#43)
#26=PRODUCT('S\X2\00F3\X0\lido','','PART--DESC',(#44))
#27=PRODUCT_DEFINITION('','NONE',#45,#2)
#28=AXIS2_PLACEMENT_3D('',#46,#47,#48)
#31=LENGTH_MEASURE_WITH_UNIT(LENGTH_MEASURE(1.0),#49)
#34=DIMENSIONAL_EXPONENTS(1.0,0.0,0.0,0.0,0.0,0.0,0.0)
#36=DIMENSIONAL_EXPONENTS(0.0,0.0,0.0,0.0,0.0,0.0,0.0)
#42=SURFACE_STYLE_USAGE(.BOTH.,#50)
#43=CLOSED_SHELL('',(#51,#52,#53,#54,#55,#56,#57))
#44=PRODUCT_CONTEXT('',#11,'mechanical')
#45=PRODUCT_DEFINITION_FORMATION_WITH_SPECIFIED_SOURCE(' ','NONE',#26,.NOT_KNOWN.)
#46=CARTESIAN_POINT('',(0.0,0.0,0.0))
#47=DIRECTION('',(0.0,0.0,1.0))
#48=DIRECTION('',(1.0,0.0,0.0))
#49= (NAMED_UNIT(#34)LENGTH_UNIT()SI_UNIT($,.METRE.))
#50=SURFACE_SIDE_STYLE('',(#59))
#51=ADVANCED_FACE('59:19205',(#60),#61,.T.)
#52=ADVANCED_FACE('59:19208',(#62),#63,.T.)
#53=ADVANCED_FACE('59:19211',(#64),#65,.T.)
#54=ADVANCED_FACE('59:19214',(#66),#67,.T.)
#55=ADVANCED_FACE('59:19217',(#68),#69,.T.)
#56=ADVANCED_FACE('59:19220',(#70),#71,.F.)
#57=ADVANCED_FACE('59:19223',(#72),#73,.T.)
#59=SURFACE_STYLE_FILL_AREA(#74)
#60=FACE_OUTER_BOUND('',#75,.T.)
#61=PLANE('',#76)
#62=FACE_OUTER_BOUND('',#77,.T.)
#63=PLANE('',#78)
#64=FACE_OUTER_BOUND('',#79,.T.)
#65=PLANE('',#80)
#66=FACE_OUTER_BOUND('',#81,.T.)
#67=PLANE('',#82)
#68=FACE_OUTER_BOUND('',#83,.T.)
#69=PLANE('',#84)
#70=FACE_OUTER_BOUND('',#85,.T.)
#71=PLANE('',#86)
#72=FACE_OUTER_BOUND('',#87,.T.)
#73=PLANE('',#88)
#74=FILL_AREA_STYLE('',(#89))
#75=EDGE_LOOP('',(#90,#91,#92,#93))
#76=AXIS2_PLACEMENT_3D('',#94,#95,#96)
#77=EDGE_LOOP('',(#97,#98,#99,#100))
#78=AXIS2_PLACEMENT_3D('',#101,#102,#103)
#79=EDGE_LOOP('',(#104,#105,#106,#107))
#80=AXIS2_PLACEMENT_3D('',#108,#109,#110)
#81=EDGE_LOOP('',(#111,#112,#113,#114))
#82=AXIS2_PLACEMENT_3D('',#115,#116,#117)
#83=EDGE_LOOP('',(#118,#119,#120,#121))
#84=AXIS2_PLACEMENT_3D('',#122,#123,#124)
#85=EDGE_LOOP('',(#125,#126,#127,#128,#129))
#86=AXIS2_PLACEMENT_3D('',#130,#131,#132)
#87=EDGE_LOOP('',(#133,#134,#135,#136,#137))
#88=AXIS2_PLACEMENT_3D('',#138,#139,#140)
#89=FILL_AREA_STYLE_COLOUR('',#141)
#90=ORIENTED_EDGE('',*,*,#142,.T.)
#91=ORIENTED_EDGE('',*,*,#143,.F.)
#92=ORIENTED_EDGE('',*,*,#144,.F.)
#93=ORIENTED_EDGE('',*,*,#145,.T.)
#94=CARTESIAN_POINT('',(0.00274999999999999,0.01628,0.0))
#95=DIRECTION('',(1.0,9.47538033096569E-16,0.0))
#96=DIRECTION('',(-9.47538033096569E-16,1.0,0.0))
#97=ORIENTED_EDGE('',*,*,#146,.T.)
#98=ORIENTED_EDGE('',*,*,#147,.F.)
#99=ORIENTED_EDGE('',*,*,#148,.T.)
#100=ORIENTED_EDGE('',*,*,#143,.T.)
#101=CARTESIAN_POINT('',(-9.11238044656176E-18,0.01293,0.0))
#102=DIRECTION('',(0.0,-1.0,0.0))
#103=DIRECTION('',(1.0,0.0,0.0))
#104=ORIENTED_EDGE('',*,*,#149,.T.)
#105=ORIENTED_EDGE('',*,*,#150,.F.)
#106=ORIENTED_EDGE('',*,*,#151,.T.)
#107=ORIENTED_EDGE('',*,*,#147,.T.)
#108=CARTESIAN_POINT('',(-0.00275,0.01628,0.0))
#109=DIRECTION('',(-1.0,-2.18662623022288E-16,0.0))
#110=DIRECTION('',(2.18662623022288E-16,-1.0,0.0))
#111=ORIENTED_EDGE('',*,*,#152,.T.)
#112=ORIENTED_EDGE('',*,*,#153,.F.)
#113=ORIENTED_EDGE('',*,*,#154,.T.)
#114=ORIENTED_EDGE('',*,*,#150,.T.)
#115=CARTESIAN_POINT('',(-0.00137499999999999,0.021005,0.0))
#116=DIRECTION('',(-0.707106781186548,0.707106781186547,0.0))
#117=DIRECTION('',(-0.707106781186547,-0.707106781186548,0.0))
#118=ORIENTED_EDGE('',*,*,#155,.T.)
#119=ORIENTED_EDGE('',*,*,#145,.F.)
#120=ORIENTED_EDGE('',*,*,#156,.F.)
#121=ORIENTED_EDGE('',*,*,#153,.T.)
#122=CARTESIAN_POINT('',(0.001375,0.021005,0.0))
#123=DIRECTION('',(0.707106781186547,0.707106781186548,0.0))
#124=DIRECTION('',(-0.707106781186548,0.707106781186547,0.0))
#125=ORIENTED_EDGE('',*,*,#142,.F.)
#126=ORIENTED_EDGE('',*,*,#155,.F.)
#127=ORIENTED_EDGE('',*,*,#152,.F.)
#128=ORIENTED_EDGE('',*,*,#149,.F.)
#129=ORIENTED_EDGE('',*,*,#146,.F.)
#130=CARTESIAN_POINT('',(0.0,0.0240099999954773,0.005))
#131=DIRECTION('',(-0.0,0.0,-1.0))
#132=DIRECTION('',(-1.0,-0.0,0.0))
#133=ORIENTED_EDGE('',*,*,#156,.T.)
#134=ORIENTED_EDGE('',*,*,#144,.T.)
#135=ORIENTED_EDGE('',*,*,#148,.F.)
#136=ORIENTED_EDGE('',*,*,#151,.F.)
#137=ORIENTED_EDGE('',*,*,#154,.F.)
#138=CARTESIAN_POINT('',(0.0,0.0240099999954773,0.0))
#139=DIRECTION('',(-0.0,0.0,-1.0))
#140=DIRECTION('',(-1.0,-0.0,0.0))
#141=COLOUR_RGB('',0.560784339904785,0.686274528503418,0.560784339904785)
#142=EDGE_CURVE('59:19226',#157,#158,#159,.T.)
#143=EDGE_CURVE('59:19229',#160,#158,#161,.T.)
#144=EDGE_CURVE('59:19232',#162,#160,#163,.T.)
#145=EDGE_CURVE('59:19235',#162,#157,#164,.T.)
#146=EDGE_CURVE('59:19238',#158,#165,#166,.T.)
#147=EDGE_CURVE('59:19241',#167,#165,#168,.T.)
#148=EDGE_CURVE('59:19244',#167,#160,#169,.F.)
#149=EDGE_CURVE('59:19247',#165,#170,#171,.T.)
#150=EDGE_CURVE('59:19250',#172,#170,#173,.T.)
#151=EDGE_CURVE('59:19253',#172,#167,#174,.T.)
#152=EDGE_CURVE('59:19256',#170,#175,#176,.T.)
#153=EDGE_CURVE('59:19259',#177,#175,#178,.T.)
#154=EDGE_CURVE('59:19262',#177,#172,#179,.T.)
#155=EDGE_CURVE('59:19265',#175,#157,#180,.T.)
#156=EDGE_CURVE('59:19268',#177,#162,#181,.T.)
#157=VERTEX_POINT('',#182)
#158=VERTEX_POINT('',#183)
#159=LINE('',#184,#185)
#160=VERTEX_POINT('',#186)
#161=LINE('',#187,#188)
#162=VERTEX_POINT('',#189)
#163=LINE('',#190,#191)
#164=LINE('',#192,#193)
#165=VERTEX_POINT('',#194)
#166=LINE('',#195,#196)
#167=VERTEX_POINT('',#197)
#168=LINE('',#198,#199)
#169=LINE('',#200,#201)
#170=VERTEX_POINT('',#202)
#171=LINE('',#203,#204)
#172=VERTEX_POINT('',#205)
#173=LINE('',#206,#207)
#174=LINE('',#208,#209)
#175=VERTEX_POINT('',#210)
#176=LINE('',#211,#212)
#177=VERTEX_POINT('',#213)
#178=LINE('',#214,#215)
#179=LINE('',#216,#217)
#180=LINE('',#218,#219)
#181=LINE('',#220,#221)
#182=CARTESIAN_POINT('',(0.00274999999999998,0.01963,0.005))
#183=CARTESIAN_POINT('',(0.00274999999999999,0.01293,0.005))
#184=CARTESIAN_POINT('',(0.00274999999999999,0.01963,0.005))
#185=VECTOR('',#222,1.0)
#186=CARTESIAN_POINT('',(0.00274999999999999,0.01293,0.0))
#187=CARTESIAN_POINT('',(0.00274999999999999,0.01293,0.0))
#188=VECTOR('',#223,1.0)
#189=CARTESIAN_POINT('',(0.00274999999999998,0.01963,0.0))
#190=CARTESIAN_POINT('',(0.00274999999999999,0.01963,0.0))
#191=VECTOR('',#224,1.0)
#192=CARTESIAN_POINT('',(0.00274999999999998,0.01963,0.0))
#193=VECTOR('',#225,1.0)
#194=CARTESIAN_POINT('',(-0.00275,0.01293,0.005))
#195=CARTESIAN_POINT('',(-4.55873132212264E-18,0.01293,0.005))
#196=VECTOR('',#226,1.0)
#197=CARTESIAN_POINT('',(-0.00275,0.01293,0.0))
#198=CARTESIAN_POINT('',(-0.00275,0.01293,0.0))
#199=VECTOR('',#227,1.0)
#200=CARTESIAN_POINT('',(-4.55873132212264E-18,0.01293,0.0))
#201=VECTOR('',#228,1.0)
#202=CARTESIAN_POINT('',(-0.00275,0.01963,0.005))
#203=CARTESIAN_POINT('',(-0.00275000000000001,0.01963,0.005))
#204=VECTOR('',#229,1.0)
#205=CARTESIAN_POINT('',(-0.00275,0.01963,0.0))
#206=CARTESIAN_POINT('',(-0.00275,0.01963,0.0))
#207=VECTOR('',#230,1.0)
#208=CARTESIAN_POINT('',(-0.00275000000000001,0.01963,0.0))
#209=VECTOR('',#231,1.0)
#210=CARTESIAN_POINT('',(2.28249954744089E-17,0.02238,0.005))
#211=CARTESIAN_POINT('',(2.28249954744089E-17,0.02238,0.005))
#212=VECTOR('',#232,0.999999999999999)
#213=CARTESIAN_POINT('',(2.28249954744089E-17,0.02238,0.0))
#214=CARTESIAN_POINT('',(2.28249954744089E-17,0.02238,0.0))
#215=VECTOR('',#233,1.0)
#216=CARTESIAN_POINT('',(2.28249954744089E-17,0.02238,0.0))
#217=VECTOR('',#234,0.999999999999999)
#218=CARTESIAN_POINT('',(2.28249954744089E-17,0.02238,0.005))
#219=VECTOR('',#235,0.999999999999999)
#220=CARTESIAN_POINT('',(2.28249954744089E-17,0.02238,0.0))
#221=VECTOR('',#236,0.999999999999999)
#222=DIRECTION('',(9.47538033096569E-16,-1.0,0.0))
#223=DIRECTION('',(0.0,0.0,1.0))
#224=DIRECTION('',(9.47538033096569E-16,-1.0,0.0))
#225=DIRECTION('',(0.0,0.0,1.0))
#226=DIRECTION('',(-1.0,0.0,0.0))
#227=DIRECTION('',(0.0,0.0,1.0))
#228=DIRECTION('',(-1.0,0.0,0.0))
#229=DIRECTION('',(-2.18662623022288E-16,1.0,0.0))
#230=DIRECTION('',(0.0,0.0,1.0))
#231=DIRECTION('',(2.18662623022288E-16,-1.0,0.0))
#232=DIRECTION('',(0.707106781186547,0.707106781186548,0.0))
#233=DIRECTION('',(0.0,0.0,1.0))
#234=DIRECTION('',(-0.707106781186547,-0.707106781186548,0.0))
#235=DIRECTION('',(0.707106781186548,-0.707106781186547,0.0))
#236=DIRECTION('',(0.707106781186548,-0.707106781186547,0.0))
#237=PRESENTATION_LAYER_ASSIGNMENT('9','Capa0',(#25))
ENDSEC
END-ISO-10303-21
