# Supplementary material for: Open-source perfusion system for medium-scale fabrication of demineralized bone matrix chip grafts
Source: HardwareX. 2022 Nov 23;13:e00378. doi: 10.1016/j.ohx.2022.e00378 (PMC9722481; doi:10.1016/j.ohx.2022.e00378)
Supplement: Supplementary data 2 [file mmc2.zip › plunger_holder.step]

ISO-10303-21;
HEADER;
/* Generated by software containing ST-Developer
 * from STEP Tools, Inc. (www.steptools.com) 
 */

FILE_DESCRIPTION(
/* description */ (''),
/* implementation_level */ '2;1');

FILE_NAME(
/* name */ 
'C:/Users/mechi/Desktop/Biorreactor/Modelos One Drive/Github/Syringe p
ump/Syringe pump & holder/plunger_holder.step',
/* time_stamp */ '2022-03-31T13:14:38-05:00',
/* author */ (''),
/* organization */ (''),
/* preprocessor_version */ 'ST-DEVELOPER v18.1',
/* originating_system */ 'Autodesk Translation Framework v10.13.0.1454',

/* authorisation */ '');

FILE_SCHEMA (('AUTOMOTIVE_DESIGN { 1 0 10303 214 3 1 1 }'));
ENDSEC;

DATA;
#10=MECHANICAL_DESIGN_GEOMETRIC_PRESENTATION_REPRESENTATION('',(#13),#905);
#11=SHAPE_REPRESENTATION_RELATIONSHIP('SRR','None',#911,#12);
#12=ADVANCED_BREP_SHAPE_REPRESENTATION('',(#14),#904);
#13=STYLED_ITEM('',(#921),#14);
#14=MANIFOLD_SOLID_BREP('Body1',#545);
#15=FACE_BOUND('',#85,.T.);
#16=FACE_BOUND('',#86,.T.);
#17=FACE_BOUND('',#93,.T.);
#18=FACE_BOUND('',#95,.T.);
#19=FACE_BOUND('',#97,.T.);
#20=FACE_BOUND('',#98,.T.);
#21=FACE_BOUND('',#99,.T.);
#22=FACE_BOUND('',#100,.T.);
#23=FACE_BOUND('',#101,.T.);
#24=FACE_BOUND('',#112,.T.);
#25=FACE_BOUND('',#114,.T.);
#26=PLANE('',#583);
#27=PLANE('',#584);
#28=PLANE('',#585);
#29=PLANE('',#586);
#30=PLANE('',#587);
#31=PLANE('',#588);
#32=PLANE('',#589);
#33=PLANE('',#590);
#34=PLANE('',#591);
#35=PLANE('',#592);
#36=PLANE('',#593);
#37=PLANE('',#594);
#38=PLANE('',#595);
#39=PLANE('',#596);
#40=PLANE('',#597);
#41=PLANE('',#598);
#42=PLANE('',#599);
#43=PLANE('',#600);
#44=PLANE('',#601);
#45=PLANE('',#602);
#46=PLANE('',#603);
#47=FACE_OUTER_BOUND('',#76,.T.);
#48=FACE_OUTER_BOUND('',#77,.T.);
#49=FACE_OUTER_BOUND('',#78,.T.);
#50=FACE_OUTER_BOUND('',#79,.T.);
#51=FACE_OUTER_BOUND('',#80,.T.);
#52=FACE_OUTER_BOUND('',#81,.T.);
#53=FACE_OUTER_BOUND('',#82,.T.);
#54=FACE_OUTER_BOUND('',#83,.T.);
#55=FACE_OUTER_BOUND('',#84,.T.);
#56=FACE_OUTER_BOUND('',#87,.T.);
#57=FACE_OUTER_BOUND('',#88,.T.);
#58=FACE_OUTER_BOUND('',#89,.T.);
#59=FACE_OUTER_BOUND('',#90,.T.);
#60=FACE_OUTER_BOUND('',#91,.T.);
#61=FACE_OUTER_BOUND('',#92,.T.);
#62=FACE_OUTER_BOUND('',#94,.T.);
#63=FACE_OUTER_BOUND('',#96,.T.);
#64=FACE_OUTER_BOUND('',#102,.T.);
#65=FACE_OUTER_BOUND('',#103,.T.);
#66=FACE_OUTER_BOUND('',#104,.T.);
#67=FACE_OUTER_BOUND('',#105,.T.);
#68=FACE_OUTER_BOUND('',#106,.T.);
#69=FACE_OUTER_BOUND('',#107,.T.);
#70=FACE_OUTER_BOUND('',#108,.T.);
#71=FACE_OUTER_BOUND('',#109,.T.);
#72=FACE_OUTER_BOUND('',#110,.T.);
#73=FACE_OUTER_BOUND('',#111,.T.);
#74=FACE_OUTER_BOUND('',#113,.T.);
#75=FACE_OUTER_BOUND('',#115,.T.);
#76=EDGE_LOOP('',(#364,#365,#366,#367));
#77=EDGE_LOOP('',(#368,#369,#370,#371));
#78=EDGE_LOOP('',(#372,#373,#374,#375));
#79=EDGE_LOOP('',(#376,#377,#378,#379));
#80=EDGE_LOOP('',(#380,#381,#382,#383));
#81=EDGE_LOOP('',(#384,#385,#386,#387));
#82=EDGE_LOOP('',(#388,#389,#390,#391));
#83=EDGE_LOOP('',(#392,#393,#394,#395));
#84=EDGE_LOOP('',(#396,#397,#398,#399,#400,#401,#402,#403,#404,#405,#406,
#407,#408,#409));
#85=EDGE_LOOP('',(#410));
#86=EDGE_LOOP('',(#411));
#87=EDGE_LOOP('',(#412,#413,#414,#415,#416,#417));
#88=EDGE_LOOP('',(#418,#419,#420,#421));
#89=EDGE_LOOP('',(#422,#423,#424,#425));
#90=EDGE_LOOP('',(#426,#427,#428));
#91=EDGE_LOOP('',(#429,#430,#431,#432));
#92=EDGE_LOOP('',(#433,#434,#435,#436));
#93=EDGE_LOOP('',(#437));
#94=EDGE_LOOP('',(#438));
#95=EDGE_LOOP('',(#439));
#96=EDGE_LOOP('',(#440,#441,#442,#443));
#97=EDGE_LOOP('',(#444));
#98=EDGE_LOOP('',(#445));
#99=EDGE_LOOP('',(#446));
#100=EDGE_LOOP('',(#447));
#101=EDGE_LOOP('',(#448,#449));
#102=EDGE_LOOP('',(#450,#451,#452,#453,#454,#455));
#103=EDGE_LOOP('',(#456,#457,#458,#459));
#104=EDGE_LOOP('',(#460,#461,#462,#463));
#105=EDGE_LOOP('',(#464,#465,#466,#467));
#106=EDGE_LOOP('',(#468,#469,#470,#471,#472,#473,#474,#475));
#107=EDGE_LOOP('',(#476,#477,#478,#479,#480,#481));
#108=EDGE_LOOP('',(#482,#483,#484,#485,#486,#487,#488,#489));
#109=EDGE_LOOP('',(#490,#491,#492,#493));
#110=EDGE_LOOP('',(#494,#495,#496,#497));
#111=EDGE_LOOP('',(#498));
#112=EDGE_LOOP('',(#499));
#113=EDGE_LOOP('',(#500,#501,#502,#503));
#114=EDGE_LOOP('',(#504));
#115=EDGE_LOOP('',(#505,#506,#507));
#116=LINE('',#758,#172);
#117=LINE('',#761,#173);
#118=LINE('',#767,#174);
#119=LINE('',#770,#175);
#120=LINE('',#775,#176);
#121=LINE('',#781,#177);
#122=LINE('',#787,#178);
#123=LINE('',#793,#179);
#124=LINE('',#799,#180);
#125=LINE('',#805,#181);
#126=LINE('',#810,#182);
#127=LINE('',#812,#183);
#128=LINE('',#814,#184);
#129=LINE('',#816,#185);
#130=LINE('',#818,#186);
#131=LINE('',#820,#187);
#132=LINE('',#822,#188);
#133=LINE('',#824,#189);
#134=LINE('',#826,#190);
#135=LINE('',#828,#191);
#136=LINE('',#830,#192);
#137=LINE('',#832,#193);
#138=LINE('',#834,#194);
#139=LINE('',#835,#195);
#140=LINE('',#839,#196);
#141=LINE('',#841,#197);
#142=LINE('',#843,#198);
#143=LINE('',#845,#199);
#144=LINE('',#847,#200);
#145=LINE('',#848,#201);
#146=LINE('',#850,#202);
#147=LINE('',#851,#203);
#148=LINE('',#854,#204);
#149=LINE('',#856,#205);
#150=LINE('',#857,#206);
#151=LINE('',#860,#207);
#152=LINE('',#861,#208);
#153=LINE('',#864,#209);
#154=LINE('',#865,#210);
#155=LINE('',#867,#211);
#156=LINE('',#871,#212);
#157=LINE('',#873,#213);
#158=LINE('',#874,#214);
#159=LINE('',#877,#215);
#160=LINE('',#879,#216);
#161=LINE('',#880,#217);
#162=LINE('',#882,#218);
#163=LINE('',#883,#219);
#164=LINE('',#885,#220);
#165=LINE('',#887,#221);
#166=LINE('',#889,#222);
#167=LINE('',#890,#223);
#168=LINE('',#891,#224);
#169=LINE('',#894,#225);
#170=LINE('',#895,#226);
#171=LINE('',#900,#227);
#172=VECTOR('',#610,1.);
#173=VECTOR('',#613,1.);
#174=VECTOR('',#618,1.);
#175=VECTOR('',#621,1.);
#176=VECTOR('',#626,0.00169911113613177);
#177=VECTOR('',#633,0.00169911113613177);
#178=VECTOR('',#640,0.00375);
#179=VECTOR('',#647,0.00169911113613177);
#180=VECTOR('',#654,0.00169911113613177);
#181=VECTOR('',#661,0.00375);
#182=VECTOR('',#666,1.);
#183=VECTOR('',#667,0.999999999999999);
#184=VECTOR('',#668,1.);
#185=VECTOR('',#669,1.);
#186=VECTOR('',#670,1.);
#187=VECTOR('',#671,0.999999999999999);
#188=VECTOR('',#672,1.);
#189=VECTOR('',#673,1.);
#190=VECTOR('',#674,1.);
#191=VECTOR('',#675,1.);
#192=VECTOR('',#676,1.);
#193=VECTOR('',#677,1.);
#194=VECTOR('',#678,1.);
#195=VECTOR('',#679,1.);
#196=VECTOR('',#682,0.999999999999999);
#197=VECTOR('',#683,1.);
#198=VECTOR('',#684,0.999999999999999);
#199=VECTOR('',#685,1.);
#200=VECTOR('',#686,0.999999999999999);
#201=VECTOR('',#687,0.999999999999999);
#202=VECTOR('',#690,0.999999999999999);
#203=VECTOR('',#691,0.999999999999999);
#204=VECTOR('',#694,1.);
#205=VECTOR('',#695,1.);
#206=VECTOR('',#696,0.999999999999999);
#207=VECTOR('',#699,1.);
#208=VECTOR('',#700,1.);
#209=VECTOR('',#703,0.999999999999999);
#210=VECTOR('',#704,1.);
#211=VECTOR('',#707,0.999999999999999);
#212=VECTOR('',#712,1.);
#213=VECTOR('',#713,0.999999999999999);
#214=VECTOR('',#714,1.);
#215=VECTOR('',#715,0.999999999999999);
#216=VECTOR('',#718,0.999999999999999);
#217=VECTOR('',#719,1.);
#218=VECTOR('',#722,0.999999999999999);
#219=VECTOR('',#723,1.);
#220=VECTOR('',#726,0.999999999999999);
#221=VECTOR('',#729,1.);
#222=VECTOR('',#732,1.);
#223=VECTOR('',#733,1.);
#224=VECTOR('',#734,1.);
#225=VECTOR('',#739,1.);
#226=VECTOR('',#740,1.);
#227=VECTOR('',#749,1.);
#228=CIRCLE('',#560,0.0085);
#229=CIRCLE('',#561,0.0085);
#230=CIRCLE('',#563,0.012);
#231=CIRCLE('',#564,0.012);
#232=CIRCLE('',#566,0.00169911113613177);
#233=CIRCLE('',#567,0.00169911113613177);
#234=CIRCLE('',#569,0.00169911113613177);
#235=CIRCLE('',#570,0.00169911113613177);
#236=CIRCLE('',#572,0.00375);
#237=CIRCLE('',#573,0.00375);
#238=CIRCLE('',#575,0.00169911113613177);
#239=CIRCLE('',#576,0.00169911113613177);
#240=CIRCLE('',#578,0.00169911113613177);
#241=CIRCLE('',#579,0.00169911113613177);
#242=CIRCLE('',#581,0.00375);
#243=CIRCLE('',#582,0.00375);
#244=VERTEX_POINT('',#754);
#245=VERTEX_POINT('',#755);
#246=VERTEX_POINT('',#757);
#247=VERTEX_POINT('',#759);
#248=VERTEX_POINT('',#763);
#249=VERTEX_POINT('',#764);
#250=VERTEX_POINT('',#766);
#251=VERTEX_POINT('',#768);
#252=VERTEX_POINT('',#772);
#253=VERTEX_POINT('',#774);
#254=VERTEX_POINT('',#778);
#255=VERTEX_POINT('',#780);
#256=VERTEX_POINT('',#784);
#257=VERTEX_POINT('',#786);
#258=VERTEX_POINT('',#790);
#259=VERTEX_POINT('',#792);
#260=VERTEX_POINT('',#796);
#261=VERTEX_POINT('',#798);
#262=VERTEX_POINT('',#802);
#263=VERTEX_POINT('',#804);
#264=VERTEX_POINT('',#808);
#265=VERTEX_POINT('',#809);
#266=VERTEX_POINT('',#811);
#267=VERTEX_POINT('',#813);
#268=VERTEX_POINT('',#815);
#269=VERTEX_POINT('',#817);
#270=VERTEX_POINT('',#819);
#271=VERTEX_POINT('',#821);
#272=VERTEX_POINT('',#823);
#273=VERTEX_POINT('',#825);
#274=VERTEX_POINT('',#827);
#275=VERTEX_POINT('',#829);
#276=VERTEX_POINT('',#831);
#277=VERTEX_POINT('',#833);
#278=VERTEX_POINT('',#837);
#279=VERTEX_POINT('',#838);
#280=VERTEX_POINT('',#840);
#281=VERTEX_POINT('',#842);
#282=VERTEX_POINT('',#844);
#283=VERTEX_POINT('',#846);
#284=VERTEX_POINT('',#853);
#285=VERTEX_POINT('',#855);
#286=VERTEX_POINT('',#859);
#287=VERTEX_POINT('',#863);
#288=VERTEX_POINT('',#870);
#289=VERTEX_POINT('',#872);
#290=VERTEX_POINT('',#875);
#291=VERTEX_POINT('',#876);
#292=EDGE_CURVE('',#244,#245,#228,.T.);
#293=EDGE_CURVE('',#246,#244,#116,.T.);
#294=EDGE_CURVE('',#246,#247,#229,.T.);
#295=EDGE_CURVE('',#247,#245,#117,.T.);
#296=EDGE_CURVE('',#248,#249,#230,.F.);
#297=EDGE_CURVE('',#248,#250,#118,.T.);
#298=EDGE_CURVE('',#251,#250,#231,.T.);
#299=EDGE_CURVE('',#249,#251,#119,.T.);
#300=EDGE_CURVE('',#252,#252,#232,.F.);
#301=EDGE_CURVE('',#252,#253,#120,.T.);
#302=EDGE_CURVE('',#253,#253,#233,.T.);
#303=EDGE_CURVE('',#254,#254,#234,.F.);
#304=EDGE_CURVE('',#254,#255,#121,.T.);
#305=EDGE_CURVE('',#255,#255,#235,.T.);
#306=EDGE_CURVE('',#256,#256,#236,.F.);
#307=EDGE_CURVE('',#256,#257,#122,.T.);
#308=EDGE_CURVE('',#257,#257,#237,.T.);
#309=EDGE_CURVE('',#258,#258,#238,.T.);
#310=EDGE_CURVE('',#258,#259,#123,.T.);
#311=EDGE_CURVE('',#259,#259,#239,.T.);
#312=EDGE_CURVE('',#260,#260,#240,.T.);
#313=EDGE_CURVE('',#260,#261,#124,.T.);
#314=EDGE_CURVE('',#261,#261,#241,.T.);
#315=EDGE_CURVE('',#262,#262,#242,.T.);
#316=EDGE_CURVE('',#262,#263,#125,.T.);
#317=EDGE_CURVE('',#263,#263,#243,.T.);
#318=EDGE_CURVE('',#264,#265,#126,.T.);
#319=EDGE_CURVE('',#265,#266,#127,.F.);
#320=EDGE_CURVE('',#267,#266,#128,.F.);
#321=EDGE_CURVE('',#268,#267,#129,.F.);
#322=EDGE_CURVE('',#268,#269,#130,.T.);
#323=EDGE_CURVE('',#270,#269,#131,.T.);
#324=EDGE_CURVE('',#270,#271,#132,.T.);
#325=EDGE_CURVE('',#272,#271,#133,.F.);
#326=EDGE_CURVE('',#273,#272,#134,.F.);
#327=EDGE_CURVE('',#274,#273,#135,.F.);
#328=EDGE_CURVE('',#274,#275,#136,.T.);
#329=EDGE_CURVE('',#276,#275,#137,.T.);
#330=EDGE_CURVE('',#277,#276,#138,.T.);
#331=EDGE_CURVE('',#264,#277,#139,.T.);
#332=EDGE_CURVE('',#278,#279,#140,.F.);
#333=EDGE_CURVE('',#280,#278,#141,.T.);
#334=EDGE_CURVE('',#281,#280,#142,.T.);
#335=EDGE_CURVE('',#281,#282,#143,.T.);
#336=EDGE_CURVE('',#283,#282,#144,.F.);
#337=EDGE_CURVE('',#279,#283,#145,.F.);
#338=EDGE_CURVE('',#283,#273,#146,.F.);
#339=EDGE_CURVE('',#272,#279,#147,.T.);
#340=EDGE_CURVE('',#273,#284,#148,.T.);
#341=EDGE_CURVE('',#285,#284,#149,.F.);
#342=EDGE_CURVE('',#285,#274,#150,.F.);
#343=EDGE_CURVE('',#286,#272,#151,.T.);
#344=EDGE_CURVE('',#279,#286,#152,.T.);
#345=EDGE_CURVE('',#271,#287,#153,.F.);
#346=EDGE_CURVE('',#286,#287,#154,.F.);
#347=EDGE_CURVE('',#287,#278,#155,.F.);
#348=EDGE_CURVE('',#288,#280,#156,.T.);
#349=EDGE_CURVE('',#288,#289,#157,.T.);
#350=EDGE_CURVE('',#289,#281,#158,.T.);
#351=EDGE_CURVE('',#290,#291,#159,.T.);
#352=EDGE_CURVE('',#282,#285,#160,.F.);
#353=EDGE_CURVE('',#289,#275,#161,.T.);
#354=EDGE_CURVE('',#265,#251,#162,.F.);
#355=EDGE_CURVE('',#250,#266,#163,.T.);
#356=EDGE_CURVE('',#249,#264,#164,.T.);
#357=EDGE_CURVE('',#248,#267,#165,.T.);
#358=EDGE_CURVE('',#288,#270,#166,.T.);
#359=EDGE_CURVE('',#269,#244,#167,.T.);
#360=EDGE_CURVE('',#245,#276,#168,.T.);
#361=EDGE_CURVE('',#247,#277,#169,.T.);
#362=EDGE_CURVE('',#246,#268,#170,.T.);
#363=EDGE_CURVE('',#284,#283,#171,.T.);
#364=ORIENTED_EDGE('',*,*,#292,.F.);
#365=ORIENTED_EDGE('',*,*,#293,.F.);
#366=ORIENTED_EDGE('',*,*,#294,.T.);
#367=ORIENTED_EDGE('',*,*,#295,.T.);
#368=ORIENTED_EDGE('',*,*,#296,.F.);
#369=ORIENTED_EDGE('',*,*,#297,.T.);
#370=ORIENTED_EDGE('',*,*,#298,.F.);
#371=ORIENTED_EDGE('',*,*,#299,.F.);
#372=ORIENTED_EDGE('',*,*,#300,.F.);
#373=ORIENTED_EDGE('',*,*,#301,.T.);
#374=ORIENTED_EDGE('',*,*,#302,.F.);
#375=ORIENTED_EDGE('',*,*,#301,.F.);
#376=ORIENTED_EDGE('',*,*,#303,.F.);
#377=ORIENTED_EDGE('',*,*,#304,.T.);
#378=ORIENTED_EDGE('',*,*,#305,.T.);
#379=ORIENTED_EDGE('',*,*,#304,.F.);
#380=ORIENTED_EDGE('',*,*,#306,.T.);
#381=ORIENTED_EDGE('',*,*,#307,.T.);
#382=ORIENTED_EDGE('',*,*,#308,.T.);
#383=ORIENTED_EDGE('',*,*,#307,.F.);
#384=ORIENTED_EDGE('',*,*,#309,.F.);
#385=ORIENTED_EDGE('',*,*,#310,.T.);
#386=ORIENTED_EDGE('',*,*,#311,.F.);
#387=ORIENTED_EDGE('',*,*,#310,.F.);
#388=ORIENTED_EDGE('',*,*,#312,.F.);
#389=ORIENTED_EDGE('',*,*,#313,.T.);
#390=ORIENTED_EDGE('',*,*,#314,.T.);
#391=ORIENTED_EDGE('',*,*,#313,.F.);
#392=ORIENTED_EDGE('',*,*,#315,.F.);
#393=ORIENTED_EDGE('',*,*,#316,.T.);
#394=ORIENTED_EDGE('',*,*,#317,.F.);
#395=ORIENTED_EDGE('',*,*,#316,.F.);
#396=ORIENTED_EDGE('',*,*,#318,.T.);
#397=ORIENTED_EDGE('',*,*,#319,.T.);
#398=ORIENTED_EDGE('',*,*,#320,.F.);
#399=ORIENTED_EDGE('',*,*,#321,.F.);
#400=ORIENTED_EDGE('',*,*,#322,.T.);
#401=ORIENTED_EDGE('',*,*,#323,.F.);
#402=ORIENTED_EDGE('',*,*,#324,.T.);
#403=ORIENTED_EDGE('',*,*,#325,.F.);
#404=ORIENTED_EDGE('',*,*,#326,.F.);
#405=ORIENTED_EDGE('',*,*,#327,.F.);
#406=ORIENTED_EDGE('',*,*,#328,.T.);
#407=ORIENTED_EDGE('',*,*,#329,.F.);
#408=ORIENTED_EDGE('',*,*,#330,.F.);
#409=ORIENTED_EDGE('',*,*,#331,.F.);
#410=ORIENTED_EDGE('',*,*,#308,.F.);
#411=ORIENTED_EDGE('',*,*,#317,.T.);
#412=ORIENTED_EDGE('',*,*,#332,.F.);
#413=ORIENTED_EDGE('',*,*,#333,.F.);
#414=ORIENTED_EDGE('',*,*,#334,.F.);
#415=ORIENTED_EDGE('',*,*,#335,.T.);
#416=ORIENTED_EDGE('',*,*,#336,.F.);
#417=ORIENTED_EDGE('',*,*,#337,.F.);
#418=ORIENTED_EDGE('',*,*,#338,.T.);
#419=ORIENTED_EDGE('',*,*,#326,.T.);
#420=ORIENTED_EDGE('',*,*,#339,.T.);
#421=ORIENTED_EDGE('',*,*,#337,.T.);
#422=ORIENTED_EDGE('',*,*,#340,.T.);
#423=ORIENTED_EDGE('',*,*,#341,.F.);
#424=ORIENTED_EDGE('',*,*,#342,.T.);
#425=ORIENTED_EDGE('',*,*,#327,.T.);
#426=ORIENTED_EDGE('',*,*,#339,.F.);
#427=ORIENTED_EDGE('',*,*,#343,.F.);
#428=ORIENTED_EDGE('',*,*,#344,.F.);
#429=ORIENTED_EDGE('',*,*,#343,.T.);
#430=ORIENTED_EDGE('',*,*,#325,.T.);
#431=ORIENTED_EDGE('',*,*,#345,.T.);
#432=ORIENTED_EDGE('',*,*,#346,.F.);
#433=ORIENTED_EDGE('',*,*,#344,.T.);
#434=ORIENTED_EDGE('',*,*,#346,.T.);
#435=ORIENTED_EDGE('',*,*,#347,.T.);
#436=ORIENTED_EDGE('',*,*,#332,.T.);
#437=ORIENTED_EDGE('',*,*,#303,.T.);
#438=ORIENTED_EDGE('',*,*,#315,.T.);
#439=ORIENTED_EDGE('',*,*,#312,.T.);
#440=ORIENTED_EDGE('',*,*,#348,.F.);
#441=ORIENTED_EDGE('',*,*,#349,.T.);
#442=ORIENTED_EDGE('',*,*,#350,.T.);
#443=ORIENTED_EDGE('',*,*,#334,.T.);
#444=ORIENTED_EDGE('',*,*,#305,.F.);
#445=ORIENTED_EDGE('',*,*,#302,.T.);
#446=ORIENTED_EDGE('',*,*,#311,.T.);
#447=ORIENTED_EDGE('',*,*,#314,.F.);
#448=ORIENTED_EDGE('',*,*,#351,.T.);
#449=ORIENTED_EDGE('',*,*,#351,.F.);
#450=ORIENTED_EDGE('',*,*,#342,.F.);
#451=ORIENTED_EDGE('',*,*,#352,.F.);
#452=ORIENTED_EDGE('',*,*,#335,.F.);
#453=ORIENTED_EDGE('',*,*,#350,.F.);
#454=ORIENTED_EDGE('',*,*,#353,.T.);
#455=ORIENTED_EDGE('',*,*,#328,.F.);
#456=ORIENTED_EDGE('',*,*,#354,.T.);
#457=ORIENTED_EDGE('',*,*,#298,.T.);
#458=ORIENTED_EDGE('',*,*,#355,.T.);
#459=ORIENTED_EDGE('',*,*,#319,.F.);
#460=ORIENTED_EDGE('',*,*,#354,.F.);
#461=ORIENTED_EDGE('',*,*,#318,.F.);
#462=ORIENTED_EDGE('',*,*,#356,.F.);
#463=ORIENTED_EDGE('',*,*,#299,.T.);
#464=ORIENTED_EDGE('',*,*,#320,.T.);
#465=ORIENTED_EDGE('',*,*,#355,.F.);
#466=ORIENTED_EDGE('',*,*,#297,.F.);
#467=ORIENTED_EDGE('',*,*,#357,.T.);
#468=ORIENTED_EDGE('',*,*,#353,.F.);
#469=ORIENTED_EDGE('',*,*,#349,.F.);
#470=ORIENTED_EDGE('',*,*,#358,.T.);
#471=ORIENTED_EDGE('',*,*,#323,.T.);
#472=ORIENTED_EDGE('',*,*,#359,.T.);
#473=ORIENTED_EDGE('',*,*,#292,.T.);
#474=ORIENTED_EDGE('',*,*,#360,.T.);
#475=ORIENTED_EDGE('',*,*,#329,.T.);
#476=ORIENTED_EDGE('',*,*,#358,.F.);
#477=ORIENTED_EDGE('',*,*,#348,.T.);
#478=ORIENTED_EDGE('',*,*,#333,.T.);
#479=ORIENTED_EDGE('',*,*,#347,.F.);
#480=ORIENTED_EDGE('',*,*,#345,.F.);
#481=ORIENTED_EDGE('',*,*,#324,.F.);
#482=ORIENTED_EDGE('',*,*,#296,.T.);
#483=ORIENTED_EDGE('',*,*,#356,.T.);
#484=ORIENTED_EDGE('',*,*,#331,.T.);
#485=ORIENTED_EDGE('',*,*,#361,.F.);
#486=ORIENTED_EDGE('',*,*,#294,.F.);
#487=ORIENTED_EDGE('',*,*,#362,.T.);
#488=ORIENTED_EDGE('',*,*,#321,.T.);
#489=ORIENTED_EDGE('',*,*,#357,.F.);
#490=ORIENTED_EDGE('',*,*,#359,.F.);
#491=ORIENTED_EDGE('',*,*,#322,.F.);
#492=ORIENTED_EDGE('',*,*,#362,.F.);
#493=ORIENTED_EDGE('',*,*,#293,.T.);
#494=ORIENTED_EDGE('',*,*,#360,.F.);
#495=ORIENTED_EDGE('',*,*,#295,.F.);
#496=ORIENTED_EDGE('',*,*,#361,.T.);
#497=ORIENTED_EDGE('',*,*,#330,.T.);
#498=ORIENTED_EDGE('',*,*,#306,.F.);
#499=ORIENTED_EDGE('',*,*,#309,.T.);
#500=ORIENTED_EDGE('',*,*,#363,.T.);
#501=ORIENTED_EDGE('',*,*,#336,.T.);
#502=ORIENTED_EDGE('',*,*,#352,.T.);
#503=ORIENTED_EDGE('',*,*,#341,.T.);
#504=ORIENTED_EDGE('',*,*,#300,.T.);
#505=ORIENTED_EDGE('',*,*,#363,.F.);
#506=ORIENTED_EDGE('',*,*,#340,.F.);
#507=ORIENTED_EDGE('',*,*,#338,.F.);
#508=CYLINDRICAL_SURFACE('',#559,0.0085);
#509=CYLINDRICAL_SURFACE('',#562,0.012);
#510=CYLINDRICAL_SURFACE('',#565,0.00169911113613177);
#511=CYLINDRICAL_SURFACE('',#568,0.00169911113613177);
#512=CYLINDRICAL_SURFACE('',#571,0.00375);
#513=CYLINDRICAL_SURFACE('',#574,0.00169911113613177);
#514=CYLINDRICAL_SURFACE('',#577,0.00169911113613177);
#515=CYLINDRICAL_SURFACE('',#580,0.00375);
#516=ADVANCED_FACE('',(#47),#508,.F.);
#517=ADVANCED_FACE('',(#48),#509,.F.);
#518=ADVANCED_FACE('',(#49),#510,.F.);
#519=ADVANCED_FACE('',(#50),#511,.F.);
#520=ADVANCED_FACE('',(#51),#512,.F.);
#521=ADVANCED_FACE('',(#52),#513,.F.);
#522=ADVANCED_FACE('',(#53),#514,.F.);
#523=ADVANCED_FACE('',(#54),#515,.F.);
#524=ADVANCED_FACE('',(#55,#15,#16),#26,.T.);
#525=ADVANCED_FACE('',(#56),#27,.F.);
#526=ADVANCED_FACE('',(#57),#28,.T.);
#527=ADVANCED_FACE('',(#58),#29,.F.);
#528=ADVANCED_FACE('',(#59),#30,.F.);
#529=ADVANCED_FACE('',(#60),#31,.F.);
#530=ADVANCED_FACE('',(#61,#17),#32,.F.);
#531=ADVANCED_FACE('',(#62,#18),#33,.F.);
#532=ADVANCED_FACE('',(#63,#19,#20,#21,#22,#23),#34,.F.);
#533=ADVANCED_FACE('',(#64),#35,.F.);
#534=ADVANCED_FACE('',(#65),#36,.T.);
#535=ADVANCED_FACE('',(#66),#37,.F.);
#536=ADVANCED_FACE('',(#67),#38,.F.);
#537=ADVANCED_FACE('',(#68),#39,.T.);
#538=ADVANCED_FACE('',(#69),#40,.F.);
#539=ADVANCED_FACE('',(#70),#41,.F.);
#540=ADVANCED_FACE('',(#71),#42,.F.);
#541=ADVANCED_FACE('',(#72),#43,.F.);
#542=ADVANCED_FACE('',(#73,#24),#44,.F.);
#543=ADVANCED_FACE('',(#74,#25),#45,.F.);
#544=ADVANCED_FACE('',(#75),#46,.T.);
#545=CLOSED_SHELL('',(#516,#517,#518,#519,#520,#521,#522,#523,#524,#525,
#526,#527,#528,#529,#530,#531,#532,#533,#534,#535,#536,#537,#538,#539,#540,
#541,#542,#543,#544));
#546=DERIVED_UNIT_ELEMENT(#548,1.);
#547=DERIVED_UNIT_ELEMENT(#906,-3.);
#548=(
MASS_UNIT()
NAMED_UNIT(*)
SI_UNIT(.KILO.,.GRAM.)
);
#549=DERIVED_UNIT((#546,#547));
#550=MEASURE_REPRESENTATION_ITEM('density measure',
POSITIVE_RATIO_MEASURE(7850.),#549);
#551=PROPERTY_DEFINITION_REPRESENTATION(#556,#553);
#552=PROPERTY_DEFINITION_REPRESENTATION(#557,#554);
#553=REPRESENTATION('material name',(#555),#904);
#554=REPRESENTATION('density',(#550),#904);
#555=DESCRIPTIVE_REPRESENTATION_ITEM('Steel','Steel');
#556=PROPERTY_DEFINITION('material property','material name',#913);
#557=PROPERTY_DEFINITION('material property','density of part',#913);
#558=AXIS2_PLACEMENT_3D('placement',#752,#604,#605);
#559=AXIS2_PLACEMENT_3D('',#753,#606,#607);
#560=AXIS2_PLACEMENT_3D('',#756,#608,#609);
#561=AXIS2_PLACEMENT_3D('',#760,#611,#612);
#562=AXIS2_PLACEMENT_3D('',#762,#614,#615);
#563=AXIS2_PLACEMENT_3D('',#765,#616,#617);
#564=AXIS2_PLACEMENT_3D('',#769,#619,#620);
#565=AXIS2_PLACEMENT_3D('',#771,#622,#623);
#566=AXIS2_PLACEMENT_3D('',#773,#624,#625);
#567=AXIS2_PLACEMENT_3D('',#776,#627,#628);
#568=AXIS2_PLACEMENT_3D('',#777,#629,#630);
#569=AXIS2_PLACEMENT_3D('',#779,#631,#632);
#570=AXIS2_PLACEMENT_3D('',#782,#634,#635);
#571=AXIS2_PLACEMENT_3D('',#783,#636,#637);
#572=AXIS2_PLACEMENT_3D('',#785,#638,#639);
#573=AXIS2_PLACEMENT_3D('',#788,#641,#642);
#574=AXIS2_PLACEMENT_3D('',#789,#643,#644);
#575=AXIS2_PLACEMENT_3D('',#791,#645,#646);
#576=AXIS2_PLACEMENT_3D('',#794,#648,#649);
#577=AXIS2_PLACEMENT_3D('',#795,#650,#651);
#578=AXIS2_PLACEMENT_3D('',#797,#652,#653);
#579=AXIS2_PLACEMENT_3D('',#800,#655,#656);
#580=AXIS2_PLACEMENT_3D('',#801,#657,#658);
#581=AXIS2_PLACEMENT_3D('',#803,#659,#660);
#582=AXIS2_PLACEMENT_3D('',#806,#662,#663);
#583=AXIS2_PLACEMENT_3D('',#807,#664,#665);
#584=AXIS2_PLACEMENT_3D('',#836,#680,#681);
#585=AXIS2_PLACEMENT_3D('',#849,#688,#689);
#586=AXIS2_PLACEMENT_3D('',#852,#692,#693);
#587=AXIS2_PLACEMENT_3D('',#858,#697,#698);
#588=AXIS2_PLACEMENT_3D('',#862,#701,#702);
#589=AXIS2_PLACEMENT_3D('',#866,#705,#706);
#590=AXIS2_PLACEMENT_3D('',#868,#708,#709);
#591=AXIS2_PLACEMENT_3D('',#869,#710,#711);
#592=AXIS2_PLACEMENT_3D('',#878,#716,#717);
#593=AXIS2_PLACEMENT_3D('',#881,#720,#721);
#594=AXIS2_PLACEMENT_3D('',#884,#724,#725);
#595=AXIS2_PLACEMENT_3D('',#886,#727,#728);
#596=AXIS2_PLACEMENT_3D('',#888,#730,#731);
#597=AXIS2_PLACEMENT_3D('',#892,#735,#736);
#598=AXIS2_PLACEMENT_3D('',#893,#737,#738);
#599=AXIS2_PLACEMENT_3D('',#896,#741,#742);
#600=AXIS2_PLACEMENT_3D('',#897,#743,#744);
#601=AXIS2_PLACEMENT_3D('',#898,#745,#746);
#602=AXIS2_PLACEMENT_3D('',#899,#747,#748);
#603=AXIS2_PLACEMENT_3D('',#901,#750,#751);
#604=DIRECTION('axis',(0.,0.,1.));
#605=DIRECTION('refdir',(1.,0.,0.));
#606=DIRECTION('center_axis',(7.32114878408351E-15,1.,9.3036061422388E-29));
#607=DIRECTION('ref_axis',(0.00270045373109263,-1.97704235497694E-17,-0.999996353768176));
#608=DIRECTION('center_axis',(7.31620961814937E-15,1.,-9.23077983131963E-17));
#609=DIRECTION('ref_axis',(-1.,7.31620961814937E-15,-9.73541646548215E-15));
#610=DIRECTION('',(-7.32114878408351E-15,-1.,-9.3036061422388E-29));
#611=DIRECTION('center_axis',(7.31620961814937E-15,1.,-9.23077983131963E-17));
#612=DIRECTION('ref_axis',(-1.,7.31620961814937E-15,-9.73541646548215E-15));
#613=DIRECTION('',(-7.32114878408351E-15,-1.,-9.3036061422388E-29));
#614=DIRECTION('center_axis',(7.3211487840835E-15,1.,9.54026441380509E-29));
#615=DIRECTION('ref_axis',(-0.0132840937810034,9.72548270325395E-17,-0.999911762533284));
#616=DIRECTION('center_axis',(-5.47611466001053E-14,-1.,2.57628933000538E-14));
#617=DIRECTION('ref_axis',(1.,-5.4761146600105E-14,9.7577382749169E-15));
#618=DIRECTION('',(7.3211487840835E-15,1.,9.54026441380509E-29));
#619=DIRECTION('center_axis',(-7.31620961814939E-15,-1.,-9.53557878131785E-29));
#620=DIRECTION('ref_axis',(1.,-7.31620961814939E-15,9.75773827491567E-15));
#621=DIRECTION('',(7.3211487840835E-15,1.,9.54026441380509E-29));
#622=DIRECTION('center_axis',(9.74342680623887E-15,-9.23077983132636E-17,
-1.));
#623=DIRECTION('ref_axis',(0.999084846697283,-0.0427722936007131,9.73845829326846E-15));
#624=DIRECTION('center_axis',(-9.74342680623887E-15,-2.91208789803739E-29,
1.));
#625=DIRECTION('ref_axis',(0.999084846697283,-0.0427722936007131,9.73451007701736E-15));
#626=DIRECTION('',(9.74342680623887E-15,-9.23077983132636E-17,-1.));
#627=DIRECTION('center_axis',(-9.74342680623887E-15,-3.57659117678418E-29,
1.));
#628=DIRECTION('ref_axis',(0.999084846697283,-0.0427722936007131,9.73451007701736E-15));
#629=DIRECTION('center_axis',(9.74342680623887E-15,-9.23077983132637E-17,
-1.));
#630=DIRECTION('ref_axis',(-0.999084846697284,-0.0427722936006984,-9.73056186076628E-15));
#631=DIRECTION('center_axis',(-9.74342680623887E-15,-2.91208789803739E-29,
1.));
#632=DIRECTION('ref_axis',(-0.999084846697284,-0.0427722936006984,-9.73451007701737E-15));
#633=DIRECTION('',(9.74342680623887E-15,-9.23077983132637E-17,-1.));
#634=DIRECTION('center_axis',(9.74342680623887E-15,3.58310591481111E-29,
-1.));
#635=DIRECTION('ref_axis',(-0.999084846697284,-0.0427722936006984,-9.73451007701737E-15));
#636=DIRECTION('center_axis',(-9.74342680623886E-15,-2.90722976965142E-29,
1.));
#637=DIRECTION('ref_axis',(1.,2.78791084448179E-58,9.74342680623886E-15));
#638=DIRECTION('center_axis',(-9.74342680623887E-15,-2.90722976965142E-29,
1.));
#639=DIRECTION('ref_axis',(1.,0.,9.74342680623887E-15));
#640=DIRECTION('',(-9.74342680623886E-15,-2.90722976965142E-29,1.));
#641=DIRECTION('center_axis',(-1.05483384990921E-14,-1.03779754057662E-16,
1.));
#642=DIRECTION('ref_axis',(1.,-8.35335375224458E-32,1.05483384990921E-14));
#643=DIRECTION('center_axis',(9.74342680623886E-15,-9.23077983132637E-17,
-1.));
#644=DIRECTION('ref_axis',(0.999084846697284,0.0427722936006986,9.73056186076627E-15));
#645=DIRECTION('center_axis',(9.74342680623886E-15,2.90557316001046E-29,
-1.));
#646=DIRECTION('ref_axis',(0.999084846697284,0.0427722936006986,9.73451007701736E-15));
#647=DIRECTION('',(9.74342680623886E-15,-9.23077983132637E-17,-1.));
#648=DIRECTION('center_axis',(-9.74342680623887E-15,-3.57659117678418E-29,
1.));
#649=DIRECTION('ref_axis',(0.999084846697284,0.0427722936006986,9.73451007701737E-15));
#650=DIRECTION('center_axis',(9.74342680623887E-15,-9.23077983132637E-17,
-1.));
#651=DIRECTION('ref_axis',(-0.999084846697283,0.0427722936007129,-9.73845829326845E-15));
#652=DIRECTION('center_axis',(9.74342680623886E-15,2.90557316001046E-29,
-1.));
#653=DIRECTION('ref_axis',(-0.999084846697283,0.0427722936007129,-9.73451007701735E-15));
#654=DIRECTION('',(9.74342680623887E-15,-9.23077983132637E-17,-1.));
#655=DIRECTION('center_axis',(9.74342680623886E-15,3.5831059148111E-29,
-1.));
#656=DIRECTION('ref_axis',(-0.999084846697283,0.0427722936007129,-9.73451007701735E-15));
#657=DIRECTION('center_axis',(-9.74342680623887E-15,-2.90722976965142E-29,
1.));
#658=DIRECTION('ref_axis',(1.,0.,9.74342680623887E-15));
#659=DIRECTION('center_axis',(-9.74342680623886E-15,-2.90722976965142E-29,
1.));
#660=DIRECTION('ref_axis',(1.,3.98272977783113E-59,9.74342680623886E-15));
#661=DIRECTION('',(-9.74342680623887E-15,-2.90722976965142E-29,1.));
#662=DIRECTION('center_axis',(1.05483384990921E-14,1.03779754057662E-16,
-1.));
#663=DIRECTION('ref_axis',(1.,-8.35335375224456E-32,1.05483384990921E-14));
#664=DIRECTION('center_axis',(-1.05483384990921E-14,-1.03779754057662E-16,
1.));
#665=DIRECTION('ref_axis',(5.61402702404842E-14,1.,1.03779754058254E-16));
#666=DIRECTION('',(7.3211487840835E-15,1.,9.54026441380509E-29));
#667=DIRECTION('',(-1.,7.31620961814939E-15,-9.74342680623887E-15));
#668=DIRECTION('',(-7.32114878408352E-15,-1.,-9.34304918749986E-29));
#669=DIRECTION('',(-1.,7.31127045221524E-15,-9.74342680623887E-15));
#670=DIRECTION('',(-7.32114878408351E-15,-1.,-9.3036061422388E-29));
#671=DIRECTION('',(-1.,7.31127045221524E-15,-9.75036570014277E-15));
#672=DIRECTION('',(7.3211487840835E-15,1.,9.54026441380509E-29));
#673=DIRECTION('',(-1.,7.31127045221523E-15,-9.74342680623887E-15));
#674=DIRECTION('',(-1.,7.31127045221523E-15,-9.74342680623887E-15));
#675=DIRECTION('',(-1.,7.31127045221523E-15,-9.74342680623887E-15));
#676=DIRECTION('',(-7.32114878408351E-15,-1.,-9.3036061422388E-29));
#677=DIRECTION('',(-1.,7.17153046333765E-15,-9.74342680623887E-15));
#678=DIRECTION('',(-7.32114878408351E-15,-1.,-9.3036061422388E-29));
#679=DIRECTION('',(1.,-7.17153046333765E-15,9.74342680623887E-15));
#680=DIRECTION('center_axis',(-7.31620961814937E-15,-1.,1.84615596626485E-16));
#681=DIRECTION('ref_axis',(1.,-7.31620961814937E-15,9.75036570014277E-15));
#682=DIRECTION('',(1.,-7.31127045221523E-15,9.75036570014277E-15));
#683=DIRECTION('',(-9.74342680623887E-15,9.23077983132637E-17,1.));
#684=DIRECTION('',(1.,-7.31127045221523E-15,9.75036570014277E-15));
#685=DIRECTION('',(-9.74342680623887E-15,9.23077983132637E-17,1.));
#686=DIRECTION('',(1.,-7.31127045221523E-15,9.75036570014277E-15));
#687=DIRECTION('',(1.,-7.31127045221523E-15,9.75036570014277E-15));
#688=DIRECTION('center_axis',(-1.1535365283279E-14,0.772841272038647,0.634599376168687));
#689=DIRECTION('ref_axis',(2.80139142534809E-15,0.634599376168687,-0.772841272038647));
#690=DIRECTION('',(2.80310096979294E-15,0.634599376168687,-0.772841272038646));
#691=DIRECTION('',(2.80139142534809E-15,0.634599376168687,-0.772841272038646));
#692=DIRECTION('center_axis',(-7.31620961814939E-15,-1.,-9.85112314340626E-29));
#693=DIRECTION('ref_axis',(1.,-7.31620961814939E-15,9.75036570014277E-15));
#694=DIRECTION('',(9.4866877317943E-15,2.91046354063293E-29,-1.));
#695=DIRECTION('',(-1.,7.31127045221523E-15,-9.74342680623887E-15));
#696=DIRECTION('',(9.70179344281542E-15,9.23077983133222E-17,-1.));
#697=DIRECTION('center_axis',(-1.,-7.13616025219132E-15,-9.4866877317943E-15));
#698=DIRECTION('ref_axis',(-7.13616025219132E-15,1.,-3.10997099106526E-29));
#699=DIRECTION('',(-9.4866877317943E-15,-2.91046354063293E-29,1.));
#700=DIRECTION('',(7.13616025219132E-15,-1.,4.0458357398303E-29));
#701=DIRECTION('center_axis',(-7.31620961814939E-15,-1.,-9.85112314340626E-29));
#702=DIRECTION('ref_axis',(1.,-7.31620961814939E-15,9.75036570014277E-15));
#703=DIRECTION('',(-9.70179344281542E-15,-9.23077983133222E-17,1.));
#704=DIRECTION('',(-1.,7.31127045221523E-15,-9.74342680623887E-15));
#705=DIRECTION('center_axis',(9.74342680623887E-15,2.90722976965142E-29,
-1.));
#706=DIRECTION('ref_axis',(7.12114051076603E-15,1.,9.84566090401055E-29));
#707=DIRECTION('',(-7.3211487840835E-15,-1.,9.2307798313192E-17));
#708=DIRECTION('center_axis',(9.74342680623887E-15,2.90722976965142E-29,
-1.));
#709=DIRECTION('ref_axis',(7.12114051076603E-15,1.,9.84566090401055E-29));
#710=DIRECTION('center_axis',(-9.68791565500761E-15,-9.2307798313332E-17,
1.));
#711=DIRECTION('ref_axis',(-1.,1.04124024380433E-14,-9.68791565500761E-15));
#712=DIRECTION('',(7.3211487840835E-15,1.,9.54026441380509E-29));
#713=DIRECTION('',(-1.,6.71038994757104E-15,-9.75036570014277E-15));
#714=DIRECTION('',(7.3211487840835E-15,1.,9.54026441380509E-29));
#715=DIRECTION('',(-1.,1.04124024380433E-14,-9.6809767611037E-15));
#716=DIRECTION('center_axis',(1.,-7.31620961814935E-15,9.70873233671933E-15));
#717=DIRECTION('ref_axis',(-9.70873233671933E-15,-7.41580459142713E-17,
1.));
#718=DIRECTION('',(7.3211487840835E-15,1.,-9.2307798313192E-17));
#719=DIRECTION('',(-9.74342680623887E-15,9.23077983132637E-17,1.));
#720=DIRECTION('center_axis',(-7.31620961814939E-15,-1.,-9.53557878131785E-29));
#721=DIRECTION('ref_axis',(1.,-7.31620961814939E-15,9.75036570014277E-15));
#722=DIRECTION('',(-9.81281574527793E-15,-9.57419854502847E-16,1.));
#723=DIRECTION('',(-9.52138220131384E-15,-2.56953597738498E-29,1.));
#724=DIRECTION('center_axis',(-1.,7.31620961814938E-15,-9.81975463918184E-15));
#725=DIRECTION('ref_axis',(-9.81975463918185E-15,-9.57419854502851E-16,
1.));
#726=DIRECTION('',(-9.81281574527794E-15,-9.23077983133218E-17,1.));
#727=DIRECTION('center_axis',(1.,-7.31620961814937E-15,9.52138220131383E-15));
#728=DIRECTION('ref_axis',(9.52138220131384E-15,9.5741985450289E-16,-1.));
#729=DIRECTION('',(-9.52138220131393E-15,2.56705855017411E-14,1.));
#730=DIRECTION('center_axis',(-5.47611466001053E-14,-1.,2.57628933000539E-14));
#731=DIRECTION('ref_axis',(0.998571536604337,-5.60594629597966E-14,-0.0534311359008442));
#732=DIRECTION('',(-9.7850601696623E-15,-1.21527637520835E-15,1.));
#733=DIRECTION('',(9.74342680623887E-15,-1.26708841850091E-16,-1.));
#734=DIRECTION('',(-9.74342680623887E-15,1.14551383507799E-16,1.));
#735=DIRECTION('center_axis',(-1.,7.31620961814935E-15,-9.70873233671933E-15));
#736=DIRECTION('ref_axis',(9.70873233671931E-15,-2.36321412427795E-15,-1.));
#737=DIRECTION('center_axis',(-5.47611466001053E-14,-1.,2.57628933000539E-14));
#738=DIRECTION('ref_axis',(0.998571536604337,-5.60594629597966E-14,-0.0534311359008442));
#739=DIRECTION('',(-9.74342680623887E-15,1.14551383507799E-16,1.));
#740=DIRECTION('',(-9.74342680623887E-15,1.26708841850091E-16,1.));
#741=DIRECTION('center_axis',(1.,-7.31620961814939E-15,9.75036570014277E-15));
#742=DIRECTION('ref_axis',(-9.75036570014277E-15,1.26708841850091E-16,1.));
#743=DIRECTION('center_axis',(-1.,7.31620961814939E-15,-9.75036570014277E-15));
#744=DIRECTION('ref_axis',(9.75036570014277E-15,-1.14551383507799E-16,-1.));
#745=DIRECTION('center_axis',(9.74342680623887E-15,2.90722976965142E-29,
-1.));
#746=DIRECTION('ref_axis',(7.12114051076603E-15,1.,9.84566090401055E-29));
#747=DIRECTION('center_axis',(9.74342680623887E-15,2.90722976965142E-29,
-1.));
#748=DIRECTION('ref_axis',(7.12114051076603E-15,1.,9.84566090401055E-29));
#749=DIRECTION('',(-7.13616025219132E-15,1.,-4.0458357398303E-29));
#750=DIRECTION('center_axis',(-1.,-7.13616025219132E-15,-9.4866877317943E-15));
#751=DIRECTION('ref_axis',(-7.13616025219132E-15,1.,-3.10997099106526E-29));
#752=CARTESIAN_POINT('',(0.,0.,0.));
#753=CARTESIAN_POINT('Origin',(-0.00359023088710196,0.264478041174096,0.048974998790138));
#754=CARTESIAN_POINT('',(0.00490964514124198,0.260478041174096,0.0490209063361763));
#755=CARTESIAN_POINT('',(-0.012090230887102,0.260478041174096,0.0489749987901379));
#756=CARTESIAN_POINT('Origin',(-0.00359023088710199,0.260478041174096,0.048974998790138));
#757=CARTESIAN_POINT('',(0.00490964514124202,0.264478041174096,0.0490209063361763));
#758=CARTESIAN_POINT('',(0.00490964514124202,0.264478041174096,0.0490209063361763));
#759=CARTESIAN_POINT('',(-0.012090230887102,0.264478041174096,0.0489749987901379));
#760=CARTESIAN_POINT('Origin',(-0.00359023088710196,0.264478041174096,0.048974998790138));
#761=CARTESIAN_POINT('',(-0.012090230887102,0.264478041174096,0.0489749987901379));
#762=CARTESIAN_POINT('Origin',(-0.00359023088710264,0.266978041174096,0.0489749987901383));
#763=CARTESIAN_POINT('',(0.00840976911289735,0.264478041174096,0.0489749987901384));
#764=CARTESIAN_POINT('',(-0.0155859956755607,0.264478041174096,0.0492937889091675));
#765=CARTESIAN_POINT('Origin',(-0.00359023088710265,0.264478041174096,0.0489749987901383));
#766=CARTESIAN_POINT('',(0.00840976911289735,0.266978041174096,0.0489749987901384));
#767=CARTESIAN_POINT('',(0.00840976911289735,0.266978041174096,0.0489749987901384));
#768=CARTESIAN_POINT('',(-0.0155859956755607,0.266978041174096,0.0492937889091677));
#769=CARTESIAN_POINT('Origin',(-0.00359023088710264,0.266978041174096,0.0489749987901383));
#770=CARTESIAN_POINT('',(-0.0155859956755607,0.266978041174096,0.0492937889091677));
#771=CARTESIAN_POINT('Origin',(-0.0202657926070429,0.284378040509504,0.0261999987675192));
#772=CARTESIAN_POINT('',(-0.0219633487960068,0.284450715389879,0.0321999987675192));
#773=CARTESIAN_POINT('Origin',(-0.0202657926070429,0.284378040509504,0.0321999987675192));
#774=CARTESIAN_POINT('',(-0.0219633487960067,0.284450715389879,0.0261999987675192));
#775=CARTESIAN_POINT('',(-0.0219633487960068,0.284450715389879,0.0261999987675192));
#776=CARTESIAN_POINT('Origin',(-0.0202657926070429,0.284378040509504,0.0261999987675192));
#777=CARTESIAN_POINT('Origin',(0.0130819688924248,0.284378040509504,0.0261999987675195));
#778=CARTESIAN_POINT('',(0.0147795250813886,0.284450715389879,0.0321999987675195));
#779=CARTESIAN_POINT('Origin',(0.0130819688924247,0.284378040509504,0.0321999987675195));
#780=CARTESIAN_POINT('',(0.0147795250813886,0.284450715389879,0.0261999987675195));
#781=CARTESIAN_POINT('',(0.0147795250813887,0.284450715389879,0.0261999987675195));
#782=CARTESIAN_POINT('Origin',(0.0130819688924248,0.284378040509504,0.0261999987675195));
#783=CARTESIAN_POINT('Origin',(-0.0202657926070431,0.265478041174096,0.0321999987675192));
#784=CARTESIAN_POINT('',(-0.0240157926070432,0.265478041174096,0.0441999987675191));
#785=CARTESIAN_POINT('Origin',(-0.0202657926070432,0.265478041174096,0.0441999987675192));
#786=CARTESIAN_POINT('',(-0.0240157926070433,0.265478041174096,0.0539749987901382));
#787=CARTESIAN_POINT('',(-0.0240157926070431,0.265478041174096,0.0321999987675192));
#788=CARTESIAN_POINT('Origin',(-0.0202657926070433,0.265478041174096,0.0539749987901382));
#789=CARTESIAN_POINT('Origin',(-0.020265792607043,0.265478041174096,0.0261999987675192));
#790=CARTESIAN_POINT('',(-0.0219633487960071,0.265405366293721,0.0441999987675192));
#791=CARTESIAN_POINT('Origin',(-0.0202657926070432,0.265478041174096,0.0441999987675192));
#792=CARTESIAN_POINT('',(-0.0219633487960069,0.265405366293721,0.0261999987675192));
#793=CARTESIAN_POINT('',(-0.0219633487960069,0.265405366293721,0.0261999987675192));
#794=CARTESIAN_POINT('Origin',(-0.020265792607043,0.265478041174096,0.0261999987675192));
#795=CARTESIAN_POINT('Origin',(0.0130819688924246,0.265478041174096,0.0261999987675195));
#796=CARTESIAN_POINT('',(0.0147795250813883,0.265405366293721,0.0441999987675195));
#797=CARTESIAN_POINT('Origin',(0.0130819688924244,0.265478041174096,0.0441999987675195));
#798=CARTESIAN_POINT('',(0.0147795250813885,0.265405366293721,0.0261999987675195));
#799=CARTESIAN_POINT('',(0.0147795250813885,0.265405366293721,0.0261999987675195));
#800=CARTESIAN_POINT('Origin',(0.0130819688924246,0.265478041174096,0.0261999987675195));
#801=CARTESIAN_POINT('Origin',(0.0130819688924246,0.265478041174096,0.0321999987675195));
#802=CARTESIAN_POINT('',(0.00933196889242444,0.265478041174096,0.0441999987675195));
#803=CARTESIAN_POINT('Origin',(0.0130819688924244,0.265478041174096,0.0441999987675195));
#804=CARTESIAN_POINT('',(0.00933196889242434,0.265478041174096,0.0539749987901385));
#805=CARTESIAN_POINT('',(0.0093319688924246,0.265478041174096,0.0321999987675195));
#806=CARTESIAN_POINT('Origin',(0.0130819688924243,0.265478041174096,0.0539749987901385));
#807=CARTESIAN_POINT('Origin',(-0.0252659956755607,0.270978041174096,0.0539749987901381));
#808=CARTESIAN_POINT('',(-0.0155859956755607,0.264478041174096,0.0539749987901382));
#809=CARTESIAN_POINT('',(-0.0155859956755607,0.266978041174096,0.0539749987901382));
#810=CARTESIAN_POINT('',(-0.0155859956755607,0.266978041174096,0.0539749987901382));
#811=CARTESIAN_POINT('',(0.00840976911289731,0.266978041174096,0.0539749987901385));
#812=CARTESIAN_POINT('',(0.00482702933980445,0.266978041174096,0.0539749987901384));
#813=CARTESIAN_POINT('',(0.00840976911289729,0.264478041174096,0.0539749987901385));
#814=CARTESIAN_POINT('',(0.0084097691128973,0.265728041174096,0.0539749987901385));
#815=CARTESIAN_POINT('',(0.00490964514124197,0.264478041174096,0.0539749987901385));
#816=CARTESIAN_POINT('',(0.000955286699032966,0.264478041174096,0.0539749987901384));
#817=CARTESIAN_POINT('',(0.00490964514124194,0.260478041174096,0.0539749987901385));
#818=CARTESIAN_POINT('',(0.00490964514124197,0.264478041174096,0.0539749987901385));
#819=CARTESIAN_POINT('',(0.018082171960941,0.260478041174096,0.0539749987901386));
#820=CARTESIAN_POINT('',(0.00840976911289728,0.260478041174096,0.0539749987901385));
#821=CARTESIAN_POINT('',(0.0180821719609406,0.271498041174096,0.0539749987901385));
#822=CARTESIAN_POINT('',(0.0180821719609406,0.266978041174096,0.0539749987901385));
#823=CARTESIAN_POINT('',(0.00897145008302519,0.271498041174096,0.0539749987901385));
#824=CARTESIAN_POINT('',(0.000955286699033029,0.271498041174096,0.0539749987901384));
#825=CARTESIAN_POINT('',(-0.0155859956755608,0.271498041174096,0.0539749987901382));
#826=CARTESIAN_POINT('',(0.000955286699033029,0.271498041174096,0.0539749987901384));
#827=CARTESIAN_POINT('',(-0.0252659956755607,0.271498041174096,0.0539749987901381));
#828=CARTESIAN_POINT('',(0.000955286699033029,0.271498041174096,0.0539749987901384));
#829=CARTESIAN_POINT('',(-0.0252659956755608,0.260478041174096,0.0539749987901381));
#830=CARTESIAN_POINT('',(-0.0252659956755607,0.264478041174096,0.0539749987901381));
#831=CARTESIAN_POINT('',(-0.012090230887102,0.260478041174097,0.0539749987901383));
#832=CARTESIAN_POINT('',(-0.0252659956755608,0.260478041174096,0.0539749987901381));
#833=CARTESIAN_POINT('',(-0.012090230887102,0.264478041174096,0.0539749987901383));
#834=CARTESIAN_POINT('',(-0.012090230887102,0.264478041174096,0.0539749987901383));
#835=CARTESIAN_POINT('',(-0.0252659956755607,0.264478041174096,0.0539749987901381));
#836=CARTESIAN_POINT('Origin',(-0.00359191185730903,0.289378040509504,0.0261999987675193));
#837=CARTESIAN_POINT('',(0.0180821719609416,0.289378040509504,0.0321999987675196));
#838=CARTESIAN_POINT('',(0.00897145008302527,0.289378040509504,0.0321999987675195));
#839=CARTESIAN_POINT('',(-0.00359107137222498,0.289378040509504,0.0321999987675193));
#840=CARTESIAN_POINT('',(0.0180821719609416,0.289378040509504,0.0261999987675196));
#841=CARTESIAN_POINT('',(0.0180821719609416,0.289378040509504,0.0261999987675196));
#842=CARTESIAN_POINT('',(-0.0252659956755597,0.289378040509504,0.0261999987675191));
#843=CARTESIAN_POINT('',(-0.0135902306636234,0.289378040509504,0.0261999987675193));
#844=CARTESIAN_POINT('',(-0.0252659956755597,0.289378040509504,0.0321999987675191));
#845=CARTESIAN_POINT('',(-0.0252659956755597,0.289378040509504,0.0261999987675191));
#846=CARTESIAN_POINT('',(-0.0155859956755607,0.289378040509504,0.0321999987675192));
#847=CARTESIAN_POINT('',(-0.00359107137222498,0.289378040509504,0.0321999987675193));
#848=CARTESIAN_POINT('',(-0.00359107137222498,0.289378040509504,0.0321999987675193));
#849=CARTESIAN_POINT('Origin',(-0.00358854991697477,0.2804380408418,0.0430874987788289));
#850=CARTESIAN_POINT('',(-0.0155859956755607,0.28507309044319,0.037442744364591));
#851=CARTESIAN_POINT('',(0.00897145008302519,0.271498041174096,0.0539749987901385));
#852=CARTESIAN_POINT('Origin',(-0.00359191185730961,0.271498041174096,0.0139499987675197));
#853=CARTESIAN_POINT('',(-0.0155859956755606,0.271498041174096,0.0321999987675192));
#854=CARTESIAN_POINT('',(-0.0155859956755604,0.271498041174096,0.0168058390512791));
#855=CARTESIAN_POINT('',(-0.0252659956755605,0.271498041174096,0.0321999987675191));
#856=CARTESIAN_POINT('',(-0.00359107137222535,0.271498041174096,0.0321999987675193));
#857=CARTESIAN_POINT('',(-0.0252659956755604,0.271498041174096,0.0257687487731742));
#858=CARTESIAN_POINT('Origin',(0.00897145008302549,0.2749280408418,0.0196616793350388));
#859=CARTESIAN_POINT('',(0.0089714500830254,0.271498041174096,0.0321999987675195));
#860=CARTESIAN_POINT('',(0.00897145008302554,0.271498041174096,0.0168058390512793));
#861=CARTESIAN_POINT('',(0.00897145008302537,0.2749280408418,0.0321999987675195));
#862=CARTESIAN_POINT('Origin',(-0.00359191185730961,0.271498041174096,0.0139499987675197));
#863=CARTESIAN_POINT('',(0.0180821719609408,0.271498041174096,0.0321999987675196));
#864=CARTESIAN_POINT('',(0.0180821719609409,0.271498041174096,0.0257687487731746));
#865=CARTESIAN_POINT('',(-0.00359107137222535,0.271498041174096,0.0321999987675193));
#866=CARTESIAN_POINT('Origin',(-0.00359023088714097,0.2749280408418,0.0321999987675193));
#867=CARTESIAN_POINT('',(0.0180821719609408,0.275485326581799,0.0321999987675196));
#868=CARTESIAN_POINT('Origin',(-0.00359023088714108,0.2749280408418,0.0441999987675193));
#869=CARTESIAN_POINT('Origin',(-0.00359191185730979,0.276042612321798,0.0261999987675197));
#870=CARTESIAN_POINT('',(0.0180821719609414,0.260478041174096,0.0261999987675196));
#871=CARTESIAN_POINT('',(0.0180821719609409,0.276042612321798,0.0261999987675199));
#872=CARTESIAN_POINT('',(-0.0252659956755599,0.260478041174096,0.0261999987675191));
#873=CARTESIAN_POINT('',(-0.0155902306636236,0.260478041174096,0.0261999987675192));
#874=CARTESIAN_POINT('',(-0.0252659956755604,0.276042612321799,0.0261999987675195));
#875=CARTESIAN_POINT('',(-0.0110895466091414,0.280042612321799,0.0261999987675196));
#876=CARTESIAN_POINT('',(-0.0140873293362502,0.280042612321799,0.0261999987675193));
#877=CARTESIAN_POINT('',(0.0180821719609409,0.280042612321798,0.0261999987675199));
#878=CARTESIAN_POINT('Origin',(-0.0252659956755605,0.266978041174096,0.0375874987788288));
#879=CARTESIAN_POINT('',(-0.0252659956755605,0.275485326581799,0.0321999987675191));
#880=CARTESIAN_POINT('',(-0.0252659956755599,0.260478041174096,0.0261999987675191));
#881=CARTESIAN_POINT('Origin',(-0.0035919118573099,0.266978041174096,0.037587498778829));
#882=CARTESIAN_POINT('',(-0.0155859956755606,0.266978041174096,0.0489749987901382));
#883=CARTESIAN_POINT('',(0.0084097691128974,0.266978041174096,0.0445312487844838));
#884=CARTESIAN_POINT('Origin',(-0.0155859956755607,0.266978041174096,0.0514749987901382));
#885=CARTESIAN_POINT('',(-0.0155859956755606,0.264478041174096,0.0445312487844836));
#886=CARTESIAN_POINT('Origin',(0.00840976911289734,0.266978041174096,0.0514749987901384));
#887=CARTESIAN_POINT('',(0.00840976911289733,0.264478041174095,0.0502249987901383));
#888=CARTESIAN_POINT('Origin',(-0.00359023088710197,0.260478041174096,0.0489749987901379));
#889=CARTESIAN_POINT('',(0.0180821719609412,0.260478041174096,0.0539749987901385));
#890=CARTESIAN_POINT('',(0.00490964514124198,0.260478041174096,0.0490209063361763));
#891=CARTESIAN_POINT('',(-0.012090230887102,0.260478041174096,0.0489749987901379));
#892=CARTESIAN_POINT('Origin',(0.0180821719609408,0.266978041174096,0.0375874987788292));
#893=CARTESIAN_POINT('Origin',(-0.00359023088710195,0.264478041174096,0.0489749987901379));
#894=CARTESIAN_POINT('',(-0.012090230887102,0.264478041174096,0.0489749987901379));
#895=CARTESIAN_POINT('',(0.00490964514124202,0.264478041174096,0.0490209063361763));
#896=CARTESIAN_POINT('Origin',(0.00490964514124199,0.264478041174096,0.0514979525631574));
#897=CARTESIAN_POINT('Origin',(-0.012090230887102,0.264478041174096,0.0514749987901381));
#898=CARTESIAN_POINT('Origin',(-0.00359023088714108,0.2749280408418,0.0441999987675193));
#899=CARTESIAN_POINT('Origin',(-0.00359023088714097,0.2749280408418,0.0321999987675193));
#900=CARTESIAN_POINT('',(-0.0155859956755606,0.2749280408418,0.0321999987675192));
#901=CARTESIAN_POINT('Origin',(-0.0155859956755605,0.2749280408418,0.0196616793350386));
#902=UNCERTAINTY_MEASURE_WITH_UNIT(LENGTH_MEASURE(1.E-5),#906,
'DISTANCE_ACCURACY_VALUE',
'Maximum model space distance between geometric entities at asserted c
onnectivities');
#903=UNCERTAINTY_MEASURE_WITH_UNIT(LENGTH_MEASURE(1.E-5),#906,
'DISTANCE_ACCURACY_VALUE',
'Maximum model space distance between geometric entities at asserted c
onnectivities');
#904=(
GEOMETRIC_REPRESENTATION_CONTEXT(3)
GLOBAL_UNCERTAINTY_ASSIGNED_CONTEXT((#902))
GLOBAL_UNIT_ASSIGNED_CONTEXT((#906,#907,#908))
REPRESENTATION_CONTEXT('','3D')
);
#905=(
GEOMETRIC_REPRESENTATION_CONTEXT(3)
GLOBAL_UNCERTAINTY_ASSIGNED_CONTEXT((#903))
GLOBAL_UNIT_ASSIGNED_CONTEXT((#906,#907,#908))
REPRESENTATION_CONTEXT('','3D')
);
#906=(
LENGTH_UNIT()
NAMED_UNIT(*)
SI_UNIT($,.METRE.)
);
#907=(
NAMED_UNIT(*)
PLANE_ANGLE_UNIT()
SI_UNIT($,.RADIAN.)
);
#908=(
NAMED_UNIT(*)
SI_UNIT($,.STERADIAN.)
SOLID_ANGLE_UNIT()
);
#909=SHAPE_DEFINITION_REPRESENTATION(#910,#911);
#910=PRODUCT_DEFINITION_SHAPE('',$,#913);
#911=SHAPE_REPRESENTATION('',(#558),#904);
#912=PRODUCT_DEFINITION_CONTEXT('part definition',#917,'design');
#913=PRODUCT_DEFINITION('embolo_holder','embolo_holder v2',#914,#912);
#914=PRODUCT_DEFINITION_FORMATION('',$,#919);
#915=PRODUCT_RELATED_PRODUCT_CATEGORY('embolo_holder v2',
'embolo_holder v2',(#919));
#916=APPLICATION_PROTOCOL_DEFINITION('international standard',
'automotive_design',2009,#917);
#917=APPLICATION_CONTEXT(
'Core Data for Automotive Mechanical Design Process');
#918=PRODUCT_CONTEXT('part definition',#917,'mechanical');
#919=PRODUCT('embolo_holder','embolo_holder v2',$,(#918));
#920=PRESENTATION_STYLE_ASSIGNMENT((#922));
#921=PRESENTATION_STYLE_ASSIGNMENT((#923));
#922=SURFACE_STYLE_USAGE(.BOTH.,#924);
#923=SURFACE_STYLE_USAGE(.BOTH.,#925);
#924=SURFACE_SIDE_STYLE('',(#926));
#925=SURFACE_SIDE_STYLE('',(#927));
#926=SURFACE_STYLE_FILL_AREA(#928);
#927=SURFACE_STYLE_FILL_AREA(#929);
#928=FILL_AREA_STYLE('Steel - Satin',(#930));
#929=FILL_AREA_STYLE('ABS (White)',(#931));
#930=FILL_AREA_STYLE_COLOUR('Steel - Satin',#932);
#931=FILL_AREA_STYLE_COLOUR('ABS (White)',#933);
#932=COLOUR_RGB('Steel - Satin',0.627450980392157,0.627450980392157,0.627450980392157);
#933=COLOUR_RGB('ABS (White)',0.964705882352941,0.964705882352941,0.952941176470588);
ENDSEC;
END-ISO-10303-21;
