# Supplementary material for: Open-source perfusion system for medium-scale fabrication of demineralized bone matrix chip grafts
Source: HardwareX. 2022 Nov 23;13:e00378. doi: 10.1016/j.ohx.2022.e00378 (PMC9722481; doi:10.1016/j.ohx.2022.e00378)
Supplement: Supplementary data 2 [file mmc2.zip › plunger_stand .step]

ISO-10303-21;
HEADER;
/* Generated by software containing ST-Developer
 * from STEP Tools, Inc. (www.steptools.com) 
 */

FILE_DESCRIPTION(
/* description */ (''),
/* implementation_level */ '2;1');

FILE_NAME(
/* name */ 
'C:/Users/mechi/Desktop/Biorreactor/Modelos One Drive/Github/Syringe p
ump/Syringe pump & holder/plunger_stand .step',
/* time_stamp */ '2022-03-31T13:14:51-05:00',
/* author */ (''),
/* organization */ (''),
/* preprocessor_version */ 'ST-DEVELOPER v18.1',
/* originating_system */ 'Autodesk Translation Framework v10.13.0.1454',

/* authorisation */ '');

FILE_SCHEMA (('AUTOMOTIVE_DESIGN { 1 0 10303 214 3 1 1 }'));
ENDSEC;

DATA;
#10=MECHANICAL_DESIGN_GEOMETRIC_PRESENTATION_REPRESENTATION('',(#13),#2152);
#11=SHAPE_REPRESENTATION_RELATIONSHIP('SRR','None',#2158,#12);
#12=ADVANCED_BREP_SHAPE_REPRESENTATION('',(#14),#2151);
#13=STYLED_ITEM('',(#2168),#14);
#14=MANIFOLD_SOLID_BREP('Body1',#1296);
#15=FACE_BOUND('',#192,.T.);
#16=FACE_BOUND('',#193,.T.);
#17=FACE_BOUND('',#194,.T.);
#18=FACE_BOUND('',#195,.T.);
#19=FACE_BOUND('',#196,.T.);
#20=FACE_BOUND('',#198,.T.);
#21=FACE_BOUND('',#199,.T.);
#22=FACE_BOUND('',#203,.T.);
#23=FACE_BOUND('',#205,.T.);
#24=FACE_BOUND('',#207,.T.);
#25=FACE_BOUND('',#209,.T.);
#26=FACE_BOUND('',#229,.T.);
#27=FACE_BOUND('',#231,.T.);
#28=FACE_BOUND('',#233,.T.);
#29=FACE_BOUND('',#235,.T.);
#30=FACE_BOUND('',#237,.T.);
#31=FACE_BOUND('',#238,.T.);
#32=FACE_BOUND('',#239,.T.);
#33=FACE_BOUND('',#240,.T.);
#34=FACE_BOUND('',#248,.T.);
#35=FACE_BOUND('',#256,.T.);
#36=FACE_BOUND('',#258,.T.);
#37=FACE_BOUND('',#259,.T.);
#38=FACE_BOUND('',#260,.T.);
#39=FACE_BOUND('',#262,.T.);
#40=FACE_BOUND('',#264,.T.);
#41=FACE_BOUND('',#265,.T.);
#42=FACE_BOUND('',#266,.T.);
#43=FACE_BOUND('',#267,.T.);
#44=FACE_BOUND('',#268,.T.);
#45=FACE_BOUND('',#269,.T.);
#46=FACE_BOUND('',#270,.T.);
#47=PLANE('',#1370);
#48=PLANE('',#1373);
#49=PLANE('',#1374);
#50=PLANE('',#1375);
#51=PLANE('',#1376);
#52=PLANE('',#1377);
#53=PLANE('',#1378);
#54=PLANE('',#1379);
#55=PLANE('',#1382);
#56=PLANE('',#1383);
#57=PLANE('',#1384);
#58=PLANE('',#1385);
#59=PLANE('',#1386);
#60=PLANE('',#1387);
#61=PLANE('',#1388);
#62=PLANE('',#1389);
#63=PLANE('',#1390);
#64=PLANE('',#1391);
#65=PLANE('',#1392);
#66=PLANE('',#1393);
#67=PLANE('',#1394);
#68=PLANE('',#1395);
#69=PLANE('',#1396);
#70=PLANE('',#1397);
#71=PLANE('',#1398);
#72=PLANE('',#1399);
#73=PLANE('',#1400);
#74=PLANE('',#1401);
#75=PLANE('',#1402);
#76=PLANE('',#1403);
#77=PLANE('',#1404);
#78=PLANE('',#1405);
#79=PLANE('',#1406);
#80=PLANE('',#1407);
#81=PLANE('',#1408);
#82=PLANE('',#1409);
#83=PLANE('',#1410);
#84=PLANE('',#1411);
#85=PLANE('',#1412);
#86=PLANE('',#1413);
#87=PLANE('',#1414);
#88=PLANE('',#1415);
#89=PLANE('',#1416);
#90=PLANE('',#1417);
#91=PLANE('',#1418);
#92=PLANE('',#1419);
#93=PLANE('',#1420);
#94=PLANE('',#1423);
#95=PLANE('',#1424);
#96=PLANE('',#1425);
#97=PLANE('',#1426);
#98=FACE_OUTER_BOUND('',#171,.T.);
#99=FACE_OUTER_BOUND('',#172,.T.);
#100=FACE_OUTER_BOUND('',#173,.T.);
#101=FACE_OUTER_BOUND('',#174,.T.);
#102=FACE_OUTER_BOUND('',#175,.T.);
#103=FACE_OUTER_BOUND('',#176,.T.);
#104=FACE_OUTER_BOUND('',#177,.T.);
#105=FACE_OUTER_BOUND('',#178,.T.);
#106=FACE_OUTER_BOUND('',#179,.T.);
#107=FACE_OUTER_BOUND('',#180,.T.);
#108=FACE_OUTER_BOUND('',#181,.T.);
#109=FACE_OUTER_BOUND('',#182,.T.);
#110=FACE_OUTER_BOUND('',#183,.T.);
#111=FACE_OUTER_BOUND('',#184,.T.);
#112=FACE_OUTER_BOUND('',#185,.T.);
#113=FACE_OUTER_BOUND('',#186,.T.);
#114=FACE_OUTER_BOUND('',#187,.T.);
#115=FACE_OUTER_BOUND('',#188,.T.);
#116=FACE_OUTER_BOUND('',#189,.T.);
#117=FACE_OUTER_BOUND('',#190,.T.);
#118=FACE_OUTER_BOUND('',#191,.T.);
#119=FACE_OUTER_BOUND('',#197,.T.);
#120=FACE_OUTER_BOUND('',#200,.T.);
#121=FACE_OUTER_BOUND('',#201,.T.);
#122=FACE_OUTER_BOUND('',#202,.T.);
#123=FACE_OUTER_BOUND('',#204,.T.);
#124=FACE_OUTER_BOUND('',#206,.T.);
#125=FACE_OUTER_BOUND('',#208,.T.);
#126=FACE_OUTER_BOUND('',#210,.T.);
#127=FACE_OUTER_BOUND('',#211,.T.);
#128=FACE_OUTER_BOUND('',#212,.T.);
#129=FACE_OUTER_BOUND('',#213,.T.);
#130=FACE_OUTER_BOUND('',#214,.T.);
#131=FACE_OUTER_BOUND('',#215,.T.);
#132=FACE_OUTER_BOUND('',#216,.T.);
#133=FACE_OUTER_BOUND('',#217,.T.);
#134=FACE_OUTER_BOUND('',#218,.T.);
#135=FACE_OUTER_BOUND('',#219,.T.);
#136=FACE_OUTER_BOUND('',#220,.T.);
#137=FACE_OUTER_BOUND('',#221,.T.);
#138=FACE_OUTER_BOUND('',#222,.T.);
#139=FACE_OUTER_BOUND('',#223,.T.);
#140=FACE_OUTER_BOUND('',#224,.T.);
#141=FACE_OUTER_BOUND('',#225,.T.);
#142=FACE_OUTER_BOUND('',#226,.T.);
#143=FACE_OUTER_BOUND('',#227,.T.);
#144=FACE_OUTER_BOUND('',#228,.T.);
#145=FACE_OUTER_BOUND('',#230,.T.);
#146=FACE_OUTER_BOUND('',#232,.T.);
#147=FACE_OUTER_BOUND('',#234,.T.);
#148=FACE_OUTER_BOUND('',#236,.T.);
#149=FACE_OUTER_BOUND('',#241,.T.);
#150=FACE_OUTER_BOUND('',#242,.T.);
#151=FACE_OUTER_BOUND('',#243,.T.);
#152=FACE_OUTER_BOUND('',#244,.T.);
#153=FACE_OUTER_BOUND('',#245,.T.);
#154=FACE_OUTER_BOUND('',#246,.T.);
#155=FACE_OUTER_BOUND('',#247,.T.);
#156=FACE_OUTER_BOUND('',#249,.T.);
#157=FACE_OUTER_BOUND('',#250,.T.);
#158=FACE_OUTER_BOUND('',#251,.T.);
#159=FACE_OUTER_BOUND('',#252,.T.);
#160=FACE_OUTER_BOUND('',#253,.T.);
#161=FACE_OUTER_BOUND('',#254,.T.);
#162=FACE_OUTER_BOUND('',#255,.T.);
#163=FACE_OUTER_BOUND('',#257,.T.);
#164=FACE_OUTER_BOUND('',#261,.T.);
#165=FACE_OUTER_BOUND('',#263,.T.);
#166=FACE_OUTER_BOUND('',#271,.T.);
#167=FACE_OUTER_BOUND('',#272,.T.);
#168=FACE_OUTER_BOUND('',#273,.T.);
#169=FACE_OUTER_BOUND('',#274,.T.);
#170=FACE_OUTER_BOUND('',#275,.T.);
#171=EDGE_LOOP('',(#859,#860,#861,#862));
#172=EDGE_LOOP('',(#863,#864,#865,#866));
#173=EDGE_LOOP('',(#867,#868,#869,#870));
#174=EDGE_LOOP('',(#871,#872,#873,#874));
#175=EDGE_LOOP('',(#875,#876,#877,#878));
#176=EDGE_LOOP('',(#879,#880,#881,#882));
#177=EDGE_LOOP('',(#883,#884,#885,#886));
#178=EDGE_LOOP('',(#887,#888,#889,#890));
#179=EDGE_LOOP('',(#891,#892,#893,#894));
#180=EDGE_LOOP('',(#895,#896,#897,#898));
#181=EDGE_LOOP('',(#899,#900,#901,#902));
#182=EDGE_LOOP('',(#903,#904,#905,#906));
#183=EDGE_LOOP('',(#907,#908,#909,#910));
#184=EDGE_LOOP('',(#911,#912,#913,#914));
#185=EDGE_LOOP('',(#915,#916,#917,#918));
#186=EDGE_LOOP('',(#919,#920,#921,#922));
#187=EDGE_LOOP('',(#923,#924,#925,#926));
#188=EDGE_LOOP('',(#927,#928,#929,#930));
#189=EDGE_LOOP('',(#931,#932,#933,#934));
#190=EDGE_LOOP('',(#935,#936,#937,#938));
#191=EDGE_LOOP('',(#939,#940,#941,#942,#943,#944,#945,#946));
#192=EDGE_LOOP('',(#947));
#193=EDGE_LOOP('',(#948,#949,#950,#951));
#194=EDGE_LOOP('',(#952));
#195=EDGE_LOOP('',(#953));
#196=EDGE_LOOP('',(#954,#955,#956,#957));
#197=EDGE_LOOP('',(#958,#959,#960,#961));
#198=EDGE_LOOP('',(#962));
#199=EDGE_LOOP('',(#963));
#200=EDGE_LOOP('',(#964));
#201=EDGE_LOOP('',(#965));
#202=EDGE_LOOP('',(#966,#967,#968,#969,#970));
#203=EDGE_LOOP('',(#971));
#204=EDGE_LOOP('',(#972,#973,#974,#975,#976));
#205=EDGE_LOOP('',(#977));
#206=EDGE_LOOP('',(#978,#979,#980,#981,#982));
#207=EDGE_LOOP('',(#983));
#208=EDGE_LOOP('',(#984,#985,#986,#987,#988));
#209=EDGE_LOOP('',(#989));
#210=EDGE_LOOP('',(#990,#991,#992,#993));
#211=EDGE_LOOP('',(#994,#995,#996,#997));
#212=EDGE_LOOP('',(#998,#999,#1000,#1001));
#213=EDGE_LOOP('',(#1002,#1003,#1004,#1005));
#214=EDGE_LOOP('',(#1006,#1007,#1008,#1009));
#215=EDGE_LOOP('',(#1010,#1011,#1012,#1013));
#216=EDGE_LOOP('',(#1014,#1015,#1016,#1017));
#217=EDGE_LOOP('',(#1018,#1019,#1020,#1021));
#218=EDGE_LOOP('',(#1022,#1023,#1024,#1025));
#219=EDGE_LOOP('',(#1026,#1027,#1028,#1029));
#220=EDGE_LOOP('',(#1030,#1031,#1032,#1033));
#221=EDGE_LOOP('',(#1034,#1035,#1036,#1037));
#222=EDGE_LOOP('',(#1038,#1039,#1040,#1041));
#223=EDGE_LOOP('',(#1042,#1043,#1044,#1045));
#224=EDGE_LOOP('',(#1046,#1047,#1048,#1049));
#225=EDGE_LOOP('',(#1050,#1051,#1052,#1053));
#226=EDGE_LOOP('',(#1054,#1055,#1056,#1057));
#227=EDGE_LOOP('',(#1058,#1059,#1060,#1061));
#228=EDGE_LOOP('',(#1062,#1063,#1064,#1065,#1066));
#229=EDGE_LOOP('',(#1067));
#230=EDGE_LOOP('',(#1068,#1069,#1070,#1071,#1072));
#231=EDGE_LOOP('',(#1073));
#232=EDGE_LOOP('',(#1074,#1075,#1076,#1077,#1078));
#233=EDGE_LOOP('',(#1079));
#234=EDGE_LOOP('',(#1080,#1081,#1082,#1083,#1084));
#235=EDGE_LOOP('',(#1085));
#236=EDGE_LOOP('',(#1086,#1087,#1088,#1089));
#237=EDGE_LOOP('',(#1090));
#238=EDGE_LOOP('',(#1091));
#239=EDGE_LOOP('',(#1092));
#240=EDGE_LOOP('',(#1093));
#241=EDGE_LOOP('',(#1094,#1095,#1096,#1097));
#242=EDGE_LOOP('',(#1098,#1099,#1100,#1101));
#243=EDGE_LOOP('',(#1102,#1103,#1104,#1105));
#244=EDGE_LOOP('',(#1106,#1107,#1108,#1109));
#245=EDGE_LOOP('',(#1110,#1111,#1112,#1113));
#246=EDGE_LOOP('',(#1114,#1115,#1116,#1117));
#247=EDGE_LOOP('',(#1118,#1119,#1120,#1121,#1122,#1123));
#248=EDGE_LOOP('',(#1124));
#249=EDGE_LOOP('',(#1125,#1126,#1127,#1128));
#250=EDGE_LOOP('',(#1129,#1130,#1131,#1132));
#251=EDGE_LOOP('',(#1133,#1134,#1135,#1136));
#252=EDGE_LOOP('',(#1137,#1138,#1139,#1140));
#253=EDGE_LOOP('',(#1141,#1142,#1143,#1144));
#254=EDGE_LOOP('',(#1145,#1146,#1147,#1148));
#255=EDGE_LOOP('',(#1149,#1150,#1151,#1152,#1153,#1154));
#256=EDGE_LOOP('',(#1155));
#257=EDGE_LOOP('',(#1156));
#258=EDGE_LOOP('',(#1157));
#259=EDGE_LOOP('',(#1158));
#260=EDGE_LOOP('',(#1159));
#261=EDGE_LOOP('',(#1160));
#262=EDGE_LOOP('',(#1161));
#263=EDGE_LOOP('',(#1162,#1163,#1164,#1165,#1166,#1167,#1168,#1169));
#264=EDGE_LOOP('',(#1170));
#265=EDGE_LOOP('',(#1171));
#266=EDGE_LOOP('',(#1172,#1173,#1174,#1175));
#267=EDGE_LOOP('',(#1176,#1177,#1178,#1179,#1180,#1181));
#268=EDGE_LOOP('',(#1182));
#269=EDGE_LOOP('',(#1183,#1184,#1185,#1186,#1187,#1188));
#270=EDGE_LOOP('',(#1189,#1190,#1191,#1192));
#271=EDGE_LOOP('',(#1193,#1194,#1195,#1196));
#272=EDGE_LOOP('',(#1197));
#273=EDGE_LOOP('',(#1198));
#274=EDGE_LOOP('',(#1199));
#275=EDGE_LOOP('',(#1200));
#276=LINE('',#1796,#403);
#277=LINE('',#1799,#404);
#278=LINE('',#1804,#405);
#279=LINE('',#1810,#406);
#280=LINE('',#1816,#407);
#281=LINE('',#1822,#408);
#282=LINE('',#1828,#409);
#283=LINE('',#1834,#410);
#284=LINE('',#1840,#411);
#285=LINE('',#1846,#412);
#286=LINE('',#1852,#413);
#287=LINE('',#1859,#414);
#288=LINE('',#1862,#415);
#289=LINE('',#1867,#416);
#290=LINE('',#1873,#417);
#291=LINE('',#1879,#418);
#292=LINE('',#1885,#419);
#293=LINE('',#1891,#420);
#294=LINE('',#1897,#421);
#295=LINE('',#1903,#422);
#296=LINE('',#1909,#423);
#297=LINE('',#1915,#424);
#298=LINE('',#1919,#425);
#299=LINE('',#1924,#426);
#300=LINE('',#1925,#427);
#301=LINE('',#1928,#428);
#302=LINE('',#1930,#429);
#303=LINE('',#1932,#430);
#304=LINE('',#1933,#431);
#305=LINE('',#1936,#432);
#306=LINE('',#1938,#433);
#307=LINE('',#1940,#434);
#308=LINE('',#1941,#435);
#309=LINE('',#1944,#436);
#310=LINE('',#1945,#437);
#311=LINE('',#1950,#438);
#312=LINE('',#1952,#439);
#313=LINE('',#1954,#440);
#314=LINE('',#1955,#441);
#315=LINE('',#1958,#442);
#316=LINE('',#1960,#443);
#317=LINE('',#1962,#444);
#318=LINE('',#1963,#445);
#319=LINE('',#1967,#446);
#320=LINE('',#1969,#447);
#321=LINE('',#1971,#448);
#322=LINE('',#1973,#449);
#323=LINE('',#1974,#450);
#324=LINE('',#1978,#451);
#325=LINE('',#1980,#452);
#326=LINE('',#1982,#453);
#327=LINE('',#1984,#454);
#328=LINE('',#1985,#455);
#329=LINE('',#1989,#456);
#330=LINE('',#1992,#457);
#331=LINE('',#1993,#458);
#332=LINE('',#1996,#459);
#333=LINE('',#1997,#460);
#334=LINE('',#2000,#461);
#335=LINE('',#2001,#462);
#336=LINE('',#2004,#463);
#337=LINE('',#2005,#464);
#338=LINE('',#2007,#465);
#339=LINE('',#2010,#466);
#340=LINE('',#2012,#467);
#341=LINE('',#2013,#468);
#342=LINE('',#2016,#469);
#343=LINE('',#2017,#470);
#344=LINE('',#2020,#471);
#345=LINE('',#2021,#472);
#346=LINE('',#2024,#473);
#347=LINE('',#2025,#474);
#348=LINE('',#2028,#475);
#349=LINE('',#2029,#476);
#350=LINE('',#2032,#477);
#351=LINE('',#2033,#478);
#352=LINE('',#2036,#479);
#353=LINE('',#2037,#480);
#354=LINE('',#2039,#481);
#355=LINE('',#2042,#482);
#356=LINE('',#2044,#483);
#357=LINE('',#2045,#484);
#358=LINE('',#2048,#485);
#359=LINE('',#2049,#486);
#360=LINE('',#2052,#487);
#361=LINE('',#2053,#488);
#362=LINE('',#2056,#489);
#363=LINE('',#2057,#490);
#364=LINE('',#2059,#491);
#365=LINE('',#2062,#492);
#366=LINE('',#2065,#493);
#367=LINE('',#2069,#494);
#368=LINE('',#2071,#495);
#369=LINE('',#2073,#496);
#370=LINE('',#2074,#497);
#371=LINE('',#2077,#498);
#372=LINE('',#2079,#499);
#373=LINE('',#2080,#500);
#374=LINE('',#2083,#501);
#375=LINE('',#2085,#502);
#376=LINE('',#2086,#503);
#377=LINE('',#2089,#504);
#378=LINE('',#2091,#505);
#379=LINE('',#2092,#506);
#380=LINE('',#2095,#507);
#381=LINE('',#2097,#508);
#382=LINE('',#2098,#509);
#383=LINE('',#2100,#510);
#384=LINE('',#2101,#511);
#385=LINE('',#2106,#512);
#386=LINE('',#2108,#513);
#387=LINE('',#2110,#514);
#388=LINE('',#2111,#515);
#389=LINE('',#2114,#516);
#390=LINE('',#2116,#517);
#391=LINE('',#2117,#518);
#392=LINE('',#2120,#519);
#393=LINE('',#2122,#520);
#394=LINE('',#2123,#521);
#395=LINE('',#2126,#522);
#396=LINE('',#2128,#523);
#397=LINE('',#2129,#524);
#398=LINE('',#2132,#525);
#399=LINE('',#2134,#526);
#400=LINE('',#2135,#527);
#401=LINE('',#2137,#528);
#402=LINE('',#2138,#529);
#403=VECTOR('',#1433,1.);
#404=VECTOR('',#1436,1.);
#405=VECTOR('',#1441,0.0045);
#406=VECTOR('',#1448,0.0016);
#407=VECTOR('',#1455,0.0016);
#408=VECTOR('',#1462,0.0053);
#409=VECTOR('',#1469,0.0112);
#410=VECTOR('',#1476,0.00169911113613177);
#411=VECTOR('',#1483,0.00169911113613177);
#412=VECTOR('',#1490,0.00169911113613177);
#413=VECTOR('',#1497,0.00169911113613177);
#414=VECTOR('',#1504,1.);
#415=VECTOR('',#1507,1.);
#416=VECTOR('',#1512,0.00169911113613177);
#417=VECTOR('',#1519,0.00169911113613177);
#418=VECTOR('',#1526,0.00169911113613177);
#419=VECTOR('',#1533,0.00169911113613177);
#420=VECTOR('',#1540,0.0015);
#421=VECTOR('',#1547,0.00149999999999999);
#422=VECTOR('',#1554,0.0078);
#423=VECTOR('',#1561,0.0078);
#424=VECTOR('',#1568,1.);
#425=VECTOR('',#1573,1.);
#426=VECTOR('',#1578,1.);
#427=VECTOR('',#1579,1.);
#428=VECTOR('',#1580,1.);
#429=VECTOR('',#1581,1.);
#430=VECTOR('',#1582,1.);
#431=VECTOR('',#1583,1.);
#432=VECTOR('',#1584,1.);
#433=VECTOR('',#1585,1.);
#434=VECTOR('',#1586,1.);
#435=VECTOR('',#1587,1.);
#436=VECTOR('',#1590,1.);
#437=VECTOR('',#1591,1.);
#438=VECTOR('',#1598,1.);
#439=VECTOR('',#1599,1.);
#440=VECTOR('',#1600,1.);
#441=VECTOR('',#1601,1.);
#442=VECTOR('',#1604,1.);
#443=VECTOR('',#1605,1.);
#444=VECTOR('',#1606,1.);
#445=VECTOR('',#1607,1.);
#446=VECTOR('',#1610,1.);
#447=VECTOR('',#1611,1.);
#448=VECTOR('',#1612,1.);
#449=VECTOR('',#1613,1.);
#450=VECTOR('',#1614,1.);
#451=VECTOR('',#1617,1.);
#452=VECTOR('',#1618,1.);
#453=VECTOR('',#1619,1.);
#454=VECTOR('',#1620,1.);
#455=VECTOR('',#1621,1.);
#456=VECTOR('',#1626,1.);
#457=VECTOR('',#1629,1.);
#458=VECTOR('',#1630,1.);
#459=VECTOR('',#1633,1.);
#460=VECTOR('',#1634,1.);
#461=VECTOR('',#1637,1.);
#462=VECTOR('',#1638,1.);
#463=VECTOR('',#1641,1.);
#464=VECTOR('',#1642,1.);
#465=VECTOR('',#1645,1.);
#466=VECTOR('',#1648,1.);
#467=VECTOR('',#1649,1.);
#468=VECTOR('',#1650,1.);
#469=VECTOR('',#1653,1.);
#470=VECTOR('',#1654,1.);
#471=VECTOR('',#1657,1.);
#472=VECTOR('',#1658,1.);
#473=VECTOR('',#1661,1.);
#474=VECTOR('',#1662,1.);
#475=VECTOR('',#1665,1.);
#476=VECTOR('',#1666,1.);
#477=VECTOR('',#1669,1.);
#478=VECTOR('',#1670,1.);
#479=VECTOR('',#1673,1.);
#480=VECTOR('',#1674,1.);
#481=VECTOR('',#1677,1.);
#482=VECTOR('',#1680,1.);
#483=VECTOR('',#1681,1.);
#484=VECTOR('',#1682,1.);
#485=VECTOR('',#1685,1.);
#486=VECTOR('',#1686,1.);
#487=VECTOR('',#1689,1.);
#488=VECTOR('',#1690,1.);
#489=VECTOR('',#1693,1.);
#490=VECTOR('',#1694,1.);
#491=VECTOR('',#1697,1.);
#492=VECTOR('',#1702,1.);
#493=VECTOR('',#1707,1.);
#494=VECTOR('',#1710,1.);
#495=VECTOR('',#1711,1.);
#496=VECTOR('',#1712,1.);
#497=VECTOR('',#1713,1.);
#498=VECTOR('',#1716,1.);
#499=VECTOR('',#1717,1.);
#500=VECTOR('',#1718,1.);
#501=VECTOR('',#1721,1.);
#502=VECTOR('',#1722,1.);
#503=VECTOR('',#1723,1.);
#504=VECTOR('',#1726,1.);
#505=VECTOR('',#1727,1.);
#506=VECTOR('',#1728,1.);
#507=VECTOR('',#1731,1.);
#508=VECTOR('',#1732,1.);
#509=VECTOR('',#1733,1.);
#510=VECTOR('',#1736,0.999999999999999);
#511=VECTOR('',#1737,0.999999999999999);
#512=VECTOR('',#1742,1.);
#513=VECTOR('',#1743,1.);
#514=VECTOR('',#1744,1.);
#515=VECTOR('',#1745,1.);
#516=VECTOR('',#1748,1.);
#517=VECTOR('',#1749,1.);
#518=VECTOR('',#1750,1.);
#519=VECTOR('',#1753,1.);
#520=VECTOR('',#1754,1.);
#521=VECTOR('',#1755,1.);
#522=VECTOR('',#1758,0.999999999999999);
#523=VECTOR('',#1759,0.999999999999999);
#524=VECTOR('',#1760,1.);
#525=VECTOR('',#1763,1.);
#526=VECTOR('',#1764,1.);
#527=VECTOR('',#1765,1.);
#528=VECTOR('',#1768,1.);
#529=VECTOR('',#1769,1.);
#530=CIRCLE('',#1311,0.0125);
#531=CIRCLE('',#1312,0.0125);
#532=CIRCLE('',#1314,0.0045);
#533=CIRCLE('',#1315,0.0045);
#534=CIRCLE('',#1317,0.0016);
#535=CIRCLE('',#1318,0.0016);
#536=CIRCLE('',#1320,0.0016);
#537=CIRCLE('',#1321,0.0016);
#538=CIRCLE('',#1323,0.0053);
#539=CIRCLE('',#1324,0.0053);
#540=CIRCLE('',#1326,0.0112);
#541=CIRCLE('',#1327,0.0112);
#542=CIRCLE('',#1329,0.00169911113613177);
#543=CIRCLE('',#1330,0.00169911113613177);
#544=CIRCLE('',#1332,0.00169911113613177);
#545=CIRCLE('',#1333,0.00169911113613177);
#546=CIRCLE('',#1335,0.00169911113613177);
#547=CIRCLE('',#1336,0.00169911113613177);
#548=CIRCLE('',#1338,0.00169911113613177);
#549=CIRCLE('',#1339,0.00169911113613177);
#550=CIRCLE('',#1341,0.0125);
#551=CIRCLE('',#1342,0.0125);
#552=CIRCLE('',#1344,0.00169911113613177);
#553=CIRCLE('',#1345,0.00169911113613177);
#554=CIRCLE('',#1347,0.00169911113613177);
#555=CIRCLE('',#1348,0.00169911113613177);
#556=CIRCLE('',#1350,0.00169911113613177);
#557=CIRCLE('',#1351,0.00169911113613177);
#558=CIRCLE('',#1353,0.00169911113613177);
#559=CIRCLE('',#1354,0.00169911113613177);
#560=CIRCLE('',#1356,0.0015);
#561=CIRCLE('',#1357,0.0015);
#562=CIRCLE('',#1359,0.00149999999999999);
#563=CIRCLE('',#1360,0.00149999999999999);
#564=CIRCLE('',#1362,0.0078);
#565=CIRCLE('',#1363,0.0078);
#566=CIRCLE('',#1365,0.0078);
#567=CIRCLE('',#1366,0.0078);
#568=CIRCLE('',#1368,0.0202677326961483);
#569=CIRCLE('',#1369,0.0202677326961483);
#570=CIRCLE('',#1371,0.0186879800100851);
#571=CIRCLE('',#1372,0.0202677326961963);
#572=CIRCLE('',#1381,0.0202677326961963);
#573=CIRCLE('',#1421,0.0186879800100851);
#574=VERTEX_POINT('',#1792);
#575=VERTEX_POINT('',#1793);
#576=VERTEX_POINT('',#1795);
#577=VERTEX_POINT('',#1797);
#578=VERTEX_POINT('',#1801);
#579=VERTEX_POINT('',#1803);
#580=VERTEX_POINT('',#1807);
#581=VERTEX_POINT('',#1809);
#582=VERTEX_POINT('',#1813);
#583=VERTEX_POINT('',#1815);
#584=VERTEX_POINT('',#1819);
#585=VERTEX_POINT('',#1821);
#586=VERTEX_POINT('',#1825);
#587=VERTEX_POINT('',#1827);
#588=VERTEX_POINT('',#1831);
#589=VERTEX_POINT('',#1833);
#590=VERTEX_POINT('',#1837);
#591=VERTEX_POINT('',#1839);
#592=VERTEX_POINT('',#1843);
#593=VERTEX_POINT('',#1845);
#594=VERTEX_POINT('',#1849);
#595=VERTEX_POINT('',#1851);
#596=VERTEX_POINT('',#1855);
#597=VERTEX_POINT('',#1856);
#598=VERTEX_POINT('',#1858);
#599=VERTEX_POINT('',#1860);
#600=VERTEX_POINT('',#1864);
#601=VERTEX_POINT('',#1866);
#602=VERTEX_POINT('',#1870);
#603=VERTEX_POINT('',#1872);
#604=VERTEX_POINT('',#1876);
#605=VERTEX_POINT('',#1878);
#606=VERTEX_POINT('',#1882);
#607=VERTEX_POINT('',#1884);
#608=VERTEX_POINT('',#1888);
#609=VERTEX_POINT('',#1890);
#610=VERTEX_POINT('',#1894);
#611=VERTEX_POINT('',#1896);
#612=VERTEX_POINT('',#1900);
#613=VERTEX_POINT('',#1902);
#614=VERTEX_POINT('',#1906);
#615=VERTEX_POINT('',#1908);
#616=VERTEX_POINT('',#1912);
#617=VERTEX_POINT('',#1914);
#618=VERTEX_POINT('',#1918);
#619=VERTEX_POINT('',#1921);
#620=VERTEX_POINT('',#1923);
#621=VERTEX_POINT('',#1926);
#622=VERTEX_POINT('',#1927);
#623=VERTEX_POINT('',#1929);
#624=VERTEX_POINT('',#1931);
#625=VERTEX_POINT('',#1934);
#626=VERTEX_POINT('',#1935);
#627=VERTEX_POINT('',#1937);
#628=VERTEX_POINT('',#1939);
#629=VERTEX_POINT('',#1943);
#630=VERTEX_POINT('',#1949);
#631=VERTEX_POINT('',#1951);
#632=VERTEX_POINT('',#1953);
#633=VERTEX_POINT('',#1957);
#634=VERTEX_POINT('',#1959);
#635=VERTEX_POINT('',#1961);
#636=VERTEX_POINT('',#1965);
#637=VERTEX_POINT('',#1966);
#638=VERTEX_POINT('',#1968);
#639=VERTEX_POINT('',#1970);
#640=VERTEX_POINT('',#1972);
#641=VERTEX_POINT('',#1976);
#642=VERTEX_POINT('',#1977);
#643=VERTEX_POINT('',#1979);
#644=VERTEX_POINT('',#1981);
#645=VERTEX_POINT('',#1983);
#646=VERTEX_POINT('',#1987);
#647=VERTEX_POINT('',#1991);
#648=VERTEX_POINT('',#1995);
#649=VERTEX_POINT('',#1999);
#650=VERTEX_POINT('',#2003);
#651=VERTEX_POINT('',#2009);
#652=VERTEX_POINT('',#2011);
#653=VERTEX_POINT('',#2015);
#654=VERTEX_POINT('',#2019);
#655=VERTEX_POINT('',#2023);
#656=VERTEX_POINT('',#2027);
#657=VERTEX_POINT('',#2031);
#658=VERTEX_POINT('',#2035);
#659=VERTEX_POINT('',#2041);
#660=VERTEX_POINT('',#2043);
#661=VERTEX_POINT('',#2047);
#662=VERTEX_POINT('',#2051);
#663=VERTEX_POINT('',#2055);
#664=VERTEX_POINT('',#2067);
#665=VERTEX_POINT('',#2068);
#666=VERTEX_POINT('',#2070);
#667=VERTEX_POINT('',#2072);
#668=VERTEX_POINT('',#2076);
#669=VERTEX_POINT('',#2078);
#670=VERTEX_POINT('',#2082);
#671=VERTEX_POINT('',#2084);
#672=VERTEX_POINT('',#2088);
#673=VERTEX_POINT('',#2090);
#674=VERTEX_POINT('',#2094);
#675=VERTEX_POINT('',#2096);
#676=VERTEX_POINT('',#2104);
#677=VERTEX_POINT('',#2105);
#678=VERTEX_POINT('',#2107);
#679=VERTEX_POINT('',#2109);
#680=VERTEX_POINT('',#2113);
#681=VERTEX_POINT('',#2115);
#682=VERTEX_POINT('',#2119);
#683=VERTEX_POINT('',#2121);
#684=VERTEX_POINT('',#2125);
#685=VERTEX_POINT('',#2127);
#686=VERTEX_POINT('',#2131);
#687=VERTEX_POINT('',#2133);
#688=EDGE_CURVE('',#574,#575,#530,.F.);
#689=EDGE_CURVE('',#575,#576,#276,.T.);
#690=EDGE_CURVE('',#576,#577,#531,.T.);
#691=EDGE_CURVE('',#577,#574,#277,.T.);
#692=EDGE_CURVE('',#578,#578,#532,.T.);
#693=EDGE_CURVE('',#578,#579,#278,.T.);
#694=EDGE_CURVE('',#579,#579,#533,.T.);
#695=EDGE_CURVE('',#580,#580,#534,.T.);
#696=EDGE_CURVE('',#580,#581,#279,.T.);
#697=EDGE_CURVE('',#581,#581,#535,.T.);
#698=EDGE_CURVE('',#582,#582,#536,.T.);
#699=EDGE_CURVE('',#582,#583,#280,.T.);
#700=EDGE_CURVE('',#583,#583,#537,.T.);
#701=EDGE_CURVE('',#584,#584,#538,.T.);
#702=EDGE_CURVE('',#584,#585,#281,.T.);
#703=EDGE_CURVE('',#585,#585,#539,.T.);
#704=EDGE_CURVE('',#586,#586,#540,.F.);
#705=EDGE_CURVE('',#586,#587,#282,.T.);
#706=EDGE_CURVE('',#587,#587,#541,.T.);
#707=EDGE_CURVE('',#588,#588,#542,.T.);
#708=EDGE_CURVE('',#588,#589,#283,.T.);
#709=EDGE_CURVE('',#589,#589,#543,.T.);
#710=EDGE_CURVE('',#590,#590,#544,.T.);
#711=EDGE_CURVE('',#590,#591,#284,.T.);
#712=EDGE_CURVE('',#591,#591,#545,.T.);
#713=EDGE_CURVE('',#592,#592,#546,.T.);
#714=EDGE_CURVE('',#592,#593,#285,.T.);
#715=EDGE_CURVE('',#593,#593,#547,.T.);
#716=EDGE_CURVE('',#594,#594,#548,.T.);
#717=EDGE_CURVE('',#594,#595,#286,.T.);
#718=EDGE_CURVE('',#595,#595,#549,.T.);
#719=EDGE_CURVE('',#596,#597,#550,.T.);
#720=EDGE_CURVE('',#598,#596,#287,.F.);
#721=EDGE_CURVE('',#599,#598,#551,.F.);
#722=EDGE_CURVE('',#597,#599,#288,.T.);
#723=EDGE_CURVE('',#600,#600,#552,.T.);
#724=EDGE_CURVE('',#600,#601,#289,.T.);
#725=EDGE_CURVE('',#601,#601,#553,.F.);
#726=EDGE_CURVE('',#602,#602,#554,.T.);
#727=EDGE_CURVE('',#602,#603,#290,.T.);
#728=EDGE_CURVE('',#603,#603,#555,.T.);
#729=EDGE_CURVE('',#604,#604,#556,.T.);
#730=EDGE_CURVE('',#604,#605,#291,.T.);
#731=EDGE_CURVE('',#605,#605,#557,.F.);
#732=EDGE_CURVE('',#606,#606,#558,.T.);
#733=EDGE_CURVE('',#606,#607,#292,.T.);
#734=EDGE_CURVE('',#607,#607,#559,.T.);
#735=EDGE_CURVE('',#608,#608,#560,.F.);
#736=EDGE_CURVE('',#608,#609,#293,.T.);
#737=EDGE_CURVE('',#609,#609,#561,.T.);
#738=EDGE_CURVE('',#610,#610,#562,.F.);
#739=EDGE_CURVE('',#610,#611,#294,.T.);
#740=EDGE_CURVE('',#611,#611,#563,.T.);
#741=EDGE_CURVE('',#612,#612,#564,.T.);
#742=EDGE_CURVE('',#612,#613,#295,.T.);
#743=EDGE_CURVE('',#613,#613,#565,.T.);
#744=EDGE_CURVE('',#614,#614,#566,.T.);
#745=EDGE_CURVE('',#614,#615,#296,.T.);
#746=EDGE_CURVE('',#615,#615,#567,.T.);
#747=EDGE_CURVE('',#599,#616,#568,.T.);
#748=EDGE_CURVE('',#617,#616,#297,.T.);
#749=EDGE_CURVE('',#597,#617,#569,.T.);
#750=EDGE_CURVE('',#618,#616,#298,.T.);
#751=EDGE_CURVE('',#598,#577,#570,.F.);
#752=EDGE_CURVE('',#619,#576,#571,.T.);
#753=EDGE_CURVE('',#620,#619,#299,.T.);
#754=EDGE_CURVE('',#618,#620,#300,.T.);
#755=EDGE_CURVE('',#621,#622,#301,.T.);
#756=EDGE_CURVE('',#623,#622,#302,.T.);
#757=EDGE_CURVE('',#623,#624,#303,.T.);
#758=EDGE_CURVE('',#621,#624,#304,.T.);
#759=EDGE_CURVE('',#625,#626,#305,.T.);
#760=EDGE_CURVE('',#625,#627,#306,.T.);
#761=EDGE_CURVE('',#628,#627,#307,.T.);
#762=EDGE_CURVE('',#628,#626,#308,.T.);
#763=EDGE_CURVE('',#629,#618,#309,.T.);
#764=EDGE_CURVE('',#629,#617,#310,.T.);
#765=EDGE_CURVE('',#630,#622,#311,.T.);
#766=EDGE_CURVE('',#621,#631,#312,.T.);
#767=EDGE_CURVE('',#631,#632,#313,.T.);
#768=EDGE_CURVE('',#632,#630,#314,.T.);
#769=EDGE_CURVE('',#625,#633,#315,.T.);
#770=EDGE_CURVE('',#633,#634,#316,.T.);
#771=EDGE_CURVE('',#634,#635,#317,.T.);
#772=EDGE_CURVE('',#635,#627,#318,.T.);
#773=EDGE_CURVE('',#636,#637,#319,.T.);
#774=EDGE_CURVE('',#637,#638,#320,.T.);
#775=EDGE_CURVE('',#638,#639,#321,.T.);
#776=EDGE_CURVE('',#639,#640,#322,.T.);
#777=EDGE_CURVE('',#640,#636,#323,.T.);
#778=EDGE_CURVE('',#641,#642,#324,.T.);
#779=EDGE_CURVE('',#642,#643,#325,.T.);
#780=EDGE_CURVE('',#643,#644,#326,.T.);
#781=EDGE_CURVE('',#644,#645,#327,.T.);
#782=EDGE_CURVE('',#645,#641,#328,.T.);
#783=EDGE_CURVE('',#575,#646,#572,.T.);
#784=EDGE_CURVE('',#619,#646,#329,.T.);
#785=EDGE_CURVE('',#647,#646,#330,.T.);
#786=EDGE_CURVE('',#620,#647,#331,.T.);
#787=EDGE_CURVE('',#648,#626,#332,.T.);
#788=EDGE_CURVE('',#633,#648,#333,.T.);
#789=EDGE_CURVE('',#648,#649,#334,.F.);
#790=EDGE_CURVE('',#634,#649,#335,.T.);
#791=EDGE_CURVE('',#649,#650,#336,.F.);
#792=EDGE_CURVE('',#635,#650,#337,.T.);
#793=EDGE_CURVE('',#650,#628,#338,.F.);
#794=EDGE_CURVE('',#643,#651,#339,.T.);
#795=EDGE_CURVE('',#652,#651,#340,.T.);
#796=EDGE_CURVE('',#644,#652,#341,.T.);
#797=EDGE_CURVE('',#652,#653,#342,.F.);
#798=EDGE_CURVE('',#645,#653,#343,.T.);
#799=EDGE_CURVE('',#653,#654,#344,.F.);
#800=EDGE_CURVE('',#641,#654,#345,.T.);
#801=EDGE_CURVE('',#654,#655,#346,.F.);
#802=EDGE_CURVE('',#655,#642,#347,.T.);
#803=EDGE_CURVE('',#656,#624,#348,.T.);
#804=EDGE_CURVE('',#631,#656,#349,.T.);
#805=EDGE_CURVE('',#656,#657,#350,.F.);
#806=EDGE_CURVE('',#632,#657,#351,.T.);
#807=EDGE_CURVE('',#657,#658,#352,.F.);
#808=EDGE_CURVE('',#630,#658,#353,.T.);
#809=EDGE_CURVE('',#658,#623,#354,.F.);
#810=EDGE_CURVE('',#636,#659,#355,.T.);
#811=EDGE_CURVE('',#660,#659,#356,.T.);
#812=EDGE_CURVE('',#637,#660,#357,.T.);
#813=EDGE_CURVE('',#660,#661,#358,.F.);
#814=EDGE_CURVE('',#638,#661,#359,.T.);
#815=EDGE_CURVE('',#661,#662,#360,.F.);
#816=EDGE_CURVE('',#639,#662,#361,.T.);
#817=EDGE_CURVE('',#662,#663,#362,.F.);
#818=EDGE_CURVE('',#663,#640,#363,.T.);
#819=EDGE_CURVE('',#655,#651,#364,.T.);
#820=EDGE_CURVE('',#663,#659,#365,.T.);
#821=EDGE_CURVE('',#647,#629,#366,.T.);
#822=EDGE_CURVE('',#664,#665,#367,.T.);
#823=EDGE_CURVE('',#666,#664,#368,.T.);
#824=EDGE_CURVE('',#666,#667,#369,.T.);
#825=EDGE_CURVE('',#667,#665,#370,.T.);
#826=EDGE_CURVE('',#665,#668,#371,.T.);
#827=EDGE_CURVE('',#667,#669,#372,.T.);
#828=EDGE_CURVE('',#669,#668,#373,.T.);
#829=EDGE_CURVE('',#668,#670,#374,.T.);
#830=EDGE_CURVE('',#669,#671,#375,.T.);
#831=EDGE_CURVE('',#671,#670,#376,.T.);
#832=EDGE_CURVE('',#670,#672,#377,.T.);
#833=EDGE_CURVE('',#671,#673,#378,.T.);
#834=EDGE_CURVE('',#673,#672,#379,.T.);
#835=EDGE_CURVE('',#672,#674,#380,.T.);
#836=EDGE_CURVE('',#673,#675,#381,.T.);
#837=EDGE_CURVE('',#675,#674,#382,.T.);
#838=EDGE_CURVE('',#674,#664,#383,.T.);
#839=EDGE_CURVE('',#675,#666,#384,.T.);
#840=EDGE_CURVE('',#676,#677,#385,.T.);
#841=EDGE_CURVE('',#678,#676,#386,.T.);
#842=EDGE_CURVE('',#678,#679,#387,.T.);
#843=EDGE_CURVE('',#679,#677,#388,.T.);
#844=EDGE_CURVE('',#677,#680,#389,.T.);
#845=EDGE_CURVE('',#679,#681,#390,.T.);
#846=EDGE_CURVE('',#681,#680,#391,.T.);
#847=EDGE_CURVE('',#680,#682,#392,.T.);
#848=EDGE_CURVE('',#681,#683,#393,.T.);
#849=EDGE_CURVE('',#683,#682,#394,.T.);
#850=EDGE_CURVE('',#682,#684,#395,.T.);
#851=EDGE_CURVE('',#683,#685,#396,.T.);
#852=EDGE_CURVE('',#685,#684,#397,.T.);
#853=EDGE_CURVE('',#684,#686,#398,.T.);
#854=EDGE_CURVE('',#685,#687,#399,.T.);
#855=EDGE_CURVE('',#687,#686,#400,.T.);
#856=EDGE_CURVE('',#686,#676,#401,.T.);
#857=EDGE_CURVE('',#687,#678,#402,.T.);
#858=EDGE_CURVE('',#596,#574,#573,.F.);
#859=ORIENTED_EDGE('',*,*,#688,.T.);
#860=ORIENTED_EDGE('',*,*,#689,.T.);
#861=ORIENTED_EDGE('',*,*,#690,.T.);
#862=ORIENTED_EDGE('',*,*,#691,.T.);
#863=ORIENTED_EDGE('',*,*,#692,.F.);
#864=ORIENTED_EDGE('',*,*,#693,.T.);
#865=ORIENTED_EDGE('',*,*,#694,.T.);
#866=ORIENTED_EDGE('',*,*,#693,.F.);
#867=ORIENTED_EDGE('',*,*,#695,.F.);
#868=ORIENTED_EDGE('',*,*,#696,.T.);
#869=ORIENTED_EDGE('',*,*,#697,.T.);
#870=ORIENTED_EDGE('',*,*,#696,.F.);
#871=ORIENTED_EDGE('',*,*,#698,.F.);
#872=ORIENTED_EDGE('',*,*,#699,.T.);
#873=ORIENTED_EDGE('',*,*,#700,.T.);
#874=ORIENTED_EDGE('',*,*,#699,.F.);
#875=ORIENTED_EDGE('',*,*,#701,.T.);
#876=ORIENTED_EDGE('',*,*,#702,.T.);
#877=ORIENTED_EDGE('',*,*,#703,.T.);
#878=ORIENTED_EDGE('',*,*,#702,.F.);
#879=ORIENTED_EDGE('',*,*,#704,.F.);
#880=ORIENTED_EDGE('',*,*,#705,.T.);
#881=ORIENTED_EDGE('',*,*,#706,.F.);
#882=ORIENTED_EDGE('',*,*,#705,.F.);
#883=ORIENTED_EDGE('',*,*,#707,.T.);
#884=ORIENTED_EDGE('',*,*,#708,.T.);
#885=ORIENTED_EDGE('',*,*,#709,.T.);
#886=ORIENTED_EDGE('',*,*,#708,.F.);
#887=ORIENTED_EDGE('',*,*,#710,.T.);
#888=ORIENTED_EDGE('',*,*,#711,.T.);
#889=ORIENTED_EDGE('',*,*,#712,.T.);
#890=ORIENTED_EDGE('',*,*,#711,.F.);
#891=ORIENTED_EDGE('',*,*,#713,.F.);
#892=ORIENTED_EDGE('',*,*,#714,.T.);
#893=ORIENTED_EDGE('',*,*,#715,.T.);
#894=ORIENTED_EDGE('',*,*,#714,.F.);
#895=ORIENTED_EDGE('',*,*,#716,.F.);
#896=ORIENTED_EDGE('',*,*,#717,.T.);
#897=ORIENTED_EDGE('',*,*,#718,.T.);
#898=ORIENTED_EDGE('',*,*,#717,.F.);
#899=ORIENTED_EDGE('',*,*,#719,.F.);
#900=ORIENTED_EDGE('',*,*,#720,.F.);
#901=ORIENTED_EDGE('',*,*,#721,.F.);
#902=ORIENTED_EDGE('',*,*,#722,.F.);
#903=ORIENTED_EDGE('',*,*,#723,.F.);
#904=ORIENTED_EDGE('',*,*,#724,.T.);
#905=ORIENTED_EDGE('',*,*,#725,.T.);
#906=ORIENTED_EDGE('',*,*,#724,.F.);
#907=ORIENTED_EDGE('',*,*,#726,.F.);
#908=ORIENTED_EDGE('',*,*,#727,.T.);
#909=ORIENTED_EDGE('',*,*,#728,.T.);
#910=ORIENTED_EDGE('',*,*,#727,.F.);
#911=ORIENTED_EDGE('',*,*,#729,.F.);
#912=ORIENTED_EDGE('',*,*,#730,.T.);
#913=ORIENTED_EDGE('',*,*,#731,.T.);
#914=ORIENTED_EDGE('',*,*,#730,.F.);
#915=ORIENTED_EDGE('',*,*,#732,.F.);
#916=ORIENTED_EDGE('',*,*,#733,.T.);
#917=ORIENTED_EDGE('',*,*,#734,.T.);
#918=ORIENTED_EDGE('',*,*,#733,.F.);
#919=ORIENTED_EDGE('',*,*,#735,.F.);
#920=ORIENTED_EDGE('',*,*,#736,.T.);
#921=ORIENTED_EDGE('',*,*,#737,.T.);
#922=ORIENTED_EDGE('',*,*,#736,.F.);
#923=ORIENTED_EDGE('',*,*,#738,.F.);
#924=ORIENTED_EDGE('',*,*,#739,.T.);
#925=ORIENTED_EDGE('',*,*,#740,.T.);
#926=ORIENTED_EDGE('',*,*,#739,.F.);
#927=ORIENTED_EDGE('',*,*,#741,.T.);
#928=ORIENTED_EDGE('',*,*,#742,.T.);
#929=ORIENTED_EDGE('',*,*,#743,.T.);
#930=ORIENTED_EDGE('',*,*,#742,.F.);
#931=ORIENTED_EDGE('',*,*,#744,.T.);
#932=ORIENTED_EDGE('',*,*,#745,.T.);
#933=ORIENTED_EDGE('',*,*,#746,.T.);
#934=ORIENTED_EDGE('',*,*,#745,.F.);
#935=ORIENTED_EDGE('',*,*,#747,.T.);
#936=ORIENTED_EDGE('',*,*,#748,.F.);
#937=ORIENTED_EDGE('',*,*,#749,.F.);
#938=ORIENTED_EDGE('',*,*,#722,.T.);
#939=ORIENTED_EDGE('',*,*,#750,.T.);
#940=ORIENTED_EDGE('',*,*,#747,.F.);
#941=ORIENTED_EDGE('',*,*,#721,.T.);
#942=ORIENTED_EDGE('',*,*,#751,.T.);
#943=ORIENTED_EDGE('',*,*,#690,.F.);
#944=ORIENTED_EDGE('',*,*,#752,.F.);
#945=ORIENTED_EDGE('',*,*,#753,.F.);
#946=ORIENTED_EDGE('',*,*,#754,.F.);
#947=ORIENTED_EDGE('',*,*,#706,.T.);
#948=ORIENTED_EDGE('',*,*,#755,.T.);
#949=ORIENTED_EDGE('',*,*,#756,.F.);
#950=ORIENTED_EDGE('',*,*,#757,.T.);
#951=ORIENTED_EDGE('',*,*,#758,.F.);
#952=ORIENTED_EDGE('',*,*,#744,.F.);
#953=ORIENTED_EDGE('',*,*,#741,.F.);
#954=ORIENTED_EDGE('',*,*,#759,.F.);
#955=ORIENTED_EDGE('',*,*,#760,.T.);
#956=ORIENTED_EDGE('',*,*,#761,.F.);
#957=ORIENTED_EDGE('',*,*,#762,.T.);
#958=ORIENTED_EDGE('',*,*,#748,.T.);
#959=ORIENTED_EDGE('',*,*,#750,.F.);
#960=ORIENTED_EDGE('',*,*,#763,.F.);
#961=ORIENTED_EDGE('',*,*,#764,.T.);
#962=ORIENTED_EDGE('',*,*,#740,.F.);
#963=ORIENTED_EDGE('',*,*,#737,.F.);
#964=ORIENTED_EDGE('',*,*,#731,.F.);
#965=ORIENTED_EDGE('',*,*,#725,.F.);
#966=ORIENTED_EDGE('',*,*,#765,.T.);
#967=ORIENTED_EDGE('',*,*,#755,.F.);
#968=ORIENTED_EDGE('',*,*,#766,.T.);
#969=ORIENTED_EDGE('',*,*,#767,.T.);
#970=ORIENTED_EDGE('',*,*,#768,.T.);
#971=ORIENTED_EDGE('',*,*,#734,.F.);
#972=ORIENTED_EDGE('',*,*,#769,.T.);
#973=ORIENTED_EDGE('',*,*,#770,.T.);
#974=ORIENTED_EDGE('',*,*,#771,.T.);
#975=ORIENTED_EDGE('',*,*,#772,.T.);
#976=ORIENTED_EDGE('',*,*,#760,.F.);
#977=ORIENTED_EDGE('',*,*,#729,.T.);
#978=ORIENTED_EDGE('',*,*,#773,.T.);
#979=ORIENTED_EDGE('',*,*,#774,.T.);
#980=ORIENTED_EDGE('',*,*,#775,.T.);
#981=ORIENTED_EDGE('',*,*,#776,.T.);
#982=ORIENTED_EDGE('',*,*,#777,.T.);
#983=ORIENTED_EDGE('',*,*,#728,.F.);
#984=ORIENTED_EDGE('',*,*,#778,.T.);
#985=ORIENTED_EDGE('',*,*,#779,.T.);
#986=ORIENTED_EDGE('',*,*,#780,.T.);
#987=ORIENTED_EDGE('',*,*,#781,.T.);
#988=ORIENTED_EDGE('',*,*,#782,.T.);
#989=ORIENTED_EDGE('',*,*,#723,.T.);
#990=ORIENTED_EDGE('',*,*,#752,.T.);
#991=ORIENTED_EDGE('',*,*,#689,.F.);
#992=ORIENTED_EDGE('',*,*,#783,.T.);
#993=ORIENTED_EDGE('',*,*,#784,.F.);
#994=ORIENTED_EDGE('',*,*,#784,.T.);
#995=ORIENTED_EDGE('',*,*,#785,.F.);
#996=ORIENTED_EDGE('',*,*,#786,.F.);
#997=ORIENTED_EDGE('',*,*,#753,.T.);
#998=ORIENTED_EDGE('',*,*,#769,.F.);
#999=ORIENTED_EDGE('',*,*,#759,.T.);
#1000=ORIENTED_EDGE('',*,*,#787,.F.);
#1001=ORIENTED_EDGE('',*,*,#788,.F.);
#1002=ORIENTED_EDGE('',*,*,#770,.F.);
#1003=ORIENTED_EDGE('',*,*,#788,.T.);
#1004=ORIENTED_EDGE('',*,*,#789,.T.);
#1005=ORIENTED_EDGE('',*,*,#790,.F.);
#1006=ORIENTED_EDGE('',*,*,#771,.F.);
#1007=ORIENTED_EDGE('',*,*,#790,.T.);
#1008=ORIENTED_EDGE('',*,*,#791,.T.);
#1009=ORIENTED_EDGE('',*,*,#792,.F.);
#1010=ORIENTED_EDGE('',*,*,#772,.F.);
#1011=ORIENTED_EDGE('',*,*,#792,.T.);
#1012=ORIENTED_EDGE('',*,*,#793,.T.);
#1013=ORIENTED_EDGE('',*,*,#761,.T.);
#1014=ORIENTED_EDGE('',*,*,#780,.F.);
#1015=ORIENTED_EDGE('',*,*,#794,.T.);
#1016=ORIENTED_EDGE('',*,*,#795,.F.);
#1017=ORIENTED_EDGE('',*,*,#796,.F.);
#1018=ORIENTED_EDGE('',*,*,#781,.F.);
#1019=ORIENTED_EDGE('',*,*,#796,.T.);
#1020=ORIENTED_EDGE('',*,*,#797,.T.);
#1021=ORIENTED_EDGE('',*,*,#798,.F.);
#1022=ORIENTED_EDGE('',*,*,#782,.F.);
#1023=ORIENTED_EDGE('',*,*,#798,.T.);
#1024=ORIENTED_EDGE('',*,*,#799,.T.);
#1025=ORIENTED_EDGE('',*,*,#800,.F.);
#1026=ORIENTED_EDGE('',*,*,#778,.F.);
#1027=ORIENTED_EDGE('',*,*,#800,.T.);
#1028=ORIENTED_EDGE('',*,*,#801,.T.);
#1029=ORIENTED_EDGE('',*,*,#802,.T.);
#1030=ORIENTED_EDGE('',*,*,#766,.F.);
#1031=ORIENTED_EDGE('',*,*,#758,.T.);
#1032=ORIENTED_EDGE('',*,*,#803,.F.);
#1033=ORIENTED_EDGE('',*,*,#804,.F.);
#1034=ORIENTED_EDGE('',*,*,#767,.F.);
#1035=ORIENTED_EDGE('',*,*,#804,.T.);
#1036=ORIENTED_EDGE('',*,*,#805,.T.);
#1037=ORIENTED_EDGE('',*,*,#806,.F.);
#1038=ORIENTED_EDGE('',*,*,#768,.F.);
#1039=ORIENTED_EDGE('',*,*,#806,.T.);
#1040=ORIENTED_EDGE('',*,*,#807,.T.);
#1041=ORIENTED_EDGE('',*,*,#808,.F.);
#1042=ORIENTED_EDGE('',*,*,#765,.F.);
#1043=ORIENTED_EDGE('',*,*,#808,.T.);
#1044=ORIENTED_EDGE('',*,*,#809,.T.);
#1045=ORIENTED_EDGE('',*,*,#756,.T.);
#1046=ORIENTED_EDGE('',*,*,#773,.F.);
#1047=ORIENTED_EDGE('',*,*,#810,.T.);
#1048=ORIENTED_EDGE('',*,*,#811,.F.);
#1049=ORIENTED_EDGE('',*,*,#812,.F.);
#1050=ORIENTED_EDGE('',*,*,#774,.F.);
#1051=ORIENTED_EDGE('',*,*,#812,.T.);
#1052=ORIENTED_EDGE('',*,*,#813,.T.);
#1053=ORIENTED_EDGE('',*,*,#814,.F.);
#1054=ORIENTED_EDGE('',*,*,#775,.F.);
#1055=ORIENTED_EDGE('',*,*,#814,.T.);
#1056=ORIENTED_EDGE('',*,*,#815,.T.);
#1057=ORIENTED_EDGE('',*,*,#816,.F.);
#1058=ORIENTED_EDGE('',*,*,#776,.F.);
#1059=ORIENTED_EDGE('',*,*,#816,.T.);
#1060=ORIENTED_EDGE('',*,*,#817,.T.);
#1061=ORIENTED_EDGE('',*,*,#818,.T.);
#1062=ORIENTED_EDGE('',*,*,#801,.F.);
#1063=ORIENTED_EDGE('',*,*,#799,.F.);
#1064=ORIENTED_EDGE('',*,*,#797,.F.);
#1065=ORIENTED_EDGE('',*,*,#795,.T.);
#1066=ORIENTED_EDGE('',*,*,#819,.F.);
#1067=ORIENTED_EDGE('',*,*,#718,.F.);
#1068=ORIENTED_EDGE('',*,*,#793,.F.);
#1069=ORIENTED_EDGE('',*,*,#791,.F.);
#1070=ORIENTED_EDGE('',*,*,#789,.F.);
#1071=ORIENTED_EDGE('',*,*,#787,.T.);
#1072=ORIENTED_EDGE('',*,*,#762,.F.);
#1073=ORIENTED_EDGE('',*,*,#715,.F.);
#1074=ORIENTED_EDGE('',*,*,#817,.F.);
#1075=ORIENTED_EDGE('',*,*,#815,.F.);
#1076=ORIENTED_EDGE('',*,*,#813,.F.);
#1077=ORIENTED_EDGE('',*,*,#811,.T.);
#1078=ORIENTED_EDGE('',*,*,#820,.F.);
#1079=ORIENTED_EDGE('',*,*,#710,.F.);
#1080=ORIENTED_EDGE('',*,*,#803,.T.);
#1081=ORIENTED_EDGE('',*,*,#757,.F.);
#1082=ORIENTED_EDGE('',*,*,#809,.F.);
#1083=ORIENTED_EDGE('',*,*,#807,.F.);
#1084=ORIENTED_EDGE('',*,*,#805,.F.);
#1085=ORIENTED_EDGE('',*,*,#707,.F.);
#1086=ORIENTED_EDGE('',*,*,#754,.T.);
#1087=ORIENTED_EDGE('',*,*,#786,.T.);
#1088=ORIENTED_EDGE('',*,*,#821,.T.);
#1089=ORIENTED_EDGE('',*,*,#763,.T.);
#1090=ORIENTED_EDGE('',*,*,#713,.T.);
#1091=ORIENTED_EDGE('',*,*,#709,.F.);
#1092=ORIENTED_EDGE('',*,*,#716,.T.);
#1093=ORIENTED_EDGE('',*,*,#712,.F.);
#1094=ORIENTED_EDGE('',*,*,#822,.F.);
#1095=ORIENTED_EDGE('',*,*,#823,.F.);
#1096=ORIENTED_EDGE('',*,*,#824,.T.);
#1097=ORIENTED_EDGE('',*,*,#825,.T.);
#1098=ORIENTED_EDGE('',*,*,#826,.F.);
#1099=ORIENTED_EDGE('',*,*,#825,.F.);
#1100=ORIENTED_EDGE('',*,*,#827,.T.);
#1101=ORIENTED_EDGE('',*,*,#828,.T.);
#1102=ORIENTED_EDGE('',*,*,#829,.F.);
#1103=ORIENTED_EDGE('',*,*,#828,.F.);
#1104=ORIENTED_EDGE('',*,*,#830,.T.);
#1105=ORIENTED_EDGE('',*,*,#831,.T.);
#1106=ORIENTED_EDGE('',*,*,#832,.F.);
#1107=ORIENTED_EDGE('',*,*,#831,.F.);
#1108=ORIENTED_EDGE('',*,*,#833,.T.);
#1109=ORIENTED_EDGE('',*,*,#834,.T.);
#1110=ORIENTED_EDGE('',*,*,#835,.F.);
#1111=ORIENTED_EDGE('',*,*,#834,.F.);
#1112=ORIENTED_EDGE('',*,*,#836,.T.);
#1113=ORIENTED_EDGE('',*,*,#837,.T.);
#1114=ORIENTED_EDGE('',*,*,#838,.F.);
#1115=ORIENTED_EDGE('',*,*,#837,.F.);
#1116=ORIENTED_EDGE('',*,*,#839,.T.);
#1117=ORIENTED_EDGE('',*,*,#823,.T.);
#1118=ORIENTED_EDGE('',*,*,#822,.T.);
#1119=ORIENTED_EDGE('',*,*,#826,.T.);
#1120=ORIENTED_EDGE('',*,*,#829,.T.);
#1121=ORIENTED_EDGE('',*,*,#832,.T.);
#1122=ORIENTED_EDGE('',*,*,#835,.T.);
#1123=ORIENTED_EDGE('',*,*,#838,.T.);
#1124=ORIENTED_EDGE('',*,*,#700,.F.);
#1125=ORIENTED_EDGE('',*,*,#840,.F.);
#1126=ORIENTED_EDGE('',*,*,#841,.F.);
#1127=ORIENTED_EDGE('',*,*,#842,.T.);
#1128=ORIENTED_EDGE('',*,*,#843,.T.);
#1129=ORIENTED_EDGE('',*,*,#844,.F.);
#1130=ORIENTED_EDGE('',*,*,#843,.F.);
#1131=ORIENTED_EDGE('',*,*,#845,.T.);
#1132=ORIENTED_EDGE('',*,*,#846,.T.);
#1133=ORIENTED_EDGE('',*,*,#847,.F.);
#1134=ORIENTED_EDGE('',*,*,#846,.F.);
#1135=ORIENTED_EDGE('',*,*,#848,.T.);
#1136=ORIENTED_EDGE('',*,*,#849,.T.);
#1137=ORIENTED_EDGE('',*,*,#850,.F.);
#1138=ORIENTED_EDGE('',*,*,#849,.F.);
#1139=ORIENTED_EDGE('',*,*,#851,.T.);
#1140=ORIENTED_EDGE('',*,*,#852,.T.);
#1141=ORIENTED_EDGE('',*,*,#853,.F.);
#1142=ORIENTED_EDGE('',*,*,#852,.F.);
#1143=ORIENTED_EDGE('',*,*,#854,.T.);
#1144=ORIENTED_EDGE('',*,*,#855,.T.);
#1145=ORIENTED_EDGE('',*,*,#856,.F.);
#1146=ORIENTED_EDGE('',*,*,#855,.F.);
#1147=ORIENTED_EDGE('',*,*,#857,.T.);
#1148=ORIENTED_EDGE('',*,*,#841,.T.);
#1149=ORIENTED_EDGE('',*,*,#840,.T.);
#1150=ORIENTED_EDGE('',*,*,#844,.T.);
#1151=ORIENTED_EDGE('',*,*,#847,.T.);
#1152=ORIENTED_EDGE('',*,*,#850,.T.);
#1153=ORIENTED_EDGE('',*,*,#853,.T.);
#1154=ORIENTED_EDGE('',*,*,#856,.T.);
#1155=ORIENTED_EDGE('',*,*,#697,.F.);
#1156=ORIENTED_EDGE('',*,*,#704,.T.);
#1157=ORIENTED_EDGE('',*,*,#703,.F.);
#1158=ORIENTED_EDGE('',*,*,#695,.T.);
#1159=ORIENTED_EDGE('',*,*,#698,.T.);
#1160=ORIENTED_EDGE('',*,*,#701,.F.);
#1161=ORIENTED_EDGE('',*,*,#692,.T.);
#1162=ORIENTED_EDGE('',*,*,#785,.T.);
#1163=ORIENTED_EDGE('',*,*,#783,.F.);
#1164=ORIENTED_EDGE('',*,*,#688,.F.);
#1165=ORIENTED_EDGE('',*,*,#858,.F.);
#1166=ORIENTED_EDGE('',*,*,#719,.T.);
#1167=ORIENTED_EDGE('',*,*,#749,.T.);
#1168=ORIENTED_EDGE('',*,*,#764,.F.);
#1169=ORIENTED_EDGE('',*,*,#821,.F.);
#1170=ORIENTED_EDGE('',*,*,#746,.F.);
#1171=ORIENTED_EDGE('',*,*,#743,.F.);
#1172=ORIENTED_EDGE('',*,*,#779,.F.);
#1173=ORIENTED_EDGE('',*,*,#802,.F.);
#1174=ORIENTED_EDGE('',*,*,#819,.T.);
#1175=ORIENTED_EDGE('',*,*,#794,.F.);
#1176=ORIENTED_EDGE('',*,*,#857,.F.);
#1177=ORIENTED_EDGE('',*,*,#854,.F.);
#1178=ORIENTED_EDGE('',*,*,#851,.F.);
#1179=ORIENTED_EDGE('',*,*,#848,.F.);
#1180=ORIENTED_EDGE('',*,*,#845,.F.);
#1181=ORIENTED_EDGE('',*,*,#842,.F.);
#1182=ORIENTED_EDGE('',*,*,#694,.F.);
#1183=ORIENTED_EDGE('',*,*,#839,.F.);
#1184=ORIENTED_EDGE('',*,*,#836,.F.);
#1185=ORIENTED_EDGE('',*,*,#833,.F.);
#1186=ORIENTED_EDGE('',*,*,#830,.F.);
#1187=ORIENTED_EDGE('',*,*,#827,.F.);
#1188=ORIENTED_EDGE('',*,*,#824,.F.);
#1189=ORIENTED_EDGE('',*,*,#810,.F.);
#1190=ORIENTED_EDGE('',*,*,#777,.F.);
#1191=ORIENTED_EDGE('',*,*,#818,.F.);
#1192=ORIENTED_EDGE('',*,*,#820,.T.);
#1193=ORIENTED_EDGE('',*,*,#720,.T.);
#1194=ORIENTED_EDGE('',*,*,#858,.T.);
#1195=ORIENTED_EDGE('',*,*,#691,.F.);
#1196=ORIENTED_EDGE('',*,*,#751,.F.);
#1197=ORIENTED_EDGE('',*,*,#726,.T.);
#1198=ORIENTED_EDGE('',*,*,#732,.T.);
#1199=ORIENTED_EDGE('',*,*,#735,.T.);
#1200=ORIENTED_EDGE('',*,*,#738,.T.);
#1201=CYLINDRICAL_SURFACE('',#1310,0.0125);
#1202=CYLINDRICAL_SURFACE('',#1313,0.0045);
#1203=CYLINDRICAL_SURFACE('',#1316,0.0016);
#1204=CYLINDRICAL_SURFACE('',#1319,0.0016);
#1205=CYLINDRICAL_SURFACE('',#1322,0.0053);
#1206=CYLINDRICAL_SURFACE('',#1325,0.0112);
#1207=CYLINDRICAL_SURFACE('',#1328,0.00169911113613177);
#1208=CYLINDRICAL_SURFACE('',#1331,0.00169911113613177);
#1209=CYLINDRICAL_SURFACE('',#1334,0.00169911113613177);
#1210=CYLINDRICAL_SURFACE('',#1337,0.00169911113613177);
#1211=CYLINDRICAL_SURFACE('',#1340,0.0125);
#1212=CYLINDRICAL_SURFACE('',#1343,0.00169911113613177);
#1213=CYLINDRICAL_SURFACE('',#1346,0.00169911113613177);
#1214=CYLINDRICAL_SURFACE('',#1349,0.00169911113613177);
#1215=CYLINDRICAL_SURFACE('',#1352,0.00169911113613177);
#1216=CYLINDRICAL_SURFACE('',#1355,0.0015);
#1217=CYLINDRICAL_SURFACE('',#1358,0.00149999999999999);
#1218=CYLINDRICAL_SURFACE('',#1361,0.0078);
#1219=CYLINDRICAL_SURFACE('',#1364,0.0078);
#1220=CYLINDRICAL_SURFACE('',#1367,0.0202677326961483);
#1221=CYLINDRICAL_SURFACE('',#1380,0.0202677326961963);
#1222=CYLINDRICAL_SURFACE('',#1422,0.0186879800100851);
#1223=ADVANCED_FACE('',(#98),#1201,.T.);
#1224=ADVANCED_FACE('',(#99),#1202,.F.);
#1225=ADVANCED_FACE('',(#100),#1203,.F.);
#1226=ADVANCED_FACE('',(#101),#1204,.F.);
#1227=ADVANCED_FACE('',(#102),#1205,.F.);
#1228=ADVANCED_FACE('',(#103),#1206,.F.);
#1229=ADVANCED_FACE('',(#104),#1207,.F.);
#1230=ADVANCED_FACE('',(#105),#1208,.F.);
#1231=ADVANCED_FACE('',(#106),#1209,.F.);
#1232=ADVANCED_FACE('',(#107),#1210,.F.);
#1233=ADVANCED_FACE('',(#108),#1211,.T.);
#1234=ADVANCED_FACE('',(#109),#1212,.F.);
#1235=ADVANCED_FACE('',(#110),#1213,.F.);
#1236=ADVANCED_FACE('',(#111),#1214,.F.);
#1237=ADVANCED_FACE('',(#112),#1215,.F.);
#1238=ADVANCED_FACE('',(#113),#1216,.F.);
#1239=ADVANCED_FACE('',(#114),#1217,.F.);
#1240=ADVANCED_FACE('',(#115),#1218,.F.);
#1241=ADVANCED_FACE('',(#116),#1219,.F.);
#1242=ADVANCED_FACE('',(#117),#1220,.F.);
#1243=ADVANCED_FACE('',(#118,#15,#16,#17,#18,#19),#47,.T.);
#1244=ADVANCED_FACE('',(#119,#20,#21),#48,.T.);
#1245=ADVANCED_FACE('',(#120),#49,.F.);
#1246=ADVANCED_FACE('',(#121),#50,.F.);
#1247=ADVANCED_FACE('',(#122,#22),#51,.F.);
#1248=ADVANCED_FACE('',(#123,#23),#52,.F.);
#1249=ADVANCED_FACE('',(#124,#24),#53,.F.);
#1250=ADVANCED_FACE('',(#125,#25),#54,.F.);
#1251=ADVANCED_FACE('',(#126),#1221,.F.);
#1252=ADVANCED_FACE('',(#127),#55,.T.);
#1253=ADVANCED_FACE('',(#128),#56,.T.);
#1254=ADVANCED_FACE('',(#129),#57,.T.);
#1255=ADVANCED_FACE('',(#130),#58,.T.);
#1256=ADVANCED_FACE('',(#131),#59,.T.);
#1257=ADVANCED_FACE('',(#132),#60,.T.);
#1258=ADVANCED_FACE('',(#133),#61,.T.);
#1259=ADVANCED_FACE('',(#134),#62,.T.);
#1260=ADVANCED_FACE('',(#135),#63,.T.);
#1261=ADVANCED_FACE('',(#136),#64,.T.);
#1262=ADVANCED_FACE('',(#137),#65,.T.);
#1263=ADVANCED_FACE('',(#138),#66,.T.);
#1264=ADVANCED_FACE('',(#139),#67,.T.);
#1265=ADVANCED_FACE('',(#140),#68,.T.);
#1266=ADVANCED_FACE('',(#141),#69,.T.);
#1267=ADVANCED_FACE('',(#142),#70,.T.);
#1268=ADVANCED_FACE('',(#143),#71,.T.);
#1269=ADVANCED_FACE('',(#144,#26),#72,.F.);
#1270=ADVANCED_FACE('',(#145,#27),#73,.F.);
#1271=ADVANCED_FACE('',(#146,#28),#74,.F.);
#1272=ADVANCED_FACE('',(#147,#29),#75,.F.);
#1273=ADVANCED_FACE('',(#148,#30,#31,#32,#33),#76,.T.);
#1274=ADVANCED_FACE('',(#149),#77,.F.);
#1275=ADVANCED_FACE('',(#150),#78,.F.);
#1276=ADVANCED_FACE('',(#151),#79,.F.);
#1277=ADVANCED_FACE('',(#152),#80,.F.);
#1278=ADVANCED_FACE('',(#153),#81,.F.);
#1279=ADVANCED_FACE('',(#154),#82,.F.);
#1280=ADVANCED_FACE('',(#155,#34),#83,.T.);
#1281=ADVANCED_FACE('',(#156),#84,.F.);
#1282=ADVANCED_FACE('',(#157),#85,.F.);
#1283=ADVANCED_FACE('',(#158),#86,.F.);
#1284=ADVANCED_FACE('',(#159),#87,.F.);
#1285=ADVANCED_FACE('',(#160),#88,.F.);
#1286=ADVANCED_FACE('',(#161),#89,.F.);
#1287=ADVANCED_FACE('',(#162,#35),#90,.T.);
#1288=ADVANCED_FACE('',(#163,#36,#37,#38),#91,.T.);
#1289=ADVANCED_FACE('',(#164,#39),#92,.F.);
#1290=ADVANCED_FACE('',(#165,#40,#41,#42,#43,#44,#45,#46),#93,.F.);
#1291=ADVANCED_FACE('',(#166),#1222,.F.);
#1292=ADVANCED_FACE('',(#167),#94,.F.);
#1293=ADVANCED_FACE('',(#168),#95,.F.);
#1294=ADVANCED_FACE('',(#169),#96,.T.);
#1295=ADVANCED_FACE('',(#170),#97,.T.);
#1296=CLOSED_SHELL('',(#1223,#1224,#1225,#1226,#1227,#1228,#1229,#1230,
#1231,#1232,#1233,#1234,#1235,#1236,#1237,#1238,#1239,#1240,#1241,#1242,
#1243,#1244,#1245,#1246,#1247,#1248,#1249,#1250,#1251,#1252,#1253,#1254,
#1255,#1256,#1257,#1258,#1259,#1260,#1261,#1262,#1263,#1264,#1265,#1266,
#1267,#1268,#1269,#1270,#1271,#1272,#1273,#1274,#1275,#1276,#1277,#1278,
#1279,#1280,#1281,#1282,#1283,#1284,#1285,#1286,#1287,#1288,#1289,#1290,
#1291,#1292,#1293,#1294,#1295));
#1297=DERIVED_UNIT_ELEMENT(#1299,1.);
#1298=DERIVED_UNIT_ELEMENT(#2153,-3.);
#1299=(
MASS_UNIT()
NAMED_UNIT(*)
SI_UNIT(.KILO.,.GRAM.)
);
#1300=DERIVED_UNIT((#1297,#1298));
#1301=MEASURE_REPRESENTATION_ITEM('density measure',
POSITIVE_RATIO_MEASURE(7850.),#1300);
#1302=PROPERTY_DEFINITION_REPRESENTATION(#1307,#1304);
#1303=PROPERTY_DEFINITION_REPRESENTATION(#1308,#1305);
#1304=REPRESENTATION('material name',(#1306),#2151);
#1305=REPRESENTATION('density',(#1301),#2151);
#1306=DESCRIPTIVE_REPRESENTATION_ITEM('Steel','Steel');
#1307=PROPERTY_DEFINITION('material property','material name',#2160);
#1308=PROPERTY_DEFINITION('material property','density of part',#2160);
#1309=AXIS2_PLACEMENT_3D('placement',#1790,#1427,#1428);
#1310=AXIS2_PLACEMENT_3D('',#1791,#1429,#1430);
#1311=AXIS2_PLACEMENT_3D('',#1794,#1431,#1432);
#1312=AXIS2_PLACEMENT_3D('',#1798,#1434,#1435);
#1313=AXIS2_PLACEMENT_3D('',#1800,#1437,#1438);
#1314=AXIS2_PLACEMENT_3D('',#1802,#1439,#1440);
#1315=AXIS2_PLACEMENT_3D('',#1805,#1442,#1443);
#1316=AXIS2_PLACEMENT_3D('',#1806,#1444,#1445);
#1317=AXIS2_PLACEMENT_3D('',#1808,#1446,#1447);
#1318=AXIS2_PLACEMENT_3D('',#1811,#1449,#1450);
#1319=AXIS2_PLACEMENT_3D('',#1812,#1451,#1452);
#1320=AXIS2_PLACEMENT_3D('',#1814,#1453,#1454);
#1321=AXIS2_PLACEMENT_3D('',#1817,#1456,#1457);
#1322=AXIS2_PLACEMENT_3D('',#1818,#1458,#1459);
#1323=AXIS2_PLACEMENT_3D('',#1820,#1460,#1461);
#1324=AXIS2_PLACEMENT_3D('',#1823,#1463,#1464);
#1325=AXIS2_PLACEMENT_3D('',#1824,#1465,#1466);
#1326=AXIS2_PLACEMENT_3D('',#1826,#1467,#1468);
#1327=AXIS2_PLACEMENT_3D('',#1829,#1470,#1471);
#1328=AXIS2_PLACEMENT_3D('',#1830,#1472,#1473);
#1329=AXIS2_PLACEMENT_3D('',#1832,#1474,#1475);
#1330=AXIS2_PLACEMENT_3D('',#1835,#1477,#1478);
#1331=AXIS2_PLACEMENT_3D('',#1836,#1479,#1480);
#1332=AXIS2_PLACEMENT_3D('',#1838,#1481,#1482);
#1333=AXIS2_PLACEMENT_3D('',#1841,#1484,#1485);
#1334=AXIS2_PLACEMENT_3D('',#1842,#1486,#1487);
#1335=AXIS2_PLACEMENT_3D('',#1844,#1488,#1489);
#1336=AXIS2_PLACEMENT_3D('',#1847,#1491,#1492);
#1337=AXIS2_PLACEMENT_3D('',#1848,#1493,#1494);
#1338=AXIS2_PLACEMENT_3D('',#1850,#1495,#1496);
#1339=AXIS2_PLACEMENT_3D('',#1853,#1498,#1499);
#1340=AXIS2_PLACEMENT_3D('',#1854,#1500,#1501);
#1341=AXIS2_PLACEMENT_3D('',#1857,#1502,#1503);
#1342=AXIS2_PLACEMENT_3D('',#1861,#1505,#1506);
#1343=AXIS2_PLACEMENT_3D('',#1863,#1508,#1509);
#1344=AXIS2_PLACEMENT_3D('',#1865,#1510,#1511);
#1345=AXIS2_PLACEMENT_3D('',#1868,#1513,#1514);
#1346=AXIS2_PLACEMENT_3D('',#1869,#1515,#1516);
#1347=AXIS2_PLACEMENT_3D('',#1871,#1517,#1518);
#1348=AXIS2_PLACEMENT_3D('',#1874,#1520,#1521);
#1349=AXIS2_PLACEMENT_3D('',#1875,#1522,#1523);
#1350=AXIS2_PLACEMENT_3D('',#1877,#1524,#1525);
#1351=AXIS2_PLACEMENT_3D('',#1880,#1527,#1528);
#1352=AXIS2_PLACEMENT_3D('',#1881,#1529,#1530);
#1353=AXIS2_PLACEMENT_3D('',#1883,#1531,#1532);
#1354=AXIS2_PLACEMENT_3D('',#1886,#1534,#1535);
#1355=AXIS2_PLACEMENT_3D('',#1887,#1536,#1537);
#1356=AXIS2_PLACEMENT_3D('',#1889,#1538,#1539);
#1357=AXIS2_PLACEMENT_3D('',#1892,#1541,#1542);
#1358=AXIS2_PLACEMENT_3D('',#1893,#1543,#1544);
#1359=AXIS2_PLACEMENT_3D('',#1895,#1545,#1546);
#1360=AXIS2_PLACEMENT_3D('',#1898,#1548,#1549);
#1361=AXIS2_PLACEMENT_3D('',#1899,#1550,#1551);
#1362=AXIS2_PLACEMENT_3D('',#1901,#1552,#1553);
#1363=AXIS2_PLACEMENT_3D('',#1904,#1555,#1556);
#1364=AXIS2_PLACEMENT_3D('',#1905,#1557,#1558);
#1365=AXIS2_PLACEMENT_3D('',#1907,#1559,#1560);
#1366=AXIS2_PLACEMENT_3D('',#1910,#1562,#1563);
#1367=AXIS2_PLACEMENT_3D('',#1911,#1564,#1565);
#1368=AXIS2_PLACEMENT_3D('',#1913,#1566,#1567);
#1369=AXIS2_PLACEMENT_3D('',#1916,#1569,#1570);
#1370=AXIS2_PLACEMENT_3D('',#1917,#1571,#1572);
#1371=AXIS2_PLACEMENT_3D('',#1920,#1574,#1575);
#1372=AXIS2_PLACEMENT_3D('',#1922,#1576,#1577);
#1373=AXIS2_PLACEMENT_3D('',#1942,#1588,#1589);
#1374=AXIS2_PLACEMENT_3D('',#1946,#1592,#1593);
#1375=AXIS2_PLACEMENT_3D('',#1947,#1594,#1595);
#1376=AXIS2_PLACEMENT_3D('',#1948,#1596,#1597);
#1377=AXIS2_PLACEMENT_3D('',#1956,#1602,#1603);
#1378=AXIS2_PLACEMENT_3D('',#1964,#1608,#1609);
#1379=AXIS2_PLACEMENT_3D('',#1975,#1615,#1616);
#1380=AXIS2_PLACEMENT_3D('',#1986,#1622,#1623);
#1381=AXIS2_PLACEMENT_3D('',#1988,#1624,#1625);
#1382=AXIS2_PLACEMENT_3D('',#1990,#1627,#1628);
#1383=AXIS2_PLACEMENT_3D('',#1994,#1631,#1632);
#1384=AXIS2_PLACEMENT_3D('',#1998,#1635,#1636);
#1385=AXIS2_PLACEMENT_3D('',#2002,#1639,#1640);
#1386=AXIS2_PLACEMENT_3D('',#2006,#1643,#1644);
#1387=AXIS2_PLACEMENT_3D('',#2008,#1646,#1647);
#1388=AXIS2_PLACEMENT_3D('',#2014,#1651,#1652);
#1389=AXIS2_PLACEMENT_3D('',#2018,#1655,#1656);
#1390=AXIS2_PLACEMENT_3D('',#2022,#1659,#1660);
#1391=AXIS2_PLACEMENT_3D('',#2026,#1663,#1664);
#1392=AXIS2_PLACEMENT_3D('',#2030,#1667,#1668);
#1393=AXIS2_PLACEMENT_3D('',#2034,#1671,#1672);
#1394=AXIS2_PLACEMENT_3D('',#2038,#1675,#1676);
#1395=AXIS2_PLACEMENT_3D('',#2040,#1678,#1679);
#1396=AXIS2_PLACEMENT_3D('',#2046,#1683,#1684);
#1397=AXIS2_PLACEMENT_3D('',#2050,#1687,#1688);
#1398=AXIS2_PLACEMENT_3D('',#2054,#1691,#1692);
#1399=AXIS2_PLACEMENT_3D('',#2058,#1695,#1696);
#1400=AXIS2_PLACEMENT_3D('',#2060,#1698,#1699);
#1401=AXIS2_PLACEMENT_3D('',#2061,#1700,#1701);
#1402=AXIS2_PLACEMENT_3D('',#2063,#1703,#1704);
#1403=AXIS2_PLACEMENT_3D('',#2064,#1705,#1706);
#1404=AXIS2_PLACEMENT_3D('',#2066,#1708,#1709);
#1405=AXIS2_PLACEMENT_3D('',#2075,#1714,#1715);
#1406=AXIS2_PLACEMENT_3D('',#2081,#1719,#1720);
#1407=AXIS2_PLACEMENT_3D('',#2087,#1724,#1725);
#1408=AXIS2_PLACEMENT_3D('',#2093,#1729,#1730);
#1409=AXIS2_PLACEMENT_3D('',#2099,#1734,#1735);
#1410=AXIS2_PLACEMENT_3D('',#2102,#1738,#1739);
#1411=AXIS2_PLACEMENT_3D('',#2103,#1740,#1741);
#1412=AXIS2_PLACEMENT_3D('',#2112,#1746,#1747);
#1413=AXIS2_PLACEMENT_3D('',#2118,#1751,#1752);
#1414=AXIS2_PLACEMENT_3D('',#2124,#1756,#1757);
#1415=AXIS2_PLACEMENT_3D('',#2130,#1761,#1762);
#1416=AXIS2_PLACEMENT_3D('',#2136,#1766,#1767);
#1417=AXIS2_PLACEMENT_3D('',#2139,#1770,#1771);
#1418=AXIS2_PLACEMENT_3D('',#2140,#1772,#1773);
#1419=AXIS2_PLACEMENT_3D('',#2141,#1774,#1775);
#1420=AXIS2_PLACEMENT_3D('',#2142,#1776,#1777);
#1421=AXIS2_PLACEMENT_3D('',#2143,#1778,#1779);
#1422=AXIS2_PLACEMENT_3D('',#2144,#1780,#1781);
#1423=AXIS2_PLACEMENT_3D('',#2145,#1782,#1783);
#1424=AXIS2_PLACEMENT_3D('',#2146,#1784,#1785);
#1425=AXIS2_PLACEMENT_3D('',#2147,#1786,#1787);
#1426=AXIS2_PLACEMENT_3D('',#2148,#1788,#1789);
#1427=DIRECTION('axis',(0.,0.,1.));
#1428=DIRECTION('refdir',(1.,0.,0.));
#1429=DIRECTION('center_axis',(9.47628871850896E-17,1.,-2.66453525910038E-15));
#1430=DIRECTION('ref_axis',(0.745142266948157,-1.84760516384206E-15,-0.666905542042771));
#1431=DIRECTION('center_axis',(9.4762887185088E-17,1.,-2.72576557679146E-15));
#1432=DIRECTION('ref_axis',(-1.,9.4762887185088E-17,4.2476859699846E-45));
#1433=DIRECTION('',(-9.4762887185088E-17,-1.,2.72576557679146E-15));
#1434=DIRECTION('center_axis',(9.4762887185088E-17,1.,-2.72576557679146E-15));
#1435=DIRECTION('ref_axis',(-1.,9.4762887185088E-17,4.2476859699846E-45));
#1436=DIRECTION('',(-6.66521182890003E-16,1.,-2.66453525910035E-15));
#1437=DIRECTION('center_axis',(-7.24420531322733E-15,1.,-3.21246996656639E-29));
#1438=DIRECTION('ref_axis',(-1.,-7.24420531322733E-15,-9.4866877317943E-15));
#1439=DIRECTION('center_axis',(-7.24420531322733E-15,1.,-3.21246996656639E-29));
#1440=DIRECTION('ref_axis',(-1.,-7.24420531322733E-15,-9.4866877317943E-15));
#1441=DIRECTION('',(-7.24420531322733E-15,1.,-3.21246996656639E-29));
#1442=DIRECTION('center_axis',(-7.24420523567914E-15,1.,-3.21246989299885E-29));
#1443=DIRECTION('ref_axis',(-1.,-7.24420523567914E-15,-9.4866877317943E-15));
#1444=DIRECTION('center_axis',(-7.24420531322733E-15,1.,-3.21246996656639E-29));
#1445=DIRECTION('ref_axis',(1.,7.24420531322733E-15,9.4866877317943E-15));
#1446=DIRECTION('center_axis',(-7.24420531322733E-15,1.,-3.21246996656639E-29));
#1447=DIRECTION('ref_axis',(1.,7.24420531322733E-15,9.4866877317943E-15));
#1448=DIRECTION('',(-7.24420531322733E-15,1.,-3.21246996656639E-29));
#1449=DIRECTION('center_axis',(-7.24420531322733E-15,1.,-3.21246996656639E-29));
#1450=DIRECTION('ref_axis',(1.,7.24420531322733E-15,9.4866877317943E-15));
#1451=DIRECTION('center_axis',(-7.24420531322733E-15,1.,-3.21246996656639E-29));
#1452=DIRECTION('ref_axis',(1.,7.24420531322733E-15,9.4866877317943E-15));
#1453=DIRECTION('center_axis',(-7.24420531322733E-15,1.,-3.21246996656639E-29));
#1454=DIRECTION('ref_axis',(1.,7.24420531322733E-15,9.4866877317943E-15));
#1455=DIRECTION('',(-7.24420531322733E-15,1.,-3.21246996656639E-29));
#1456=DIRECTION('center_axis',(-7.24420531322733E-15,1.,-3.21246996656639E-29));
#1457=DIRECTION('ref_axis',(1.,7.24420531322733E-15,9.4866877317943E-15));
#1458=DIRECTION('center_axis',(7.24420531322733E-15,-1.,3.21246996656639E-29));
#1459=DIRECTION('ref_axis',(1.,7.24420531322733E-15,9.4866877317943E-15));
#1460=DIRECTION('center_axis',(-7.24420531322733E-15,1.,-3.21246996656639E-29));
#1461=DIRECTION('ref_axis',(1.,7.24420531322733E-15,9.4866877317943E-15));
#1462=DIRECTION('',(7.24420531322733E-15,-1.,3.21246996656639E-29));
#1463=DIRECTION('center_axis',(7.24420531322733E-15,-1.,3.21246996656639E-29));
#1464=DIRECTION('ref_axis',(1.,7.24420531322733E-15,9.4866877317943E-15));
#1465=DIRECTION('center_axis',(7.24420531322733E-15,-1.,3.21246996656639E-29));
#1466=DIRECTION('ref_axis',(1.,7.24420531322733E-15,9.4866877317943E-15));
#1467=DIRECTION('center_axis',(-7.24420531322733E-15,1.,-3.21246996656639E-29));
#1468=DIRECTION('ref_axis',(1.,7.24420531322733E-15,9.4866877317943E-15));
#1469=DIRECTION('',(7.24420531322733E-15,-1.,3.21246996656639E-29));
#1470=DIRECTION('center_axis',(-7.24420531322733E-15,1.,-3.21246996656639E-29));
#1471=DIRECTION('ref_axis',(1.,7.24420531322733E-15,9.4866877317943E-15));
#1472=DIRECTION('center_axis',(-9.4866877317943E-15,-3.59613539086496E-29,
1.));
#1473=DIRECTION('ref_axis',(0.999084846697283,0.0427722936007129,9.47800595818471E-15));
#1474=DIRECTION('center_axis',(9.4866877317943E-15,3.59613539086496E-29,
-1.));
#1475=DIRECTION('ref_axis',(0.999084846697283,0.0427722936007129,9.47800595818471E-15));
#1476=DIRECTION('',(-9.4866877317943E-15,-3.59613539086496E-29,1.));
#1477=DIRECTION('center_axis',(-9.4866877317943E-15,-3.59613539086496E-29,
1.));
#1478=DIRECTION('ref_axis',(0.999084846697283,0.0427722936007129,9.47800595818471E-15));
#1479=DIRECTION('center_axis',(-9.4866877317943E-15,-3.60265012889189E-29,
1.));
#1480=DIRECTION('ref_axis',(0.999084846697284,-0.0427722936006984,9.47800595818471E-15));
#1481=DIRECTION('center_axis',(9.4866877317943E-15,3.60265012889189E-29,
-1.));
#1482=DIRECTION('ref_axis',(0.999084846697284,-0.0427722936006984,9.47800595818471E-15));
#1483=DIRECTION('',(-9.4866877317943E-15,-3.60265012889189E-29,1.));
#1484=DIRECTION('center_axis',(-9.4866877317943E-15,-3.60265012889189E-29,
1.));
#1485=DIRECTION('ref_axis',(0.999084846697284,-0.0427722936006984,9.47800595818471E-15));
#1486=DIRECTION('center_axis',(9.4866877317943E-15,3.60265012889189E-29,
-1.));
#1487=DIRECTION('ref_axis',(-0.999084846697284,0.0427722936006986,-9.47800595818471E-15));
#1488=DIRECTION('center_axis',(9.4866877317943E-15,3.60265012889189E-29,
-1.));
#1489=DIRECTION('ref_axis',(-0.999084846697284,0.0427722936006986,-9.47800595818471E-15));
#1490=DIRECTION('',(9.4866877317943E-15,3.60265012889189E-29,-1.));
#1491=DIRECTION('center_axis',(9.4866877317943E-15,3.60265012889189E-29,
-1.));
#1492=DIRECTION('ref_axis',(-0.999084846697284,0.0427722936006986,-9.47800595818471E-15));
#1493=DIRECTION('center_axis',(9.4866877317943E-15,3.59613539086497E-29,
-1.));
#1494=DIRECTION('ref_axis',(-0.999084846697283,-0.0427722936007131,-9.47800595818471E-15));
#1495=DIRECTION('center_axis',(9.4866877317943E-15,3.59613539086497E-29,
-1.));
#1496=DIRECTION('ref_axis',(-0.999084846697283,-0.0427722936007131,-9.47800595818471E-15));
#1497=DIRECTION('',(9.4866877317943E-15,3.59613539086497E-29,-1.));
#1498=DIRECTION('center_axis',(9.4866877317943E-15,3.59613539086497E-29,
-1.));
#1499=DIRECTION('ref_axis',(-0.999084846697283,-0.0427722936007131,-9.47800595818471E-15));
#1500=DIRECTION('center_axis',(-9.4762887185088E-17,-1.,2.72576557679146E-15));
#1501=DIRECTION('ref_axis',(-0.745184151098341,-1.74708480018716E-15,-0.666858741377696));
#1502=DIRECTION('center_axis',(9.4762887185088E-17,1.,-2.72576557679146E-15));
#1503=DIRECTION('ref_axis',(1.,-9.4762887185034E-17,1.98061583868929E-14));
#1504=DIRECTION('',(-9.4762887185088E-17,-1.,2.72576557679146E-15));
#1505=DIRECTION('center_axis',(9.4762887185088E-17,1.,-2.72576557679146E-15));
#1506=DIRECTION('ref_axis',(1.,-9.4762887185034E-17,1.98061583868929E-14));
#1507=DIRECTION('',(-9.4762887185088E-17,-1.,2.72576557679146E-15));
#1508=DIRECTION('center_axis',(9.61585782500597E-15,-2.65900529718615E-15,
-1.));
#1509=DIRECTION('ref_axis',(-0.999084846697283,-0.0427722936007131,-9.49332608570187E-15));
#1510=DIRECTION('center_axis',(9.61585782500597E-15,-2.65900529718615E-15,
-1.));
#1511=DIRECTION('ref_axis',(-0.999084846697283,-0.0427722936007131,-9.49332608570187E-15));
#1512=DIRECTION('',(9.61585782500597E-15,-2.65900529718615E-15,-1.));
#1513=DIRECTION('center_axis',(-9.4866877317943E-15,2.66453525910034E-15,
1.));
#1514=DIRECTION('ref_axis',(-0.999084846697283,-0.0427722936007131,-9.36403767377302E-15));
#1515=DIRECTION('center_axis',(-9.32847804027519E-15,2.65776206921712E-15,
1.));
#1516=DIRECTION('ref_axis',(0.999084846697284,-0.0427722936006984,9.43361963233267E-15));
#1517=DIRECTION('center_axis',(-9.4866877317943E-15,2.66453525910034E-15,
1.));
#1518=DIRECTION('ref_axis',(0.999084846697284,-0.0427722936006984,9.59197424259637E-15));
#1519=DIRECTION('',(-9.32847804027519E-15,2.65776206921712E-15,1.));
#1520=DIRECTION('center_axis',(-9.32847804027519E-15,2.65776206921712E-15,
1.));
#1521=DIRECTION('ref_axis',(0.999084846697284,-0.0427722936006984,9.43361963233267E-15));
#1522=DIRECTION('center_axis',(9.38812985308633E-15,-2.66031585117048E-15,
-1.));
#1523=DIRECTION('ref_axis',(-0.999084846697284,0.0427722936006986,-9.49332608570181E-15));
#1524=DIRECTION('center_axis',(9.38812985308633E-15,-2.66031585117048E-15,
-1.));
#1525=DIRECTION('ref_axis',(-0.999084846697284,0.0427722936006986,-9.49332608570181E-15));
#1526=DIRECTION('',(9.38812985308633E-15,-2.66031585117048E-15,-1.));
#1527=DIRECTION('center_axis',(-9.4866877317943E-15,2.66453525910034E-15,
1.));
#1528=DIRECTION('ref_axis',(-0.999084846697284,0.0427722936006986,-9.59197424259637E-15));
#1529=DIRECTION('center_axis',(-9.55620601219477E-15,2.66155907913951E-15,
1.));
#1530=DIRECTION('ref_axis',(0.999084846697283,0.0427722936007129,9.43361963233267E-15));
#1531=DIRECTION('center_axis',(-9.4866877317943E-15,2.66453525910034E-15,
1.));
#1532=DIRECTION('ref_axis',(0.999084846697283,0.0427722936007129,9.36403767377302E-15));
#1533=DIRECTION('',(-9.55620601219477E-15,2.66155907913951E-15,1.));
#1534=DIRECTION('center_axis',(-9.55620601219477E-15,2.66155907913951E-15,
1.));
#1535=DIRECTION('ref_axis',(0.999084846697283,0.0427722936007129,9.43361963233267E-15));
#1536=DIRECTION('center_axis',(-1.,-7.13616025219132E-15,-9.4866877317943E-15));
#1537=DIRECTION('ref_axis',(7.13616025219132E-15,-1.,0.));
#1538=DIRECTION('center_axis',(1.,7.13616025219132E-15,9.4866877317943E-15));
#1539=DIRECTION('ref_axis',(7.13616025219132E-15,-1.,0.));
#1540=DIRECTION('',(-1.,-7.13616025219132E-15,-9.4866877317943E-15));
#1541=DIRECTION('center_axis',(-1.,-7.13616025219132E-15,-9.4866877317943E-15));
#1542=DIRECTION('ref_axis',(7.13616025219132E-15,-1.,0.));
#1543=DIRECTION('center_axis',(-1.,-7.13616025219132E-15,-9.4866877317943E-15));
#1544=DIRECTION('ref_axis',(7.13616025219132E-15,-1.,0.));
#1545=DIRECTION('center_axis',(1.,7.13616025219132E-15,9.4866877317943E-15));
#1546=DIRECTION('ref_axis',(7.13616025219132E-15,-1.,0.));
#1547=DIRECTION('',(-1.,-7.13616025219132E-15,-9.4866877317943E-15));
#1548=DIRECTION('center_axis',(-1.,-7.13616025219132E-15,-9.4866877317943E-15));
#1549=DIRECTION('ref_axis',(7.13616025219132E-15,-1.,0.));
#1550=DIRECTION('center_axis',(9.4762887185088E-17,1.,-2.72576557679146E-15));
#1551=DIRECTION('ref_axis',(-1.,9.4762887185088E-17,0.));
#1552=DIRECTION('center_axis',(-9.4762887185088E-17,-1.,2.72576557679146E-15));
#1553=DIRECTION('ref_axis',(-1.,9.4762887185088E-17,0.));
#1554=DIRECTION('',(9.4762887185088E-17,1.,-2.72576557679146E-15));
#1555=DIRECTION('center_axis',(9.4762887185088E-17,1.,-2.72576557679146E-15));
#1556=DIRECTION('ref_axis',(-1.,9.4762887185088E-17,0.));
#1557=DIRECTION('center_axis',(9.4762887185088E-17,1.,-2.72576557679146E-15));
#1558=DIRECTION('ref_axis',(-1.,9.4762887185088E-17,0.));
#1559=DIRECTION('center_axis',(-9.4762887185088E-17,-1.,2.72576557679146E-15));
#1560=DIRECTION('ref_axis',(-1.,9.4762887185088E-17,0.));
#1561=DIRECTION('',(9.4762887185088E-17,1.,-2.72576557679146E-15));
#1562=DIRECTION('center_axis',(9.4762887185088E-17,1.,-2.72576557679146E-15));
#1563=DIRECTION('ref_axis',(-1.,9.4762887185088E-17,0.));
#1564=DIRECTION('center_axis',(-9.47628871850879E-17,-1.,2.72576557679146E-15));
#1565=DIRECTION('ref_axis',(0.516871317544032,-2.38240756368592E-15,-0.856063105793198));
#1566=DIRECTION('center_axis',(-2.79039760557552E-16,-1.,3.03092766752147E-15));
#1567=DIRECTION('ref_axis',(0.516871317544032,-2.73889300117952E-15,-0.856063105793198));
#1568=DIRECTION('',(-9.4762887185088E-17,-1.,2.72576557679146E-15));
#1569=DIRECTION('center_axis',(-2.79039760557552E-16,-1.,3.03092766752147E-15));
#1570=DIRECTION('ref_axis',(0.516871317544032,-2.73889300117952E-15,-0.856063105793198));
#1571=DIRECTION('center_axis',(-9.4762887185088E-17,-1.,2.72576557679146E-15));
#1572=DIRECTION('ref_axis',(-9.90307919344643E-15,2.72576557679146E-15,
1.));
#1573=DIRECTION('',(9.4866877317943E-15,3.59917788007086E-29,-1.));
#1574=DIRECTION('center_axis',(-9.4762887185088E-17,-1.,2.72576557679146E-15));
#1575=DIRECTION('ref_axis',(-1.,9.4762887185088E-17,-4.66136654638851E-32));
#1576=DIRECTION('center_axis',(1.40292561740994E-16,-1.,3.11491869491619E-15));
#1577=DIRECTION('ref_axis',(-0.516978845137474,-2.73889300117303E-15,-0.855998173876746));
#1578=DIRECTION('',(9.4866877317943E-15,3.59917788007086E-29,-1.));
#1579=DIRECTION('',(1.,6.64332480858314E-15,9.4866877317943E-15));
#1580=DIRECTION('',(-1.,9.47628871850621E-17,-9.4866877317943E-15));
#1581=DIRECTION('',(9.4866877317943E-15,3.65988140059289E-29,-1.));
#1582=DIRECTION('',(1.,7.24420531322733E-15,9.4866877317943E-15));
#1583=DIRECTION('',(-9.4866877317943E-15,-3.65988140059289E-29,1.));
#1584=DIRECTION('',(-9.4866877317943E-15,-3.65988140059289E-29,1.));
#1585=DIRECTION('',(-1.,9.47628871850621E-17,-9.4866877317943E-15));
#1586=DIRECTION('',(9.4866877317943E-15,3.65988140059289E-29,-1.));
#1587=DIRECTION('',(1.,7.24420531322733E-15,9.4866877317943E-15));
#1588=DIRECTION('center_axis',(-1.,-7.13616025219132E-15,-9.4866877317943E-15));
#1589=DIRECTION('ref_axis',(-7.13616025219132E-15,1.,-3.10997099106526E-29));
#1590=DIRECTION('',(7.13616025219132E-15,-1.,3.10997099106526E-29));
#1591=DIRECTION('',(9.4866877317943E-15,3.59917788007086E-29,-1.));
#1592=DIRECTION('center_axis',(9.4866877317943E-15,-2.66453525910034E-15,
-1.));
#1593=DIRECTION('ref_axis',(1.,6.66521182890028E-16,9.4866877317943E-15));
#1594=DIRECTION('center_axis',(9.4866877317943E-15,-2.66453525910034E-15,
-1.));
#1595=DIRECTION('ref_axis',(1.,6.66521182890028E-16,9.4866877317943E-15));
#1596=DIRECTION('center_axis',(9.4866877317943E-15,-2.66453525910034E-15,
-1.));
#1597=DIRECTION('ref_axis',(1.,6.66521182890028E-16,9.4866877317943E-15));
#1598=DIRECTION('',(9.35282643048045E-15,-1.,2.66453525910043E-15));
#1599=DIRECTION('',(-8.95515345178467E-15,1.,-2.66453525910042E-15));
#1600=DIRECTION('',(-0.866025403784443,0.499999999999993,-9.54798020305423E-15));
#1601=DIRECTION('',(-0.866025403784434,-0.500000000000008,-6.88344494395381E-15));
#1602=DIRECTION('center_axis',(9.4866877317943E-15,-2.66453525910034E-15,
-1.));
#1603=DIRECTION('ref_axis',(1.,6.66521182890028E-16,9.4866877317943E-15));
#1604=DIRECTION('',(-9.99123248539651E-15,1.,-2.66453525910043E-15));
#1605=DIRECTION('',(-0.866025403784443,0.499999999999993,-9.54798020305423E-15));
#1606=DIRECTION('',(-0.866025403784434,-0.500000000000008,-6.88344494395381E-15));
#1607=DIRECTION('',(8.87731353799226E-15,-1.,2.66453525910042E-15));
#1608=DIRECTION('center_axis',(9.4866877317943E-15,-2.66453525910034E-15,
-1.));
#1609=DIRECTION('ref_axis',(1.,6.66521182890028E-16,9.4866877317943E-15));
#1610=DIRECTION('',(8.95515345178467E-15,-1.,2.66453525910042E-15));
#1611=DIRECTION('',(0.866025403784443,-0.499999999999993,9.54798020305423E-15));
#1612=DIRECTION('',(0.866025403784434,0.500000000000008,6.88344494395381E-15));
#1613=DIRECTION('',(-9.10493696204328E-15,1.,-2.66453525910043E-15));
#1614=DIRECTION('',(-1.,9.47628871850621E-17,-9.4866877317943E-15));
#1615=DIRECTION('center_axis',(9.4866877317943E-15,-2.66453525910034E-15,
-1.));
#1616=DIRECTION('ref_axis',(1.,6.66521182890028E-16,9.4866877317943E-15));
#1617=DIRECTION('',(-8.87627788857007E-15,1.,-2.66453525910042E-15));
#1618=DIRECTION('',(-1.,9.47628871850621E-17,-9.4866877317943E-15));
#1619=DIRECTION('',(8.95515345178467E-15,-1.,2.66453525910042E-15));
#1620=DIRECTION('',(0.866025403784443,-0.499999999999993,9.54798020305423E-15));
#1621=DIRECTION('',(0.866025403784434,0.500000000000008,6.88344494395381E-15));
#1622=DIRECTION('center_axis',(-9.47628871850882E-17,-1.,2.72576557679146E-15));
#1623=DIRECTION('ref_axis',(-0.516978845137474,-2.28425994817074E-15,-0.855998173876746));
#1624=DIRECTION('center_axis',(-1.40292561740994E-16,1.,-3.11491869491619E-15));
#1625=DIRECTION('ref_axis',(-0.516978845137474,-2.73889300117303E-15,-0.855998173876746));
#1626=DIRECTION('',(9.4762887185088E-17,1.,-2.72576557679146E-15));
#1627=DIRECTION('center_axis',(1.,7.01611018188897E-15,9.4866877317943E-15));
#1628=DIRECTION('ref_axis',(7.01611018188897E-15,-1.,2.99608323815143E-29));
#1629=DIRECTION('',(9.4866877317943E-15,3.59917788007086E-29,-1.));
#1630=DIRECTION('',(-7.01611018188897E-15,1.,-2.99608323815143E-29));
#1631=DIRECTION('center_axis',(-1.,-9.99123248539653E-15,-9.4866877317943E-15));
#1632=DIRECTION('ref_axis',(-9.4866877317943E-15,0.,1.));
#1633=DIRECTION('',(7.28394956963486E-15,-1.,3.31087762205547E-29));
#1634=DIRECTION('',(-9.25185853854298E-15,0.,1.));
#1635=DIRECTION('center_axis',(-0.499999999999993,-0.866025403784443,-4.74334386589711E-15));
#1636=DIRECTION('ref_axis',(-1.57772181044202E-30,5.47714171566929E-15,
-1.));
#1637=DIRECTION('',(0.866025403784443,-0.499999999999993,8.21571257350406E-15));
#1638=DIRECTION('',(-9.25185853854299E-15,0.,1.));
#1639=DIRECTION('center_axis',(0.500000000000008,-0.866025403784434,4.74334386589719E-15));
#1640=DIRECTION('ref_axis',(9.48668773179423E-15,7.88860905221012E-31,-1.));
#1641=DIRECTION('',(0.866025403784434,0.500000000000008,8.21571257350401E-15));
#1642=DIRECTION('',(-9.25185853854298E-15,0.,1.));
#1643=DIRECTION('center_axis',(1.,8.87731353799229E-15,9.4866877317943E-15));
#1644=DIRECTION('ref_axis',(9.4866877317943E-15,0.,-1.));
#1645=DIRECTION('',(-8.9551534517847E-15,1.,-4.89629655866726E-29));
#1646=DIRECTION('center_axis',(1.,8.9551534517847E-15,9.4866877317943E-15));
#1647=DIRECTION('ref_axis',(9.4866877317943E-15,0.,-1.));
#1648=DIRECTION('',(-9.4866877317943E-15,-3.65988140059289E-29,1.));
#1649=DIRECTION('',(-8.91218040119891E-15,1.,-4.85552936748826E-29));
#1650=DIRECTION('',(-9.25185853854298E-15,0.,1.));
#1651=DIRECTION('center_axis',(0.499999999999993,0.866025403784443,4.74334386589711E-15));
#1652=DIRECTION('ref_axis',(1.57772181044202E-30,-5.47714171566929E-15,
1.));
#1653=DIRECTION('',(-0.866025403784443,0.499999999999993,-8.21571257350406E-15));
#1654=DIRECTION('',(-9.25185853854299E-15,0.,1.));
#1655=DIRECTION('center_axis',(-0.500000000000008,0.866025403784434,-4.74334386589719E-15));
#1656=DIRECTION('ref_axis',(-9.48668773179423E-15,-7.88860905221012E-31,
1.));
#1657=DIRECTION('',(-0.866025403784434,-0.500000000000008,-8.21571257350401E-15));
#1658=DIRECTION('',(-9.25185853854298E-15,0.,1.));
#1659=DIRECTION('center_axis',(-1.,-8.87627788857009E-15,-9.4866877317943E-15));
#1660=DIRECTION('ref_axis',(-9.4866877317943E-15,0.,1.));
#1661=DIRECTION('',(8.9551534517847E-15,-1.,4.89629655866726E-29));
#1662=DIRECTION('',(9.4866877317943E-15,3.65988140059289E-29,-1.));
#1663=DIRECTION('center_axis',(-1.,-8.9551534517847E-15,-9.4866877317943E-15));
#1664=DIRECTION('ref_axis',(-9.4866877317943E-15,0.,1.));
#1665=DIRECTION('',(9.71255052396049E-15,-1.,5.61481550993796E-29));
#1666=DIRECTION('',(-9.25185853854298E-15,0.,1.));
#1667=DIRECTION('center_axis',(-0.499999999999993,-0.866025403784443,-4.74334386589711E-15));
#1668=DIRECTION('ref_axis',(-1.57772181044202E-30,5.47714171566929E-15,
-1.));
#1669=DIRECTION('',(0.866025403784443,-0.499999999999993,8.21571257350406E-15));
#1670=DIRECTION('',(-9.25185853854299E-15,0.,1.));
#1671=DIRECTION('center_axis',(0.500000000000008,-0.866025403784434,4.74334386589719E-15));
#1672=DIRECTION('ref_axis',(9.48668773179423E-15,7.88860905221012E-31,-1.));
#1673=DIRECTION('',(0.866025403784434,0.500000000000008,8.21571257350401E-15));
#1674=DIRECTION('',(-9.25185853854298E-15,0.,1.));
#1675=DIRECTION('center_axis',(1.,9.35282643048047E-15,9.4866877317943E-15));
#1676=DIRECTION('ref_axis',(9.4866877317943E-15,0.,-1.));
#1677=DIRECTION('',(-8.9551534517847E-15,1.,-4.89629655866726E-29));
#1678=DIRECTION('center_axis',(1.,8.9551534517847E-15,9.4866877317943E-15));
#1679=DIRECTION('ref_axis',(9.4866877317943E-15,0.,-1.));
#1680=DIRECTION('',(-9.4866877317943E-15,-3.65988140059289E-29,1.));
#1681=DIRECTION('',(-8.87627788857017E-15,1.,-4.8214697748787E-29));
#1682=DIRECTION('',(-9.25185853854298E-15,0.,1.));
#1683=DIRECTION('center_axis',(0.499999999999993,0.866025403784443,4.74334386589711E-15));
#1684=DIRECTION('ref_axis',(1.57772181044202E-30,-5.47714171566929E-15,
1.));
#1685=DIRECTION('',(-0.866025403784443,0.499999999999993,-8.21571257350406E-15));
#1686=DIRECTION('',(-9.25185853854299E-15,0.,1.));
#1687=DIRECTION('center_axis',(-0.500000000000008,0.866025403784434,-4.74334386589719E-15));
#1688=DIRECTION('ref_axis',(-9.48668773179423E-15,-7.88860905221012E-31,
1.));
#1689=DIRECTION('',(-0.866025403784434,-0.500000000000008,-8.21571257350401E-15));
#1690=DIRECTION('',(-9.25185853854298E-15,0.,1.));
#1691=DIRECTION('center_axis',(-1.,-9.1049369620433E-15,-9.4866877317943E-15));
#1692=DIRECTION('ref_axis',(-9.4866877317943E-15,0.,1.));
#1693=DIRECTION('',(8.9551534517847E-15,-1.,4.89629655866726E-29));
#1694=DIRECTION('',(9.4866877317943E-15,3.65988140059289E-29,-1.));
#1695=DIRECTION('center_axis',(-9.4866877317943E-15,-3.59917788007086E-29,
1.));
#1696=DIRECTION('ref_axis',(-7.04419703990988E-15,1.,-3.08343188381462E-29));
#1697=DIRECTION('',(-1.,-7.24420531322733E-15,-9.4866877317943E-15));
#1698=DIRECTION('center_axis',(-9.4866877317943E-15,-3.59917788007086E-29,
1.));
#1699=DIRECTION('ref_axis',(-7.04419703990988E-15,1.,-3.08343188381462E-29));
#1700=DIRECTION('center_axis',(-9.4866877317943E-15,-3.59917788007086E-29,
1.));
#1701=DIRECTION('ref_axis',(-7.04419703990988E-15,1.,-3.08343188381462E-29));
#1702=DIRECTION('',(-1.,-7.24420531322733E-15,-9.4866877317943E-15));
#1703=DIRECTION('center_axis',(-9.4866877317943E-15,-3.59917788007086E-29,
1.));
#1704=DIRECTION('ref_axis',(-7.04419703990988E-15,1.,-3.08343188381462E-29));
#1705=DIRECTION('center_axis',(-9.4866877317943E-15,-3.59917788007086E-29,
1.));
#1706=DIRECTION('ref_axis',(-7.04419703990988E-15,1.,-3.08343188381462E-29));
#1707=DIRECTION('',(-1.,-7.24420531322733E-15,-9.4866877317943E-15));
#1708=DIRECTION('center_axis',(0.866025403784444,6.27366583148509E-15,-0.499999999999991));
#1709=DIRECTION('ref_axis',(0.499999999999991,6.03169527631007E-15,0.866025403784444));
#1710=DIRECTION('',(-0.499999999999991,-6.03169527631007E-15,-0.866025403784444));
#1711=DIRECTION('',(7.24420531322733E-15,-1.,3.21246996656639E-29));
#1712=DIRECTION('',(-0.499999999999991,-6.03169527631007E-15,-0.866025403784444));
#1713=DIRECTION('',(7.24420531322733E-15,-1.,3.21246996656639E-29));
#1714=DIRECTION('center_axis',(9.4866877317943E-15,3.59917788007086E-29,
-1.));
#1715=DIRECTION('ref_axis',(1.,3.77475828372553E-15,9.4866877317943E-15));
#1716=DIRECTION('',(-1.,-3.77475828372553E-15,-9.4866877317943E-15));
#1717=DIRECTION('',(-1.,-3.77475828372553E-15,-9.4866877317943E-15));
#1718=DIRECTION('',(7.24420531322733E-15,-1.,3.21246996656639E-29));
#1719=DIRECTION('center_axis',(-0.866025403784433,-6.27366583148505E-15,
-0.500000000000009));
#1720=DIRECTION('ref_axis',(0.500000000000009,6.03169527631014E-15,-0.866025403784433));
#1721=DIRECTION('',(-0.500000000000009,-6.03169527631014E-15,0.866025403784433));
#1722=DIRECTION('',(-0.500000000000009,-6.03169527631014E-15,0.866025403784433));
#1723=DIRECTION('',(7.24420531322733E-15,-1.,3.21246996656639E-29));
#1724=DIRECTION('center_axis',(-0.866025403784444,-6.27366583148509E-15,
0.499999999999991));
#1725=DIRECTION('ref_axis',(-0.499999999999991,-6.03169527631006E-15,-0.866025403784444));
#1726=DIRECTION('',(0.499999999999991,6.03169527631006E-15,0.866025403784444));
#1727=DIRECTION('',(0.499999999999991,6.03169527631006E-15,0.866025403784444));
#1728=DIRECTION('',(7.24420531322733E-15,-1.,3.21246996656639E-29));
#1729=DIRECTION('center_axis',(1.45925167309981E-13,1.08984360723143E-27,
1.));
#1730=DIRECTION('ref_axis',(-1.,-3.77475828372553E-15,1.45925167309981E-13));
#1731=DIRECTION('',(1.,3.77475828372553E-15,-1.45925167309981E-13));
#1732=DIRECTION('',(1.,3.77475828372553E-15,-1.45925167309981E-13));
#1733=DIRECTION('',(7.24420531322733E-15,-1.,3.21246996656639E-29));
#1734=DIRECTION('center_axis',(0.866025403784434,6.27366583148505E-15,0.500000000000008));
#1735=DIRECTION('ref_axis',(-0.500000000000008,-6.03169527631013E-15,0.866025403784434));
#1736=DIRECTION('',(0.500000000000008,6.03169527631013E-15,-0.866025403784434));
#1737=DIRECTION('',(0.500000000000008,6.03169527631013E-15,-0.866025403784434));
#1738=DIRECTION('center_axis',(-7.24420531322733E-15,1.,-3.21246996656639E-29));
#1739=DIRECTION('ref_axis',(-1.,-7.24420531322733E-15,-9.4866877317943E-15));
#1740=DIRECTION('center_axis',(-0.866025403784443,-6.27366583148509E-15,
0.499999999999992));
#1741=DIRECTION('ref_axis',(-0.499999999999992,-6.03169527631007E-15,-0.866025403784443));
#1742=DIRECTION('',(0.499999999999992,6.03169527631007E-15,0.866025403784443));
#1743=DIRECTION('',(7.24420531322733E-15,-1.,3.21246996656639E-29));
#1744=DIRECTION('',(0.499999999999992,6.03169527631007E-15,0.866025403784443));
#1745=DIRECTION('',(7.24420531322733E-15,-1.,3.21246996656639E-29));
#1746=DIRECTION('center_axis',(-9.4866877317943E-15,-3.59917788007086E-29,
1.));
#1747=DIRECTION('ref_axis',(-1.,-3.77475828372553E-15,-9.4866877317943E-15));
#1748=DIRECTION('',(1.,3.77475828372553E-15,9.4866877317943E-15));
#1749=DIRECTION('',(1.,3.77475828372553E-15,9.4866877317943E-15));
#1750=DIRECTION('',(7.24420531322733E-15,-1.,3.21246996656639E-29));
#1751=DIRECTION('center_axis',(0.866025403784434,6.27366583148505E-15,0.500000000000008));
#1752=DIRECTION('ref_axis',(-0.500000000000008,-6.03169527631013E-15,0.866025403784434));
#1753=DIRECTION('',(0.500000000000008,6.03169527631013E-15,-0.866025403784434));
#1754=DIRECTION('',(0.500000000000008,6.03169527631013E-15,-0.866025403784434));
#1755=DIRECTION('',(7.24420531322733E-15,-1.,3.21246996656639E-29));
#1756=DIRECTION('center_axis',(0.866025403784444,6.27366583148509E-15,-0.499999999999991));
#1757=DIRECTION('ref_axis',(0.499999999999991,6.03169527631007E-15,0.866025403784444));
#1758=DIRECTION('',(-0.499999999999991,-6.03169527631007E-15,-0.866025403784444));
#1759=DIRECTION('',(-0.499999999999991,-6.03169527631007E-15,-0.866025403784444));
#1760=DIRECTION('',(7.24420531322733E-15,-1.,3.21246996656639E-29));
#1761=DIRECTION('center_axis',(1.36310038662416E-14,6.60140557615658E-29,
-1.));
#1762=DIRECTION('ref_axis',(1.,3.77475828372553E-15,1.36310038662416E-14));
#1763=DIRECTION('',(-1.,-3.77475828372553E-15,-1.36310038662416E-14));
#1764=DIRECTION('',(-1.,-3.77475828372553E-15,-1.36310038662416E-14));
#1765=DIRECTION('',(7.24420531322733E-15,-1.,3.21246996656639E-29));
#1766=DIRECTION('center_axis',(-0.866025403784434,-6.27366583148505E-15,
-0.500000000000008));
#1767=DIRECTION('ref_axis',(0.500000000000008,6.03169527631013E-15,-0.866025403784434));
#1768=DIRECTION('',(-0.500000000000008,-6.03169527631013E-15,0.866025403784434));
#1769=DIRECTION('',(-0.500000000000008,-6.03169527631013E-15,0.866025403784434));
#1770=DIRECTION('center_axis',(-7.24420531322733E-15,1.,-3.21246996656639E-29));
#1771=DIRECTION('ref_axis',(-1.,-7.24420531322733E-15,-9.4866877317943E-15));
#1772=DIRECTION('center_axis',(7.24420531322733E-15,-1.,3.21246996656639E-29));
#1773=DIRECTION('ref_axis',(1.,7.24420531322733E-15,9.4866877317943E-15));
#1774=DIRECTION('center_axis',(-7.24420531322733E-15,1.,-3.21246996656639E-29));
#1775=DIRECTION('ref_axis',(-1.,-7.24420531322733E-15,-9.4866877317943E-15));
#1776=DIRECTION('center_axis',(-9.4762887185088E-17,-1.,2.72576557679146E-15));
#1777=DIRECTION('ref_axis',(-9.90307919344643E-15,2.72576557679146E-15,
1.));
#1778=DIRECTION('center_axis',(-9.4762887185088E-17,-1.,2.72576557679146E-15));
#1779=DIRECTION('ref_axis',(-1.,9.4762887185088E-17,-4.66136654638851E-32));
#1780=DIRECTION('center_axis',(-6.66521182890003E-16,1.,-2.66453525910035E-15));
#1781=DIRECTION('ref_axis',(-1.,-6.66521182890003E-16,2.0284682469065E-30));
#1782=DIRECTION('center_axis',(9.4866877317943E-15,-2.66453525910034E-15,
-1.));
#1783=DIRECTION('ref_axis',(1.,6.66521182890028E-16,9.4866877317943E-15));
#1784=DIRECTION('center_axis',(9.4866877317943E-15,-2.66453525910034E-15,
-1.));
#1785=DIRECTION('ref_axis',(1.,6.66521182890028E-16,9.4866877317943E-15));
#1786=DIRECTION('center_axis',(-1.,-7.13616025219132E-15,-9.4866877317943E-15));
#1787=DIRECTION('ref_axis',(-7.13616025219132E-15,1.,-3.10997099106526E-29));
#1788=DIRECTION('center_axis',(-1.,-7.13616025219132E-15,-9.4866877317943E-15));
#1789=DIRECTION('ref_axis',(-7.13616025219132E-15,1.,-3.10997099106526E-29));
#1790=CARTESIAN_POINT('',(0.,0.,0.));
#1791=CARTESIAN_POINT('Origin',(0.0211619816684045,0.2698280408418,-0.0117466482297249));
#1792=CARTESIAN_POINT('',(0.0112414078818273,0.289378040509504,-0.0193513977814911));
#1793=CARTESIAN_POINT('',(0.027624217232623,0.289378040509504,-0.00104667105626558));
#1794=CARTESIAN_POINT('Origin',(0.0211619816684045,0.289378040509504,-0.0117466482297249));
#1795=CARTESIAN_POINT('',(0.027624217232623,0.260478041174096,-0.0010466710562655));
#1796=CARTESIAN_POINT('',(0.027624217232623,0.289378040509504,-0.00104667105626558));
#1797=CARTESIAN_POINT('',(0.0112414078818273,0.260478041174096,-0.019351397781491));
#1798=CARTESIAN_POINT('Origin',(0.0211619816684045,0.260478041174096,-0.0117466482297248));
#1799=CARTESIAN_POINT('',(0.0112414078818273,0.2698280408418,-0.0193513977814911));
#1800=CARTESIAN_POINT('Origin',(-0.00359023088714209,0.276218041174096,
0.0129999987901504));
#1801=CARTESIAN_POINT('',(0.000909769112857913,0.276218041174096,0.0129999987901504));
#1802=CARTESIAN_POINT('Origin',(-0.00359023088714209,0.276218041174096,
0.0129999987901504));
#1803=CARTESIAN_POINT('',(0.000909769112857818,0.289378040509504,0.0129999987901504));
#1804=CARTESIAN_POINT('',(0.000909769112857909,0.276218041174096,0.0129999987901504));
#1805=CARTESIAN_POINT('Origin',(-0.00359023088714218,0.289378040509504,
0.0129999987901504));
#1806=CARTESIAN_POINT('Origin',(-0.00359023088714267,0.265478041174096,
0.0209999987901506));
#1807=CARTESIAN_POINT('',(-0.00519023088714267,0.265478041174096,0.0209999987901506));
#1808=CARTESIAN_POINT('Origin',(-0.00359023088714267,0.265478041174096,
0.0209999987901506));
#1809=CARTESIAN_POINT('',(-0.00519023088714279,0.281978041174096,0.0209999987901506));
#1810=CARTESIAN_POINT('',(-0.00519023088714267,0.265478041174096,0.0209999987901506));
#1811=CARTESIAN_POINT('Origin',(-0.00359023088714279,0.281978041174096,
0.0209999987901506));
#1812=CARTESIAN_POINT('Origin',(-0.00359023088714207,0.265478041174096,
0.00499999879015063));
#1813=CARTESIAN_POINT('',(-0.00519023088714207,0.265478041174096,0.00499999879015061));
#1814=CARTESIAN_POINT('Origin',(-0.00359023088714207,0.265478041174096,
0.00499999879015063));
#1815=CARTESIAN_POINT('',(-0.00519023088714219,0.281978041174096,0.00499999879015061));
#1816=CARTESIAN_POINT('',(-0.00519023088714207,0.265478041174096,0.00499999879015062));
#1817=CARTESIAN_POINT('Origin',(-0.00359023088714219,0.281978041174096,
0.00499999879015063));
#1818=CARTESIAN_POINT('Origin',(-0.00359023088714201,0.265478041174096,
0.0129999987901504));
#1819=CARTESIAN_POINT('',(-0.00889023088714208,0.276218041174096,0.0129999987901503));
#1820=CARTESIAN_POINT('Origin',(-0.00359023088714209,0.276218041174096,
0.0129999987901504));
#1821=CARTESIAN_POINT('',(-0.00889023088714201,0.265478041174096,0.0129999987901503));
#1822=CARTESIAN_POINT('',(-0.00889023088714201,0.265478041174096,0.0129999987901503));
#1823=CARTESIAN_POINT('Origin',(-0.00359023088714201,0.265478041174096,
0.0129999987901504));
#1824=CARTESIAN_POINT('Origin',(-0.00359023088714235,0.263018041174096,
0.0129999987901504));
#1825=CARTESIAN_POINT('',(-0.0147902308871424,0.265478041174096,0.0129999987901503));
#1826=CARTESIAN_POINT('Origin',(-0.00359023088714237,0.265478041174096,
0.0129999987901504));
#1827=CARTESIAN_POINT('',(-0.0147902308871423,0.260478041174096,0.0129999987901503));
#1828=CARTESIAN_POINT('',(-0.0147902308871423,0.263018041174096,0.0129999987901503));
#1829=CARTESIAN_POINT('Origin',(-0.00359023088714233,0.260478041174096,
0.0129999987901504));
#1830=CARTESIAN_POINT('Origin',(-0.0202624306667083,0.265478041174096,0.0261999987675195));
#1831=CARTESIAN_POINT('',(-0.0219599868556721,0.265405366293721,0.0159999987901507));
#1832=CARTESIAN_POINT('Origin',(-0.0202624306667082,0.265478041174096,0.0159999987901507));
#1833=CARTESIAN_POINT('',(-0.0219599868556722,0.265405366293721,0.0261999987675195));
#1834=CARTESIAN_POINT('',(-0.0219599868556722,0.265405366293721,0.0261999987675195));
#1835=CARTESIAN_POINT('Origin',(-0.0202624306667083,0.265478041174096,0.0261999987675195));
#1836=CARTESIAN_POINT('Origin',(-0.0202624306667085,0.284378040509504,0.0261999987675195));
#1837=CARTESIAN_POINT('',(-0.0219599868556722,0.284450715389879,0.0159999987901507));
#1838=CARTESIAN_POINT('Origin',(-0.0202624306667084,0.284378040509504,0.0159999987901507));
#1839=CARTESIAN_POINT('',(-0.0219599868556723,0.284450715389879,0.0261999987675195));
#1840=CARTESIAN_POINT('',(-0.0219599868556724,0.284450715389879,0.0261999987675195));
#1841=CARTESIAN_POINT('Origin',(-0.0202624306667085,0.284378040509504,0.0261999987675195));
#1842=CARTESIAN_POINT('Origin',(0.0130853308327593,0.265478041174096,0.0261999987675199));
#1843=CARTESIAN_POINT('',(0.0147828870217232,0.265405366293721,0.0261999987675199));
#1844=CARTESIAN_POINT('Origin',(0.0130853308327593,0.265478041174096,0.0261999987675199));
#1845=CARTESIAN_POINT('',(0.0147828870217233,0.265405366293721,0.015999998790151));
#1846=CARTESIAN_POINT('',(0.0147828870217232,0.265405366293721,0.0261999987675199));
#1847=CARTESIAN_POINT('Origin',(0.0130853308327594,0.265478041174096,0.015999998790151));
#1848=CARTESIAN_POINT('Origin',(0.0130853308327592,0.284378040509504,0.0261999987675199));
#1849=CARTESIAN_POINT('',(0.014782887021723,0.284450715389879,0.0261999987675199));
#1850=CARTESIAN_POINT('Origin',(0.0130853308327592,0.284378040509504,0.0261999987675199));
#1851=CARTESIAN_POINT('',(0.0147828870217231,0.284450715389879,0.015999998790151));
#1852=CARTESIAN_POINT('',(0.0147828870217231,0.284450715389879,0.0261999987675199));
#1853=CARTESIAN_POINT('Origin',(0.0130853308327593,0.284378040509504,0.015999998790151));
#1854=CARTESIAN_POINT('Origin',(-0.0283424434426881,0.2629280408418,-0.0117466482297253));
#1855=CARTESIAN_POINT('',(-0.0184218696561119,0.289378040509504,-0.0193513977814914));
#1856=CARTESIAN_POINT('',(-0.0348033349119885,0.289378040509504,-0.00104585940731041));
#1857=CARTESIAN_POINT('Origin',(-0.0283424434426881,0.289378040509504,-0.0117466482297254));
#1858=CARTESIAN_POINT('',(-0.0184218696561119,0.260478041174096,-0.0193513977814913));
#1859=CARTESIAN_POINT('',(-0.0184218696561119,0.2629280408418,-0.0193513977814913));
#1860=CARTESIAN_POINT('',(-0.0348033349119885,0.260478041174096,-0.00104585940731034));
#1861=CARTESIAN_POINT('Origin',(-0.0283424434426881,0.260478041174096,-0.0117466482297253));
#1862=CARTESIAN_POINT('',(-0.0348033349119885,0.289378040509504,-0.00104585940731042));
#1863=CARTESIAN_POINT('Origin',(0.0130853308327593,0.284378040509504,0.012999998790151));
#1864=CARTESIAN_POINT('',(0.0147828870217231,0.284450715389879,0.012999998790151));
#1865=CARTESIAN_POINT('Origin',(0.0130853308327593,0.284378040509504,0.012999998790151));
#1866=CARTESIAN_POINT('',(0.0147828870217233,0.284450715389879,-0.00100000120984898));
#1867=CARTESIAN_POINT('',(0.0147828870217232,0.284450715389879,0.012999998790151));
#1868=CARTESIAN_POINT('Origin',(0.0130853308327594,0.284378040509504,-0.00100000120984901));
#1869=CARTESIAN_POINT('Origin',(-0.0202624306667083,0.284378040509504,0.0129999987901507));
#1870=CARTESIAN_POINT('',(-0.0219599868556721,0.284450715389879,-0.00100000120984932));
#1871=CARTESIAN_POINT('Origin',(-0.0202624306667082,0.284378040509504,-0.00100000120984932));
#1872=CARTESIAN_POINT('',(-0.0219599868556722,0.284450715389879,0.0129999987901507));
#1873=CARTESIAN_POINT('',(-0.0219599868556722,0.284450715389879,0.0129999987901507));
#1874=CARTESIAN_POINT('Origin',(-0.0202624306667083,0.284378040509504,0.0129999987901507));
#1875=CARTESIAN_POINT('Origin',(0.0130853308327594,0.265478041174096,0.012999998790151));
#1876=CARTESIAN_POINT('',(0.0147828870217233,0.265405366293721,0.012999998790151));
#1877=CARTESIAN_POINT('Origin',(0.0130853308327594,0.265478041174096,0.012999998790151));
#1878=CARTESIAN_POINT('',(0.0147828870217234,0.265405366293721,-0.00100000120984898));
#1879=CARTESIAN_POINT('',(0.0147828870217233,0.265405366293721,0.012999998790151));
#1880=CARTESIAN_POINT('Origin',(0.0130853308327596,0.265478041174096,-0.00100000120984896));
#1881=CARTESIAN_POINT('Origin',(-0.0202624306667082,0.265478041174096,0.0129999987901507));
#1882=CARTESIAN_POINT('',(-0.0219599868556719,0.265405366293721,-0.00100000120984932));
#1883=CARTESIAN_POINT('Origin',(-0.0202624306667081,0.265478041174096,-0.00100000120984927));
#1884=CARTESIAN_POINT('',(-0.021959986855672,0.265405366293721,0.0129999987901507));
#1885=CARTESIAN_POINT('',(-0.0219599868556721,0.265405366293721,0.0129999987901507));
#1886=CARTESIAN_POINT('Origin',(-0.0202624306667082,0.265478041174096,0.0129999987901507));
#1887=CARTESIAN_POINT('Origin',(-0.0252626337352251,0.2714030408418,0.0194858376813243));
#1888=CARTESIAN_POINT('',(-0.0152626337352251,0.2729030408418,0.0194858376813244));
#1889=CARTESIAN_POINT('Origin',(-0.0152626337352251,0.2714030408418,0.0194858376813244));
#1890=CARTESIAN_POINT('',(-0.0252626337352251,0.2729030408418,0.0194858376813243));
#1891=CARTESIAN_POINT('',(-0.0252626337352251,0.2729030408418,0.0194858376813243));
#1892=CARTESIAN_POINT('Origin',(-0.0252626337352251,0.2714030408418,0.0194858376813243));
#1893=CARTESIAN_POINT('Origin',(-0.0252626337352252,0.2784530408418,0.0194858376813243));
#1894=CARTESIAN_POINT('',(-0.0152626337352252,0.2799530408418,0.0194858376813244));
#1895=CARTESIAN_POINT('Origin',(-0.0152626337352252,0.2784530408418,0.0194858376813244));
#1896=CARTESIAN_POINT('',(-0.0252626337352252,0.2799530408418,0.0194858376813243));
#1897=CARTESIAN_POINT('',(-0.0252626337352252,0.2799530408418,0.0194858376813243));
#1898=CARTESIAN_POINT('Origin',(-0.0252626337352252,0.2784530408418,0.0194858376813243));
#1899=CARTESIAN_POINT('Origin',(-0.0283424434426881,0.289378040509504,-0.0117466482297252));
#1900=CARTESIAN_POINT('',(-0.0205424434426881,0.260478041174096,-0.0117466482297251));
#1901=CARTESIAN_POINT('Origin',(-0.0283424434426881,0.260478041174096,-0.0117466482297252));
#1902=CARTESIAN_POINT('',(-0.0205424434426881,0.289378040509504,-0.0117466482297252));
#1903=CARTESIAN_POINT('',(-0.0205424434426881,0.289378040509504,-0.0117466482297252));
#1904=CARTESIAN_POINT('Origin',(-0.0283424434426881,0.289378040509504,-0.0117466482297252));
#1905=CARTESIAN_POINT('Origin',(0.0211619816684045,0.289378040509504,-0.0117466482297248));
#1906=CARTESIAN_POINT('',(0.0289619816684045,0.260478041174096,-0.0117466482297247));
#1907=CARTESIAN_POINT('Origin',(0.0211619816684045,0.260478041174096,-0.0117466482297247));
#1908=CARTESIAN_POINT('',(0.0289619816684045,0.289378040509504,-0.0117466482297248));
#1909=CARTESIAN_POINT('',(0.0289619816684045,0.289378040509504,-0.0117466482297248));
#1910=CARTESIAN_POINT('Origin',(0.0211619816684045,0.289378040509504,-0.0117466482297248));
#1911=CARTESIAN_POINT('Origin',(-0.0452791446142769,0.289378040509504,0.0163045987919407));
#1912=CARTESIAN_POINT('',(-0.0252626337352252,0.260478041174096,0.0131233599025575));
#1913=CARTESIAN_POINT('Origin',(-0.0452791446142769,0.260478041174096,0.0163045987919407));
#1914=CARTESIAN_POINT('',(-0.0252626337352252,0.289378040509504,0.0131233599025574));
#1915=CARTESIAN_POINT('',(-0.0252626337352251,0.2749280408418,0.0131233599025581));
#1916=CARTESIAN_POINT('Origin',(-0.0452791446142769,0.289378040509504,0.0163045987919407));
#1917=CARTESIAN_POINT('Origin',(-0.000446993284365899,0.260478041174096,
0.0158284259148958));
#1918=CARTESIAN_POINT('',(-0.0252626337352251,0.260478041174096,0.0261999987675195));
#1919=CARTESIAN_POINT('',(-0.0252626337352251,0.260478041174096,0.0261999987675195));
#1920=CARTESIAN_POINT('Origin',(-0.00359023088714304,0.260478041174096,
-0.0307207903898999));
#1921=CARTESIAN_POINT('',(0.0180855339012761,0.260478041174096,0.0131222485323131));
#1922=CARTESIAN_POINT('Origin',(0.0381022062754575,0.260478041174096,0.0163024711203005));
#1923=CARTESIAN_POINT('',(0.0180855339012762,0.260478041174096,0.0261999987675199));
#1924=CARTESIAN_POINT('',(0.0180855339012762,0.260478041174096,0.0261999987675199));
#1925=CARTESIAN_POINT('',(0.00840976888933989,0.260478041174096,0.0261999987675198));
#1926=CARTESIAN_POINT('',(-0.0169624306667082,0.260478041174096,0.0129999987901507));
#1927=CARTESIAN_POINT('',(-0.0235624306667081,0.260478041174096,0.0129999987901507));
#1928=CARTESIAN_POINT('',(-0.0103389387792099,0.260478041174096,0.0129999987901508));
#1929=CARTESIAN_POINT('',(-0.0235624306667082,0.260478041174096,0.0159999987901507));
#1930=CARTESIAN_POINT('',(-0.0235624306667081,0.260478041174096,0.00734999877883509));
#1931=CARTESIAN_POINT('',(-0.0169624306667082,0.260478041174096,0.0159999987901507));
#1932=CARTESIAN_POINT('',(-0.00359023088714259,0.260478041174096,0.0159999987901508));
#1933=CARTESIAN_POINT('',(-0.0169624306667081,0.260478041174096,0.00734999877883515));
#1934=CARTESIAN_POINT('',(0.0163853308327594,0.260478041174096,0.012999998790151));
#1935=CARTESIAN_POINT('',(0.0163853308327594,0.260478041174096,0.015999998790151));
#1936=CARTESIAN_POINT('',(0.0163853308327595,0.260478041174096,0.00734999877883547));
#1937=CARTESIAN_POINT('',(0.00978533083275947,0.260478041174096,0.012999998790151));
#1938=CARTESIAN_POINT('',(0.0063017146077005,0.260478041174096,0.012999998790151));
#1939=CARTESIAN_POINT('',(0.00978533083275945,0.260478041174096,0.015999998790151));
#1940=CARTESIAN_POINT('',(0.00978533083275953,0.260478041174096,0.0073499987788354));
#1941=CARTESIAN_POINT('',(-0.00359023088714259,0.260478041174096,0.0159999987901508));
#1942=CARTESIAN_POINT('Origin',(-0.0252626337352252,0.2749280408418,0.0261999987675195));
#1943=CARTESIAN_POINT('',(-0.0252626337352253,0.289378040509504,0.0261999987675195));
#1944=CARTESIAN_POINT('',(-0.0252626337352253,0.289378040509504,0.0261999987675195));
#1945=CARTESIAN_POINT('',(-0.0252626337352253,0.289378040509504,0.0261999987675195));
#1946=CARTESIAN_POINT('Origin',(0.013050422499767,0.2800280408418,-0.001000001209849));
#1947=CARTESIAN_POINT('Origin',(0.013050422499767,0.2800280408418,-0.001000001209849));
#1948=CARTESIAN_POINT('Origin',(-0.0202308842740539,0.2800280408418,0.0129999987901507));
#1949=CARTESIAN_POINT('',(-0.0235624306667082,0.267383297062422,0.0129999987901507));
#1950=CARTESIAN_POINT('',(-0.0235624306667082,0.271026727035866,0.0129999987901507));
#1951=CARTESIAN_POINT('',(-0.0169624306667082,0.267383297062422,0.0129999987901507));
#1952=CARTESIAN_POINT('',(-0.0169624306667083,0.272753041007948,0.0129999987901507));
#1953=CARTESIAN_POINT('',(-0.0202624306667082,0.269288552950747,0.0129999987901507));
#1954=CARTESIAN_POINT('',(-0.0217507681037846,0.270147844970688,0.0129999987901507));
#1955=CARTESIAN_POINT('',(-0.0187504334351411,0.270161504959407,0.0129999987901507));
#1956=CARTESIAN_POINT('Origin',(0.0130504224997669,0.2800280408418,0.012999998790151));
#1957=CARTESIAN_POINT('',(0.0163853308327594,0.267383297062422,0.012999998790151));
#1958=CARTESIAN_POINT('',(0.0163853308327594,0.272753041007948,0.012999998790151));
#1959=CARTESIAN_POINT('',(0.0130853308327594,0.269288552950748,0.012999998790151));
#1960=CARTESIAN_POINT('',(0.0115720728735655,0.270162232840842,0.012999998790151));
#1961=CARTESIAN_POINT('',(0.00978533083275941,0.267383297062422,0.012999998790151));
#1962=CARTESIAN_POINT('',(0.014572407542209,0.270147117089254,0.012999998790151));
#1963=CARTESIAN_POINT('',(0.00978533083275938,0.271026727035867,0.012999998790151));
#1964=CARTESIAN_POINT('Origin',(-0.0202308842740539,0.2800280408418,0.0129999987901507));
#1965=CARTESIAN_POINT('',(-0.0235624306667084,0.289378040509504,0.0129999987901507));
#1966=CARTESIAN_POINT('',(-0.0235624306667083,0.282472784621178,0.0129999987901507));
#1967=CARTESIAN_POINT('',(-0.0235624306667083,0.282203040675652,0.0129999987901507));
#1968=CARTESIAN_POINT('',(-0.0202624306667083,0.280567528732853,0.0129999987901507));
#1969=CARTESIAN_POINT('',(-0.0209587982147915,0.280969576724193,0.0129999987901507));
#1970=CARTESIAN_POINT('',(-0.0169624306667083,0.282472784621178,0.0129999987901507));
#1971=CARTESIAN_POINT('',(-0.0195424033241342,0.280983236712912,0.0129999987901507));
#1972=CARTESIAN_POINT('',(-0.0169624306667084,0.289378040509504,0.0129999987901507));
#1973=CARTESIAN_POINT('',(-0.0169624306667083,0.283929354647734,0.0129999987901507));
#1974=CARTESIAN_POINT('',(-0.0103389387792099,0.289378040509504,0.0129999987901508));
#1975=CARTESIAN_POINT('Origin',(0.0130504224997669,0.2800280408418,0.012999998790151));
#1976=CARTESIAN_POINT('',(0.0163853308327593,0.282472784621179,0.012999998790151));
#1977=CARTESIAN_POINT('',(0.0163853308327592,0.289378040509504,0.012999998790151));
#1978=CARTESIAN_POINT('',(0.0163853308327593,0.283929354647734,0.012999998790151));
#1979=CARTESIAN_POINT('',(0.00978533083275925,0.289378040509504,0.012999998790151));
#1980=CARTESIAN_POINT('',(0.0063017146077005,0.289378040509504,0.0129999987901509));
#1981=CARTESIAN_POINT('',(0.00978533083275931,0.282472784621178,0.012999998790151));
#1982=CARTESIAN_POINT('',(0.00978533083275931,0.282203040675652,0.012999998790151));
#1983=CARTESIAN_POINT('',(0.0130853308327593,0.280567528732853,0.012999998790151));
#1984=CARTESIAN_POINT('',(0.0123640427625585,0.280983964594346,0.012999998790151));
#1985=CARTESIAN_POINT('',(0.0137804376532158,0.280968848842759,0.012999998790151));
#1986=CARTESIAN_POINT('Origin',(0.0381022062754575,0.289378040509504,0.0163024711203005));
#1987=CARTESIAN_POINT('',(0.0180855339012761,0.289378040509504,0.0131222485323131));
#1988=CARTESIAN_POINT('Origin',(0.0381022062754575,0.289378040509504,0.0163024711203005));
#1989=CARTESIAN_POINT('',(0.0180855339012762,0.2749280408418,0.0131222485323124));
#1990=CARTESIAN_POINT('Origin',(0.0180855339012761,0.2749280408418,0.0261999987675199));
#1991=CARTESIAN_POINT('',(0.018085533901276,0.289378040509504,0.0261999987675199));
#1992=CARTESIAN_POINT('',(0.018085533901276,0.289378040509504,0.0261999987675199));
#1993=CARTESIAN_POINT('',(0.0180855339012762,0.260478041174096,0.0261999987675199));
#1994=CARTESIAN_POINT('Origin',(0.0163853308327594,0.265478041174096,0.012999998790151));
#1995=CARTESIAN_POINT('',(0.0163853308327594,0.267383297062422,0.015999998790151));
#1996=CARTESIAN_POINT('',(0.0163853308327594,0.268476727035867,0.015999998790151));
#1997=CARTESIAN_POINT('',(0.0163853308327594,0.267383297062422,0.012999998790151));
#1998=CARTESIAN_POINT('Origin',(0.0147353308327594,0.268335925006585,0.012999998790151));
#1999=CARTESIAN_POINT('',(0.0130853308327594,0.269288552950748,0.015999998790151));
#2000=CARTESIAN_POINT('',(0.00643601024329953,0.273127539983,0.0159999987901509));
#2001=CARTESIAN_POINT('',(0.0130853308327594,0.269288552950748,0.012999998790151));
#2002=CARTESIAN_POINT('Origin',(0.0114353308327594,0.268335925006585,0.012999998790151));
#2003=CARTESIAN_POINT('',(0.00978533083275939,0.267383297062422,0.015999998790151));
#2004=CARTESIAN_POINT('',(0.00722798013229269,0.265906809947095,0.0159999987901509));
#2005=CARTESIAN_POINT('',(0.00978533083275941,0.267383297062422,0.012999998790151));
#2006=CARTESIAN_POINT('Origin',(0.00978533083275946,0.262025413229933,0.012999998790151));
#2007=CARTESIAN_POINT('',(0.00978533083275936,0.270203041007948,0.015999998790151));
#2008=CARTESIAN_POINT('Origin',(0.00978533083275929,0.284378040509504,0.012999998790151));
#2009=CARTESIAN_POINT('',(0.00978533083275922,0.289378040509504,0.015999998790151));
#2010=CARTESIAN_POINT('',(0.0097853308327593,0.289378040509504,0.0073499987788354));
#2011=CARTESIAN_POINT('',(0.00978533083275928,0.282472784621178,0.015999998790151));
#2012=CARTESIAN_POINT('',(0.00978533083275929,0.281379354647734,0.015999998790151));
#2013=CARTESIAN_POINT('',(0.00978533083275931,0.282472784621178,0.012999998790151));
#2014=CARTESIAN_POINT('Origin',(0.0114353308327593,0.281520156677016,0.012999998790151));
#2015=CARTESIAN_POINT('',(0.0130853308327593,0.280567528732853,0.015999998790151));
#2016=CARTESIAN_POINT('',(0.00722798013229259,0.283949271736505,0.0159999987901509));
#2017=CARTESIAN_POINT('',(0.0130853308327593,0.280567528732853,0.012999998790151));
#2018=CARTESIAN_POINT('Origin',(0.0147353308327593,0.281520156677016,0.012999998790151));
#2019=CARTESIAN_POINT('',(0.0163853308327593,0.282472784621179,0.015999998790151));
#2020=CARTESIAN_POINT('',(0.00643601024329949,0.2767285417006,0.0159999987901509));
#2021=CARTESIAN_POINT('',(0.0163853308327593,0.282472784621179,0.012999998790151));
#2022=CARTESIAN_POINT('Origin',(0.0163853308327593,0.287830668453667,0.012999998790151));
#2023=CARTESIAN_POINT('',(0.0163853308327592,0.289378040509504,0.015999998790151));
#2024=CARTESIAN_POINT('',(0.0163853308327593,0.279653040675652,0.015999998790151));
#2025=CARTESIAN_POINT('',(0.0163853308327593,0.289378040509504,0.00734999877883547));
#2026=CARTESIAN_POINT('Origin',(-0.0169624306667082,0.265478041174096,0.0129999987901507));
#2027=CARTESIAN_POINT('',(-0.0169624306667082,0.267383297062422,0.0159999987901507));
#2028=CARTESIAN_POINT('',(-0.0169624306667083,0.268476727035866,0.0159999987901507));
#2029=CARTESIAN_POINT('',(-0.0169624306667082,0.267383297062422,0.0129999987901507));
#2030=CARTESIAN_POINT('Origin',(-0.0186124306667082,0.268335925006584,0.0129999987901507));
#2031=CARTESIAN_POINT('',(-0.0202624306667083,0.269288552950747,0.0159999987901507));
#2032=CARTESIAN_POINT('',(-0.0144063406938677,0.265907537828529,0.0159999987901507));
#2033=CARTESIAN_POINT('',(-0.0202624306667082,0.269288552950747,0.0129999987901507));
#2034=CARTESIAN_POINT('Origin',(-0.0219124306667082,0.268335925006584,0.0129999987901507));
#2035=CARTESIAN_POINT('',(-0.0235624306667082,0.267383297062422,0.0159999987901507));
#2036=CARTESIAN_POINT('',(-0.0136143708048746,0.273126812101566,0.0159999987901507));
#2037=CARTESIAN_POINT('',(-0.0235624306667082,0.267383297062422,0.0129999987901507));
#2038=CARTESIAN_POINT('Origin',(-0.0235624306667082,0.262025413229933,0.0129999987901507));
#2039=CARTESIAN_POINT('',(-0.0235624306667083,0.270203041007948,0.0159999987901507));
#2040=CARTESIAN_POINT('Origin',(-0.0235624306667083,0.284378040509504,0.0129999987901507));
#2041=CARTESIAN_POINT('',(-0.0235624306667084,0.289378040509504,0.0159999987901507));
#2042=CARTESIAN_POINT('',(-0.0235624306667083,0.289378040509504,0.00734999877883509));
#2043=CARTESIAN_POINT('',(-0.0235624306667083,0.282472784621178,0.0159999987901507));
#2044=CARTESIAN_POINT('',(-0.0235624306667083,0.281379354647733,0.0159999987901507));
#2045=CARTESIAN_POINT('',(-0.0235624306667083,0.282472784621178,0.0129999987901507));
#2046=CARTESIAN_POINT('Origin',(-0.0219124306667083,0.281520156677015,0.0129999987901507));
#2047=CARTESIAN_POINT('',(-0.0202624306667083,0.280567528732853,0.0159999987901507));
#2048=CARTESIAN_POINT('',(-0.0136143708048746,0.276729269582034,0.0159999987901507));
#2049=CARTESIAN_POINT('',(-0.0202624306667083,0.280567528732853,0.0129999987901507));
#2050=CARTESIAN_POINT('Origin',(-0.0186124306667083,0.281520156677015,0.0129999987901507));
#2051=CARTESIAN_POINT('',(-0.0169624306667083,0.282472784621178,0.0159999987901507));
#2052=CARTESIAN_POINT('',(-0.0144063406938678,0.283948543855071,0.0159999987901507));
#2053=CARTESIAN_POINT('',(-0.0169624306667083,0.282472784621178,0.0129999987901507));
#2054=CARTESIAN_POINT('Origin',(-0.0169624306667084,0.287830668453667,0.0129999987901507));
#2055=CARTESIAN_POINT('',(-0.0169624306667084,0.289378040509504,0.0159999987901507));
#2056=CARTESIAN_POINT('',(-0.0169624306667083,0.279653040675652,0.0159999987901507));
#2057=CARTESIAN_POINT('',(-0.0169624306667083,0.289378040509504,0.00734999877883515));
#2058=CARTESIAN_POINT('Origin',(-0.0035902308871427,0.2749280408418,0.0159999987901508));
#2059=CARTESIAN_POINT('',(-0.0035902308871428,0.289378040509504,0.0159999987901508));
#2060=CARTESIAN_POINT('Origin',(-0.0035902308871427,0.2749280408418,0.0159999987901508));
#2061=CARTESIAN_POINT('Origin',(-0.0035902308871427,0.2749280408418,0.0159999987901508));
#2062=CARTESIAN_POINT('',(-0.0035902308871428,0.289378040509504,0.0159999987901508));
#2063=CARTESIAN_POINT('Origin',(-0.0035902308871427,0.2749280408418,0.0159999987901508));
#2064=CARTESIAN_POINT('Origin',(-0.00359023088714279,0.2749280408418,0.0261999987675197));
#2065=CARTESIAN_POINT('',(0.00640976888933969,0.289378040509504,0.0261999987675198));
#2066=CARTESIAN_POINT('Origin',(-0.00107875721616736,0.289378040509504,
0.00354999879015065));
#2067=CARTESIAN_POINT('',(-0.000241599325842363,0.281978041174096,0.00499999879015066));
#2068=CARTESIAN_POINT('',(-0.00191591510649225,0.281978041174096,0.00209999879015065));
#2069=CARTESIAN_POINT('',(-0.000241599325842363,0.281978041174096,0.00499999879015066));
#2070=CARTESIAN_POINT('',(-0.000241599325842417,0.289378040509504,0.00499999879015066));
#2071=CARTESIAN_POINT('',(-0.000241599325842417,0.289378040509504,0.00499999879015066));
#2072=CARTESIAN_POINT('',(-0.0019159151064923,0.289378040509504,0.00209999879015065));
#2073=CARTESIAN_POINT('',(-0.000241599325842416,0.289378040509504,0.00499999879015066));
#2074=CARTESIAN_POINT('',(-0.0019159151064923,0.289378040509504,0.00209999879015065));
#2075=CARTESIAN_POINT('Origin',(-0.00359023088714222,0.289378040509504,
0.00209999879015063));
#2076=CARTESIAN_POINT('',(-0.00526454666779208,0.281978041174096,0.00209999879015061));
#2077=CARTESIAN_POINT('',(-0.00191591510649225,0.281978041174096,0.00209999879015065));
#2078=CARTESIAN_POINT('',(-0.00526454666779213,0.289378040509504,0.00209999879015061));
#2079=CARTESIAN_POINT('',(-0.0019159151064923,0.289378040509504,0.00209999879015065));
#2080=CARTESIAN_POINT('',(-0.00526454666779213,0.289378040509504,0.00209999879015061));
#2081=CARTESIAN_POINT('Origin',(-0.0061017045581171,0.289378040509504,0.0035499987901506));
#2082=CARTESIAN_POINT('',(-0.00693886244844202,0.281978041174096,0.0049999987901506));
#2083=CARTESIAN_POINT('',(-0.00526454666779208,0.281978041174096,0.00209999879015061));
#2084=CARTESIAN_POINT('',(-0.00693886244844207,0.289378040509504,0.0049999987901506));
#2085=CARTESIAN_POINT('',(-0.00526454666779213,0.289378040509504,0.00209999879015061));
#2086=CARTESIAN_POINT('',(-0.00693886244844207,0.289378040509504,0.0049999987901506));
#2087=CARTESIAN_POINT('Origin',(-0.00610170455811713,0.289378040509504,
0.0064499987901506));
#2088=CARTESIAN_POINT('',(-0.00526454666779169,0.281978041174096,0.00789999879015087));
#2089=CARTESIAN_POINT('',(-0.00693886244844202,0.281978041174096,0.0049999987901506));
#2090=CARTESIAN_POINT('',(-0.00526454666779174,0.289378040509504,0.00789999879015087));
#2091=CARTESIAN_POINT('',(-0.00693886244844207,0.289378040509504,0.0049999987901506));
#2092=CARTESIAN_POINT('',(-0.00526454666779174,0.289378040509504,0.00789999879015087));
#2093=CARTESIAN_POINT('Origin',(-0.00359023088714182,0.289378040509504,
0.00789999879015063));
#2094=CARTESIAN_POINT('',(-0.00191591510649186,0.281978041174096,0.00789999879015039));
#2095=CARTESIAN_POINT('',(-0.00526454666779168,0.281978041174096,0.00789999879015087));
#2096=CARTESIAN_POINT('',(-0.00191591510649191,0.289378040509504,0.00789999879015039));
#2097=CARTESIAN_POINT('',(-0.00526454666779174,0.289378040509504,0.00789999879015087));
#2098=CARTESIAN_POINT('',(-0.00191591510649191,0.289378040509504,0.00789999879015039));
#2099=CARTESIAN_POINT('Origin',(-0.00107875721616728,0.289378040509504,
0.00644999879015046));
#2100=CARTESIAN_POINT('',(-0.00191591510649231,0.281978041174096,0.00789999879015064));
#2101=CARTESIAN_POINT('',(-0.00191591510649236,0.289378040509504,0.00789999879015064));
#2102=CARTESIAN_POINT('Origin',(-0.00359023088714261,0.281978041174096,
0.00169999876751971));
#2103=CARTESIAN_POINT('Origin',(-0.00610170455811773,0.289378040509504,
0.0224499987901506));
#2104=CARTESIAN_POINT('',(-0.00693886244844262,0.281978041174096,0.0209999987901506));
#2105=CARTESIAN_POINT('',(-0.00526454666779273,0.281978041174096,0.0238999987901506));
#2106=CARTESIAN_POINT('',(-0.00693886244844262,0.281978041174096,0.0209999987901506));
#2107=CARTESIAN_POINT('',(-0.00693886244844267,0.289378040509504,0.0209999987901506));
#2108=CARTESIAN_POINT('',(-0.00693886244844267,0.289378040509504,0.0209999987901506));
#2109=CARTESIAN_POINT('',(-0.00526454666779278,0.289378040509504,0.0238999987901506));
#2110=CARTESIAN_POINT('',(-0.00693886244844267,0.289378040509504,0.0209999987901506));
#2111=CARTESIAN_POINT('',(-0.00526454666779278,0.289378040509504,0.0238999987901506));
#2112=CARTESIAN_POINT('Origin',(-0.00359023088714287,0.289378040509504,
0.0238999987901506));
#2113=CARTESIAN_POINT('',(-0.0019159151064929,0.281978041174096,0.0238999987901506));
#2114=CARTESIAN_POINT('',(-0.00526454666779273,0.281978041174096,0.0238999987901506));
#2115=CARTESIAN_POINT('',(-0.00191591510649295,0.289378040509504,0.0238999987901506));
#2116=CARTESIAN_POINT('',(-0.00526454666779278,0.289378040509504,0.0238999987901506));
#2117=CARTESIAN_POINT('',(-0.00191591510649295,0.289378040509504,0.0238999987901506));
#2118=CARTESIAN_POINT('Origin',(-0.00107875721616798,0.289378040509504,
0.0224499987901506));
#2119=CARTESIAN_POINT('',(-0.000241599325842958,0.281978041174096,0.0209999987901507));
#2120=CARTESIAN_POINT('',(-0.0019159151064929,0.281978041174096,0.0238999987901506));
#2121=CARTESIAN_POINT('',(-0.000241599325843011,0.289378040509504,0.0209999987901507));
#2122=CARTESIAN_POINT('',(-0.00191591510649295,0.289378040509504,0.0238999987901506));
#2123=CARTESIAN_POINT('',(-0.000241599325843011,0.289378040509504,0.0209999987901507));
#2124=CARTESIAN_POINT('Origin',(-0.00107875721616795,0.289378040509504,
0.0195499987901507));
#2125=CARTESIAN_POINT('',(-0.00191591510649284,0.281978041174096,0.0180999987901506));
#2126=CARTESIAN_POINT('',(-0.000241599325842958,0.281978041174096,0.0209999987901507));
#2127=CARTESIAN_POINT('',(-0.00191591510649289,0.289378040509504,0.0180999987901506));
#2128=CARTESIAN_POINT('',(-0.000241599325843011,0.289378040509504,0.0209999987901507));
#2129=CARTESIAN_POINT('',(-0.00191591510649289,0.289378040509504,0.0180999987901506));
#2130=CARTESIAN_POINT('Origin',(-0.00359023088714281,0.289378040509504,
0.0180999987901506));
#2131=CARTESIAN_POINT('',(-0.00526454666779267,0.281978041174096,0.0180999987901506));
#2132=CARTESIAN_POINT('',(-0.00191591510649284,0.281978041174096,0.0180999987901506));
#2133=CARTESIAN_POINT('',(-0.00526454666779272,0.289378040509504,0.0180999987901506));
#2134=CARTESIAN_POINT('',(-0.00191591510649289,0.289378040509504,0.0180999987901506));
#2135=CARTESIAN_POINT('',(-0.00526454666779272,0.289378040509504,0.0180999987901506));
#2136=CARTESIAN_POINT('Origin',(-0.0061017045581177,0.289378040509504,0.0195499987901506));
#2137=CARTESIAN_POINT('',(-0.00526454666779267,0.281978041174096,0.0180999987901506));
#2138=CARTESIAN_POINT('',(-0.00526454666779273,0.289378040509504,0.0180999987901506));
#2139=CARTESIAN_POINT('Origin',(-0.00359023088714261,0.281978041174096,
0.00169999876751971));
#2140=CARTESIAN_POINT('Origin',(-0.0035902308871425,0.265478041174096,0.00169999876751971));
#2141=CARTESIAN_POINT('Origin',(-0.0035902308871424,0.276218041174096,0.0129999987901504));
#2142=CARTESIAN_POINT('Origin',(-0.000446993284365897,0.289378040509504,
0.0158284259148957));
#2143=CARTESIAN_POINT('Origin',(-0.00359023088714306,0.289378040509504,
-0.0307207903899));
#2144=CARTESIAN_POINT('Origin',(-0.00359023088714305,0.2698280408418,-0.0307207903898999));
#2145=CARTESIAN_POINT('Origin',(-0.0202308842740538,0.2800280408418,-0.00100000120984931));
#2146=CARTESIAN_POINT('Origin',(-0.0202308842740538,0.2800280408418,-0.00100000120984931));
#2147=CARTESIAN_POINT('Origin',(-0.0152626337352252,0.2749280408418,0.0261999987675196));
#2148=CARTESIAN_POINT('Origin',(-0.0152626337352252,0.2749280408418,0.0261999987675196));
#2149=UNCERTAINTY_MEASURE_WITH_UNIT(LENGTH_MEASURE(1.E-5),#2153,
'DISTANCE_ACCURACY_VALUE',
'Maximum model space distance between geometric entities at asserted c
onnectivities');
#2150=UNCERTAINTY_MEASURE_WITH_UNIT(LENGTH_MEASURE(1.E-5),#2153,
'DISTANCE_ACCURACY_VALUE',
'Maximum model space distance between geometric entities at asserted c
onnectivities');
#2151=(
GEOMETRIC_REPRESENTATION_CONTEXT(3)
GLOBAL_UNCERTAINTY_ASSIGNED_CONTEXT((#2149))
GLOBAL_UNIT_ASSIGNED_CONTEXT((#2153,#2154,#2155))
REPRESENTATION_CONTEXT('','3D')
);
#2152=(
GEOMETRIC_REPRESENTATION_CONTEXT(3)
GLOBAL_UNCERTAINTY_ASSIGNED_CONTEXT((#2150))
GLOBAL_UNIT_ASSIGNED_CONTEXT((#2153,#2154,#2155))
REPRESENTATION_CONTEXT('','3D')
);
#2153=(
LENGTH_UNIT()
NAMED_UNIT(*)
SI_UNIT($,.METRE.)
);
#2154=(
NAMED_UNIT(*)
PLANE_ANGLE_UNIT()
SI_UNIT($,.RADIAN.)
);
#2155=(
NAMED_UNIT(*)
SI_UNIT($,.STERADIAN.)
SOLID_ANGLE_UNIT()
);
#2156=SHAPE_DEFINITION_REPRESENTATION(#2157,#2158);
#2157=PRODUCT_DEFINITION_SHAPE('',$,#2160);
#2158=SHAPE_REPRESENTATION('',(#1309),#2151);
#2159=PRODUCT_DEFINITION_CONTEXT('part definition',#2164,'design');
#2160=PRODUCT_DEFINITION('embolo_stand','embolo_stand v2',#2161,#2159);
#2161=PRODUCT_DEFINITION_FORMATION('',$,#2166);
#2162=PRODUCT_RELATED_PRODUCT_CATEGORY('embolo_stand v2',
'embolo_stand v2',(#2166));
#2163=APPLICATION_PROTOCOL_DEFINITION('international standard',
'automotive_design',2009,#2164);
#2164=APPLICATION_CONTEXT(
'Core Data for Automotive Mechanical Design Process');
#2165=PRODUCT_CONTEXT('part definition',#2164,'mechanical');
#2166=PRODUCT('embolo_stand','embolo_stand v2',$,(#2165));
#2167=PRESENTATION_STYLE_ASSIGNMENT((#2169));
#2168=PRESENTATION_STYLE_ASSIGNMENT((#2170));
#2169=SURFACE_STYLE_USAGE(.BOTH.,#2171);
#2170=SURFACE_STYLE_USAGE(.BOTH.,#2172);
#2171=SURFACE_SIDE_STYLE('',(#2173));
#2172=SURFACE_SIDE_STYLE('',(#2174));
#2173=SURFACE_STYLE_FILL_AREA(#2175);
#2174=SURFACE_STYLE_FILL_AREA(#2176);
#2175=FILL_AREA_STYLE('Steel - Satin',(#2177));
#2176=FILL_AREA_STYLE('ABS (White)',(#2178));
#2177=FILL_AREA_STYLE_COLOUR('Steel - Satin',#2179);
#2178=FILL_AREA_STYLE_COLOUR('ABS (White)',#2180);
#2179=COLOUR_RGB('Steel - Satin',0.627450980392157,0.627450980392157,0.627450980392157);
#2180=COLOUR_RGB('ABS (White)',0.964705882352941,0.964705882352941,0.952941176470588);
ENDSEC;
END-ISO-10303-21;
