# Supplementary material for: Open-source perfusion system for medium-scale fabrication of demineralized bone matrix chip grafts
Source: HardwareX. 2022 Nov 23;13:e00378. doi: 10.1016/j.ohx.2022.e00378 (PMC9722481; doi:10.1016/j.ohx.2022.e00378)
Supplement: Supplementary data 2 [file mmc2.zip › servo_adapter.stp]

ISO-10303-21
HEADER
FILE_DESCRIPTION(('STEP AP214'),'1')
FILE_NAME('servo_adapter.stp','2022-02-12T22:36:17',(' '),(' '),'Spatial InterOp 3D',' ',' ')
FILE_SCHEMA(('AUTOMOTIVE_DESIGN { 1 0 10303 214 1 1 1 1 }'))
ENDSEC
DATA
#1=MECHANICAL_DESIGN_GEOMETRIC_PRESENTATION_REPRESENTATION(' ',(#10),#6)
#2=PRODUCT_DEFINITION_CONTEXT('',#11,'design')
#3=APPLICATION_PROTOCOL_DEFINITION('INTERNATIONAL STANDARD','automotive_design',1994,#11)
#4=PRODUCT_CATEGORY_RELATIONSHIP('NONE','NONE',#12,#13)
#5=SHAPE_DEFINITION_REPRESENTATION(#14,#15)
#6= (GEOMETRIC_REPRESENTATION_CONTEXT(3)GLOBAL_UNCERTAINTY_ASSIGNED_CONTEXT((#18))GLOBAL_UNIT_ASSIGNED_CONTEXT((#20,#21,#22))REPRESENTATION_CONTEXT('NONE','WORKSPACE'))
#10=STYLED_ITEM('',(#24),#25)
#11=APPLICATION_CONTEXT(' ')
#12=PRODUCT_CATEGORY('part','NONE')
#13=PRODUCT_RELATED_PRODUCT_CATEGORY('detail',' ',(#26))
#14=PRODUCT_DEFINITION_SHAPE('NONE','NONE',#27)
#15=ADVANCED_BREP_SHAPE_REPRESENTATION('llave b',(#25,#28),#6)
#18=UNCERTAINTY_MEASURE_WITH_UNIT(LENGTH_MEASURE(1.0E-08),#20,'','')
#20= (CONVERSION_BASED_UNIT('METRE',#31)LENGTH_UNIT()NAMED_UNIT(#34))
#21= (NAMED_UNIT(#36)PLANE_ANGLE_UNIT()SI_UNIT($,.RADIAN.))
#22= (NAMED_UNIT(#36)SOLID_ANGLE_UNIT()SI_UNIT($,.STERADIAN.))
#24=PRESENTATION_STYLE_ASSIGNMENT((#42))
#25=MANIFOLD_SOLID_BREP('llave b',#43)
#26=PRODUCT('llave b','','PART--DESC',(#44))
#27=PRODUCT_DEFINITION('','NONE',#45,#2)
#28=AXIS2_PLACEMENT_3D('',#46,#47,#48)
#31=LENGTH_MEASURE_WITH_UNIT(LENGTH_MEASURE(1.0),#49)
#34=DIMENSIONAL_EXPONENTS(1.0,0.0,0.0,0.0,0.0,0.0,0.0)
#36=DIMENSIONAL_EXPONENTS(0.0,0.0,0.0,0.0,0.0,0.0,0.0)
#42=SURFACE_STYLE_USAGE(.BOTH.,#50)
#43=CLOSED_SHELL('',(#51,#52,#53,#54,#55,#56,#57,#58,#59,#60,#61,#62,#63,#64,#65,#66,#67,#68,#69,#70,#71,#72,#73,#74,#75,#76,#77,#78,#79,#80,#81,#82,#83,#84,#85,#86,#87,#88,#89,#90,#91,#92,#93,#94,#95,#96,#97,#98,#99,#100,#101,#102,#103,#104,#105,#106,#107,#108,#109,#110,#111,#112,#113,#114,#115,#116,#117,#118,#119,#120,#121,#122,#123,#124,#125,#126,#127,#128,#129,#130,#131,#132,#133,#134,#135,#1…
#44=PRODUCT_CONTEXT('',#11,'mechanical')
#45=PRODUCT_DEFINITION_FORMATION_WITH_SPECIFIED_SOURCE(' ','NONE',#26,.NOT_KNOWN.)
#46=CARTESIAN_POINT('',(0.0,0.0,0.0))
#47=DIRECTION('',(0.0,0.0,1.0))
#48=DIRECTION('',(1.0,0.0,0.0))
#49= (NAMED_UNIT(#34)LENGTH_UNIT()SI_UNIT($,.METRE.))
#50=SURFACE_SIDE_STYLE('',(#140))
#51=ADVANCED_FACE('321:1788',(#141),#142,.T.)
#52=ADVANCED_FACE('321:1548',(#143),#144,.F.)
#53=ADVANCED_FACE('321:1542',(#145),#146,.F.)
#54=ADVANCED_FACE('321:1539',(#147),#148,.F.)
#55=ADVANCED_FACE('321:1539',(#149),#150,.F.)
#56=ADVANCED_FACE('321:1542',(#151),#152,.F.)
#57=ADVANCED_FACE('321:1545',(#153,#154,#155,#156,#157),#158,.T.)
#58=ADVANCED_FACE('321:1548',(#159),#160,.F.)
#59=ADVANCED_FACE('321:1551',(#161,#162,#163,#164,#165),#166,.F.)
#60=ADVANCED_FACE('321:1554',(#167),#168,.T.)
#61=ADVANCED_FACE('321:1557',(#169),#170,.T.)
#62=ADVANCED_FACE('321:1560',(#171),#172,.F.)
#63=ADVANCED_FACE('321:1563',(#173),#174,.T.)
#64=ADVANCED_FACE('321:1566',(#175),#176,.T.)
#65=ADVANCED_FACE('321:1569',(#177),#178,.F.)
#66=ADVANCED_FACE('321:1572',(#179),#180,.T.)
#67=ADVANCED_FACE('321:1575',(#181),#182,.T.)
#68=ADVANCED_FACE('321:1578',(#183),#184,.F.)
#69=ADVANCED_FACE('321:1581',(#185),#186,.T.)
#70=ADVANCED_FACE('321:1584',(#187),#188,.T.)
#71=ADVANCED_FACE('321:1587',(#189),#190,.F.)
#72=ADVANCED_FACE('321:1590',(#191),#192,.T.)
#73=ADVANCED_FACE('321:1593',(#193),#194,.T.)
#74=ADVANCED_FACE('321:1596',(#195),#196,.F.)
#75=ADVANCED_FACE('321:1599',(#197),#198,.T.)
#76=ADVANCED_FACE('321:1602',(#199),#200,.T.)
#77=ADVANCED_FACE('321:1605',(#201),#202,.F.)
#78=ADVANCED_FACE('321:1608',(#203),#204,.T.)
#79=ADVANCED_FACE('321:1611',(#205),#206,.T.)
#80=ADVANCED_FACE('321:1614',(#207),#208,.F.)
#81=ADVANCED_FACE('321:1617',(#209),#210,.T.)
#82=ADVANCED_FACE('321:1620',(#211),#212,.T.)
#83=ADVANCED_FACE('321:1623',(#213),#214,.F.)
#84=ADVANCED_FACE('321:1626',(#215),#216,.T.)
#85=ADVANCED_FACE('321:1629',(#217),#218,.T.)
#86=ADVANCED_FACE('321:1632',(#219),#220,.F.)
#87=ADVANCED_FACE('321:1635',(#221),#222,.T.)
#88=ADVANCED_FACE('321:1638',(#223),#224,.T.)
#89=ADVANCED_FACE('321:1641',(#225),#226,.F.)
#90=ADVANCED_FACE('321:1644',(#227),#228,.T.)
#91=ADVANCED_FACE('321:1647',(#229),#230,.T.)
#92=ADVANCED_FACE('321:1650',(#231),#232,.F.)
#93=ADVANCED_FACE('321:1653',(#233),#234,.T.)
#94=ADVANCED_FACE('321:1656',(#235),#236,.T.)
#95=ADVANCED_FACE('321:1659',(#237),#238,.F.)
#96=ADVANCED_FACE('321:1662',(#239),#240,.T.)
#97=ADVANCED_FACE('321:1665',(#241),#242,.T.)
#98=ADVANCED_FACE('321:1668',(#243),#244,.F.)
#99=ADVANCED_FACE('321:1671',(#245),#246,.T.)
#100=ADVANCED_FACE('321:1674',(#247),#248,.T.)
#101=ADVANCED_FACE('321:1677',(#249),#250,.F.)
#102=ADVANCED_FACE('321:1680',(#251),#252,.T.)
#103=ADVANCED_FACE('321:1683',(#253),#254,.T.)
#104=ADVANCED_FACE('321:1686',(#255),#256,.F.)
#105=ADVANCED_FACE('321:1689',(#257),#258,.T.)
#106=ADVANCED_FACE('321:1692',(#259),#260,.T.)
#107=ADVANCED_FACE('321:1695',(#261),#262,.F.)
#108=ADVANCED_FACE('321:1698',(#263),#264,.T.)
#109=ADVANCED_FACE('321:1701',(#265),#266,.T.)
#110=ADVANCED_FACE('321:1704',(#267),#268,.F.)
#111=ADVANCED_FACE('321:1707',(#269),#270,.T.)
#112=ADVANCED_FACE('321:1710',(#271),#272,.T.)
#113=ADVANCED_FACE('321:1713',(#273),#274,.F.)
#114=ADVANCED_FACE('321:1716',(#275),#276,.T.)
#115=ADVANCED_FACE('321:1719',(#277),#278,.T.)
#116=ADVANCED_FACE('321:1722',(#279),#280,.F.)
#117=ADVANCED_FACE('321:1725',(#281),#282,.T.)
#118=ADVANCED_FACE('321:1728',(#283),#284,.T.)
#119=ADVANCED_FACE('321:1731',(#285),#286,.F.)
#120=ADVANCED_FACE('321:1734',(#287),#288,.T.)
#121=ADVANCED_FACE('321:1737',(#289),#290,.T.)
#122=ADVANCED_FACE('321:1740',(#291),#292,.F.)
#123=ADVANCED_FACE('321:1743',(#293),#294,.T.)
#124=ADVANCED_FACE('321:1746',(#295),#296,.T.)
#125=ADVANCED_FACE('321:1749',(#297),#298,.F.)
#126=ADVANCED_FACE('321:1752',(#299),#300,.T.)
#127=ADVANCED_FACE('321:1755',(#301),#302,.T.)
#128=ADVANCED_FACE('321:1758',(#303),#304,.F.)
#129=ADVANCED_FACE('321:1761',(#305),#306,.T.)
#130=ADVANCED_FACE('321:1764',(#307),#308,.T.)
#131=ADVANCED_FACE('321:1767',(#309),#310,.F.)
#132=ADVANCED_FACE('321:1770',(#311),#312,.T.)
#133=ADVANCED_FACE('321:1773',(#313),#314,.T.)
#134=ADVANCED_FACE('321:1776',(#315),#316,.F.)
#135=ADVANCED_FACE('321:1779',(#317),#318,.T.)
#136=ADVANCED_FACE('321:1782',(#319),#320,.T.)
#137=ADVANCED_FACE('321:1785',(#321),#322,.F.)
#138=ADVANCED_FACE('321:1788',(#323),#324,.T.)
#140=SURFACE_STYLE_FILL_AREA(#325)
#141=FACE_OUTER_BOUND('',#326,.T.)
#142=CYLINDRICAL_SURFACE('',#327,0.0165)
#143=FACE_OUTER_BOUND('',#328,.T.)
#144=CYLINDRICAL_SURFACE('',#329,0.00125)
#145=FACE_OUTER_BOUND('',#330,.T.)
#146=CYLINDRICAL_SURFACE('',#331,0.00125)
#147=FACE_OUTER_BOUND('',#332,.T.)
#148=CYLINDRICAL_SURFACE('',#333,0.00125)
#149=FACE_OUTER_BOUND('',#334,.T.)
#150=CYLINDRICAL_SURFACE('',#335,0.00125)
#151=FACE_OUTER_BOUND('',#336,.T.)
#152=CYLINDRICAL_SURFACE('',#337,0.00125)
#153=FACE_BOUND('',#338,.T.)
#154=FACE_OUTER_BOUND('',#339,.T.)
#155=FACE_BOUND('',#340,.T.)
#156=FACE_BOUND('',#341,.T.)
#157=FACE_BOUND('',#342,.T.)
#158=PLANE('',#343)
#159=FACE_OUTER_BOUND('',#344,.T.)
#160=CYLINDRICAL_SURFACE('',#345,0.00125)
#161=FACE_BOUND('',#346,.T.)
#162=FACE_BOUND('',#347,.T.)
#163=FACE_BOUND('',#348,.T.)
#164=FACE_BOUND('',#349,.T.)
#165=FACE_OUTER_BOUND('',#350,.T.)
#166=PLANE('',#351)
#167=FACE_OUTER_BOUND('',#352,.T.)
#168=PLANE('',#353)
#169=FACE_OUTER_BOUND('',#354,.T.)
#170=PLANE('',#355)
#171=FACE_OUTER_BOUND('',#356,.T.)
#172=CYLINDRICAL_SURFACE('',#357,0.00263)
#173=FACE_OUTER_BOUND('',#358,.T.)
#174=PLANE('',#359)
#175=FACE_OUTER_BOUND('',#360,.T.)
#176=PLANE('',#361)
#177=FACE_OUTER_BOUND('',#362,.T.)
#178=CYLINDRICAL_SURFACE('',#363,0.00263)
#179=FACE_OUTER_BOUND('',#364,.T.)
#180=PLANE('',#365)
#181=FACE_OUTER_BOUND('',#366,.T.)
#182=PLANE('',#367)
#183=FACE_OUTER_BOUND('',#368,.T.)
#184=CYLINDRICAL_SURFACE('',#369,0.00263)
#185=FACE_OUTER_BOUND('',#370,.T.)
#186=PLANE('',#371)
#187=FACE_OUTER_BOUND('',#372,.T.)
#188=PLANE('',#373)
#189=FACE_OUTER_BOUND('',#374,.T.)
#190=CYLINDRICAL_SURFACE('',#375,0.00263)
#191=FACE_OUTER_BOUND('',#376,.T.)
#192=PLANE('',#377)
#193=FACE_OUTER_BOUND('',#378,.T.)
#194=PLANE('',#379)
#195=FACE_OUTER_BOUND('',#380,.T.)
#196=CYLINDRICAL_SURFACE('',#381,0.00263)
#197=FACE_OUTER_BOUND('',#382,.T.)
#198=PLANE('',#383)
#199=FACE_OUTER_BOUND('',#384,.T.)
#200=PLANE('',#385)
#201=FACE_OUTER_BOUND('',#386,.T.)
#202=CYLINDRICAL_SURFACE('',#387,0.00263)
#203=FACE_OUTER_BOUND('',#388,.T.)
#204=PLANE('',#389)
#205=FACE_OUTER_BOUND('',#390,.T.)
#206=PLANE('',#391)
#207=FACE_OUTER_BOUND('',#392,.T.)
#208=CYLINDRICAL_SURFACE('',#393,0.00263)
#209=FACE_OUTER_BOUND('',#394,.T.)
#210=PLANE('',#395)
#211=FACE_OUTER_BOUND('',#396,.T.)
#212=PLANE('',#397)
#213=FACE_OUTER_BOUND('',#398,.T.)
#214=CYLINDRICAL_SURFACE('',#399,0.00263)
#215=FACE_OUTER_BOUND('',#400,.T.)
#216=PLANE('',#401)
#217=FACE_OUTER_BOUND('',#402,.T.)
#218=PLANE('',#403)
#219=FACE_OUTER_BOUND('',#404,.T.)
#220=CYLINDRICAL_SURFACE('',#405,0.00263)
#221=FACE_OUTER_BOUND('',#406,.T.)
#222=PLANE('',#407)
#223=FACE_OUTER_BOUND('',#408,.T.)
#224=PLANE('',#409)
#225=FACE_OUTER_BOUND('',#410,.T.)
#226=CYLINDRICAL_SURFACE('',#411,0.00263)
#227=FACE_OUTER_BOUND('',#412,.T.)
#228=PLANE('',#413)
#229=FACE_OUTER_BOUND('',#414,.T.)
#230=PLANE('',#415)
#231=FACE_OUTER_BOUND('',#416,.T.)
#232=CYLINDRICAL_SURFACE('',#417,0.00263)
#233=FACE_OUTER_BOUND('',#418,.T.)
#234=PLANE('',#419)
#235=FACE_OUTER_BOUND('',#420,.T.)
#236=PLANE('',#421)
#237=FACE_OUTER_BOUND('',#422,.T.)
#238=CYLINDRICAL_SURFACE('',#423,0.00263)
#239=FACE_OUTER_BOUND('',#424,.T.)
#240=PLANE('',#425)
#241=FACE_OUTER_BOUND('',#426,.T.)
#242=PLANE('',#427)
#243=FACE_OUTER_BOUND('',#428,.T.)
#244=CYLINDRICAL_SURFACE('',#429,0.00263)
#245=FACE_OUTER_BOUND('',#430,.T.)
#246=PLANE('',#431)
#247=FACE_OUTER_BOUND('',#432,.T.)
#248=PLANE('',#433)
#249=FACE_OUTER_BOUND('',#434,.T.)
#250=CYLINDRICAL_SURFACE('',#435,0.00263)
#251=FACE_OUTER_BOUND('',#436,.T.)
#252=PLANE('',#437)
#253=FACE_OUTER_BOUND('',#438,.T.)
#254=PLANE('',#439)
#255=FACE_OUTER_BOUND('',#440,.T.)
#256=CYLINDRICAL_SURFACE('',#441,0.00263)
#257=FACE_OUTER_BOUND('',#442,.T.)
#258=PLANE('',#443)
#259=FACE_OUTER_BOUND('',#444,.T.)
#260=PLANE('',#445)
#261=FACE_OUTER_BOUND('',#446,.T.)
#262=CYLINDRICAL_SURFACE('',#447,0.00263)
#263=FACE_OUTER_BOUND('',#448,.T.)
#264=PLANE('',#449)
#265=FACE_OUTER_BOUND('',#450,.T.)
#266=PLANE('',#451)
#267=FACE_OUTER_BOUND('',#452,.T.)
#268=CYLINDRICAL_SURFACE('',#453,0.00263)
#269=FACE_OUTER_BOUND('',#454,.T.)
#270=PLANE('',#455)
#271=FACE_OUTER_BOUND('',#456,.T.)
#272=PLANE('',#457)
#273=FACE_OUTER_BOUND('',#458,.T.)
#274=CYLINDRICAL_SURFACE('',#459,0.00263)
#275=FACE_OUTER_BOUND('',#460,.T.)
#276=PLANE('',#461)
#277=FACE_OUTER_BOUND('',#462,.T.)
#278=PLANE('',#463)
#279=FACE_OUTER_BOUND('',#464,.T.)
#280=CYLINDRICAL_SURFACE('',#465,0.00263)
#281=FACE_OUTER_BOUND('',#466,.T.)
#282=PLANE('',#467)
#283=FACE_OUTER_BOUND('',#468,.T.)
#284=PLANE('',#469)
#285=FACE_OUTER_BOUND('',#470,.T.)
#286=CYLINDRICAL_SURFACE('',#471,0.00263)
#287=FACE_OUTER_BOUND('',#472,.T.)
#288=PLANE('',#473)
#289=FACE_OUTER_BOUND('',#474,.T.)
#290=PLANE('',#475)
#291=FACE_OUTER_BOUND('',#476,.T.)
#292=CYLINDRICAL_SURFACE('',#477,0.00263)
#293=FACE_OUTER_BOUND('',#478,.T.)
#294=PLANE('',#479)
#295=FACE_OUTER_BOUND('',#480,.T.)
#296=PLANE('',#481)
#297=FACE_OUTER_BOUND('',#482,.T.)
#298=CYLINDRICAL_SURFACE('',#483,0.00263)
#299=FACE_OUTER_BOUND('',#484,.T.)
#300=PLANE('',#485)
#301=FACE_OUTER_BOUND('',#486,.T.)
#302=PLANE('',#487)
#303=FACE_OUTER_BOUND('',#488,.T.)
#304=CYLINDRICAL_SURFACE('',#489,0.00263)
#305=FACE_OUTER_BOUND('',#490,.T.)
#306=PLANE('',#491)
#307=FACE_OUTER_BOUND('',#492,.T.)
#308=PLANE('',#493)
#309=FACE_OUTER_BOUND('',#494,.T.)
#310=CYLINDRICAL_SURFACE('',#495,0.00263)
#311=FACE_OUTER_BOUND('',#496,.T.)
#312=PLANE('',#497)
#313=FACE_OUTER_BOUND('',#498,.T.)
#314=PLANE('',#499)
#315=FACE_OUTER_BOUND('',#500,.T.)
#316=CYLINDRICAL_SURFACE('',#501,0.00263)
#317=FACE_OUTER_BOUND('',#502,.T.)
#318=PLANE('',#503)
#319=FACE_OUTER_BOUND('',#504,.T.)
#320=PLANE('',#505)
#321=FACE_OUTER_BOUND('',#506,.T.)
#322=CYLINDRICAL_SURFACE('',#507,0.00263)
#323=FACE_OUTER_BOUND('',#508,.T.)
#324=CYLINDRICAL_SURFACE('',#509,0.0165)
#325=FILL_AREA_STYLE('',(#510))
#326=EDGE_LOOP('',(#511,#512,#513,#514))
#327=AXIS2_PLACEMENT_3D('',#515,#516,#517)
#328=EDGE_LOOP('',(#518,#519,#520,#521))
#329=AXIS2_PLACEMENT_3D('',#522,#523,#524)
#330=EDGE_LOOP('',(#525,#526,#527,#528))
#331=AXIS2_PLACEMENT_3D('',#529,#530,#531)
#332=EDGE_LOOP('',(#532,#533,#534,#535))
#333=AXIS2_PLACEMENT_3D('',#536,#537,#538)
#334=EDGE_LOOP('',(#539,#540,#541,#542))
#335=AXIS2_PLACEMENT_3D('',#543,#544,#545)
#336=EDGE_LOOP('',(#546,#547,#548,#549))
#337=AXIS2_PLACEMENT_3D('',#550,#551,#552)
#338=EDGE_LOOP('',(#553,#554))
#339=EDGE_LOOP('',(#555,#556,#557))
#340=EDGE_LOOP('',(#558,#559,#560,#561,#562,#563,#564,#565,#566,#567,#568,#569,#570,#571,#572,#573,#574,#575,#576,#577,#578,#579,#580,#581,#582,#583,#584,#585,#586,#587,#588,#589,#590,#591,#592,#593,#594,#595,#596,#597,#598,#599,#600,#601,#602,#603,#604,#605,#606,#607,#608,#609,#610,#611,#612,#613,#614,#615,#616,#617,#618,#619,#620,#621,#622,#623,#624,#625,#626,#627,#628,#629,#630,#631,#632,#633,…
#341=EDGE_LOOP('',(#636,#637))
#342=EDGE_LOOP('',(#638,#639))
#343=AXIS2_PLACEMENT_3D('',#640,#641,#642)
#344=EDGE_LOOP('',(#643,#644,#645,#646))
#345=AXIS2_PLACEMENT_3D('',#647,#648,#649)
#346=EDGE_LOOP('',(#650,#651))
#347=EDGE_LOOP('',(#652,#653))
#348=EDGE_LOOP('',(#654,#655))
#349=EDGE_LOOP('',(#656,#657,#658,#659,#660,#661,#662,#663,#664,#665,#666,#667,#668,#669,#670,#671,#672,#673,#674,#675,#676,#677,#678,#679,#680,#681,#682,#683,#684,#685,#686,#687,#688,#689,#690,#691,#692,#693,#694,#695,#696,#697,#698,#699,#700,#701,#702,#703,#704,#705,#706,#707,#708,#709,#710,#711,#712,#713,#714,#715,#716,#717,#718,#719,#720,#721,#722,#723,#724,#725,#726,#727,#728,#729,#730,#731,…
#350=EDGE_LOOP('',(#734,#735,#736))
#351=AXIS2_PLACEMENT_3D('',#737,#738,#739)
#352=EDGE_LOOP('',(#740,#741,#742,#743))
#353=AXIS2_PLACEMENT_3D('',#744,#745,#746)
#354=EDGE_LOOP('',(#747,#748,#749,#750))
#355=AXIS2_PLACEMENT_3D('',#751,#752,#753)
#356=EDGE_LOOP('',(#754,#755,#756,#757))
#357=AXIS2_PLACEMENT_3D('',#758,#759,#760)
#358=EDGE_LOOP('',(#761,#762,#763,#764))
#359=AXIS2_PLACEMENT_3D('',#765,#766,#767)
#360=EDGE_LOOP('',(#768,#769,#770,#771))
#361=AXIS2_PLACEMENT_3D('',#772,#773,#774)
#362=EDGE_LOOP('',(#775,#776,#777,#778))
#363=AXIS2_PLACEMENT_3D('',#779,#780,#781)
#364=EDGE_LOOP('',(#782,#783,#784,#785))
#365=AXIS2_PLACEMENT_3D('',#786,#787,#788)
#366=EDGE_LOOP('',(#789,#790,#791,#792))
#367=AXIS2_PLACEMENT_3D('',#793,#794,#795)
#368=EDGE_LOOP('',(#796,#797,#798,#799))
#369=AXIS2_PLACEMENT_3D('',#800,#801,#802)
#370=EDGE_LOOP('',(#803,#804,#805,#806))
#371=AXIS2_PLACEMENT_3D('',#807,#808,#809)
#372=EDGE_LOOP('',(#810,#811,#812,#813))
#373=AXIS2_PLACEMENT_3D('',#814,#815,#816)
#374=EDGE_LOOP('',(#817,#818,#819,#820))
#375=AXIS2_PLACEMENT_3D('',#821,#822,#823)
#376=EDGE_LOOP('',(#824,#825,#826,#827))
#377=AXIS2_PLACEMENT_3D('',#828,#829,#830)
#378=EDGE_LOOP('',(#831,#832,#833,#834))
#379=AXIS2_PLACEMENT_3D('',#835,#836,#837)
#380=EDGE_LOOP('',(#838,#839,#840,#841))
#381=AXIS2_PLACEMENT_3D('',#842,#843,#844)
#382=EDGE_LOOP('',(#845,#846,#847,#848))
#383=AXIS2_PLACEMENT_3D('',#849,#850,#851)
#384=EDGE_LOOP('',(#852,#853,#854,#855))
#385=AXIS2_PLACEMENT_3D('',#856,#857,#858)
#386=EDGE_LOOP('',(#859,#860,#861,#862))
#387=AXIS2_PLACEMENT_3D('',#863,#864,#865)
#388=EDGE_LOOP('',(#866,#867,#868,#869))
#389=AXIS2_PLACEMENT_3D('',#870,#871,#872)
#390=EDGE_LOOP('',(#873,#874,#875,#876))
#391=AXIS2_PLACEMENT_3D('',#877,#878,#879)
#392=EDGE_LOOP('',(#880,#881,#882,#883))
#393=AXIS2_PLACEMENT_3D('',#884,#885,#886)
#394=EDGE_LOOP('',(#887,#888,#889,#890))
#395=AXIS2_PLACEMENT_3D('',#891,#892,#893)
#396=EDGE_LOOP('',(#894,#895,#896,#897))
#397=AXIS2_PLACEMENT_3D('',#898,#899,#900)
#398=EDGE_LOOP('',(#901,#902,#903,#904))
#399=AXIS2_PLACEMENT_3D('',#905,#906,#907)
#400=EDGE_LOOP('',(#908,#909,#910,#911))
#401=AXIS2_PLACEMENT_3D('',#912,#913,#914)
#402=EDGE_LOOP('',(#915,#916,#917,#918))
#403=AXIS2_PLACEMENT_3D('',#919,#920,#921)
#404=EDGE_LOOP('',(#922,#923,#924,#925))
#405=AXIS2_PLACEMENT_3D('',#926,#927,#928)
#406=EDGE_LOOP('',(#929,#930,#931,#932))
#407=AXIS2_PLACEMENT_3D('',#933,#934,#935)
#408=EDGE_LOOP('',(#936,#937,#938,#939))
#409=AXIS2_PLACEMENT_3D('',#940,#941,#942)
#410=EDGE_LOOP('',(#943,#944,#945,#946))
#411=AXIS2_PLACEMENT_3D('',#947,#948,#949)
#412=EDGE_LOOP('',(#950,#951,#952,#953))
#413=AXIS2_PLACEMENT_3D('',#954,#955,#956)
#414=EDGE_LOOP('',(#957,#958,#959,#960))
#415=AXIS2_PLACEMENT_3D('',#961,#962,#963)
#416=EDGE_LOOP('',(#964,#965,#966,#967))
#417=AXIS2_PLACEMENT_3D('',#968,#969,#970)
#418=EDGE_LOOP('',(#971,#972,#973,#974))
#419=AXIS2_PLACEMENT_3D('',#975,#976,#977)
#420=EDGE_LOOP('',(#978,#979,#980,#981))
#421=AXIS2_PLACEMENT_3D('',#982,#983,#984)
#422=EDGE_LOOP('',(#985,#986,#987,#988))
#423=AXIS2_PLACEMENT_3D('',#989,#990,#991)
#424=EDGE_LOOP('',(#992,#993,#994,#995))
#425=AXIS2_PLACEMENT_3D('',#996,#997,#998)
#426=EDGE_LOOP('',(#999,#1000,#1001,#1002))
#427=AXIS2_PLACEMENT_3D('',#1003,#1004,#1005)
#428=EDGE_LOOP('',(#1006,#1007,#1008,#1009))
#429=AXIS2_PLACEMENT_3D('',#1010,#1011,#1012)
#430=EDGE_LOOP('',(#1013,#1014,#1015,#1016))
#431=AXIS2_PLACEMENT_3D('',#1017,#1018,#1019)
#432=EDGE_LOOP('',(#1020,#1021,#1022,#1023))
#433=AXIS2_PLACEMENT_3D('',#1024,#1025,#1026)
#434=EDGE_LOOP('',(#1027,#1028,#1029,#1030))
#435=AXIS2_PLACEMENT_3D('',#1031,#1032,#1033)
#436=EDGE_LOOP('',(#1034,#1035,#1036,#1037))
#437=AXIS2_PLACEMENT_3D('',#1038,#1039,#1040)
#438=EDGE_LOOP('',(#1041,#1042,#1043,#1044))
#439=AXIS2_PLACEMENT_3D('',#1045,#1046,#1047)
#440=EDGE_LOOP('',(#1048,#1049,#1050,#1051))
#441=AXIS2_PLACEMENT_3D('',#1052,#1053,#1054)
#442=EDGE_LOOP('',(#1055,#1056,#1057,#1058))
#443=AXIS2_PLACEMENT_3D('',#1059,#1060,#1061)
#444=EDGE_LOOP('',(#1062,#1063,#1064,#1065))
#445=AXIS2_PLACEMENT_3D('',#1066,#1067,#1068)
#446=EDGE_LOOP('',(#1069,#1070,#1071,#1072))
#447=AXIS2_PLACEMENT_3D('',#1073,#1074,#1075)
#448=EDGE_LOOP('',(#1076,#1077,#1078,#1079))
#449=AXIS2_PLACEMENT_3D('',#1080,#1081,#1082)
#450=EDGE_LOOP('',(#1083,#1084,#1085,#1086))
#451=AXIS2_PLACEMENT_3D('',#1087,#1088,#1089)
#452=EDGE_LOOP('',(#1090,#1091,#1092,#1093))
#453=AXIS2_PLACEMENT_3D('',#1094,#1095,#1096)
#454=EDGE_LOOP('',(#1097,#1098,#1099,#1100))
#455=AXIS2_PLACEMENT_3D('',#1101,#1102,#1103)
#456=EDGE_LOOP('',(#1104,#1105,#1106,#1107))
#457=AXIS2_PLACEMENT_3D('',#1108,#1109,#1110)
#458=EDGE_LOOP('',(#1111,#1112,#1113,#1114))
#459=AXIS2_PLACEMENT_3D('',#1115,#1116,#1117)
#460=EDGE_LOOP('',(#1118,#1119,#1120,#1121))
#461=AXIS2_PLACEMENT_3D('',#1122,#1123,#1124)
#462=EDGE_LOOP('',(#1125,#1126,#1127,#1128))
#463=AXIS2_PLACEMENT_3D('',#1129,#1130,#1131)
#464=EDGE_LOOP('',(#1132,#1133,#1134,#1135))
#465=AXIS2_PLACEMENT_3D('',#1136,#1137,#1138)
#466=EDGE_LOOP('',(#1139,#1140,#1141,#1142))
#467=AXIS2_PLACEMENT_3D('',#1143,#1144,#1145)
#468=EDGE_LOOP('',(#1146,#1147,#1148,#1149))
#469=AXIS2_PLACEMENT_3D('',#1150,#1151,#1152)
#470=EDGE_LOOP('',(#1153,#1154,#1155,#1156))
#471=AXIS2_PLACEMENT_3D('',#1157,#1158,#1159)
#472=EDGE_LOOP('',(#1160,#1161,#1162,#1163))
#473=AXIS2_PLACEMENT_3D('',#1164,#1165,#1166)
#474=EDGE_LOOP('',(#1167,#1168,#1169,#1170))
#475=AXIS2_PLACEMENT_3D('',#1171,#1172,#1173)
#476=EDGE_LOOP('',(#1174,#1175,#1176,#1177))
#477=AXIS2_PLACEMENT_3D('',#1178,#1179,#1180)
#478=EDGE_LOOP('',(#1181,#1182,#1183,#1184))
#479=AXIS2_PLACEMENT_3D('',#1185,#1186,#1187)
#480=EDGE_LOOP('',(#1188,#1189,#1190,#1191))
#481=AXIS2_PLACEMENT_3D('',#1192,#1193,#1194)
#482=EDGE_LOOP('',(#1195,#1196,#1197,#1198))
#483=AXIS2_PLACEMENT_3D('',#1199,#1200,#1201)
#484=EDGE_LOOP('',(#1202,#1203,#1204,#1205))
#485=AXIS2_PLACEMENT_3D('',#1206,#1207,#1208)
#486=EDGE_LOOP('',(#1209,#1210,#1211,#1212))
#487=AXIS2_PLACEMENT_3D('',#1213,#1214,#1215)
#488=EDGE_LOOP('',(#1216,#1217,#1218,#1219))
#489=AXIS2_PLACEMENT_3D('',#1220,#1221,#1222)
#490=EDGE_LOOP('',(#1223,#1224,#1225,#1226))
#491=AXIS2_PLACEMENT_3D('',#1227,#1228,#1229)
#492=EDGE_LOOP('',(#1230,#1231,#1232,#1233))
#493=AXIS2_PLACEMENT_3D('',#1234,#1235,#1236)
#494=EDGE_LOOP('',(#1237,#1238,#1239,#1240))
#495=AXIS2_PLACEMENT_3D('',#1241,#1242,#1243)
#496=EDGE_LOOP('',(#1244,#1245,#1246,#1247))
#497=AXIS2_PLACEMENT_3D('',#1248,#1249,#1250)
#498=EDGE_LOOP('',(#1251,#1252,#1253,#1254))
#499=AXIS2_PLACEMENT_3D('',#1255,#1256,#1257)
#500=EDGE_LOOP('',(#1258,#1259,#1260,#1261))
#501=AXIS2_PLACEMENT_3D('',#1262,#1263,#1264)
#502=EDGE_LOOP('',(#1265,#1266,#1267,#1268))
#503=AXIS2_PLACEMENT_3D('',#1269,#1270,#1271)
#504=EDGE_LOOP('',(#1272,#1273,#1274,#1275))
#505=AXIS2_PLACEMENT_3D('',#1276,#1277,#1278)
#506=EDGE_LOOP('',(#1279,#1280,#1281,#1282))
#507=AXIS2_PLACEMENT_3D('',#1283,#1284,#1285)
#508=EDGE_LOOP('',(#1286,#1287,#1288,#1289,#1290,#1291))
#509=AXIS2_PLACEMENT_3D('',#1292,#1293,#1294)
#510=FILL_AREA_STYLE_COLOUR('',#1295)
#511=ORIENTED_EDGE('',*,*,#1296,.F.)
#512=ORIENTED_EDGE('',*,*,#1297,.T.)
#513=ORIENTED_EDGE('',*,*,#1298,.F.)
#514=ORIENTED_EDGE('',*,*,#1299,.T.)
#515=CARTESIAN_POINT('',(-0.00358686894680556,0.100470904459837,-0.00188704326227162))
#516=DIRECTION('',(-1.69309011255336E-15,-4.43386178177446E-16,-1.0))
#517=DIRECTION('',(-2.83274922616151E-16,-1.0,4.43386178177446E-16))
#518=ORIENTED_EDGE('',*,*,#1300,.F.)
#519=ORIENTED_EDGE('',*,*,#1301,.T.)
#520=ORIENTED_EDGE('',*,*,#1302,.F.)
#521=ORIENTED_EDGE('',*,*,#1303,.T.)
#522=CARTESIAN_POINT('',(0.00741313105319443,0.100470904459837,-0.00188704326227164))
#523=DIRECTION('',(1.6988627820218E-15,4.43386178177446E-16,1.0))
#524=DIRECTION('',(1.0,1.41466947055944E-33,-1.6988627820218E-15))
#525=ORIENTED_EDGE('',*,*,#1304,.F.)
#526=ORIENTED_EDGE('',*,*,#1305,.T.)
#527=ORIENTED_EDGE('',*,*,#1306,.F.)
#528=ORIENTED_EDGE('',*,*,#1307,.T.)
#529=CARTESIAN_POINT('',(-0.00908686894680556,0.109997183901466,-0.00188704326227161))
#530=DIRECTION('',(1.69357321520659E-15,4.42549419836795E-16,1.0))
#531=DIRECTION('',(-0.5,0.866025403784438,4.63527567594564E-16))
#532=ORIENTED_EDGE('',*,*,#1308,.F.)
#533=ORIENTED_EDGE('',*,*,#1309,.T.)
#534=ORIENTED_EDGE('',*,*,#1310,.F.)
#535=ORIENTED_EDGE('',*,*,#1311,.T.)
#536=CARTESIAN_POINT('',(-0.00908686894680556,0.0909446250182083,-0.0018870432622716))
#537=DIRECTION('',(1.69549334463436E-15,4.47548698244111E-16,1.0))
#538=DIRECTION('',(-0.5,-0.866025403784439,1.23533521442724E-15))
#539=ORIENTED_EDGE('',*,*,#1308,.T.)
#540=ORIENTED_EDGE('',*,*,#1312,.T.)
#541=ORIENTED_EDGE('',*,*,#1310,.T.)
#542=ORIENTED_EDGE('',*,*,#1313,.T.)
#543=CARTESIAN_POINT('',(-0.00908686894680556,0.0909446250182083,-0.0018870432622716))
#544=DIRECTION('',(1.69549334463436E-15,4.47548698244111E-16,1.0))
#545=DIRECTION('',(-0.5,-0.866025403784439,1.23533521442724E-15))
#546=ORIENTED_EDGE('',*,*,#1304,.T.)
#547=ORIENTED_EDGE('',*,*,#1314,.T.)
#548=ORIENTED_EDGE('',*,*,#1306,.T.)
#549=ORIENTED_EDGE('',*,*,#1315,.T.)
#550=CARTESIAN_POINT('',(-0.00908686894680556,0.109997183901466,-0.00188704326227161))
#551=DIRECTION('',(1.69357321520659E-15,4.42549419836795E-16,1.0))
#552=DIRECTION('',(-0.5,0.866025403784438,4.63527567594564E-16))
#553=ORIENTED_EDGE('',*,*,#1315,.F.)
#554=ORIENTED_EDGE('',*,*,#1305,.F.)
#555=ORIENTED_EDGE('',*,*,#1316,.F.)
#556=ORIENTED_EDGE('',*,*,#1317,.F.)
#557=ORIENTED_EDGE('',*,*,#1299,.F.)
#558=ORIENTED_EDGE('',*,*,#1318,.F.)
#559=ORIENTED_EDGE('',*,*,#1319,.F.)
#560=ORIENTED_EDGE('',*,*,#1320,.F.)
#561=ORIENTED_EDGE('',*,*,#1321,.F.)
#562=ORIENTED_EDGE('',*,*,#1322,.F.)
#563=ORIENTED_EDGE('',*,*,#1323,.F.)
#564=ORIENTED_EDGE('',*,*,#1324,.F.)
#565=ORIENTED_EDGE('',*,*,#1325,.F.)
#566=ORIENTED_EDGE('',*,*,#1326,.F.)
#567=ORIENTED_EDGE('',*,*,#1327,.F.)
#568=ORIENTED_EDGE('',*,*,#1328,.F.)
#569=ORIENTED_EDGE('',*,*,#1329,.F.)
#570=ORIENTED_EDGE('',*,*,#1330,.F.)
#571=ORIENTED_EDGE('',*,*,#1331,.F.)
#572=ORIENTED_EDGE('',*,*,#1332,.F.)
#573=ORIENTED_EDGE('',*,*,#1333,.F.)
#574=ORIENTED_EDGE('',*,*,#1334,.F.)
#575=ORIENTED_EDGE('',*,*,#1335,.F.)
#576=ORIENTED_EDGE('',*,*,#1336,.F.)
#577=ORIENTED_EDGE('',*,*,#1337,.F.)
#578=ORIENTED_EDGE('',*,*,#1338,.F.)
#579=ORIENTED_EDGE('',*,*,#1339,.F.)
#580=ORIENTED_EDGE('',*,*,#1340,.F.)
#581=ORIENTED_EDGE('',*,*,#1341,.F.)
#582=ORIENTED_EDGE('',*,*,#1342,.F.)
#583=ORIENTED_EDGE('',*,*,#1343,.F.)
#584=ORIENTED_EDGE('',*,*,#1344,.F.)
#585=ORIENTED_EDGE('',*,*,#1345,.F.)
#586=ORIENTED_EDGE('',*,*,#1346,.F.)
#587=ORIENTED_EDGE('',*,*,#1347,.F.)
#588=ORIENTED_EDGE('',*,*,#1348,.F.)
#589=ORIENTED_EDGE('',*,*,#1349,.F.)
#590=ORIENTED_EDGE('',*,*,#1350,.F.)
#591=ORIENTED_EDGE('',*,*,#1351,.F.)
#592=ORIENTED_EDGE('',*,*,#1352,.F.)
#593=ORIENTED_EDGE('',*,*,#1353,.F.)
#594=ORIENTED_EDGE('',*,*,#1354,.F.)
#595=ORIENTED_EDGE('',*,*,#1355,.F.)
#596=ORIENTED_EDGE('',*,*,#1356,.F.)
#597=ORIENTED_EDGE('',*,*,#1357,.F.)
#598=ORIENTED_EDGE('',*,*,#1358,.F.)
#599=ORIENTED_EDGE('',*,*,#1359,.F.)
#600=ORIENTED_EDGE('',*,*,#1360,.F.)
#601=ORIENTED_EDGE('',*,*,#1361,.F.)
#602=ORIENTED_EDGE('',*,*,#1362,.F.)
#603=ORIENTED_EDGE('',*,*,#1363,.F.)
#604=ORIENTED_EDGE('',*,*,#1364,.F.)
#605=ORIENTED_EDGE('',*,*,#1365,.F.)
#606=ORIENTED_EDGE('',*,*,#1366,.F.)
#607=ORIENTED_EDGE('',*,*,#1367,.F.)
#608=ORIENTED_EDGE('',*,*,#1368,.F.)
#609=ORIENTED_EDGE('',*,*,#1369,.F.)
#610=ORIENTED_EDGE('',*,*,#1370,.F.)
#611=ORIENTED_EDGE('',*,*,#1371,.F.)
#612=ORIENTED_EDGE('',*,*,#1372,.F.)
#613=ORIENTED_EDGE('',*,*,#1373,.F.)
#614=ORIENTED_EDGE('',*,*,#1374,.F.)
#615=ORIENTED_EDGE('',*,*,#1375,.F.)
#616=ORIENTED_EDGE('',*,*,#1376,.F.)
#617=ORIENTED_EDGE('',*,*,#1377,.F.)
#618=ORIENTED_EDGE('',*,*,#1378,.F.)
#619=ORIENTED_EDGE('',*,*,#1379,.F.)
#620=ORIENTED_EDGE('',*,*,#1380,.F.)
#621=ORIENTED_EDGE('',*,*,#1381,.F.)
#622=ORIENTED_EDGE('',*,*,#1382,.F.)
#623=ORIENTED_EDGE('',*,*,#1383,.F.)
#624=ORIENTED_EDGE('',*,*,#1384,.F.)
#625=ORIENTED_EDGE('',*,*,#1385,.F.)
#626=ORIENTED_EDGE('',*,*,#1386,.F.)
#627=ORIENTED_EDGE('',*,*,#1387,.F.)
#628=ORIENTED_EDGE('',*,*,#1388,.F.)
#629=ORIENTED_EDGE('',*,*,#1389,.F.)
#630=ORIENTED_EDGE('',*,*,#1390,.F.)
#631=ORIENTED_EDGE('',*,*,#1391,.F.)
#632=ORIENTED_EDGE('',*,*,#1392,.F.)
#633=ORIENTED_EDGE('',*,*,#1393,.F.)
#634=ORIENTED_EDGE('',*,*,#1394,.F.)
#635=ORIENTED_EDGE('',*,*,#1395,.F.)
#636=ORIENTED_EDGE('',*,*,#1396,.F.)
#637=ORIENTED_EDGE('',*,*,#1301,.F.)
#638=ORIENTED_EDGE('',*,*,#1313,.F.)
#639=ORIENTED_EDGE('',*,*,#1309,.F.)
#640=CARTESIAN_POINT('',(-0.00358686894680557,0.100470904459837,-0.00688704326227163))
#641=DIRECTION('',(-1.69309011255336E-15,-4.43386178177446E-16,-1.0))
#642=DIRECTION('',(-3.44821460060489E-16,1.0,-4.43386178177445E-16))
#643=ORIENTED_EDGE('',*,*,#1300,.T.)
#644=ORIENTED_EDGE('',*,*,#1397,.T.)
#645=ORIENTED_EDGE('',*,*,#1302,.T.)
#646=ORIENTED_EDGE('',*,*,#1396,.T.)
#647=CARTESIAN_POINT('',(0.00741313105319443,0.100470904459837,-0.00188704326227164))
#648=DIRECTION('',(1.6988627820218E-15,4.43386178177446E-16,1.0))
#649=DIRECTION('',(1.0,1.41466947055944E-33,-1.6988627820218E-15))
#650=ORIENTED_EDGE('',*,*,#1311,.F.)
#651=ORIENTED_EDGE('',*,*,#1312,.F.)
#652=ORIENTED_EDGE('',*,*,#1307,.F.)
#653=ORIENTED_EDGE('',*,*,#1314,.F.)
#654=ORIENTED_EDGE('',*,*,#1303,.F.)
#655=ORIENTED_EDGE('',*,*,#1397,.F.)
#656=ORIENTED_EDGE('',*,*,#1398,.F.)
#657=ORIENTED_EDGE('',*,*,#1399,.F.)
#658=ORIENTED_EDGE('',*,*,#1400,.F.)
#659=ORIENTED_EDGE('',*,*,#1401,.F.)
#660=ORIENTED_EDGE('',*,*,#1402,.F.)
#661=ORIENTED_EDGE('',*,*,#1403,.F.)
#662=ORIENTED_EDGE('',*,*,#1404,.F.)
#663=ORIENTED_EDGE('',*,*,#1405,.F.)
#664=ORIENTED_EDGE('',*,*,#1406,.F.)
#665=ORIENTED_EDGE('',*,*,#1407,.F.)
#666=ORIENTED_EDGE('',*,*,#1408,.F.)
#667=ORIENTED_EDGE('',*,*,#1409,.F.)
#668=ORIENTED_EDGE('',*,*,#1410,.F.)
#669=ORIENTED_EDGE('',*,*,#1411,.F.)
#670=ORIENTED_EDGE('',*,*,#1412,.F.)
#671=ORIENTED_EDGE('',*,*,#1413,.F.)
#672=ORIENTED_EDGE('',*,*,#1414,.F.)
#673=ORIENTED_EDGE('',*,*,#1415,.F.)
#674=ORIENTED_EDGE('',*,*,#1416,.F.)
#675=ORIENTED_EDGE('',*,*,#1417,.F.)
#676=ORIENTED_EDGE('',*,*,#1418,.F.)
#677=ORIENTED_EDGE('',*,*,#1419,.F.)
#678=ORIENTED_EDGE('',*,*,#1420,.F.)
#679=ORIENTED_EDGE('',*,*,#1421,.F.)
#680=ORIENTED_EDGE('',*,*,#1422,.F.)
#681=ORIENTED_EDGE('',*,*,#1423,.F.)
#682=ORIENTED_EDGE('',*,*,#1424,.F.)
#683=ORIENTED_EDGE('',*,*,#1425,.F.)
#684=ORIENTED_EDGE('',*,*,#1426,.F.)
#685=ORIENTED_EDGE('',*,*,#1427,.F.)
#686=ORIENTED_EDGE('',*,*,#1428,.F.)
#687=ORIENTED_EDGE('',*,*,#1429,.F.)
#688=ORIENTED_EDGE('',*,*,#1430,.F.)
#689=ORIENTED_EDGE('',*,*,#1431,.F.)
#690=ORIENTED_EDGE('',*,*,#1432,.F.)
#691=ORIENTED_EDGE('',*,*,#1433,.F.)
#692=ORIENTED_EDGE('',*,*,#1434,.F.)
#693=ORIENTED_EDGE('',*,*,#1435,.F.)
#694=ORIENTED_EDGE('',*,*,#1436,.F.)
#695=ORIENTED_EDGE('',*,*,#1437,.F.)
#696=ORIENTED_EDGE('',*,*,#1438,.F.)
#697=ORIENTED_EDGE('',*,*,#1439,.F.)
#698=ORIENTED_EDGE('',*,*,#1440,.F.)
#699=ORIENTED_EDGE('',*,*,#1441,.F.)
#700=ORIENTED_EDGE('',*,*,#1442,.F.)
#701=ORIENTED_EDGE('',*,*,#1443,.F.)
#702=ORIENTED_EDGE('',*,*,#1444,.F.)
#703=ORIENTED_EDGE('',*,*,#1445,.F.)
#704=ORIENTED_EDGE('',*,*,#1446,.F.)
#705=ORIENTED_EDGE('',*,*,#1447,.F.)
#706=ORIENTED_EDGE('',*,*,#1448,.F.)
#707=ORIENTED_EDGE('',*,*,#1449,.F.)
#708=ORIENTED_EDGE('',*,*,#1450,.F.)
#709=ORIENTED_EDGE('',*,*,#1451,.F.)
#710=ORIENTED_EDGE('',*,*,#1452,.F.)
#711=ORIENTED_EDGE('',*,*,#1453,.F.)
#712=ORIENTED_EDGE('',*,*,#1454,.F.)
#713=ORIENTED_EDGE('',*,*,#1455,.F.)
#714=ORIENTED_EDGE('',*,*,#1456,.F.)
#715=ORIENTED_EDGE('',*,*,#1457,.F.)
#716=ORIENTED_EDGE('',*,*,#1458,.F.)
#717=ORIENTED_EDGE('',*,*,#1459,.F.)
#718=ORIENTED_EDGE('',*,*,#1460,.F.)
#719=ORIENTED_EDGE('',*,*,#1461,.F.)
#720=ORIENTED_EDGE('',*,*,#1462,.F.)
#721=ORIENTED_EDGE('',*,*,#1463,.F.)
#722=ORIENTED_EDGE('',*,*,#1464,.F.)
#723=ORIENTED_EDGE('',*,*,#1465,.F.)
#724=ORIENTED_EDGE('',*,*,#1466,.F.)
#725=ORIENTED_EDGE('',*,*,#1467,.F.)
#726=ORIENTED_EDGE('',*,*,#1468,.F.)
#727=ORIENTED_EDGE('',*,*,#1469,.F.)
#728=ORIENTED_EDGE('',*,*,#1470,.F.)
#729=ORIENTED_EDGE('',*,*,#1471,.F.)
#730=ORIENTED_EDGE('',*,*,#1472,.F.)
#731=ORIENTED_EDGE('',*,*,#1473,.F.)
#732=ORIENTED_EDGE('',*,*,#1474,.F.)
#733=ORIENTED_EDGE('',*,*,#1475,.F.)
#734=ORIENTED_EDGE('',*,*,#1476,.F.)
#735=ORIENTED_EDGE('',*,*,#1477,.F.)
#736=ORIENTED_EDGE('',*,*,#1297,.F.)
#737=CARTESIAN_POINT('',(-0.00358686894680556,0.100470904459837,-0.00188704326227162))
#738=DIRECTION('',(-1.69309011255336E-15,-4.43386178177446E-16,-1.0))
#739=DIRECTION('',(-3.44821460060489E-16,1.0,-4.43386178177445E-16))
#740=ORIENTED_EDGE('',*,*,#1318,.T.)
#741=ORIENTED_EDGE('',*,*,#1478,.F.)
#742=ORIENTED_EDGE('',*,*,#1399,.T.)
#743=ORIENTED_EDGE('',*,*,#1479,.T.)
#744=CARTESIAN_POINT('',(-0.00636780244737055,0.100331889715606,-0.00188704326227162))
#745=DIRECTION('',(0.642787609686481,0.766044443119027,-1.42795086438061E-15))
#746=DIRECTION('',(0.766044443119027,-0.642787609686481,-3.20775758564391E-14))
#747=ORIENTED_EDGE('',*,*,#1395,.T.)
#748=ORIENTED_EDGE('',*,*,#1480,.F.)
#749=ORIENTED_EDGE('',*,*,#1400,.T.)
#750=ORIENTED_EDGE('',*,*,#1478,.T.)
#751=CARTESIAN_POINT('',(-0.00636780244737055,0.100609980245035,-0.00188704326227162))
#752=DIRECTION('',(0.642787609686499,-0.766044443119012,-7.48643828483411E-16))
#753=DIRECTION('',(-0.766044443119012,-0.642787609686499,3.20775758564384E-14))
#754=ORIENTED_EDGE('',*,*,#1394,.T.)
#755=ORIENTED_EDGE('',*,*,#1481,.F.)
#756=ORIENTED_EDGE('',*,*,#1401,.T.)
#757=ORIENTED_EDGE('',*,*,#1480,.T.)
#758=CARTESIAN_POINT('',(-0.00358683842632152,0.100470934980321,-0.00188704326227163))
#759=DIRECTION('',(-1.69309011255336E-15,-4.43386178177446E-16,-1.0))
#760=DIRECTION('',(1.0,3.22411857658383E-16,-1.69309011255336E-15))
#761=ORIENTED_EDGE('',*,*,#1393,.T.)
#762=ORIENTED_EDGE('',*,*,#1482,.F.)
#763=ORIENTED_EDGE('',*,*,#1402,.T.)
#764=ORIENTED_EDGE('',*,*,#1481,.T.)
#765=CARTESIAN_POINT('',(-0.00632026839700653,0.101001458370352,-0.00188704326227162))
#766=DIRECTION('',(0.807435804746872,0.589955440023034,-1.6286396653853E-15))
#767=DIRECTION('',(0.589955440023034,-0.807435804746872,-3.20775758564351E-14))
#768=ORIENTED_EDGE('',*,*,#1392,.T.)
#769=ORIENTED_EDGE('',*,*,#1483,.F.)
#770=ORIENTED_EDGE('',*,*,#1403,.T.)
#771=ORIENTED_EDGE('',*,*,#1482,.T.)
#772=CARTESIAN_POINT('',(-0.00625371697722411,0.101271468094404,-0.00188704326227162))
#773=DIRECTION('',(0.440782935189033,-0.897613727639089,-3.48295709173296E-16))
#774=DIRECTION('',(-0.897613727639089,-0.440782935189033,3.20775758564436E-14))
#775=ORIENTED_EDGE('',*,*,#1391,.T.)
#776=ORIENTED_EDGE('',*,*,#1484,.F.)
#777=ORIENTED_EDGE('',*,*,#1404,.T.)
#778=ORIENTED_EDGE('',*,*,#1483,.T.)
#779=CARTESIAN_POINT('',(-0.00358683842632152,0.100470934980321,-0.00188704326227163))
#780=DIRECTION('',(-1.69309011255336E-15,-4.43386178177446E-16,-1.0))
#781=DIRECTION('',(1.0,3.22411857658383E-16,-1.69309011255336E-15))
#782=ORIENTED_EDGE('',*,*,#1390,.T.)
#783=ORIENTED_EDGE('',*,*,#1485,.F.)
#784=ORIENTED_EDGE('',*,*,#1405,.T.)
#785=ORIENTED_EDGE('',*,*,#1484,.T.)
#786=CARTESIAN_POINT('',(-0.00611387733235999,0.101640194934042,-0.00188704326227162))
#787=DIRECTION('',(0.925158765744884,0.379580371153993,-1.73467784890188E-15))
#788=DIRECTION('',(0.379580371153993,-0.925158765744884,-3.20775758564402E-14))
#789=ORIENTED_EDGE('',*,*,#1389,.T.)
#790=ORIENTED_EDGE('',*,*,#1486,.F.)
#791=ORIENTED_EDGE('',*,*,#1406,.T.)
#792=ORIENTED_EDGE('',*,*,#1485,.T.)
#793=CARTESIAN_POINT('',(-0.00598464221940834,0.101886431869002,-0.00188704326227162))
#794=DIRECTION('',(0.213161558679346,-0.977016965001832,7.22940907502259E-17))
#795=DIRECTION('',(-0.977016965001832,-0.213161558679346,3.20775758564393E-14))
#796=ORIENTED_EDGE('',*,*,#1388,.T.)
#797=ORIENTED_EDGE('',*,*,#1487,.F.)
#798=ORIENTED_EDGE('',*,*,#1407,.T.)
#799=ORIENTED_EDGE('',*,*,#1486,.T.)
#800=CARTESIAN_POINT('',(-0.00358683842632152,0.100470934980321,-0.00188704326227163))
#801=DIRECTION('',(-1.69309011255336E-15,-4.43386178177446E-16,-1.0))
#802=DIRECTION('',(1.0,3.22411857658383E-16,-1.69309011255336E-15))
#803=ORIENTED_EDGE('',*,*,#1387,.T.)
#804=ORIENTED_EDGE('',*,*,#1488,.F.)
#805=ORIENTED_EDGE('',*,*,#1408,.T.)
#806=ORIENTED_EDGE('',*,*,#1487,.T.)
#807=CARTESIAN_POINT('',(-0.00576062395190717,0.10221097835931,-0.00188704326227162))
#808=DIRECTION('',(0.989114862093211,0.147145470831854,-1.73990286113786E-15))
#809=DIRECTION('',(0.147145470831854,-0.989114862093211,-3.20775758564408E-14))
#810=ORIENTED_EDGE('',*,*,#1386,.T.)
#811=ORIENTED_EDGE('',*,*,#1489,.F.)
#812=ORIENTED_EDGE('',*,*,#1409,.T.)
#813=ORIENTED_EDGE('',*,*,#1488,.T.)
#814=CARTESIAN_POINT('',(-0.00557621582080052,0.102419132109552,-0.00188704326227162))
#815=DIRECTION('',(-0.0268479928100914,-0.999639527670885,4.8868242089777E-16))
#816=DIRECTION('',(-0.999639527670885,0.0268479928100914,4.81163637846558E-14))
#817=ORIENTED_EDGE('',*,*,#1385,.T.)
#818=ORIENTED_EDGE('',*,*,#1490,.F.)
#819=ORIENTED_EDGE('',*,*,#1410,.T.)
#820=ORIENTED_EDGE('',*,*,#1489,.T.)
#821=CARTESIAN_POINT('',(-0.00358683842632152,0.100470934980321,-0.00188704326227163))
#822=DIRECTION('',(-1.69309011255336E-15,-4.43386178177446E-16,-1.0))
#823=DIRECTION('',(1.0,3.22411857658383E-16,-1.69309011255336E-15))
#824=ORIENTED_EDGE('',*,*,#1384,.T.)
#825=ORIENTED_EDGE('',*,*,#1491,.F.)
#826=ORIENTED_EDGE('',*,*,#1411,.T.)
#827=ORIENTED_EDGE('',*,*,#1490,.T.)
#828=CARTESIAN_POINT('',(-0.00528103805809622,0.102680636788191,-0.00188704326227162))
#829=DIRECTION('',(0.995587197942929,-0.0938409894030667,-1.64401104337407E-15))
#830=DIRECTION('',(-0.0938409894030667,-0.995587197942929,-3.20775758564437E-14))
#831=ORIENTED_EDGE('',*,*,#1383,.T.)
#832=ORIENTED_EDGE('',*,*,#1492,.F.)
#833=ORIENTED_EDGE('',*,*,#1412,.T.)
#834=ORIENTED_EDGE('',*,*,#1491,.T.)
#835=CARTESIAN_POINT('',(-0.00505217403911821,0.102838610214359,-0.00188704326227162))
#836=DIRECTION('',(-0.265297236545873,-0.96416667453357,8.76670305031047E-16))
#837=DIRECTION('',(-0.96416667453357,0.265297236545873,3.20775758564395E-14))
#838=ORIENTED_EDGE('',*,*,#1382,.T.)
#839=ORIENTED_EDGE('',*,*,#1493,.F.)
#840=ORIENTED_EDGE('',*,*,#1413,.T.)
#841=ORIENTED_EDGE('',*,*,#1492,.T.)
#842=CARTESIAN_POINT('',(-0.00358683842632152,0.100470934980321,-0.00188704326227163))
#843=DIRECTION('',(-1.69309011255336E-15,-4.43386178177446E-16,-1.0))
#844=DIRECTION('',(1.0,3.22411857658383E-16,-1.69309011255336E-15))
#845=ORIENTED_EDGE('',*,*,#1381,.T.)
#846=ORIENTED_EDGE('',*,*,#1494,.F.)
#847=ORIENTED_EDGE('',*,*,#1414,.T.)
#848=ORIENTED_EDGE('',*,*,#1493,.T.)
#849=CARTESIAN_POINT('',(-0.0047029914398516,0.103021875379937,-0.00188704326227162))
#850=DIRECTION('',(0.944199624660427,-0.329373752431958,-1.4525752795064E-15))
#851=DIRECTION('',(-0.329373752431958,-0.944199624660427,-3.20775758564438E-14))
#852=ORIENTED_EDGE('',*,*,#1380,.T.)
#853=ORIENTED_EDGE('',*,*,#1495,.F.)
#854=ORIENTED_EDGE('',*,*,#1415,.T.)
#855=ORIENTED_EDGE('',*,*,#1494,.T.)
#856=CARTESIAN_POINT('',(-0.00444297227789836,0.103120487640713,-0.00188704326227162))
#857=DIRECTION('',(-0.488328369209874,-0.872659958875635,1.2137092976029E-15))
#858=DIRECTION('',(-0.872659958875635,0.488328369209874,3.20775758564389E-14))
#859=ORIENTED_EDGE('',*,*,#1379,.T.)
#860=ORIENTED_EDGE('',*,*,#1496,.F.)
#861=ORIENTED_EDGE('',*,*,#1416,.T.)
#862=ORIENTED_EDGE('',*,*,#1495,.T.)
#863=CARTESIAN_POINT('',(-0.00358683842632152,0.100470934980321,-0.00188704326227163))
#864=DIRECTION('',(-1.69309011255336E-15,-4.43386178177446E-16,-1.0))
#865=DIRECTION('',(1.0,3.22411857658383E-16,-1.69309011255336E-15))
#866=ORIENTED_EDGE('',*,*,#1378,.T.)
#867=ORIENTED_EDGE('',*,*,#1497,.F.)
#868=ORIENTED_EDGE('',*,*,#1417,.T.)
#869=ORIENTED_EDGE('',*,*,#1496,.T.)
#870=CARTESIAN_POINT('',(-0.0040600780655118,0.10321486258795,-0.00188704326227162))
#871=DIRECTION('',(0.837938601218671,-0.545764510194366,-1.17672112029016E-15))
#872=DIRECTION('',(-0.545764510194366,-0.837938601218671,-3.20775758564397E-14))
#873=ORIENTED_EDGE('',*,*,#1377,.T.)
#874=ORIENTED_EDGE('',*,*,#1498,.F.)
#875=ORIENTED_EDGE('',*,*,#1418,.T.)
#876=ORIENTED_EDGE('',*,*,#1497,.T.)
#877=CARTESIAN_POINT('',(-0.00378401512914483,0.103248382697178,-0.00188704326227162))
#878=DIRECTION('',(-0.682979632056822,-0.730437418397722,1.4802119174519E-15))
#879=DIRECTION('',(-0.730437418397722,0.682979632056822,3.20775758564357E-14))
#880=ORIENTED_EDGE('',*,*,#1376,.T.)
#881=ORIENTED_EDGE('',*,*,#1499,.F.)
#882=ORIENTED_EDGE('',*,*,#1419,.T.)
#883=ORIENTED_EDGE('',*,*,#1498,.T.)
#884=CARTESIAN_POINT('',(-0.00358683842632152,0.100470934980321,-0.00188704326227163))
#885=DIRECTION('',(-1.69309011255336E-15,-4.43386178177446E-16,-1.0))
#886=DIRECTION('',(1.0,3.22411857658383E-16,-1.69309011255336E-15))
#887=ORIENTED_EDGE('',*,*,#1375,.T.)
#888=ORIENTED_EDGE('',*,*,#1500,.F.)
#889=ORIENTED_EDGE('',*,*,#1420,.T.)
#890=ORIENTED_EDGE('',*,*,#1499,.T.)
#891=CARTESIAN_POINT('',(-0.00338966172349827,0.103248382697178,-0.00188704326227162))
#892=DIRECTION('',(0.682979632056967,-0.730437418397586,-8.32480206769881E-16))
#893=DIRECTION('',(-0.730437418397586,-0.682979632056967,-3.20775758564425E-14))
#894=ORIENTED_EDGE('',*,*,#1374,.T.)
#895=ORIENTED_EDGE('',*,*,#1501,.F.)
#896=ORIENTED_EDGE('',*,*,#1421,.T.)
#897=ORIENTED_EDGE('',*,*,#1500,.T.)
#898=CARTESIAN_POINT('',(-0.00311359878713132,0.10321486258795,-0.00188704326227162))
#899=DIRECTION('',(-0.83793860121857,-0.545764510194521,1.66069000100999E-15))
#900=DIRECTION('',(-0.545764510194521,0.83793860121857,3.2077575856437E-14))
#901=ORIENTED_EDGE('',*,*,#1373,.T.)
#902=ORIENTED_EDGE('',*,*,#1502,.F.)
#903=ORIENTED_EDGE('',*,*,#1422,.T.)
#904=ORIENTED_EDGE('',*,*,#1501,.T.)
#905=CARTESIAN_POINT('',(-0.00358683842632152,0.100470934980321,-0.00188704326227163))
#906=DIRECTION('',(-1.69309011255336E-15,-4.43386178177446E-16,-1.0))
#907=DIRECTION('',(1.0,3.22411857658383E-16,-1.69309011255336E-15))
#908=ORIENTED_EDGE('',*,*,#1372,.T.)
#909=ORIENTED_EDGE('',*,*,#1503,.F.)
#910=ORIENTED_EDGE('',*,*,#1423,.T.)
#911=ORIENTED_EDGE('',*,*,#1502,.T.)
#912=CARTESIAN_POINT('',(-0.00273070457474477,0.103120487640713,-0.00188704326227162))
#913=DIRECTION('',(0.48832836920998,-0.872659958875576,-4.398585695744E-16))
#914=DIRECTION('',(-0.872659958875576,-0.48832836920998,-3.20775758564459E-14))
#915=ORIENTED_EDGE('',*,*,#1371,.T.)
#916=ORIENTED_EDGE('',*,*,#1504,.F.)
#917=ORIENTED_EDGE('',*,*,#1424,.T.)
#918=ORIENTED_EDGE('',*,*,#1503,.T.)
#919=CARTESIAN_POINT('',(-0.00247068541279151,0.103021875379937,-0.00188704326227162))
#920=DIRECTION('',(-0.944199624660327,-0.329373752432243,1.74465481807189E-15))
#921=DIRECTION('',(-0.329373752432243,0.944199624660327,3.20775758564404E-14))
#922=ORIENTED_EDGE('',*,*,#1370,.T.)
#923=ORIENTED_EDGE('',*,*,#1505,.F.)
#924=ORIENTED_EDGE('',*,*,#1425,.T.)
#925=ORIENTED_EDGE('',*,*,#1504,.T.)
#926=CARTESIAN_POINT('',(-0.00358683842632152,0.100470934980321,-0.00188704326227163))
#927=DIRECTION('',(-1.69309011255336E-15,-4.43386178177446E-16,-1.0))
#928=DIRECTION('',(1.0,3.22411857658383E-16,-1.69309011255336E-15))
#929=ORIENTED_EDGE('',*,*,#1369,.T.)
#930=ORIENTED_EDGE('',*,*,#1506,.F.)
#931=ORIENTED_EDGE('',*,*,#1426,.T.)
#932=ORIENTED_EDGE('',*,*,#1505,.T.)
#933=CARTESIAN_POINT('',(-0.00212150281352491,0.102838610214359,-0.00188704326227162))
#934=DIRECTION('',(0.265297236546011,-0.964166674533532,-2.16739511363031E-17))
#935=DIRECTION('',(-0.964166674533532,-0.265297236546011,-3.20775758564445E-14))
#936=ORIENTED_EDGE('',*,*,#1368,.T.)
#937=ORIENTED_EDGE('',*,*,#1507,.F.)
#938=ORIENTED_EDGE('',*,*,#1427,.T.)
#939=ORIENTED_EDGE('',*,*,#1506,.T.)
#940=CARTESIAN_POINT('',(-0.00189263879454687,0.102680636788191,-0.00188704326227162))
#941=DIRECTION('',(-0.995587197942902,-0.0938409894033617,1.72722663866978E-15))
#942=DIRECTION('',(-0.0938409894033617,0.995587197942902,3.20775758564366E-14))
#943=ORIENTED_EDGE('',*,*,#1367,.T.)
#944=ORIENTED_EDGE('',*,*,#1508,.F.)
#945=ORIENTED_EDGE('',*,*,#1428,.T.)
#946=ORIENTED_EDGE('',*,*,#1507,.T.)
#947=CARTESIAN_POINT('',(-0.00358683842632152,0.100470934980321,-0.00188704326227163))
#948=DIRECTION('',(-1.69309011255336E-15,-4.43386178177446E-16,-1.0))
#949=DIRECTION('',(1.0,3.22411857658383E-16,-1.69309011255336E-15))
#950=ORIENTED_EDGE('',*,*,#1366,.T.)
#951=ORIENTED_EDGE('',*,*,#1509,.F.)
#952=ORIENTED_EDGE('',*,*,#1429,.T.)
#953=ORIENTED_EDGE('',*,*,#1508,.T.)
#954=CARTESIAN_POINT('',(-0.00159746103184257,0.102419132109552,-0.00188704326227163))
#955=DIRECTION('',(0.02684799281013,-0.999639527670884,3.97770278560365E-16))
#956=DIRECTION('',(-0.999639527670884,-0.02684799281013,-1.60387879282225E-14))
#957=ORIENTED_EDGE('',*,*,#1365,.T.)
#958=ORIENTED_EDGE('',*,*,#1510,.F.)
#959=ORIENTED_EDGE('',*,*,#1430,.T.)
#960=ORIENTED_EDGE('',*,*,#1509,.T.)
#961=CARTESIAN_POINT('',(-0.0014130529007359,0.10221097835931,-0.00188704326227163))
#962=DIRECTION('',(-0.989114862093255,0.14714547083156,1.60941832524155E-15))
#963=DIRECTION('',(0.14714547083156,0.989114862093255,3.20775758564391E-14))
#964=ORIENTED_EDGE('',*,*,#1364,.T.)
#965=ORIENTED_EDGE('',*,*,#1511,.F.)
#966=ORIENTED_EDGE('',*,*,#1431,.T.)
#967=ORIENTED_EDGE('',*,*,#1510,.T.)
#968=CARTESIAN_POINT('',(-0.00358683842632152,0.100470934980321,-0.00188704326227163))
#969=DIRECTION('',(-1.69309011255336E-15,-4.43386178177446E-16,-1.0))
#970=DIRECTION('',(1.0,3.22411857658383E-16,-1.69309011255336E-15))
#971=ORIENTED_EDGE('',*,*,#1363,.T.)
#972=ORIENTED_EDGE('',*,*,#1512,.F.)
#973=ORIENTED_EDGE('',*,*,#1432,.T.)
#974=ORIENTED_EDGE('',*,*,#1511,.T.)
#975=CARTESIAN_POINT('',(-0.00118903463323477,0.101886431869002,-0.00188704326227163))
#976=DIRECTION('',(-0.213161558679425,-0.977016965001815,7.94097545503281E-16))
#977=DIRECTION('',(-0.977016965001815,0.213161558679425,-3.20775758564465E-14))
#978=ORIENTED_EDGE('',*,*,#1362,.T.)
#979=ORIENTED_EDGE('',*,*,#1513,.F.)
#980=ORIENTED_EDGE('',*,*,#1433,.T.)
#981=ORIENTED_EDGE('',*,*,#1512,.T.)
#982=CARTESIAN_POINT('',(-0.00105979952028311,0.101640194934042,-0.00188704326227163))
#983=DIRECTION('',(-0.925158765744976,0.379580371153768,1.39807646874785E-15))
#984=DIRECTION('',(0.379580371153768,0.925158765744976,3.20775758564434E-14))
#985=ORIENTED_EDGE('',*,*,#1361,.T.)
#986=ORIENTED_EDGE('',*,*,#1514,.F.)
#987=ORIENTED_EDGE('',*,*,#1434,.T.)
#988=ORIENTED_EDGE('',*,*,#1513,.T.)
#989=CARTESIAN_POINT('',(-0.00358683842632152,0.100470934980321,-0.00188704326227163))
#990=DIRECTION('',(-1.69309011255336E-15,-4.43386178177446E-16,-1.0))
#991=DIRECTION('',(1.0,3.22411857658383E-16,-1.69309011255336E-15))
#992=ORIENTED_EDGE('',*,*,#1360,.T.)
#993=ORIENTED_EDGE('',*,*,#1515,.F.)
#994=ORIENTED_EDGE('',*,*,#1435,.T.)
#995=ORIENTED_EDGE('',*,*,#1514,.T.)
#996=CARTESIAN_POINT('',(-0.000919959875418973,0.101271468094404,-0.00188704326227163))
#997=DIRECTION('',(-0.440782935189163,-0.897613727639025,1.1442747495285E-15))
#998=DIRECTION('',(-0.897613727639025,0.440782935189163,-3.20775758564437E-14))
#999=ORIENTED_EDGE('',*,*,#1359,.T.)
#1000=ORIENTED_EDGE('',*,*,#1516,.F.)
#1001=ORIENTED_EDGE('',*,*,#1436,.T.)
#1002=ORIENTED_EDGE('',*,*,#1515,.T.)
#1003=CARTESIAN_POINT('',(-0.000853408455636548,0.101001458370352,-0.00188704326227163))
#1004=DIRECTION('',(-0.807435804746886,0.589955440023015,1.10548348969172E-15))
#1005=DIRECTION('',(0.589955440023015,0.807435804746886,3.20775758564395E-14))
#1006=ORIENTED_EDGE('',*,*,#1358,.T.)
#1007=ORIENTED_EDGE('',*,*,#1517,.F.)
#1008=ORIENTED_EDGE('',*,*,#1437,.T.)
#1009=ORIENTED_EDGE('',*,*,#1516,.T.)
#1010=CARTESIAN_POINT('',(-0.00358683842632152,0.100470934980321,-0.00188704326227163))
#1011=DIRECTION('',(-1.69309011255336E-15,-4.43386178177446E-16,-1.0))
#1012=DIRECTION('',(1.0,3.22411857658383E-16,-1.69309011255336E-15))
#1013=ORIENTED_EDGE('',*,*,#1357,.T.)
#1014=ORIENTED_EDGE('',*,*,#1518,.F.)
#1015=ORIENTED_EDGE('',*,*,#1438,.T.)
#1016=ORIENTED_EDGE('',*,*,#1517,.T.)
#1017=CARTESIAN_POINT('',(-0.000805874405272555,0.100609980245035,-0.00188704326227163))
#1018=DIRECTION('',(-0.642787609686537,-0.76604444311898,1.42795086438068E-15))
#1019=DIRECTION('',(-0.76604444311898,0.642787609686537,-3.20775758564483E-14))
#1020=ORIENTED_EDGE('',*,*,#1356,.T.)
#1021=ORIENTED_EDGE('',*,*,#1519,.F.)
#1022=ORIENTED_EDGE('',*,*,#1439,.T.)
#1023=ORIENTED_EDGE('',*,*,#1518,.T.)
#1024=CARTESIAN_POINT('',(-0.000805874405272556,0.100331889715606,-0.00188704326227163))
#1025=DIRECTION('',(-0.642787609686704,0.766044443118839,7.48643828483837E-16))
#1026=DIRECTION('',(0.766044443118839,0.642787609686704,3.20775758564422E-14))
#1027=ORIENTED_EDGE('',*,*,#1355,.T.)
#1028=ORIENTED_EDGE('',*,*,#1520,.F.)
#1029=ORIENTED_EDGE('',*,*,#1440,.T.)
#1030=ORIENTED_EDGE('',*,*,#1519,.T.)
#1031=CARTESIAN_POINT('',(-0.00358683842632152,0.100470934980321,-0.00188704326227163))
#1032=DIRECTION('',(-1.69309011255336E-15,-4.43386178177446E-16,-1.0))
#1033=DIRECTION('',(1.0,3.22411857658383E-16,-1.69309011255336E-15))
#1034=ORIENTED_EDGE('',*,*,#1354,.T.)
#1035=ORIENTED_EDGE('',*,*,#1521,.F.)
#1036=ORIENTED_EDGE('',*,*,#1441,.T.)
#1037=ORIENTED_EDGE('',*,*,#1520,.T.)
#1038=CARTESIAN_POINT('',(-0.000853408455636532,0.0999404115902902,-0.00188704326227163))
#1039=DIRECTION('',(-0.807435804746794,-0.589955440023141,1.62863966538522E-15))
#1040=DIRECTION('',(-0.589955440023141,0.807435804746794,-3.20775758564435E-14))
#1041=ORIENTED_EDGE('',*,*,#1353,.T.)
#1042=ORIENTED_EDGE('',*,*,#1522,.F.)
#1043=ORIENTED_EDGE('',*,*,#1442,.T.)
#1044=ORIENTED_EDGE('',*,*,#1521,.T.)
#1045=CARTESIAN_POINT('',(-0.000919959875418949,0.0996704018662373,-0.00188704326227163))
#1046=DIRECTION('',(-0.440782935189259,0.897613727638978,3.48295709173727E-16))
#1047=DIRECTION('',(0.897613727638978,0.440782935189259,3.20775758564414E-14))
#1048=ORIENTED_EDGE('',*,*,#1352,.T.)
#1049=ORIENTED_EDGE('',*,*,#1523,.F.)
#1050=ORIENTED_EDGE('',*,*,#1443,.T.)
#1051=ORIENTED_EDGE('',*,*,#1522,.T.)
#1052=CARTESIAN_POINT('',(-0.00358683842632152,0.100470934980321,-0.00188704326227163))
#1053=DIRECTION('',(-1.69309011255336E-15,-4.43386178177446E-16,-1.0))
#1054=DIRECTION('',(1.0,3.22411857658383E-16,-1.69309011255336E-15))
#1055=ORIENTED_EDGE('',*,*,#1351,.T.)
#1056=ORIENTED_EDGE('',*,*,#1524,.F.)
#1057=ORIENTED_EDGE('',*,*,#1444,.T.)
#1058=ORIENTED_EDGE('',*,*,#1523,.T.)
#1059=CARTESIAN_POINT('',(-0.00105979952028312,0.0993016750265994,-0.00188704326227163))
#1060=DIRECTION('',(-0.925158765744956,-0.379580371153816,1.73467784890193E-15))
#1061=DIRECTION('',(-0.379580371153816,0.925158765744956,-3.20775758564471E-14))
#1062=ORIENTED_EDGE('',*,*,#1350,.T.)
#1063=ORIENTED_EDGE('',*,*,#1525,.F.)
#1064=ORIENTED_EDGE('',*,*,#1445,.T.)
#1065=ORIENTED_EDGE('',*,*,#1524,.T.)
#1066=CARTESIAN_POINT('',(-0.00118903463323475,0.0990554380916393,-0.00188704326227163))
#1067=DIRECTION('',(-0.213161558679469,0.977016965001805,-7.22940907500051E-17))
#1068=DIRECTION('',(0.977016965001805,0.213161558679469,3.20775758564483E-14))
#1069=ORIENTED_EDGE('',*,*,#1349,.T.)
#1070=ORIENTED_EDGE('',*,*,#1526,.F.)
#1071=ORIENTED_EDGE('',*,*,#1446,.T.)
#1072=ORIENTED_EDGE('',*,*,#1525,.T.)
#1073=CARTESIAN_POINT('',(-0.00358683842632152,0.100470934980321,-0.00188704326227163))
#1074=DIRECTION('',(-1.69309011255336E-15,-4.43386178177446E-16,-1.0))
#1075=DIRECTION('',(1.0,3.22411857658383E-16,-1.69309011255336E-15))
#1076=ORIENTED_EDGE('',*,*,#1348,.T.)
#1077=ORIENTED_EDGE('',*,*,#1527,.F.)
#1078=ORIENTED_EDGE('',*,*,#1447,.T.)
#1079=ORIENTED_EDGE('',*,*,#1526,.T.)
#1080=CARTESIAN_POINT('',(-0.00141305290073591,0.098730891601332,-0.00188704326227163))
#1081=DIRECTION('',(-0.989114862093245,-0.147145470831623,1.73990286113781E-15))
#1082=DIRECTION('',(-0.147145470831623,0.989114862093245,-3.20775758564472E-14))
#1083=ORIENTED_EDGE('',*,*,#1347,.T.)
#1084=ORIENTED_EDGE('',*,*,#1528,.F.)
#1085=ORIENTED_EDGE('',*,*,#1448,.T.)
#1086=ORIENTED_EDGE('',*,*,#1527,.T.)
#1087=CARTESIAN_POINT('',(-0.00159746103184256,0.0985227378510897,-0.00188704326227163))
#1088=DIRECTION('',(0.0268479928099066,0.99963952767089,-4.8868242089746E-16))
#1089=DIRECTION('',(0.99963952767089,-0.0268479928099066,1.60387879282232E-14))
#1090=ORIENTED_EDGE('',*,*,#1346,.T.)
#1091=ORIENTED_EDGE('',*,*,#1529,.F.)
#1092=ORIENTED_EDGE('',*,*,#1449,.T.)
#1093=ORIENTED_EDGE('',*,*,#1528,.T.)
#1094=CARTESIAN_POINT('',(-0.00358683842632152,0.100470934980321,-0.00188704326227163))
#1095=DIRECTION('',(-1.69309011255336E-15,-4.43386178177446E-16,-1.0))
#1096=DIRECTION('',(1.0,3.22411857658383E-16,-1.69309011255336E-15))
#1097=ORIENTED_EDGE('',*,*,#1345,.T.)
#1098=ORIENTED_EDGE('',*,*,#1530,.F.)
#1099=ORIENTED_EDGE('',*,*,#1450,.T.)
#1100=ORIENTED_EDGE('',*,*,#1529,.T.)
#1101=CARTESIAN_POINT('',(-0.00189263879454684,0.098261233172451,-0.00188704326227162))
#1102=DIRECTION('',(-0.995587197942902,0.0938409894033593,1.64401104337389E-15))
#1103=DIRECTION('',(0.0938409894033593,0.995587197942902,-3.20775758564397E-14))
#1104=ORIENTED_EDGE('',*,*,#1344,.T.)
#1105=ORIENTED_EDGE('',*,*,#1531,.F.)
#1106=ORIENTED_EDGE('',*,*,#1451,.T.)
#1107=ORIENTED_EDGE('',*,*,#1530,.T.)
#1108=CARTESIAN_POINT('',(-0.00212150281352487,0.0981032597462825,-0.00188704326227162))
#1109=DIRECTION('',(0.265297236545968,0.964166674533544,-8.76670305031192E-16))
#1110=DIRECTION('',(0.964166674533544,-0.265297236545968,3.20775758564471E-14))
#1111=ORIENTED_EDGE('',*,*,#1343,.T.)
#1112=ORIENTED_EDGE('',*,*,#1532,.F.)
#1113=ORIENTED_EDGE('',*,*,#1452,.T.)
#1114=ORIENTED_EDGE('',*,*,#1531,.T.)
#1115=CARTESIAN_POINT('',(-0.00358683842632152,0.100470934980321,-0.00188704326227163))
#1116=DIRECTION('',(-1.69309011255336E-15,-4.43386178177446E-16,-1.0))
#1117=DIRECTION('',(1.0,3.22411857658383E-16,-1.69309011255336E-15))
#1118=ORIENTED_EDGE('',*,*,#1342,.T.)
#1119=ORIENTED_EDGE('',*,*,#1533,.F.)
#1120=ORIENTED_EDGE('',*,*,#1453,.T.)
#1121=ORIENTED_EDGE('',*,*,#1532,.T.)
#1122=CARTESIAN_POINT('',(-0.00247068541279144,0.0979199945807042,-0.00188704326227162))
#1123=DIRECTION('',(-0.944199624660377,0.329373752432101,1.45257527950625E-15))
#1124=DIRECTION('',(0.329373752432101,0.944199624660377,-3.20775758564443E-14))
#1125=ORIENTED_EDGE('',*,*,#1341,.T.)
#1126=ORIENTED_EDGE('',*,*,#1534,.F.)
#1127=ORIENTED_EDGE('',*,*,#1454,.T.)
#1128=ORIENTED_EDGE('',*,*,#1533,.T.)
#1129=CARTESIAN_POINT('',(-0.00273070457474469,0.0978213823199284,-0.00188704326227162))
#1130=DIRECTION('',(0.488328369209863,0.872659958875641,-1.21370929760288E-15))
#1131=DIRECTION('',(0.872659958875641,-0.488328369209863,3.20775758564445E-14))
#1132=ORIENTED_EDGE('',*,*,#1340,.T.)
#1133=ORIENTED_EDGE('',*,*,#1535,.F.)
#1134=ORIENTED_EDGE('',*,*,#1455,.T.)
#1135=ORIENTED_EDGE('',*,*,#1534,.T.)
#1136=CARTESIAN_POINT('',(-0.00358683842632152,0.100470934980321,-0.00188704326227163))
#1137=DIRECTION('',(-1.69309011255336E-15,-4.43386178177446E-16,-1.0))
#1138=DIRECTION('',(1.0,3.22411857658383E-16,-1.69309011255336E-15))
#1139=ORIENTED_EDGE('',*,*,#1339,.T.)
#1140=ORIENTED_EDGE('',*,*,#1536,.F.)
#1141=ORIENTED_EDGE('',*,*,#1456,.T.)
#1142=ORIENTED_EDGE('',*,*,#1535,.T.)
#1143=CARTESIAN_POINT('',(-0.00311359878713126,0.097727007372692,-0.00188704326227162))
#1144=DIRECTION('',(-0.837938601218537,0.545764510194572,1.17672112028985E-15))
#1145=DIRECTION('',(0.545764510194572,0.837938601218537,-3.20775758564444E-14))
#1146=ORIENTED_EDGE('',*,*,#1338,.T.)
#1147=ORIENTED_EDGE('',*,*,#1537,.F.)
#1148=ORIENTED_EDGE('',*,*,#1457,.T.)
#1149=ORIENTED_EDGE('',*,*,#1536,.T.)
#1150=CARTESIAN_POINT('',(-0.00338966172349822,0.0976934872634642,-0.00188704326227162))
#1151=DIRECTION('',(0.682979632056766,0.730437418397774,-1.48021191745183E-15))
#1152=DIRECTION('',(0.730437418397774,-0.682979632056766,3.20775758564436E-14))
#1153=ORIENTED_EDGE('',*,*,#1337,.T.)
#1154=ORIENTED_EDGE('',*,*,#1538,.F.)
#1155=ORIENTED_EDGE('',*,*,#1458,.T.)
#1156=ORIENTED_EDGE('',*,*,#1537,.T.)
#1157=CARTESIAN_POINT('',(-0.00358683842632152,0.100470934980321,-0.00188704326227163))
#1158=DIRECTION('',(-1.69309011255336E-15,-4.43386178177446E-16,-1.0))
#1159=DIRECTION('',(1.0,3.22411857658383E-16,-1.69309011255336E-15))
#1160=ORIENTED_EDGE('',*,*,#1336,.T.)
#1161=ORIENTED_EDGE('',*,*,#1539,.F.)
#1162=ORIENTED_EDGE('',*,*,#1459,.T.)
#1163=ORIENTED_EDGE('',*,*,#1538,.T.)
#1164=CARTESIAN_POINT('',(-0.00378401512914478,0.0976934872634642,-0.00188704326227162))
#1165=DIRECTION('',(-0.682979632056826,0.730437418397718,8.32480206769581E-16))
#1166=DIRECTION('',(0.730437418397718,0.682979632056826,-3.20775758564419E-14))
#1167=ORIENTED_EDGE('',*,*,#1335,.T.)
#1168=ORIENTED_EDGE('',*,*,#1540,.F.)
#1169=ORIENTED_EDGE('',*,*,#1460,.T.)
#1170=ORIENTED_EDGE('',*,*,#1539,.T.)
#1171=CARTESIAN_POINT('',(-0.00406007806551172,0.097727007372692,-0.00188704326227162))
#1172=DIRECTION('',(0.837938601218602,0.545764510194473,-1.66069000101003E-15))
#1173=DIRECTION('',(0.545764510194473,-0.837938601218602,3.20775758564432E-14))
#1174=ORIENTED_EDGE('',*,*,#1334,.T.)
#1175=ORIENTED_EDGE('',*,*,#1541,.F.)
#1176=ORIENTED_EDGE('',*,*,#1461,.T.)
#1177=ORIENTED_EDGE('',*,*,#1540,.T.)
#1178=CARTESIAN_POINT('',(-0.00358683842632152,0.100470934980321,-0.00188704326227163))
#1179=DIRECTION('',(-1.69309011255336E-15,-4.43386178177446E-16,-1.0))
#1180=DIRECTION('',(1.0,3.22411857658383E-16,-1.69309011255336E-15))
#1181=ORIENTED_EDGE('',*,*,#1333,.T.)
#1182=ORIENTED_EDGE('',*,*,#1542,.F.)
#1183=ORIENTED_EDGE('',*,*,#1462,.T.)
#1184=ORIENTED_EDGE('',*,*,#1541,.T.)
#1185=CARTESIAN_POINT('',(-0.00444297227789834,0.0978213823199283,-0.00188704326227162))
#1186=DIRECTION('',(-0.488328369209947,0.872659958875594,4.39858569574333E-16))
#1187=DIRECTION('',(0.872659958875594,0.488328369209947,-3.20775758564353E-14))
#1188=ORIENTED_EDGE('',*,*,#1332,.T.)
#1189=ORIENTED_EDGE('',*,*,#1543,.F.)
#1190=ORIENTED_EDGE('',*,*,#1463,.T.)
#1191=ORIENTED_EDGE('',*,*,#1542,.T.)
#1192=CARTESIAN_POINT('',(-0.0047029914398516,0.0979199945807042,-0.00188704326227162))
#1193=DIRECTION('',(0.944199624660438,0.329373752431926,-1.74465481807194E-15))
#1194=DIRECTION('',(0.329373752431926,-0.944199624660438,3.20775758564387E-14))
#1195=ORIENTED_EDGE('',*,*,#1331,.T.)
#1196=ORIENTED_EDGE('',*,*,#1544,.F.)
#1197=ORIENTED_EDGE('',*,*,#1464,.T.)
#1198=ORIENTED_EDGE('',*,*,#1543,.T.)
#1199=CARTESIAN_POINT('',(-0.00358683842632152,0.100470934980321,-0.00188704326227163))
#1200=DIRECTION('',(-1.69309011255336E-15,-4.43386178177446E-16,-1.0))
#1201=DIRECTION('',(1.0,3.22411857658383E-16,-1.69309011255336E-15))
#1202=ORIENTED_EDGE('',*,*,#1330,.T.)
#1203=ORIENTED_EDGE('',*,*,#1545,.F.)
#1204=ORIENTED_EDGE('',*,*,#1465,.T.)
#1205=ORIENTED_EDGE('',*,*,#1544,.T.)
#1206=CARTESIAN_POINT('',(-0.00505217403911818,0.0981032597462825,-0.00188704326227162))
#1207=DIRECTION('',(-0.265297236545837,0.96416667453358,2.1673951135986E-17))
#1208=DIRECTION('',(0.96416667453358,0.265297236545837,-3.2077575856439E-14))
#1209=ORIENTED_EDGE('',*,*,#1329,.T.)
#1210=ORIENTED_EDGE('',*,*,#1546,.F.)
#1211=ORIENTED_EDGE('',*,*,#1466,.T.)
#1212=ORIENTED_EDGE('',*,*,#1545,.T.)
#1213=CARTESIAN_POINT('',(-0.00528103805809621,0.098261233172451,-0.00188704326227162))
#1214=DIRECTION('',(0.995587197942927,0.0938409894030965,-1.72722663866971E-15))
#1215=DIRECTION('',(0.0938409894030965,-0.995587197942927,3.20775758564436E-14))
#1216=ORIENTED_EDGE('',*,*,#1328,.T.)
#1217=ORIENTED_EDGE('',*,*,#1547,.F.)
#1218=ORIENTED_EDGE('',*,*,#1467,.T.)
#1219=ORIENTED_EDGE('',*,*,#1546,.T.)
#1220=CARTESIAN_POINT('',(-0.00358683842632152,0.100470934980321,-0.00188704326227163))
#1221=DIRECTION('',(-1.69309011255336E-15,-4.43386178177446E-16,-1.0))
#1222=DIRECTION('',(1.0,3.22411857658383E-16,-1.69309011255336E-15))
#1223=ORIENTED_EDGE('',*,*,#1327,.T.)
#1224=ORIENTED_EDGE('',*,*,#1548,.F.)
#1225=ORIENTED_EDGE('',*,*,#1468,.T.)
#1226=ORIENTED_EDGE('',*,*,#1547,.T.)
#1227=CARTESIAN_POINT('',(-0.00557621582080052,0.0985227378510896,-0.00188704326227162))
#1228=DIRECTION('',(-0.0268479928100914,0.999639527670885,-3.97770278560431E-16))
#1229=DIRECTION('',(0.999639527670885,0.0268479928100914,-4.81163637846558E-14))
#1230=ORIENTED_EDGE('',*,*,#1326,.T.)
#1231=ORIENTED_EDGE('',*,*,#1549,.F.)
#1232=ORIENTED_EDGE('',*,*,#1469,.T.)
#1233=ORIENTED_EDGE('',*,*,#1548,.T.)
#1234=CARTESIAN_POINT('',(-0.00576062395190717,0.098730891601332,-0.00188704326227162))
#1235=DIRECTION('',(0.989114862093211,-0.147145470831858,-1.60941832524134E-15))
#1236=DIRECTION('',(-0.147145470831858,-0.989114862093211,3.20775758564408E-14))
#1237=ORIENTED_EDGE('',*,*,#1325,.T.)
#1238=ORIENTED_EDGE('',*,*,#1550,.F.)
#1239=ORIENTED_EDGE('',*,*,#1470,.T.)
#1240=ORIENTED_EDGE('',*,*,#1549,.T.)
#1241=CARTESIAN_POINT('',(-0.00358683842632152,0.100470934980321,-0.00188704326227163))
#1242=DIRECTION('',(-1.69309011255336E-15,-4.43386178177446E-16,-1.0))
#1243=DIRECTION('',(1.0,3.22411857658383E-16,-1.69309011255336E-15))
#1244=ORIENTED_EDGE('',*,*,#1324,.T.)
#1245=ORIENTED_EDGE('',*,*,#1551,.F.)
#1246=ORIENTED_EDGE('',*,*,#1471,.T.)
#1247=ORIENTED_EDGE('',*,*,#1550,.T.)
#1248=CARTESIAN_POINT('',(-0.00598464221940833,0.0990554380916393,-0.00188704326227162))
#1249=DIRECTION('',(0.213161558679375,0.977016965001826,-7.940975455032E-16))
#1250=DIRECTION('',(0.977016965001826,-0.213161558679375,-3.2077575856439E-14))
#1251=ORIENTED_EDGE('',*,*,#1323,.T.)
#1252=ORIENTED_EDGE('',*,*,#1552,.F.)
#1253=ORIENTED_EDGE('',*,*,#1472,.T.)
#1254=ORIENTED_EDGE('',*,*,#1551,.T.)
#1255=CARTESIAN_POINT('',(-0.00611387733235998,0.0993016750265994,-0.00188704326227162))
#1256=DIRECTION('',(0.92515876574489,-0.379580371153979,-1.39807646874761E-15))
#1257=DIRECTION('',(-0.379580371153979,-0.92515876574489,3.20775758564404E-14))
#1258=ORIENTED_EDGE('',*,*,#1322,.T.)
#1259=ORIENTED_EDGE('',*,*,#1553,.F.)
#1260=ORIENTED_EDGE('',*,*,#1473,.T.)
#1261=ORIENTED_EDGE('',*,*,#1552,.T.)
#1262=CARTESIAN_POINT('',(-0.00358683842632152,0.100470934980321,-0.00188704326227163))
#1263=DIRECTION('',(-1.69309011255336E-15,-4.43386178177446E-16,-1.0))
#1264=DIRECTION('',(1.0,3.22411857658383E-16,-1.69309011255336E-15))
#1265=ORIENTED_EDGE('',*,*,#1321,.T.)
#1266=ORIENTED_EDGE('',*,*,#1554,.F.)
#1267=ORIENTED_EDGE('',*,*,#1474,.T.)
#1268=ORIENTED_EDGE('',*,*,#1553,.T.)
#1269=CARTESIAN_POINT('',(-0.00625371697722411,0.0996704018662372,-0.00188704326227162))
#1270=DIRECTION('',(0.440782935189218,0.897613727638998,-1.14427474952858E-15))
#1271=DIRECTION('',(0.897613727638998,-0.440782935189218,-3.2077575856436E-14))
#1272=ORIENTED_EDGE('',*,*,#1320,.T.)
#1273=ORIENTED_EDGE('',*,*,#1555,.F.)
#1274=ORIENTED_EDGE('',*,*,#1475,.T.)
#1275=ORIENTED_EDGE('',*,*,#1554,.T.)
#1276=CARTESIAN_POINT('',(-0.00632026839700653,0.0999404115902902,-0.00188704326227162))
#1277=DIRECTION('',(0.807435804746731,-0.589955440023227,-1.10548348969136E-15))
#1278=DIRECTION('',(-0.589955440023227,-0.807435804746731,3.2077575856441E-14))
#1279=ORIENTED_EDGE('',*,*,#1319,.T.)
#1280=ORIENTED_EDGE('',*,*,#1479,.F.)
#1281=ORIENTED_EDGE('',*,*,#1398,.T.)
#1282=ORIENTED_EDGE('',*,*,#1555,.T.)
#1283=CARTESIAN_POINT('',(-0.00358683842632152,0.100470934980321,-0.00188704326227163))
#1284=DIRECTION('',(-1.69309011255336E-15,-4.43386178177446E-16,-1.0))
#1285=DIRECTION('',(1.0,3.22411857658383E-16,-1.69309011255336E-15))
#1286=ORIENTED_EDGE('',*,*,#1296,.T.)
#1287=ORIENTED_EDGE('',*,*,#1317,.T.)
#1288=ORIENTED_EDGE('',*,*,#1316,.T.)
#1289=ORIENTED_EDGE('',*,*,#1298,.T.)
#1290=ORIENTED_EDGE('',*,*,#1477,.T.)
#1291=ORIENTED_EDGE('',*,*,#1476,.T.)
#1292=CARTESIAN_POINT('',(-0.00358686894680556,0.100470904459837,-0.00188704326227162))
#1293=DIRECTION('',(-1.69309011255336E-15,-4.43386178177446E-16,-1.0))
#1294=DIRECTION('',(-2.83274922616151E-16,-1.0,4.43386178177446E-16))
#1295=COLOUR_RGB('',0.560784339904785,0.686274528503418,0.560784339904785)
#1296=EDGE_CURVE('',#1556,#1557,#1558,.T.)
#1297=EDGE_CURVE('321:2280',#1556,#1559,#1560,.T.)
#1298=EDGE_CURVE('',#1561,#1559,#1562,.T.)
#1299=EDGE_CURVE('321:1803',#1561,#1557,#1563,.T.)
#1300=EDGE_CURVE('',#1564,#1565,#1566,.T.)
#1301=EDGE_CURVE('321:2040',#1564,#1567,#1568,.T.)
#1302=EDGE_CURVE('',#1569,#1567,#1570,.T.)
#1303=EDGE_CURVE('321:2043',#1569,#1565,#1571,.T.)
#1304=EDGE_CURVE('',#1572,#1573,#1574,.T.)
#1305=EDGE_CURVE('321:1797',#1572,#1575,#1576,.T.)
#1306=EDGE_CURVE('',#1577,#1575,#1578,.T.)
#1307=EDGE_CURVE('321:1800',#1577,#1573,#1579,.T.)
#1308=EDGE_CURVE('',#1580,#1581,#1582,.T.)
#1309=EDGE_CURVE('321:1791',#1580,#1583,#1584,.T.)
#1310=EDGE_CURVE('',#1585,#1583,#1586,.T.)
#1311=EDGE_CURVE('321:1794',#1585,#1581,#1587,.T.)
#1312=EDGE_CURVE('321:1794',#1581,#1585,#1588,.T.)
#1313=EDGE_CURVE('321:1791',#1583,#1580,#1589,.T.)
#1314=EDGE_CURVE('321:1800',#1573,#1577,#1590,.T.)
#1315=EDGE_CURVE('321:1797',#1575,#1572,#1591,.T.)
#1316=EDGE_CURVE('321:1803',#1592,#1561,#1593,.T.)
#1317=EDGE_CURVE('321:1803',#1557,#1592,#1594,.T.)
#1318=EDGE_CURVE('321:1806',#1595,#1596,#1597,.T.)
#1319=EDGE_CURVE('321:1809',#1598,#1595,#1599,.T.)
#1320=EDGE_CURVE('321:1812',#1600,#1598,#1601,.T.)
#1321=EDGE_CURVE('321:1815',#1602,#1600,#1603,.T.)
#1322=EDGE_CURVE('321:1818',#1604,#1602,#1605,.T.)
#1323=EDGE_CURVE('321:1821',#1606,#1604,#1607,.T.)
#1324=EDGE_CURVE('321:1824',#1608,#1606,#1609,.T.)
#1325=EDGE_CURVE('321:1827',#1610,#1608,#1611,.T.)
#1326=EDGE_CURVE('321:1830',#1612,#1610,#1613,.T.)
#1327=EDGE_CURVE('321:1833',#1614,#1612,#1615,.T.)
#1328=EDGE_CURVE('321:1836',#1616,#1614,#1617,.T.)
#1329=EDGE_CURVE('321:1839',#1618,#1616,#1619,.T.)
#1330=EDGE_CURVE('321:1842',#1620,#1618,#1621,.T.)
#1331=EDGE_CURVE('321:1845',#1622,#1620,#1623,.T.)
#1332=EDGE_CURVE('321:1848',#1624,#1622,#1625,.T.)
#1333=EDGE_CURVE('321:1851',#1626,#1624,#1627,.T.)
#1334=EDGE_CURVE('321:1854',#1628,#1626,#1629,.T.)
#1335=EDGE_CURVE('321:1857',#1630,#1628,#1631,.T.)
#1336=EDGE_CURVE('321:1860',#1632,#1630,#1633,.T.)
#1337=EDGE_CURVE('321:1863',#1634,#1632,#1635,.T.)
#1338=EDGE_CURVE('321:1866',#1636,#1634,#1637,.T.)
#1339=EDGE_CURVE('321:1869',#1638,#1636,#1639,.T.)
#1340=EDGE_CURVE('321:1872',#1640,#1638,#1641,.T.)
#1341=EDGE_CURVE('321:1875',#1642,#1640,#1643,.T.)
#1342=EDGE_CURVE('321:1878',#1644,#1642,#1645,.T.)
#1343=EDGE_CURVE('321:1881',#1646,#1644,#1647,.T.)
#1344=EDGE_CURVE('321:1884',#1648,#1646,#1649,.T.)
#1345=EDGE_CURVE('321:1887',#1650,#1648,#1651,.T.)
#1346=EDGE_CURVE('321:1890',#1652,#1650,#1653,.T.)
#1347=EDGE_CURVE('321:1893',#1654,#1652,#1655,.T.)
#1348=EDGE_CURVE('321:1896',#1656,#1654,#1657,.T.)
#1349=EDGE_CURVE('321:1899',#1658,#1656,#1659,.T.)
#1350=EDGE_CURVE('321:1902',#1660,#1658,#1661,.T.)
#1351=EDGE_CURVE('321:1905',#1662,#1660,#1663,.T.)
#1352=EDGE_CURVE('321:1908',#1664,#1662,#1665,.T.)
#1353=EDGE_CURVE('321:1911',#1666,#1664,#1667,.T.)
#1354=EDGE_CURVE('321:1914',#1668,#1666,#1669,.T.)
#1355=EDGE_CURVE('321:1917',#1670,#1668,#1671,.T.)
#1356=EDGE_CURVE('321:1920',#1672,#1670,#1673,.T.)
#1357=EDGE_CURVE('321:1923',#1674,#1672,#1675,.T.)
#1358=EDGE_CURVE('321:1926',#1676,#1674,#1677,.T.)
#1359=EDGE_CURVE('321:1929',#1678,#1676,#1679,.T.)
#1360=EDGE_CURVE('321:1932',#1680,#1678,#1681,.T.)
#1361=EDGE_CURVE('321:1935',#1682,#1680,#1683,.T.)
#1362=EDGE_CURVE('321:1938',#1684,#1682,#1685,.T.)
#1363=EDGE_CURVE('321:1941',#1686,#1684,#1687,.T.)
#1364=EDGE_CURVE('321:1944',#1688,#1686,#1689,.T.)
#1365=EDGE_CURVE('321:1947',#1690,#1688,#1691,.T.)
#1366=EDGE_CURVE('321:1950',#1692,#1690,#1693,.T.)
#1367=EDGE_CURVE('321:1953',#1694,#1692,#1695,.T.)
#1368=EDGE_CURVE('321:1956',#1696,#1694,#1697,.T.)
#1369=EDGE_CURVE('321:1959',#1698,#1696,#1699,.T.)
#1370=EDGE_CURVE('321:1962',#1700,#1698,#1701,.T.)
#1371=EDGE_CURVE('321:1965',#1702,#1700,#1703,.T.)
#1372=EDGE_CURVE('321:1968',#1704,#1702,#1705,.T.)
#1373=EDGE_CURVE('321:1971',#1706,#1704,#1707,.T.)
#1374=EDGE_CURVE('321:1974',#1708,#1706,#1709,.T.)
#1375=EDGE_CURVE('321:1977',#1710,#1708,#1711,.T.)
#1376=EDGE_CURVE('321:1980',#1712,#1710,#1713,.T.)
#1377=EDGE_CURVE('321:1983',#1714,#1712,#1715,.T.)
#1378=EDGE_CURVE('321:1986',#1716,#1714,#1717,.T.)
#1379=EDGE_CURVE('321:1989',#1718,#1716,#1719,.T.)
#1380=EDGE_CURVE('321:1992',#1720,#1718,#1721,.T.)
#1381=EDGE_CURVE('321:1995',#1722,#1720,#1723,.T.)
#1382=EDGE_CURVE('321:1998',#1724,#1722,#1725,.T.)
#1383=EDGE_CURVE('321:2001',#1726,#1724,#1727,.T.)
#1384=EDGE_CURVE('321:2004',#1728,#1726,#1729,.T.)
#1385=EDGE_CURVE('321:2007',#1730,#1728,#1731,.T.)
#1386=EDGE_CURVE('321:2010',#1732,#1730,#1733,.T.)
#1387=EDGE_CURVE('321:2013',#1734,#1732,#1735,.T.)
#1388=EDGE_CURVE('321:2016',#1736,#1734,#1737,.T.)
#1389=EDGE_CURVE('321:2019',#1738,#1736,#1739,.T.)
#1390=EDGE_CURVE('321:2022',#1740,#1738,#1741,.T.)
#1391=EDGE_CURVE('321:2025',#1742,#1740,#1743,.T.)
#1392=EDGE_CURVE('321:2028',#1744,#1742,#1745,.T.)
#1393=EDGE_CURVE('321:2031',#1746,#1744,#1747,.T.)
#1394=EDGE_CURVE('321:2034',#1748,#1746,#1749,.T.)
#1395=EDGE_CURVE('321:2037',#1596,#1748,#1750,.T.)
#1396=EDGE_CURVE('321:2040',#1567,#1564,#1751,.T.)
#1397=EDGE_CURVE('321:2043',#1565,#1569,#1752,.T.)
#1398=EDGE_CURVE('321:2046',#1753,#1754,#1755,.T.)
#1399=EDGE_CURVE('321:2049',#1756,#1753,#1757,.T.)
#1400=EDGE_CURVE('321:2052',#1758,#1756,#1759,.T.)
#1401=EDGE_CURVE('321:2055',#1760,#1758,#1761,.T.)
#1402=EDGE_CURVE('321:2058',#1762,#1760,#1763,.T.)
#1403=EDGE_CURVE('321:2061',#1764,#1762,#1765,.T.)
#1404=EDGE_CURVE('321:2064',#1766,#1764,#1767,.T.)
#1405=EDGE_CURVE('321:2067',#1768,#1766,#1769,.T.)
#1406=EDGE_CURVE('321:2070',#1770,#1768,#1771,.T.)
#1407=EDGE_CURVE('321:2073',#1772,#1770,#1773,.T.)
#1408=EDGE_CURVE('321:2076',#1774,#1772,#1775,.T.)
#1409=EDGE_CURVE('321:2079',#1776,#1774,#1777,.T.)
#1410=EDGE_CURVE('321:2082',#1778,#1776,#1779,.T.)
#1411=EDGE_CURVE('321:2085',#1780,#1778,#1781,.T.)
#1412=EDGE_CURVE('321:2088',#1782,#1780,#1783,.T.)
#1413=EDGE_CURVE('321:2091',#1784,#1782,#1785,.T.)
#1414=EDGE_CURVE('321:2094',#1786,#1784,#1787,.T.)
#1415=EDGE_CURVE('321:2097',#1788,#1786,#1789,.T.)
#1416=EDGE_CURVE('321:2100',#1790,#1788,#1791,.T.)
#1417=EDGE_CURVE('321:2103',#1792,#1790,#1793,.T.)
#1418=EDGE_CURVE('321:2106',#1794,#1792,#1795,.T.)
#1419=EDGE_CURVE('321:2109',#1796,#1794,#1797,.T.)
#1420=EDGE_CURVE('321:2112',#1798,#1796,#1799,.T.)
#1421=EDGE_CURVE('321:2115',#1800,#1798,#1801,.T.)
#1422=EDGE_CURVE('321:2118',#1802,#1800,#1803,.T.)
#1423=EDGE_CURVE('321:2121',#1804,#1802,#1805,.T.)
#1424=EDGE_CURVE('321:2124',#1806,#1804,#1807,.T.)
#1425=EDGE_CURVE('321:2127',#1808,#1806,#1809,.T.)
#1426=EDGE_CURVE('321:2130',#1810,#1808,#1811,.T.)
#1427=EDGE_CURVE('321:2133',#1812,#1810,#1813,.T.)
#1428=EDGE_CURVE('321:2136',#1814,#1812,#1815,.T.)
#1429=EDGE_CURVE('321:2139',#1816,#1814,#1817,.T.)
#1430=EDGE_CURVE('321:2142',#1818,#1816,#1819,.T.)
#1431=EDGE_CURVE('321:2145',#1820,#1818,#1821,.T.)
#1432=EDGE_CURVE('321:2148',#1822,#1820,#1823,.T.)
#1433=EDGE_CURVE('321:2151',#1824,#1822,#1825,.T.)
#1434=EDGE_CURVE('321:2154',#1826,#1824,#1827,.T.)
#1435=EDGE_CURVE('321:2157',#1828,#1826,#1829,.T.)
#1436=EDGE_CURVE('321:2160',#1830,#1828,#1831,.T.)
#1437=EDGE_CURVE('321:2163',#1832,#1830,#1833,.T.)
#1438=EDGE_CURVE('321:2166',#1834,#1832,#1835,.T.)
#1439=EDGE_CURVE('321:2169',#1836,#1834,#1837,.T.)
#1440=EDGE_CURVE('321:2172',#1838,#1836,#1839,.T.)
#1441=EDGE_CURVE('321:2175',#1840,#1838,#1841,.T.)
#1442=EDGE_CURVE('321:2178',#1842,#1840,#1843,.T.)
#1443=EDGE_CURVE('321:2181',#1844,#1842,#1845,.T.)
#1444=EDGE_CURVE('321:2184',#1846,#1844,#1847,.T.)
#1445=EDGE_CURVE('321:2187',#1848,#1846,#1849,.T.)
#1446=EDGE_CURVE('321:2190',#1850,#1848,#1851,.T.)
#1447=EDGE_CURVE('321:2193',#1852,#1850,#1853,.T.)
#1448=EDGE_CURVE('321:2196',#1854,#1852,#1855,.T.)
#1449=EDGE_CURVE('321:2199',#1856,#1854,#1857,.T.)
#1450=EDGE_CURVE('321:2202',#1858,#1856,#1859,.T.)
#1451=EDGE_CURVE('321:2205',#1860,#1858,#1861,.T.)
#1452=EDGE_CURVE('321:2208',#1862,#1860,#1863,.T.)
#1453=EDGE_CURVE('321:2211',#1864,#1862,#1865,.T.)
#1454=EDGE_CURVE('321:2214',#1866,#1864,#1867,.T.)
#1455=EDGE_CURVE('321:2217',#1868,#1866,#1869,.T.)
#1456=EDGE_CURVE('321:2220',#1870,#1868,#1871,.T.)
#1457=EDGE_CURVE('321:2223',#1872,#1870,#1873,.T.)
#1458=EDGE_CURVE('321:2226',#1874,#1872,#1875,.T.)
#1459=EDGE_CURVE('321:2229',#1876,#1874,#1877,.T.)
#1460=EDGE_CURVE('321:2232',#1878,#1876,#1879,.T.)
#1461=EDGE_CURVE('321:2235',#1880,#1878,#1881,.T.)
#1462=EDGE_CURVE('321:2238',#1882,#1880,#1883,.T.)
#1463=EDGE_CURVE('321:2241',#1884,#1882,#1885,.T.)
#1464=EDGE_CURVE('321:2244',#1886,#1884,#1887,.T.)
#1465=EDGE_CURVE('321:2247',#1888,#1886,#1889,.T.)
#1466=EDGE_CURVE('321:2250',#1890,#1888,#1891,.T.)
#1467=EDGE_CURVE('321:2253',#1892,#1890,#1893,.T.)
#1468=EDGE_CURVE('321:2256',#1894,#1892,#1895,.T.)
#1469=EDGE_CURVE('321:2259',#1896,#1894,#1897,.T.)
#1470=EDGE_CURVE('321:2262',#1898,#1896,#1899,.T.)
#1471=EDGE_CURVE('321:2265',#1900,#1898,#1901,.T.)
#1472=EDGE_CURVE('321:2268',#1902,#1900,#1903,.T.)
#1473=EDGE_CURVE('321:2271',#1904,#1902,#1905,.T.)
#1474=EDGE_CURVE('321:2274',#1906,#1904,#1907,.T.)
#1475=EDGE_CURVE('321:2277',#1754,#1906,#1908,.T.)
#1476=EDGE_CURVE('321:2280',#1909,#1556,#1910,.T.)
#1477=EDGE_CURVE('321:2280',#1559,#1909,#1911,.T.)
#1478=EDGE_CURVE('321:2283',#1756,#1596,#1912,.T.)
#1479=EDGE_CURVE('321:2286',#1753,#1595,#1913,.T.)
#1480=EDGE_CURVE('321:2289',#1758,#1748,#1914,.T.)
#1481=EDGE_CURVE('321:2292',#1760,#1746,#1915,.T.)
#1482=EDGE_CURVE('321:2295',#1762,#1744,#1916,.T.)
#1483=EDGE_CURVE('321:2298',#1764,#1742,#1917,.T.)
#1484=EDGE_CURVE('321:2301',#1766,#1740,#1918,.T.)
#1485=EDGE_CURVE('321:2304',#1768,#1738,#1919,.T.)
#1486=EDGE_CURVE('321:2307',#1770,#1736,#1920,.T.)
#1487=EDGE_CURVE('321:2310',#1772,#1734,#1921,.T.)
#1488=EDGE_CURVE('321:2313',#1774,#1732,#1922,.T.)
#1489=EDGE_CURVE('321:2316',#1776,#1730,#1923,.T.)
#1490=EDGE_CURVE('321:2319',#1778,#1728,#1924,.T.)
#1491=EDGE_CURVE('321:2322',#1780,#1726,#1925,.T.)
#1492=EDGE_CURVE('321:2325',#1782,#1724,#1926,.T.)
#1493=EDGE_CURVE('321:2328',#1784,#1722,#1927,.T.)
#1494=EDGE_CURVE('321:2331',#1786,#1720,#1928,.T.)
#1495=EDGE_CURVE('321:2334',#1788,#1718,#1929,.T.)
#1496=EDGE_CURVE('321:2337',#1790,#1716,#1930,.T.)
#1497=EDGE_CURVE('321:2340',#1792,#1714,#1931,.T.)
#1498=EDGE_CURVE('321:2343',#1794,#1712,#1932,.T.)
#1499=EDGE_CURVE('321:2346',#1796,#1710,#1933,.T.)
#1500=EDGE_CURVE('321:2349',#1798,#1708,#1934,.T.)
#1501=EDGE_CURVE('321:2352',#1800,#1706,#1935,.T.)
#1502=EDGE_CURVE('321:2355',#1802,#1704,#1936,.T.)
#1503=EDGE_CURVE('321:2358',#1804,#1702,#1937,.T.)
#1504=EDGE_CURVE('321:2361',#1806,#1700,#1938,.T.)
#1505=EDGE_CURVE('321:2364',#1808,#1698,#1939,.T.)
#1506=EDGE_CURVE('321:2367',#1810,#1696,#1940,.T.)
#1507=EDGE_CURVE('321:2370',#1812,#1694,#1941,.T.)
#1508=EDGE_CURVE('321:2373',#1814,#1692,#1942,.T.)
#1509=EDGE_CURVE('321:2376',#1816,#1690,#1943,.T.)
#1510=EDGE_CURVE('321:2379',#1818,#1688,#1944,.T.)
#1511=EDGE_CURVE('321:2382',#1820,#1686,#1945,.T.)
#1512=EDGE_CURVE('321:2385',#1822,#1684,#1946,.T.)
#1513=EDGE_CURVE('321:2388',#1824,#1682,#1947,.T.)
#1514=EDGE_CURVE('321:2391',#1826,#1680,#1948,.T.)
#1515=EDGE_CURVE('321:2394',#1828,#1678,#1949,.T.)
#1516=EDGE_CURVE('321:2397',#1830,#1676,#1950,.T.)
#1517=EDGE_CURVE('321:2400',#1832,#1674,#1951,.T.)
#1518=EDGE_CURVE('321:2403',#1834,#1672,#1952,.T.)
#1519=EDGE_CURVE('321:2406',#1836,#1670,#1953,.T.)
#1520=EDGE_CURVE('321:2409',#1838,#1668,#1954,.T.)
#1521=EDGE_CURVE('321:2412',#1840,#1666,#1955,.T.)
#1522=EDGE_CURVE('321:2415',#1842,#1664,#1956,.T.)
#1523=EDGE_CURVE('321:2418',#1844,#1662,#1957,.T.)
#1524=EDGE_CURVE('321:2421',#1846,#1660,#1958,.T.)
#1525=EDGE_CURVE('321:2424',#1848,#1658,#1959,.T.)
#1526=EDGE_CURVE('321:2427',#1850,#1656,#1960,.T.)
#1527=EDGE_CURVE('321:2430',#1852,#1654,#1961,.T.)
#1528=EDGE_CURVE('321:2433',#1854,#1652,#1962,.T.)
#1529=EDGE_CURVE('321:2436',#1856,#1650,#1963,.T.)
#1530=EDGE_CURVE('321:2439',#1858,#1648,#1964,.T.)
#1531=EDGE_CURVE('321:2442',#1860,#1646,#1965,.T.)
#1532=EDGE_CURVE('321:2445',#1862,#1644,#1966,.T.)
#1533=EDGE_CURVE('321:2448',#1864,#1642,#1967,.T.)
#1534=EDGE_CURVE('321:2451',#1866,#1640,#1968,.T.)
#1535=EDGE_CURVE('321:2454',#1868,#1638,#1969,.T.)
#1536=EDGE_CURVE('321:2457',#1870,#1636,#1970,.T.)
#1537=EDGE_CURVE('321:2460',#1872,#1634,#1971,.T.)
#1538=EDGE_CURVE('321:2463',#1874,#1632,#1972,.T.)
#1539=EDGE_CURVE('321:2466',#1876,#1630,#1973,.T.)
#1540=EDGE_CURVE('321:2469',#1878,#1628,#1974,.T.)
#1541=EDGE_CURVE('321:2472',#1880,#1626,#1975,.T.)
#1542=EDGE_CURVE('321:2475',#1882,#1624,#1976,.T.)
#1543=EDGE_CURVE('321:2478',#1884,#1622,#1977,.T.)
#1544=EDGE_CURVE('321:2481',#1886,#1620,#1978,.T.)
#1545=EDGE_CURVE('321:2484',#1888,#1618,#1979,.T.)
#1546=EDGE_CURVE('321:2487',#1890,#1616,#1980,.T.)
#1547=EDGE_CURVE('321:2490',#1892,#1614,#1981,.T.)
#1548=EDGE_CURVE('321:2493',#1894,#1612,#1982,.T.)
#1549=EDGE_CURVE('321:2496',#1896,#1610,#1983,.T.)
#1550=EDGE_CURVE('321:2499',#1898,#1608,#1984,.T.)
#1551=EDGE_CURVE('321:2502',#1900,#1606,#1985,.T.)
#1552=EDGE_CURVE('321:2505',#1902,#1604,#1986,.T.)
#1553=EDGE_CURVE('321:2508',#1904,#1602,#1987,.T.)
#1554=EDGE_CURVE('321:2511',#1906,#1600,#1988,.T.)
#1555=EDGE_CURVE('321:2514',#1754,#1598,#1989,.T.)
#1556=VERTEX_POINT('',#1990)
#1557=VERTEX_POINT('',#1991)
#1558=LINE('',#1992,#1993)
#1559=VERTEX_POINT('',#1994)
#1560=CIRCLE('',#1995,0.0165)
#1561=VERTEX_POINT('',#1996)
#1562=LINE('',#1997,#1998)
#1563=CIRCLE('',#1999,0.0165)
#1564=VERTEX_POINT('',#2000)
#1565=VERTEX_POINT('',#2001)
#1566=LINE('',#2002,#2003)
#1567=VERTEX_POINT('',#2004)
#1568=CIRCLE('',#2005,0.00125)
#1569=VERTEX_POINT('',#2006)
#1570=LINE('',#2007,#2008)
#1571=CIRCLE('',#2009,0.00125)
#1572=VERTEX_POINT('',#2010)
#1573=VERTEX_POINT('',#2011)
#1574=LINE('',#2012,#2013)
#1575=VERTEX_POINT('',#2014)
#1576=CIRCLE('',#2015,0.00125)
#1577=VERTEX_POINT('',#2016)
#1578=LINE('',#2017,#2018)
#1579=CIRCLE('',#2019,0.00125)
#1580=VERTEX_POINT('',#2020)
#1581=VERTEX_POINT('',#2021)
#1582=LINE('',#2022,#2023)
#1583=VERTEX_POINT('',#2024)
#1584=CIRCLE('',#2025,0.00125)
#1585=VERTEX_POINT('',#2026)
#1586=LINE('',#2027,#2028)
#1587=CIRCLE('',#2029,0.00125)
#1588=CIRCLE('',#2030,0.00125)
#1589=CIRCLE('',#2031,0.00125)
#1590=CIRCLE('',#2032,0.00125)
#1591=CIRCLE('',#2033,0.00125)
#1592=VERTEX_POINT('',#2034)
#1593=CIRCLE('',#2035,0.0165)
#1594=CIRCLE('',#2036,0.0165)
#1595=VERTEX_POINT('',#2037)
#1596=VERTEX_POINT('',#2038)
#1597=LINE('',#2039,#2040)
#1598=VERTEX_POINT('',#2041)
#1599=CIRCLE('',#2042,0.00263)
#1600=VERTEX_POINT('',#2043)
#1601=LINE('',#2044,#2045)
#1602=VERTEX_POINT('',#2046)
#1603=LINE('',#2047,#2048)
#1604=VERTEX_POINT('',#2049)
#1605=CIRCLE('',#2050,0.00263)
#1606=VERTEX_POINT('',#2051)
#1607=LINE('',#2052,#2053)
#1608=VERTEX_POINT('',#2054)
#1609=LINE('',#2055,#2056)
#1610=VERTEX_POINT('',#2057)
#1611=CIRCLE('',#2058,0.00263)
#1612=VERTEX_POINT('',#2059)
#1613=LINE('',#2060,#2061)
#1614=VERTEX_POINT('',#2062)
#1615=LINE('',#2063,#2064)
#1616=VERTEX_POINT('',#2065)
#1617=CIRCLE('',#2066,0.00263)
#1618=VERTEX_POINT('',#2067)
#1619=LINE('',#2068,#2069)
#1620=VERTEX_POINT('',#2070)
#1621=LINE('',#2071,#2072)
#1622=VERTEX_POINT('',#2073)
#1623=CIRCLE('',#2074,0.00263)
#1624=VERTEX_POINT('',#2075)
#1625=LINE('',#2076,#2077)
#1626=VERTEX_POINT('',#2078)
#1627=LINE('',#2079,#2080)
#1628=VERTEX_POINT('',#2081)
#1629=CIRCLE('',#2082,0.00263)
#1630=VERTEX_POINT('',#2083)
#1631=LINE('',#2084,#2085)
#1632=VERTEX_POINT('',#2086)
#1633=LINE('',#2087,#2088)
#1634=VERTEX_POINT('',#2089)
#1635=CIRCLE('',#2090,0.00263)
#1636=VERTEX_POINT('',#2091)
#1637=LINE('',#2092,#2093)
#1638=VERTEX_POINT('',#2094)
#1639=LINE('',#2095,#2096)
#1640=VERTEX_POINT('',#2097)
#1641=CIRCLE('',#2098,0.00263)
#1642=VERTEX_POINT('',#2099)
#1643=LINE('',#2100,#2101)
#1644=VERTEX_POINT('',#2102)
#1645=LINE('',#2103,#2104)
#1646=VERTEX_POINT('',#2105)
#1647=CIRCLE('',#2106,0.00263)
#1648=VERTEX_POINT('',#2107)
#1649=LINE('',#2108,#2109)
#1650=VERTEX_POINT('',#2110)
#1651=LINE('',#2111,#2112)
#1652=VERTEX_POINT('',#2113)
#1653=CIRCLE('',#2114,0.00263)
#1654=VERTEX_POINT('',#2115)
#1655=LINE('',#2116,#2117)
#1656=VERTEX_POINT('',#2118)
#1657=LINE('',#2119,#2120)
#1658=VERTEX_POINT('',#2121)
#1659=CIRCLE('',#2122,0.00263)
#1660=VERTEX_POINT('',#2123)
#1661=LINE('',#2124,#2125)
#1662=VERTEX_POINT('',#2126)
#1663=LINE('',#2127,#2128)
#1664=VERTEX_POINT('',#2129)
#1665=CIRCLE('',#2130,0.00263)
#1666=VERTEX_POINT('',#2131)
#1667=LINE('',#2132,#2133)
#1668=VERTEX_POINT('',#2134)
#1669=LINE('',#2135,#2136)
#1670=VERTEX_POINT('',#2137)
#1671=CIRCLE('',#2138,0.00263)
#1672=VERTEX_POINT('',#2139)
#1673=LINE('',#2140,#2141)
#1674=VERTEX_POINT('',#2142)
#1675=LINE('',#2143,#2144)
#1676=VERTEX_POINT('',#2145)
#1677=CIRCLE('',#2146,0.00263)
#1678=VERTEX_POINT('',#2147)
#1679=LINE('',#2148,#2149)
#1680=VERTEX_POINT('',#2150)
#1681=LINE('',#2151,#2152)
#1682=VERTEX_POINT('',#2153)
#1683=CIRCLE('',#2154,0.00263)
#1684=VERTEX_POINT('',#2155)
#1685=LINE('',#2156,#2157)
#1686=VERTEX_POINT('',#2158)
#1687=LINE('',#2159,#2160)
#1688=VERTEX_POINT('',#2161)
#1689=CIRCLE('',#2162,0.00263)
#1690=VERTEX_POINT('',#2163)
#1691=LINE('',#2164,#2165)
#1692=VERTEX_POINT('',#2166)
#1693=LINE('',#2167,#2168)
#1694=VERTEX_POINT('',#2169)
#1695=CIRCLE('',#2170,0.00263)
#1696=VERTEX_POINT('',#2171)
#1697=LINE('',#2172,#2173)
#1698=VERTEX_POINT('',#2174)
#1699=LINE('',#2175,#2176)
#1700=VERTEX_POINT('',#2177)
#1701=CIRCLE('',#2178,0.00263)
#1702=VERTEX_POINT('',#2179)
#1703=LINE('',#2180,#2181)
#1704=VERTEX_POINT('',#2182)
#1705=LINE('',#2183,#2184)
#1706=VERTEX_POINT('',#2185)
#1707=CIRCLE('',#2186,0.00263)
#1708=VERTEX_POINT('',#2187)
#1709=LINE('',#2188,#2189)
#1710=VERTEX_POINT('',#2190)
#1711=LINE('',#2191,#2192)
#1712=VERTEX_POINT('',#2193)
#1713=CIRCLE('',#2194,0.00263)
#1714=VERTEX_POINT('',#2195)
#1715=LINE('',#2196,#2197)
#1716=VERTEX_POINT('',#2198)
#1717=LINE('',#2199,#2200)
#1718=VERTEX_POINT('',#2201)
#1719=CIRCLE('',#2202,0.00263)
#1720=VERTEX_POINT('',#2203)
#1721=LINE('',#2204,#2205)
#1722=VERTEX_POINT('',#2206)
#1723=LINE('',#2207,#2208)
#1724=VERTEX_POINT('',#2209)
#1725=CIRCLE('',#2210,0.00263)
#1726=VERTEX_POINT('',#2211)
#1727=LINE('',#2212,#2213)
#1728=VERTEX_POINT('',#2214)
#1729=LINE('',#2215,#2216)
#1730=VERTEX_POINT('',#2217)
#1731=CIRCLE('',#2218,0.00263)
#1732=VERTEX_POINT('',#2219)
#1733=LINE('',#2220,#2221)
#1734=VERTEX_POINT('',#2222)
#1735=LINE('',#2223,#2224)
#1736=VERTEX_POINT('',#2225)
#1737=CIRCLE('',#2226,0.00263)
#1738=VERTEX_POINT('',#2227)
#1739=LINE('',#2228,#2229)
#1740=VERTEX_POINT('',#2230)
#1741=LINE('',#2231,#2232)
#1742=VERTEX_POINT('',#2233)
#1743=CIRCLE('',#2234,0.00263)
#1744=VERTEX_POINT('',#2235)
#1745=LINE('',#2236,#2237)
#1746=VERTEX_POINT('',#2238)
#1747=LINE('',#2239,#2240)
#1748=VERTEX_POINT('',#2241)
#1749=CIRCLE('',#2242,0.00263)
#1750=LINE('',#2243,#2244)
#1751=CIRCLE('',#2245,0.00125)
#1752=CIRCLE('',#2246,0.00125)
#1753=VERTEX_POINT('',#2247)
#1754=VERTEX_POINT('',#2248)
#1755=CIRCLE('',#2249,0.00263)
#1756=VERTEX_POINT('',#2250)
#1757=LINE('',#2251,#2252)
#1758=VERTEX_POINT('',#2253)
#1759=LINE('',#2254,#2255)
#1760=VERTEX_POINT('',#2256)
#1761=CIRCLE('',#2257,0.00263)
#1762=VERTEX_POINT('',#2258)
#1763=LINE('',#2259,#2260)
#1764=VERTEX_POINT('',#2261)
#1765=LINE('',#2262,#2263)
#1766=VERTEX_POINT('',#2264)
#1767=CIRCLE('',#2265,0.00263)
#1768=VERTEX_POINT('',#2266)
#1769=LINE('',#2267,#2268)
#1770=VERTEX_POINT('',#2269)
#1771=LINE('',#2270,#2271)
#1772=VERTEX_POINT('',#2272)
#1773=CIRCLE('',#2273,0.00263)
#1774=VERTEX_POINT('',#2274)
#1775=LINE('',#2275,#2276)
#1776=VERTEX_POINT('',#2277)
#1777=LINE('',#2278,#2279)
#1778=VERTEX_POINT('',#2280)
#1779=CIRCLE('',#2281,0.00263)
#1780=VERTEX_POINT('',#2282)
#1781=LINE('',#2283,#2284)
#1782=VERTEX_POINT('',#2285)
#1783=LINE('',#2286,#2287)
#1784=VERTEX_POINT('',#2288)
#1785=CIRCLE('',#2289,0.00263)
#1786=VERTEX_POINT('',#2290)
#1787=LINE('',#2291,#2292)
#1788=VERTEX_POINT('',#2293)
#1789=LINE('',#2294,#2295)
#1790=VERTEX_POINT('',#2296)
#1791=CIRCLE('',#2297,0.00263)
#1792=VERTEX_POINT('',#2298)
#1793=LINE('',#2299,#2300)
#1794=VERTEX_POINT('',#2301)
#1795=LINE('',#2302,#2303)
#1796=VERTEX_POINT('',#2304)
#1797=CIRCLE('',#2305,0.00263)
#1798=VERTEX_POINT('',#2306)
#1799=LINE('',#2307,#2308)
#1800=VERTEX_POINT('',#2309)
#1801=LINE('',#2310,#2311)
#1802=VERTEX_POINT('',#2312)
#1803=CIRCLE('',#2313,0.00263)
#1804=VERTEX_POINT('',#2314)
#1805=LINE('',#2315,#2316)
#1806=VERTEX_POINT('',#2317)
#1807=LINE('',#2318,#2319)
#1808=VERTEX_POINT('',#2320)
#1809=CIRCLE('',#2321,0.00263)
#1810=VERTEX_POINT('',#2322)
#1811=LINE('',#2323,#2324)
#1812=VERTEX_POINT('',#2325)
#1813=LINE('',#2326,#2327)
#1814=VERTEX_POINT('',#2328)
#1815=CIRCLE('',#2329,0.00263)
#1816=VERTEX_POINT('',#2330)
#1817=LINE('',#2331,#2332)
#1818=VERTEX_POINT('',#2333)
#1819=LINE('',#2334,#2335)
#1820=VERTEX_POINT('',#2336)
#1821=CIRCLE('',#2337,0.00263)
#1822=VERTEX_POINT('',#2338)
#1823=LINE('',#2339,#2340)
#1824=VERTEX_POINT('',#2341)
#1825=LINE('',#2342,#2343)
#1826=VERTEX_POINT('',#2344)
#1827=CIRCLE('',#2345,0.00263)
#1828=VERTEX_POINT('',#2346)
#1829=LINE('',#2347,#2348)
#1830=VERTEX_POINT('',#2349)
#1831=LINE('',#2350,#2351)
#1832=VERTEX_POINT('',#2352)
#1833=CIRCLE('',#2353,0.00263)
#1834=VERTEX_POINT('',#2354)
#1835=LINE('',#2355,#2356)
#1836=VERTEX_POINT('',#2357)
#1837=LINE('',#2358,#2359)
#1838=VERTEX_POINT('',#2360)
#1839=CIRCLE('',#2361,0.00263)
#1840=VERTEX_POINT('',#2362)
#1841=LINE('',#2363,#2364)
#1842=VERTEX_POINT('',#2365)
#1843=LINE('',#2366,#2367)
#1844=VERTEX_POINT('',#2368)
#1845=CIRCLE('',#2369,0.00263)
#1846=VERTEX_POINT('',#2370)
#1847=LINE('',#2371,#2372)
#1848=VERTEX_POINT('',#2373)
#1849=LINE('',#2374,#2375)
#1850=VERTEX_POINT('',#2376)
#1851=CIRCLE('',#2377,0.00263)
#1852=VERTEX_POINT('',#2378)
#1853=LINE('',#2379,#2380)
#1854=VERTEX_POINT('',#2381)
#1855=LINE('',#2382,#2383)
#1856=VERTEX_POINT('',#2384)
#1857=CIRCLE('',#2385,0.00263)
#1858=VERTEX_POINT('',#2386)
#1859=LINE('',#2387,#2388)
#1860=VERTEX_POINT('',#2389)
#1861=LINE('',#2390,#2391)
#1862=VERTEX_POINT('',#2392)
#1863=CIRCLE('',#2393,0.00263)
#1864=VERTEX_POINT('',#2394)
#1865=LINE('',#2395,#2396)
#1866=VERTEX_POINT('',#2397)
#1867=LINE('',#2398,#2399)
#1868=VERTEX_POINT('',#2400)
#1869=CIRCLE('',#2401,0.00263)
#1870=VERTEX_POINT('',#2402)
#1871=LINE('',#2403,#2404)
#1872=VERTEX_POINT('',#2405)
#1873=LINE('',#2406,#2407)
#1874=VERTEX_POINT('',#2408)
#1875=CIRCLE('',#2409,0.00263)
#1876=VERTEX_POINT('',#2410)
#1877=LINE('',#2411,#2412)
#1878=VERTEX_POINT('',#2413)
#1879=LINE('',#2414,#2415)
#1880=VERTEX_POINT('',#2416)
#1881=CIRCLE('',#2417,0.00263)
#1882=VERTEX_POINT('',#2418)
#1883=LINE('',#2419,#2420)
#1884=VERTEX_POINT('',#2421)
#1885=LINE('',#2422,#2423)
#1886=VERTEX_POINT('',#2424)
#1887=CIRCLE('',#2425,0.00263)
#1888=VERTEX_POINT('',#2426)
#1889=LINE('',#2427,#2428)
#1890=VERTEX_POINT('',#2429)
#1891=LINE('',#2430,#2431)
#1892=VERTEX_POINT('',#2432)
#1893=CIRCLE('',#2433,0.00263)
#1894=VERTEX_POINT('',#2434)
#1895=LINE('',#2435,#2436)
#1896=VERTEX_POINT('',#2437)
#1897=LINE('',#2438,#2439)
#1898=VERTEX_POINT('',#2440)
#1899=CIRCLE('',#2441,0.00263)
#1900=VERTEX_POINT('',#2442)
#1901=LINE('',#2443,#2444)
#1902=VERTEX_POINT('',#2445)
#1903=LINE('',#2446,#2447)
#1904=VERTEX_POINT('',#2448)
#1905=CIRCLE('',#2449,0.00263)
#1906=VERTEX_POINT('',#2450)
#1907=LINE('',#2451,#2452)
#1908=LINE('',#2453,#2454)
#1909=VERTEX_POINT('',#2455)
#1910=CIRCLE('',#2456,0.0165)
#1911=CIRCLE('',#2457,0.0165)
#1912=LINE('',#2458,#2459)
#1913=LINE('',#2460,#2461)
#1914=LINE('',#2462,#2463)
#1915=LINE('',#2464,#2465)
#1916=LINE('',#2466,#2467)
#1917=LINE('',#2468,#2469)
#1918=LINE('',#2470,#2471)
#1919=LINE('',#2472,#2473)
#1920=LINE('',#2474,#2475)
#1921=LINE('',#2476,#2477)
#1922=LINE('',#2478,#2479)
#1923=LINE('',#2480,#2481)
#1924=LINE('',#2482,#2483)
#1925=LINE('',#2484,#2485)
#1926=LINE('',#2486,#2487)
#1927=LINE('',#2488,#2489)
#1928=LINE('',#2490,#2491)
#1929=LINE('',#2492,#2493)
#1930=LINE('',#2494,#2495)
#1931=LINE('',#2496,#2497)
#1932=LINE('',#2498,#2499)
#1933=LINE('',#2500,#2501)
#1934=LINE('',#2502,#2503)
#1935=LINE('',#2504,#2505)
#1936=LINE('',#2506,#2507)
#1937=LINE('',#2508,#2509)
#1938=LINE('',#2510,#2511)
#1939=LINE('',#2512,#2513)
#1940=LINE('',#2514,#2515)
#1941=LINE('',#2516,#2517)
#1942=LINE('',#2518,#2519)
#1943=LINE('',#2520,#2521)
#1944=LINE('',#2522,#2523)
#1945=LINE('',#2524,#2525)
#1946=LINE('',#2526,#2527)
#1947=LINE('',#2528,#2529)
#1948=LINE('',#2530,#2531)
#1949=LINE('',#2532,#2533)
#1950=LINE('',#2534,#2535)
#1951=LINE('',#2536,#2537)
#1952=LINE('',#2538,#2539)
#1953=LINE('',#2540,#2541)
#1954=LINE('',#2542,#2543)
#1955=LINE('',#2544,#2545)
#1956=LINE('',#2546,#2547)
#1957=LINE('',#2548,#2549)
#1958=LINE('',#2550,#2551)
#1959=LINE('',#2552,#2553)
#1960=LINE('',#2554,#2555)
#1961=LINE('',#2556,#2557)
#1962=LINE('',#2558,#2559)
#1963=LINE('',#2560,#2561)
#1964=LINE('',#2562,#2563)
#1965=LINE('',#2564,#2565)
#1966=LINE('',#2566,#2567)
#1967=LINE('',#2568,#2569)
#1968=LINE('',#2570,#2571)
#1969=LINE('',#2572,#2573)
#1970=LINE('',#2574,#2575)
#1971=LINE('',#2576,#2577)
#1972=LINE('',#2578,#2579)
#1973=LINE('',#2580,#2581)
#1974=LINE('',#2582,#2583)
#1975=LINE('',#2584,#2585)
#1976=LINE('',#2586,#2587)
#1977=LINE('',#2588,#2589)
#1978=LINE('',#2590,#2591)
#1979=LINE('',#2592,#2593)
#1980=LINE('',#2594,#2595)
#1981=LINE('',#2596,#2597)
#1982=LINE('',#2598,#2599)
#1983=LINE('',#2600,#2601)
#1984=LINE('',#2602,#2603)
#1985=LINE('',#2604,#2605)
#1986=LINE('',#2606,#2607)
#1987=LINE('',#2608,#2609)
#1988=LINE('',#2610,#2611)
#1989=LINE('',#2612,#2613)
#1990=CARTESIAN_POINT('',(-0.00358686894680556,0.0839709044598371,-0.00188704326227161))
#1991=CARTESIAN_POINT('',(-0.00358686894680557,0.0839709044598371,-0.00688704326227162))
#1992=CARTESIAN_POINT('',(-0.00358686894680556,0.0839709044598371,-0.00188704326227161))
#1993=VECTOR('',#2614,1.0)
#1994=CARTESIAN_POINT('',(-0.00358686894680556,0.116970904459837,-0.00188704326227162))
#1995=AXIS2_PLACEMENT_3D('',#2615,#2616,#2617)
#1996=CARTESIAN_POINT('',(-0.00358686894680557,0.116970904459837,-0.00688704326227163))
#1997=CARTESIAN_POINT('',(-0.00358686894680556,0.116970904459837,-0.00188704326227162))
#1998=VECTOR('',#2618,1.0)
#1999=AXIS2_PLACEMENT_3D('',#2619,#2620,#2621)
#2000=CARTESIAN_POINT('',(0.00866313105319442,0.100470904459837,-0.00688704326227164))
#2001=CARTESIAN_POINT('',(0.00866313105319443,0.100470904459837,-0.00188704326227164))
#2002=CARTESIAN_POINT('',(0.00866313105319443,0.100470904459837,-0.00188704326227164))
#2003=VECTOR('',#2622,1.0)
#2004=CARTESIAN_POINT('',(0.00616313105319442,0.100470904459837,-0.00688704326227164))
#2005=AXIS2_PLACEMENT_3D('',#2623,#2624,#2625)
#2006=CARTESIAN_POINT('',(0.00616313105319443,0.100470904459837,-0.00188704326227164))
#2007=CARTESIAN_POINT('',(0.00616313105319443,0.100470904459837,-0.00188704326227164))
#2008=VECTOR('',#2626,1.0)
#2009=AXIS2_PLACEMENT_3D('',#2627,#2628,#2629)
#2010=CARTESIAN_POINT('',(-0.00971186894680557,0.111079715656197,-0.00688704326227162))
#2011=CARTESIAN_POINT('',(-0.00971186894680556,0.111079715656197,-0.00188704326227161))
[truncated: 1,005 more rows]
