# Supplementary material for: Open-source perfusion system for medium-scale fabrication of demineralized bone matrix chip grafts
Source: HardwareX. 2022 Nov 23;13:e00378. doi: 10.1016/j.ohx.2022.e00378 (PMC9722481; doi:10.1016/j.ohx.2022.e00378)
Supplement: Supplementary data 2 [file mmc2.zip › servo_holder.stp]

ISO-10303-21
HEADER
FILE_DESCRIPTION(('STEP AP214'),'1')
FILE_NAME('servo_holder.stp','2022-02-12T22:34:04',(' '),(' '),'Spatial InterOp 3D',' ',' ')
FILE_SCHEMA(('AUTOMOTIVE_DESIGN { 1 0 10303 214 1 1 1 1 }'))
ENDSEC
DATA
#1=MECHANICAL_DESIGN_GEOMETRIC_PRESENTATION_REPRESENTATION(' ',(#10),#6)
#2=PRODUCT_DEFINITION_CONTEXT('',#11,'design')
#3=APPLICATION_PROTOCOL_DEFINITION('INTERNATIONAL STANDARD','automotive_design',1994,#11)
#4=PRODUCT_CATEGORY_RELATIONSHIP('NONE','NONE',#12,#13)
#5=SHAPE_DEFINITION_REPRESENTATION(#14,#15)
#6= (GEOMETRIC_REPRESENTATION_CONTEXT(3)GLOBAL_UNCERTAINTY_ASSIGNED_CONTEXT((#18))GLOBAL_UNIT_ASSIGNED_CONTEXT((#20,#21,#22))REPRESENTATION_CONTEXT('NONE','WORKSPACE'))
#10=STYLED_ITEM('',(#24),#25)
#11=APPLICATION_CONTEXT(' ')
#12=PRODUCT_CATEGORY('part','NONE')
#13=PRODUCT_RELATED_PRODUCT_CATEGORY('detail',' ',(#26))
#14=PRODUCT_DEFINITION_SHAPE('NONE','NONE',#27)
#15=ADVANCED_BREP_SHAPE_REPRESENTATION('cuerpo servo',(#25,#28),#6)
#18=UNCERTAINTY_MEASURE_WITH_UNIT(LENGTH_MEASURE(1.0E-08),#20,'','')
#20= (CONVERSION_BASED_UNIT('METRE',#31)LENGTH_UNIT()NAMED_UNIT(#34))
#21= (NAMED_UNIT(#36)PLANE_ANGLE_UNIT()SI_UNIT($,.RADIAN.))
#22= (NAMED_UNIT(#36)SOLID_ANGLE_UNIT()SI_UNIT($,.STERADIAN.))
#24=PRESENTATION_STYLE_ASSIGNMENT((#42))
#25=MANIFOLD_SOLID_BREP('cuerpo servo',#43)
#26=PRODUCT('cuerpo servo','','PART--DESC',(#44))
#27=PRODUCT_DEFINITION('','NONE',#45,#2)
#28=AXIS2_PLACEMENT_3D('',#46,#47,#48)
#31=LENGTH_MEASURE_WITH_UNIT(LENGTH_MEASURE(1.0),#49)
#34=DIMENSIONAL_EXPONENTS(1.0,0.0,0.0,0.0,0.0,0.0,0.0)
#36=DIMENSIONAL_EXPONENTS(0.0,0.0,0.0,0.0,0.0,0.0,0.0)
#42=SURFACE_STYLE_USAGE(.BOTH.,#50)
#43=CLOSED_SHELL('',(#51,#52,#53,#54,#55,#56,#57,#58,#59,#60,#61,#62,#63,#64,#65,#66,#67,#68,#69,#70,#71,#72,#73,#74,#75,#76,#77,#78,#79,#80,#81,#82,#83,#84,#85,#86,#87,#88,#89,#90,#91,#92,#93,#94,#95,#96,#97,#98,#99,#100,#101,#102,#103,#104,#105,#106,#107,#108,#109,#110,#111,#112,#113,#114,#115,#116,#117,#118,#119,#120,#121,#122,#123,#124,#125,#126,#127,#128,#129,#130,#131,#132,#133,#134,#135,#1…
#44=PRODUCT_CONTEXT('',#11,'mechanical')
#45=PRODUCT_DEFINITION_FORMATION_WITH_SPECIFIED_SOURCE(' ','NONE',#26,.NOT_KNOWN.)
#46=CARTESIAN_POINT('',(0.0,0.0,0.0))
#47=DIRECTION('',(0.0,0.0,1.0))
#48=DIRECTION('',(1.0,0.0,0.0))
#49= (NAMED_UNIT(#34)LENGTH_UNIT()SI_UNIT($,.METRE.))
#50=SURFACE_SIDE_STYLE('',(#152))
#51=ADVANCED_FACE('321:232',(#153),#154,.F.)
#52=ADVANCED_FACE('321:229',(#155),#156,.F.)
#53=ADVANCED_FACE('321:223',(#157),#158,.F.)
#54=ADVANCED_FACE('321:217',(#159),#160,.F.)
#55=ADVANCED_FACE('321:214',(#161),#162,.F.)
#56=ADVANCED_FACE('321:202',(#163),#164,.F.)
#57=ADVANCED_FACE('321:199',(#165),#166,.F.)
#58=ADVANCED_FACE('321:196',(#167),#168,.F.)
#59=ADVANCED_FACE('321:190',(#169,#170),#171,.F.)
#60=ADVANCED_FACE('321:175',(#172),#173,.F.)
#61=ADVANCED_FACE('321:172',(#174),#175,.F.)
#62=ADVANCED_FACE('321:142',(#176),#177,.F.)
#63=ADVANCED_FACE('321:139',(#178),#179,.F.)
#64=ADVANCED_FACE('321:121',(#180),#181,.F.)
#65=ADVANCED_FACE('321:118',(#182),#183,.F.)
#66=ADVANCED_FACE('321:100',(#184),#185,.F.)
#67=ADVANCED_FACE('321:97',(#186),#187,.F.)
#68=ADVANCED_FACE('321:73',(#188),#189,.F.)
#69=ADVANCED_FACE('321:70',(#190),#191,.F.)
#70=ADVANCED_FACE('321:64',(#192),#193,.F.)
#71=ADVANCED_FACE('321:61',(#194),#195,.F.)
#72=ADVANCED_FACE('321:46',(#196),#197,.F.)
#73=ADVANCED_FACE('321:10',(#198,#199),#200,.T.)
#74=ADVANCED_FACE('321:13',(#201),#202,.F.)
#75=ADVANCED_FACE('321:16',(#203,#204),#205,.F.)
#76=ADVANCED_FACE('321:19',(#206),#207,.F.)
#77=ADVANCED_FACE('321:22',(#208,#209),#210,.F.)
#78=ADVANCED_FACE('321:25',(#211,#212,#213),#214,.T.)
#79=ADVANCED_FACE('321:28',(#215,#216),#217,.T.)
#80=ADVANCED_FACE('321:31',(#218),#219,.F.)
#81=ADVANCED_FACE('321:34',(#220),#221,.F.)
#82=ADVANCED_FACE('321:37',(#222),#223,.F.)
#83=ADVANCED_FACE('321:40',(#224,#225),#226,.F.)
#84=ADVANCED_FACE('321:43',(#227),#228,.T.)
#85=ADVANCED_FACE('321:46',(#229),#230,.F.)
#86=ADVANCED_FACE('321:49',(#231),#232,.T.)
#87=ADVANCED_FACE('321:52',(#233),#234,.T.)
#88=ADVANCED_FACE('321:55',(#235),#236,.T.)
#89=ADVANCED_FACE('321:58',(#237),#238,.F.)
#90=ADVANCED_FACE('321:61',(#239),#240,.F.)
#91=ADVANCED_FACE('321:64',(#241),#242,.F.)
#92=ADVANCED_FACE('321:67',(#243,#244),#245,.F.)
#93=ADVANCED_FACE('321:70',(#246),#247,.F.)
#94=ADVANCED_FACE('321:73',(#248),#249,.F.)
#95=ADVANCED_FACE('321:76',(#250),#251,.T.)
#96=ADVANCED_FACE('321:79',(#252),#253,.T.)
#97=ADVANCED_FACE('321:82',(#254),#255,.T.)
#98=ADVANCED_FACE('321:85',(#256,#257),#258,.T.)
#99=ADVANCED_FACE('321:88',(#259),#260,.T.)
#100=ADVANCED_FACE('321:91',(#261,#262,#263,#264,#265),#266,.T.)
#101=ADVANCED_FACE('321:94',(#267),#268,.T.)
#102=ADVANCED_FACE('321:97',(#269,#270),#271,.F.)
#103=ADVANCED_FACE('321:100',(#272),#273,.F.)
#104=ADVANCED_FACE('321:103',(#274),#275,.F.)
#105=ADVANCED_FACE('321:106',(#276),#277,.F.)
#106=ADVANCED_FACE('321:109',(#278),#279,.T.)
#107=ADVANCED_FACE('321:112',(#280,#281),#282,.T.)
#108=ADVANCED_FACE('321:115',(#283),#284,.T.)
#109=ADVANCED_FACE('321:118',(#285),#286,.F.)
#110=ADVANCED_FACE('321:121',(#287),#288,.F.)
#111=ADVANCED_FACE('321:124',(#289,#290),#291,.T.)
#112=ADVANCED_FACE('321:127',(#292),#293,.T.)
#113=ADVANCED_FACE('321:130',(#294,#295,#296),#297,.F.)
#114=ADVANCED_FACE('321:133',(#298),#299,.T.)
#115=ADVANCED_FACE('321:136',(#300),#301,.F.)
#116=ADVANCED_FACE('321:139',(#302),#303,.F.)
#117=ADVANCED_FACE('321:142',(#304),#305,.F.)
#118=ADVANCED_FACE('321:145',(#306,#307),#308,.T.)
#119=ADVANCED_FACE('321:148',(#309),#310,.T.)
#120=ADVANCED_FACE('321:151',(#311),#312,.T.)
#121=ADVANCED_FACE('321:154',(#313),#314,.T.)
#122=ADVANCED_FACE('321:157',(#315,#316,#317),#318,.F.)
#123=ADVANCED_FACE('321:160',(#319),#320,.T.)
#124=ADVANCED_FACE('321:163',(#321),#322,.T.)
#125=ADVANCED_FACE('321:166',(#323,#324),#325,.T.)
#126=ADVANCED_FACE('321:169',(#326),#327,.F.)
#127=ADVANCED_FACE('321:172',(#328),#329,.F.)
#128=ADVANCED_FACE('321:175',(#330),#331,.F.)
#129=ADVANCED_FACE('321:178',(#332),#333,.T.)
#130=ADVANCED_FACE('321:181',(#334),#335,.T.)
#131=ADVANCED_FACE('321:184',(#336),#337,.T.)
#132=ADVANCED_FACE('321:187',(#338,#339),#340,.T.)
#133=ADVANCED_FACE('321:190',(#341),#342,.F.)
#134=ADVANCED_FACE('321:193',(#343),#344,.T.)
#135=ADVANCED_FACE('321:196',(#345),#346,.F.)
#136=ADVANCED_FACE('321:199',(#347),#348,.F.)
#137=ADVANCED_FACE('321:202',(#349),#350,.F.)
#138=ADVANCED_FACE('321:205',(#351,#352,#353,#354),#355,.T.)
#139=ADVANCED_FACE('321:208',(#356,#357,#358,#359,#360),#361,.T.)
#140=ADVANCED_FACE('321:211',(#362),#363,.F.)
#141=ADVANCED_FACE('321:214',(#364),#365,.F.)
#142=ADVANCED_FACE('321:217',(#366),#367,.F.)
#143=ADVANCED_FACE('321:220',(#368),#369,.T.)
#144=ADVANCED_FACE('321:223',(#370),#371,.F.)
#145=ADVANCED_FACE('321:226',(#372),#373,.T.)
#146=ADVANCED_FACE('321:229',(#374),#375,.F.)
#147=ADVANCED_FACE('321:232',(#376),#377,.F.)
#148=ADVANCED_FACE('321:235',(#378),#379,.F.)
#149=ADVANCED_FACE('321:238',(#380),#381,.F.)
#150=ADVANCED_FACE('321:241',(#382),#383,.F.)
#152=SURFACE_STYLE_FILL_AREA(#384)
#153=FACE_OUTER_BOUND('',#385,.T.)
#154=CYLINDRICAL_SURFACE('',#386,0.0015)
#155=FACE_OUTER_BOUND('',#387,.T.)
#156=CYLINDRICAL_SURFACE('',#388,0.0015)
#157=FACE_OUTER_BOUND('',#389,.T.)
#158=CYLINDRICAL_SURFACE('',#390,0.0015)
#159=FACE_OUTER_BOUND('',#391,.T.)
#160=CYLINDRICAL_SURFACE('',#392,0.0015)
#161=FACE_OUTER_BOUND('',#393,.T.)
#162=CYLINDRICAL_SURFACE('',#394,0.0166065375832468)
#163=FACE_OUTER_BOUND('',#395,.T.)
#164=CYLINDRICAL_SURFACE('',#396,0.0015)
#165=FACE_OUTER_BOUND('',#397,.T.)
#166=CYLINDRICAL_SURFACE('',#398,0.00149999999999999)
#167=FACE_OUTER_BOUND('',#399,.T.)
#168=CYLINDRICAL_SURFACE('',#400,0.00149999999999999)
#169=FACE_BOUND('',#401,.T.)
#170=FACE_OUTER_BOUND('',#402,.T.)
#171=CYLINDRICAL_SURFACE('',#403,0.00435)
#172=FACE_OUTER_BOUND('',#404,.T.)
#173=CYLINDRICAL_SURFACE('',#405,0.0166065375832468)
#174=FACE_OUTER_BOUND('',#406,.T.)
#175=CYLINDRICAL_SURFACE('',#407,0.00435)
#176=FACE_OUTER_BOUND('',#408,.T.)
#177=CYLINDRICAL_SURFACE('',#409,0.0022)
#178=FACE_OUTER_BOUND('',#410,.T.)
#179=CYLINDRICAL_SURFACE('',#411,0.0022)
#180=FACE_OUTER_BOUND('',#412,.T.)
#181=CYLINDRICAL_SURFACE('',#413,0.0015)
#182=FACE_OUTER_BOUND('',#414,.T.)
#183=CYLINDRICAL_SURFACE('',#415,0.00149999999999999)
#184=FACE_OUTER_BOUND('',#416,.T.)
#185=CYLINDRICAL_SURFACE('',#417,0.005)
#186=FACE_OUTER_BOUND('',#418,.T.)
#187=CYLINDRICAL_SURFACE('',#419,0.00435)
#188=FACE_OUTER_BOUND('',#420,.T.)
#189=CYLINDRICAL_SURFACE('',#421,0.0022)
#190=FACE_OUTER_BOUND('',#422,.T.)
#191=CYLINDRICAL_SURFACE('',#423,0.0022)
#192=FACE_OUTER_BOUND('',#424,.T.)
#193=CYLINDRICAL_SURFACE('',#425,0.00435)
#194=FACE_OUTER_BOUND('',#426,.T.)
#195=CYLINDRICAL_SURFACE('',#427,0.005)
#196=FACE_OUTER_BOUND('',#428,.T.)
#197=CYLINDRICAL_SURFACE('',#429,0.00149999999999999)
#198=FACE_BOUND('',#430,.T.)
#199=FACE_OUTER_BOUND('',#431,.T.)
#200=PLANE('',#432)
#201=FACE_OUTER_BOUND('',#433,.T.)
#202=PLANE('',#434)
#203=FACE_BOUND('',#435,.T.)
#204=FACE_OUTER_BOUND('',#436,.T.)
#205=PLANE('',#437)
#206=FACE_OUTER_BOUND('',#438,.T.)
#207=PLANE('',#439)
#208=FACE_BOUND('',#440,.T.)
#209=FACE_OUTER_BOUND('',#441,.T.)
#210=PLANE('',#442)
#211=FACE_OUTER_BOUND('',#443,.T.)
#212=FACE_BOUND('',#444,.T.)
#213=FACE_BOUND('',#445,.T.)
#214=PLANE('',#446)
#215=FACE_BOUND('',#447,.T.)
#216=FACE_OUTER_BOUND('',#448,.T.)
#217=PLANE('',#449)
#218=FACE_OUTER_BOUND('',#450,.T.)
#219=PLANE('',#451)
#220=FACE_OUTER_BOUND('',#452,.T.)
#221=PLANE('',#453)
#222=FACE_OUTER_BOUND('',#454,.T.)
#223=PLANE('',#455)
#224=FACE_OUTER_BOUND('',#456,.T.)
#225=FACE_BOUND('',#457,.T.)
#226=PLANE('',#458)
#227=FACE_OUTER_BOUND('',#459,.T.)
#228=CYLINDRICAL_SURFACE('',#460,0.00816967450938974)
#229=FACE_OUTER_BOUND('',#461,.T.)
#230=CYLINDRICAL_SURFACE('',#462,0.00149999999999999)
#231=FACE_OUTER_BOUND('',#463,.T.)
#232=PLANE('',#464)
#233=FACE_OUTER_BOUND('',#465,.T.)
#234=PLANE('',#466)
#235=FACE_OUTER_BOUND('',#467,.T.)
#236=PLANE('',#468)
#237=FACE_OUTER_BOUND('',#469,.T.)
#238=SURFACE_OF_LINEAR_EXTRUSION('',#470,#471)
#239=FACE_OUTER_BOUND('',#472,.T.)
#240=CYLINDRICAL_SURFACE('',#473,0.005)
#241=FACE_OUTER_BOUND('',#474,.T.)
#242=CYLINDRICAL_SURFACE('',#475,0.00435)
#243=FACE_OUTER_BOUND('',#476,.T.)
#244=FACE_BOUND('',#477,.T.)
#245=PLANE('',#478)
#246=FACE_OUTER_BOUND('',#479,.T.)
#247=CYLINDRICAL_SURFACE('',#480,0.0022)
#248=FACE_OUTER_BOUND('',#481,.T.)
#249=CYLINDRICAL_SURFACE('',#482,0.0022)
#250=FACE_OUTER_BOUND('',#483,.T.)
#251=CYLINDRICAL_SURFACE('',#484,0.00835)
#252=FACE_OUTER_BOUND('',#485,.T.)
#253=PLANE('',#486)
#254=FACE_OUTER_BOUND('',#487,.T.)
#255=PLANE('',#488)
#256=FACE_BOUND('',#489,.T.)
#257=FACE_OUTER_BOUND('',#490,.T.)
#258=PLANE('',#491)
#259=FACE_OUTER_BOUND('',#492,.T.)
#260=PLANE('',#493)
#261=FACE_OUTER_BOUND('',#494,.T.)
#262=FACE_BOUND('',#495,.T.)
#263=FACE_BOUND('',#496,.T.)
#264=FACE_BOUND('',#497,.T.)
#265=FACE_BOUND('',#498,.T.)
#266=PLANE('',#499)
#267=FACE_OUTER_BOUND('',#500,.T.)
#268=B_SPLINE_SURFACE_WITH_KNOTS('',3,3,((#501,#502,#503,#504,#505,#506,#507,#508,#509,#510,#511,#512,#513,#514,#515,#516,#517,#518,#519,#520,#521,#522,#523,#524,#525,#526),(#527,#528,#529,#530,#531,#532,#533,#534,#535,#536,#537,#538,#539,#540,#541,#542,#543,#544,#545,#546,#547,#548,#549,#550,#551,#552),(#553,#554,#555,#556,#557,#558,#559,#560,#561,#562,#563,#564,#565,#566,#567,#568,#569,#570,#57…
#269=FACE_OUTER_BOUND('',#605,.T.)
#270=FACE_BOUND('',#606,.T.)
#271=CYLINDRICAL_SURFACE('',#607,0.00435)
#272=FACE_OUTER_BOUND('',#608,.T.)
#273=CYLINDRICAL_SURFACE('',#609,0.005)
#274=FACE_OUTER_BOUND('',#610,.T.)
#275=CYLINDRICAL_SURFACE('',#611,0.015)
#276=FACE_OUTER_BOUND('',#612,.T.)
#277=SURFACE_OF_LINEAR_EXTRUSION('',#613,#614)
#278=FACE_OUTER_BOUND('',#615,.T.)
#279=PLANE('',#616)
#280=FACE_OUTER_BOUND('',#617,.T.)
#281=FACE_BOUND('',#618,.T.)
#282=PLANE('',#619)
#283=FACE_OUTER_BOUND('',#620,.T.)
#284=PLANE('',#621)
#285=FACE_OUTER_BOUND('',#622,.T.)
#286=CYLINDRICAL_SURFACE('',#623,0.00149999999999999)
#287=FACE_OUTER_BOUND('',#624,.T.)
#288=CYLINDRICAL_SURFACE('',#625,0.0015)
#289=FACE_OUTER_BOUND('',#626,.T.)
#290=FACE_BOUND('',#627,.T.)
#291=PLANE('',#628)
#292=FACE_OUTER_BOUND('',#629,.T.)
#293=PLANE('',#630)
#294=FACE_BOUND('',#631,.T.)
#295=FACE_BOUND('',#632,.T.)
#296=FACE_OUTER_BOUND('',#633,.T.)
#297=PLANE('',#634)
#298=FACE_OUTER_BOUND('',#635,.T.)
#299=B_SPLINE_SURFACE_WITH_KNOTS('',3,3,((#636,#637,#638,#639,#640,#641),(#642,#643,#644,#645,#646,#647),(#648,#649,#650,#651,#652,#653),(#654,#655,#656,#657,#658,#659)),.UNSPECIFIED.,.F.,.F.,.F.,(4,4),(4,2,4),(0.0,1.0),(0.0,0.0162096133009772,0.0324192266019543),.UNSPECIFIED.)
#300=FACE_OUTER_BOUND('',#660,.T.)
#301=PLANE('',#661)
#302=FACE_OUTER_BOUND('',#662,.T.)
#303=CYLINDRICAL_SURFACE('',#663,0.0022)
#304=FACE_OUTER_BOUND('',#664,.T.)
#305=CYLINDRICAL_SURFACE('',#665,0.0022)
#306=FACE_BOUND('',#666,.T.)
#307=FACE_OUTER_BOUND('',#667,.T.)
#308=PLANE('',#668)
#309=FACE_OUTER_BOUND('',#669,.T.)
#310=PLANE('',#670)
#311=FACE_OUTER_BOUND('',#671,.T.)
#312=CYLINDRICAL_SURFACE('',#672,0.00816967450938974)
#313=FACE_OUTER_BOUND('',#673,.T.)
#314=PLANE('',#674)
#315=FACE_BOUND('',#675,.T.)
#316=FACE_BOUND('',#676,.T.)
#317=FACE_OUTER_BOUND('',#677,.T.)
#318=PLANE('',#678)
#319=FACE_OUTER_BOUND('',#679,.T.)
#320=PLANE('',#680)
#321=FACE_OUTER_BOUND('',#681,.T.)
#322=PLANE('',#682)
#323=FACE_BOUND('',#683,.T.)
#324=FACE_OUTER_BOUND('',#684,.T.)
#325=PLANE('',#685)
#326=FACE_OUTER_BOUND('',#686,.T.)
#327=CYLINDRICAL_SURFACE('',#687,0.0166065375832468)
#328=FACE_OUTER_BOUND('',#688,.T.)
#329=CYLINDRICAL_SURFACE('',#689,0.00435)
#330=FACE_OUTER_BOUND('',#690,.T.)
#331=CYLINDRICAL_SURFACE('',#691,0.0166065375832468)
#332=FACE_OUTER_BOUND('',#692,.T.)
#333=CYLINDRICAL_SURFACE('',#693,0.00835)
#334=FACE_OUTER_BOUND('',#694,.T.)
#335=PLANE('',#695)
#336=FACE_OUTER_BOUND('',#696,.T.)
#337=PLANE('',#697)
#338=FACE_BOUND('',#698,.T.)
#339=FACE_OUTER_BOUND('',#699,.T.)
#340=PLANE('',#700)
#341=FACE_OUTER_BOUND('',#701,.T.)
#342=CYLINDRICAL_SURFACE('',#702,0.00435)
#343=FACE_OUTER_BOUND('',#703,.T.)
#344=PLANE('',#704)
#345=FACE_OUTER_BOUND('',#705,.T.)
#346=CYLINDRICAL_SURFACE('',#706,0.00149999999999999)
#347=FACE_OUTER_BOUND('',#707,.T.)
#348=CYLINDRICAL_SURFACE('',#708,0.00149999999999999)
#349=FACE_OUTER_BOUND('',#709,.T.)
#350=CYLINDRICAL_SURFACE('',#710,0.0015)
#351=FACE_BOUND('',#711,.T.)
#352=FACE_BOUND('',#712,.T.)
#353=FACE_BOUND('',#713,.T.)
#354=FACE_OUTER_BOUND('',#714,.T.)
#355=PLANE('',#715)
#356=FACE_BOUND('',#716,.T.)
#357=FACE_BOUND('',#717,.T.)
#358=FACE_OUTER_BOUND('',#718,.T.)
#359=FACE_BOUND('',#719,.T.)
#360=FACE_BOUND('',#720,.T.)
#361=PLANE('',#721)
#362=FACE_OUTER_BOUND('',#722,.T.)
#363=CYLINDRICAL_SURFACE('',#723,0.0166065375832468)
#364=FACE_OUTER_BOUND('',#724,.T.)
#365=CYLINDRICAL_SURFACE('',#725,0.0166065375832468)
#366=FACE_OUTER_BOUND('',#726,.T.)
#367=CYLINDRICAL_SURFACE('',#727,0.0015)
#368=FACE_OUTER_BOUND('',#728,.T.)
#369=PLANE('',#729)
#370=FACE_OUTER_BOUND('',#730,.T.)
#371=CYLINDRICAL_SURFACE('',#731,0.0015)
#372=FACE_OUTER_BOUND('',#732,.T.)
#373=PLANE('',#733)
#374=FACE_OUTER_BOUND('',#734,.T.)
#375=CYLINDRICAL_SURFACE('',#735,0.0015)
#376=FACE_OUTER_BOUND('',#736,.T.)
#377=CYLINDRICAL_SURFACE('',#737,0.0015)
#378=FACE_OUTER_BOUND('',#738,.T.)
#379=PLANE('',#739)
#380=FACE_OUTER_BOUND('',#740,.T.)
#381=PLANE('',#741)
#382=FACE_OUTER_BOUND('',#742,.T.)
#383=PLANE('',#743)
#384=FILL_AREA_STYLE('',(#744))
#385=EDGE_LOOP('',(#745,#746,#747,#748))
#386=AXIS2_PLACEMENT_3D('',#749,#750,#751)
#387=EDGE_LOOP('',(#752,#753,#754,#755))
#388=AXIS2_PLACEMENT_3D('',#756,#757,#758)
#389=EDGE_LOOP('',(#759,#760,#761,#762))
#390=AXIS2_PLACEMENT_3D('',#763,#764,#765)
#391=EDGE_LOOP('',(#766,#767,#768,#769))
#392=AXIS2_PLACEMENT_3D('',#770,#771,#772)
#393=EDGE_LOOP('',(#773,#774,#775,#776))
#394=AXIS2_PLACEMENT_3D('',#777,#778,#779)
#395=EDGE_LOOP('',(#780,#781,#782,#783))
#396=AXIS2_PLACEMENT_3D('',#784,#785,#786)
#397=EDGE_LOOP('',(#787,#788,#789,#790,#791,#792))
#398=AXIS2_PLACEMENT_3D('',#793,#794,#795)
#399=EDGE_LOOP('',(#796,#797,#798,#799,#800,#801))
#400=AXIS2_PLACEMENT_3D('',#802,#803,#804)
#401=EDGE_LOOP('',(#805,#806))
#402=EDGE_LOOP('',(#807,#808,#809,#810,#811,#812,#813))
#403=AXIS2_PLACEMENT_3D('',#814,#815,#816)
#404=EDGE_LOOP('',(#817,#818,#819,#820))
#405=AXIS2_PLACEMENT_3D('',#821,#822,#823)
#406=EDGE_LOOP('',(#824,#825,#826,#827,#828,#829,#830))
#407=AXIS2_PLACEMENT_3D('',#831,#832,#833)
#408=EDGE_LOOP('',(#834,#835,#836,#837))
#409=AXIS2_PLACEMENT_3D('',#838,#839,#840)
#410=EDGE_LOOP('',(#841,#842,#843,#844))
#411=AXIS2_PLACEMENT_3D('',#845,#846,#847)
#412=EDGE_LOOP('',(#848,#849,#850,#851))
#413=AXIS2_PLACEMENT_3D('',#852,#853,#854)
#414=EDGE_LOOP('',(#855,#856,#857,#858,#859,#860))
#415=AXIS2_PLACEMENT_3D('',#861,#862,#863)
#416=EDGE_LOOP('',(#864,#865,#866,#867))
#417=AXIS2_PLACEMENT_3D('',#868,#869,#870)
#418=EDGE_LOOP('',(#871,#872,#873,#874,#875,#876,#877))
#419=AXIS2_PLACEMENT_3D('',#878,#879,#880)
#420=EDGE_LOOP('',(#881,#882,#883,#884))
#421=AXIS2_PLACEMENT_3D('',#885,#886,#887)
#422=EDGE_LOOP('',(#888,#889,#890,#891))
#423=AXIS2_PLACEMENT_3D('',#892,#893,#894)
#424=EDGE_LOOP('',(#895,#896,#897,#898,#899,#900,#901))
#425=AXIS2_PLACEMENT_3D('',#902,#903,#904)
#426=EDGE_LOOP('',(#905,#906,#907,#908))
#427=AXIS2_PLACEMENT_3D('',#909,#910,#911)
#428=EDGE_LOOP('',(#912,#913,#914,#915,#916,#917))
#429=AXIS2_PLACEMENT_3D('',#918,#919,#920)
#430=EDGE_LOOP('',(#921,#922))
#431=EDGE_LOOP('',(#923,#924,#925,#926,#927))
#432=AXIS2_PLACEMENT_3D('',#928,#929,#930)
#433=EDGE_LOOP('',(#931,#932,#933,#934))
#434=AXIS2_PLACEMENT_3D('',#935,#936,#937)
#435=EDGE_LOOP('',(#938,#939))
#436=EDGE_LOOP('',(#940,#941,#942,#943,#944))
#437=AXIS2_PLACEMENT_3D('',#945,#946,#947)
#438=EDGE_LOOP('',(#948,#949,#950,#951))
#439=AXIS2_PLACEMENT_3D('',#952,#953,#954)
#440=EDGE_LOOP('',(#955,#956))
#441=EDGE_LOOP('',(#957,#958,#959,#960,#961))
#442=AXIS2_PLACEMENT_3D('',#962,#963,#964)
#443=EDGE_LOOP('',(#965,#966,#967,#968,#969,#970,#971,#972,#973,#974))
#444=EDGE_LOOP('',(#975,#976,#977,#978))
#445=EDGE_LOOP('',(#979,#980,#981,#982))
#446=AXIS2_PLACEMENT_3D('',#983,#984,#985)
#447=EDGE_LOOP('',(#986,#987))
#448=EDGE_LOOP('',(#988,#989,#990,#991,#992))
#449=AXIS2_PLACEMENT_3D('',#993,#994,#995)
#450=EDGE_LOOP('',(#996,#997,#998,#999))
#451=AXIS2_PLACEMENT_3D('',#1000,#1001,#1002)
#452=EDGE_LOOP('',(#1003,#1004,#1005,#1006))
#453=AXIS2_PLACEMENT_3D('',#1007,#1008,#1009)
#454=EDGE_LOOP('',(#1010,#1011,#1012,#1013))
#455=AXIS2_PLACEMENT_3D('',#1014,#1015,#1016)
#456=EDGE_LOOP('',(#1017,#1018,#1019,#1020,#1021,#1022,#1023,#1024))
#457=EDGE_LOOP('',(#1025,#1026))
#458=AXIS2_PLACEMENT_3D('',#1027,#1028,#1029)
#459=EDGE_LOOP('',(#1030,#1031,#1032,#1033,#1034,#1035,#1036))
#460=AXIS2_PLACEMENT_3D('',#1037,#1038,#1039)
#461=EDGE_LOOP('',(#1040,#1041,#1042,#1043,#1044,#1045))
#462=AXIS2_PLACEMENT_3D('',#1046,#1047,#1048)
#463=EDGE_LOOP('',(#1049,#1050,#1051,#1052))
#464=AXIS2_PLACEMENT_3D('',#1053,#1054,#1055)
#465=EDGE_LOOP('',(#1056,#1057,#1058,#1059))
#466=AXIS2_PLACEMENT_3D('',#1060,#1061,#1062)
#467=EDGE_LOOP('',(#1063,#1064,#1065,#1066))
#468=AXIS2_PLACEMENT_3D('',#1067,#1068,#1069)
#469=EDGE_LOOP('',(#1070,#1071,#1072,#1073,#1074,#1075,#1076,#1077,#1078))
#470=B_SPLINE_CURVE_WITH_KNOTS('',3,(#1079,#1080,#1081,#1082,#1083,#1084,#1085,#1086,#1087,#1088,#1089,#1090,#1091,#1092,#1093,#1094,#1095,#1096,#1097,#1098,#1099,#1100,#1101,#1102,#1103,#1104,#1105,#1106,#1107,#1108,#1109,#1110,#1111,#1112,#1113,#1114,#1115,#1116,#1117,#1118,#1119,#1120,#1121,#1122,#1123,#1124,#1125,#1126,#1127,#1128,#1129,#1130,#1131,#1132,#1133,#1134,#1135,#1136,#1137,#1138,#1…
#471=VECTOR('',#1190,1.0)
#472=EDGE_LOOP('',(#1191,#1192,#1193,#1194))
#473=AXIS2_PLACEMENT_3D('',#1195,#1196,#1197)
#474=EDGE_LOOP('',(#1198,#1199,#1200,#1201,#1202,#1203,#1204))
#475=AXIS2_PLACEMENT_3D('',#1205,#1206,#1207)
#476=EDGE_LOOP('',(#1208,#1209,#1210,#1211,#1212,#1213,#1214,#1215,#1216,#1217))
#477=EDGE_LOOP('',(#1218,#1219))
#478=AXIS2_PLACEMENT_3D('',#1220,#1221,#1222)
#479=EDGE_LOOP('',(#1223,#1224,#1225,#1226))
#480=AXIS2_PLACEMENT_3D('',#1227,#1228,#1229)
#481=EDGE_LOOP('',(#1230,#1231,#1232,#1233))
#482=AXIS2_PLACEMENT_3D('',#1234,#1235,#1236)
#483=EDGE_LOOP('',(#1237,#1238,#1239,#1240,#1241,#1242,#1243))
#484=AXIS2_PLACEMENT_3D('',#1244,#1245,#1246)
#485=EDGE_LOOP('',(#1247,#1248,#1249,#1250))
#486=AXIS2_PLACEMENT_3D('',#1251,#1252,#1253)
#487=EDGE_LOOP('',(#1254,#1255,#1256,#1257))
#488=AXIS2_PLACEMENT_3D('',#1258,#1259,#1260)
#489=EDGE_LOOP('',(#1261,#1262))
#490=EDGE_LOOP('',(#1263,#1264,#1265,#1266))
#491=AXIS2_PLACEMENT_3D('',#1267,#1268,#1269)
#492=EDGE_LOOP('',(#1270,#1271,#1272,#1273))
#493=AXIS2_PLACEMENT_3D('',#1274,#1275,#1276)
#494=EDGE_LOOP('',(#1277,#1278,#1279,#1280,#1281,#1282,#1283,#1284,#1285,#1286,#1287,#1288,#1289))
#495=EDGE_LOOP('',(#1290,#1291))
#496=EDGE_LOOP('',(#1292,#1293))
#497=EDGE_LOOP('',(#1294,#1295))
#498=EDGE_LOOP('',(#1296,#1297))
#499=AXIS2_PLACEMENT_3D('',#1298,#1299,#1300)
#500=EDGE_LOOP('',(#1301,#1302,#1303,#1304,#1305))
#501=CARTESIAN_POINT('',(-0.0188861009740801,0.0964330737965771,-0.0770670432622718))
#502=CARTESIAN_POINT('',(-0.0188861009740801,0.0964328445072181,-0.0770670432622718))
#503=CARTESIAN_POINT('',(-0.0188861009740801,0.0964326152178591,-0.0770670432622718))
#504=CARTESIAN_POINT('',(-0.0188861009740801,0.0964305516136282,-0.0770670432622718))
#505=CARTESIAN_POINT('',(-0.0188861009740801,0.0964287172987562,-0.0770670432622718))
#506=CARTESIAN_POINT('',(-0.0188861009740801,0.0964195457243962,-0.0770670432622718))
#507=CARTESIAN_POINT('',(-0.0188861009740801,0.0964122084649082,-0.0770670432622718))
#508=CARTESIAN_POINT('',(-0.0188861009740801,0.0963901966864442,-0.0770670432622718))
#509=CARTESIAN_POINT('',(-0.0188861009740801,0.0963755221674683,-0.0770670432622718))
#510=CARTESIAN_POINT('',(-0.0188861009740801,0.0963314986105403,-0.0770670432622718))
#511=CARTESIAN_POINT('',(-0.0188861009740801,0.0963021495725884,-0.0770670432622718))
#512=CARTESIAN_POINT('',(-0.0188861009740801,0.0961554043828287,-0.0770670432622718))
#513=CARTESIAN_POINT('',(-0.01888610097408,0.0960380082310209,-0.0770670432622718))
#514=CARTESIAN_POINT('',(-0.01888610097408,0.0956858197755976,-0.0770670432622718))
#515=CARTESIAN_POINT('',(-0.01888610097408,0.095451027471982,-0.0770670432622718))
#516=CARTESIAN_POINT('',(-0.01888610097408,0.0947466505611353,-0.0770670432622718))
#517=CARTESIAN_POINT('',(-0.01888610097408,0.0942770659539042,-0.0770670432622718))
#518=CARTESIAN_POINT('',(-0.01888610097408,0.0928683121322109,-0.0770670432622718))
#519=CARTESIAN_POINT('',(-0.01888610097408,0.0919291429177486,-0.0770670432622718))
#520=CARTESIAN_POINT('',(-0.0188861009740799,0.0872332968454375,-0.0770670432622718))
#521=CARTESIAN_POINT('',(-0.0188861009740799,0.0834766199875886,-0.0770670432622718))
#522=CARTESIAN_POINT('',(-0.0188861009740798,0.0748570591394466,-0.0770670432622718))
#523=CARTESIAN_POINT('',(-0.0188861009740797,0.0699941751491534,-0.0770670432622718))
#524=CARTESIAN_POINT('',(-0.0188861009740795,0.0597280867252012,-0.0770670432622719))
#525=CARTESIAN_POINT('',(-0.0188861009740795,0.0543248822915421,-0.0770670432622719))
#526=CARTESIAN_POINT('',(-0.0188861009740794,0.0489216778578831,-0.0770670432622719))
#527=CARTESIAN_POINT('',(-0.0227878954330438,0.0964330737965771,-0.0803670432622718))
#528=CARTESIAN_POINT('',(-0.0227878954330438,0.0964328445072181,-0.0803670432622718))
#529=CARTESIAN_POINT('',(-0.0227878954330438,0.0964326152178591,-0.0803670432622718))
#530=CARTESIAN_POINT('',(-0.0227878954330438,0.0964305516136281,-0.0803670432622718))
#531=CARTESIAN_POINT('',(-0.0227878954330438,0.0964287172987561,-0.0803670432622718))
#532=CARTESIAN_POINT('',(-0.0227878954330438,0.0964195457243961,-0.0803670432622718))
#533=CARTESIAN_POINT('',(-0.0227878954330438,0.0964122084649081,-0.0803670432622718))
#534=CARTESIAN_POINT('',(-0.0227878954330438,0.0963901966864442,-0.0803670432622718))
#535=CARTESIAN_POINT('',(-0.0227878954330438,0.0963755221674682,-0.0803670432622718))
#536=CARTESIAN_POINT('',(-0.0227878954330438,0.0963314986105403,-0.0803670432622718))
#537=CARTESIAN_POINT('',(-0.0227878954330438,0.0963021495725883,-0.0803670432622718))
#538=CARTESIAN_POINT('',(-0.0227878954330438,0.0961554043828286,-0.0803670432622718))
#539=CARTESIAN_POINT('',(-0.0227878954330438,0.0960380082310209,-0.0803670432622718))
#540=CARTESIAN_POINT('',(-0.0227878954330438,0.0956858197755975,-0.0803670432622718))
#541=CARTESIAN_POINT('',(-0.0227878954330438,0.095451027471982,-0.0803670432622718))
#542=CARTESIAN_POINT('',(-0.0227878954330438,0.0947466505611353,-0.0803670432622718))
#543=CARTESIAN_POINT('',(-0.0227878954330438,0.0942770659539042,-0.0803670432622718))
#544=CARTESIAN_POINT('',(-0.0227878954330437,0.0928683121322108,-0.0803670432622718))
#545=CARTESIAN_POINT('',(-0.0227878954330437,0.0919291429177486,-0.0803670432622718))
#546=CARTESIAN_POINT('',(-0.0227878954330437,0.0872332968454375,-0.0803670432622718))
#547=CARTESIAN_POINT('',(-0.0227878954330436,0.0834766199875886,-0.0803670432622718))
#548=CARTESIAN_POINT('',(-0.0227878954330435,0.0748570591394465,-0.0803670432622718))
#549=CARTESIAN_POINT('',(-0.0227878954330434,0.0699941751491534,-0.0803670432622718))
#550=CARTESIAN_POINT('',(-0.0227878954330433,0.0597280867252011,-0.0803670432622719))
#551=CARTESIAN_POINT('',(-0.0227878954330432,0.0543248822915421,-0.0803670432622719))
#552=CARTESIAN_POINT('',(-0.0227878954330431,0.048921677857883,-0.0803670432622719))
#553=CARTESIAN_POINT('',(-0.0266896898920075,0.0964330737965771,-0.0836670432622718))
#554=CARTESIAN_POINT('',(-0.0266896898920075,0.0964328445072181,-0.0836670432622718))
#555=CARTESIAN_POINT('',(-0.0266896898920075,0.0964326152178591,-0.0836670432622718))
#556=CARTESIAN_POINT('',(-0.0266896898920075,0.0964305516136281,-0.0836670432622718))
#557=CARTESIAN_POINT('',(-0.0266896898920075,0.0964287172987561,-0.0836670432622718))
#558=CARTESIAN_POINT('',(-0.0266896898920075,0.0964195457243961,-0.0836670432622718))
#559=CARTESIAN_POINT('',(-0.0266896898920075,0.0964122084649081,-0.0836670432622718))
#560=CARTESIAN_POINT('',(-0.0266896898920075,0.0963901966864441,-0.0836670432622718))
#561=CARTESIAN_POINT('',(-0.0266896898920075,0.0963755221674682,-0.0836670432622718))
#562=CARTESIAN_POINT('',(-0.0266896898920075,0.0963314986105403,-0.0836670432622718))
#563=CARTESIAN_POINT('',(-0.0266896898920075,0.0963021495725883,-0.0836670432622718))
#564=CARTESIAN_POINT('',(-0.0266896898920075,0.0961554043828286,-0.0836670432622718))
#565=CARTESIAN_POINT('',(-0.0266896898920075,0.0960380082310208,-0.0836670432622718))
#566=CARTESIAN_POINT('',(-0.0266896898920075,0.0956858197755975,-0.0836670432622718))
#567=CARTESIAN_POINT('',(-0.0266896898920075,0.0954510274719819,-0.0836670432622718))
#568=CARTESIAN_POINT('',(-0.0266896898920075,0.0947466505611353,-0.0836670432622718))
#569=CARTESIAN_POINT('',(-0.0266896898920075,0.0942770659539041,-0.0836670432622718))
#570=CARTESIAN_POINT('',(-0.0266896898920075,0.0928683121322108,-0.0836670432622718))
#571=CARTESIAN_POINT('',(-0.0266896898920074,0.0919291429177486,-0.0836670432622718))
#572=CARTESIAN_POINT('',(-0.0266896898920074,0.0872332968454375,-0.0836670432622718))
#573=CARTESIAN_POINT('',(-0.0266896898920073,0.0834766199875885,-0.0836670432622718))
#574=CARTESIAN_POINT('',(-0.0266896898920072,0.0748570591394465,-0.0836670432622718))
#575=CARTESIAN_POINT('',(-0.0266896898920071,0.0699941751491533,-0.0836670432622718))
#576=CARTESIAN_POINT('',(-0.026689689892007,0.0597280867252011,-0.0836670432622719))
#577=CARTESIAN_POINT('',(-0.0266896898920069,0.054324882291542,-0.0836670432622719))
#578=CARTESIAN_POINT('',(-0.0266896898920068,0.048921677857883,-0.0836670432622719))
#579=CARTESIAN_POINT('',(-0.0305914843509712,0.096433073796577,-0.0869670432622718))
#580=CARTESIAN_POINT('',(-0.0305914843509712,0.096432844507218,-0.0869670432622718))
#581=CARTESIAN_POINT('',(-0.0305914843509712,0.096432615217859,-0.0869670432622718))
#582=CARTESIAN_POINT('',(-0.0305914843509712,0.096430551613628,-0.0869670432622718))
#583=CARTESIAN_POINT('',(-0.0305914843509712,0.096428717298756,-0.0869670432622718))
#584=CARTESIAN_POINT('',(-0.0305914843509712,0.0964195457243961,-0.0869670432622718))
#585=CARTESIAN_POINT('',(-0.0305914843509712,0.096412208464908,-0.0869670432622718))
#586=CARTESIAN_POINT('',(-0.0305914843509712,0.0963901966864441,-0.0869670432622718))
#587=CARTESIAN_POINT('',(-0.0305914843509712,0.0963755221674681,-0.0869670432622718))
#588=CARTESIAN_POINT('',(-0.0305914843509712,0.0963314986105402,-0.0869670432622718))
#589=CARTESIAN_POINT('',(-0.0305914843509712,0.0963021495725883,-0.0869670432622718))
#590=CARTESIAN_POINT('',(-0.0305914843509712,0.0961554043828285,-0.0869670432622718))
#591=CARTESIAN_POINT('',(-0.0305914843509712,0.0960380082310208,-0.0869670432622718))
#592=CARTESIAN_POINT('',(-0.0305914843509712,0.0956858197755974,-0.0869670432622718))
#593=CARTESIAN_POINT('',(-0.0305914843509712,0.0954510274719819,-0.0869670432622718))
#594=CARTESIAN_POINT('',(-0.0305914843509712,0.0947466505611352,-0.0869670432622718))
#595=CARTESIAN_POINT('',(-0.0305914843509712,0.0942770659539041,-0.0869670432622718))
#596=CARTESIAN_POINT('',(-0.0305914843509712,0.0928683121322108,-0.0869670432622718))
#597=CARTESIAN_POINT('',(-0.0305914843509712,0.0919291429177485,-0.0869670432622718))
#598=CARTESIAN_POINT('',(-0.0305914843509711,0.0872332968454374,-0.0869670432622718))
#599=CARTESIAN_POINT('',(-0.0305914843509711,0.0834766199875885,-0.0869670432622718))
#600=CARTESIAN_POINT('',(-0.0305914843509709,0.0748570591394464,-0.0869670432622718))
#601=CARTESIAN_POINT('',(-0.0305914843509709,0.0699941751491533,-0.0869670432622718))
#602=CARTESIAN_POINT('',(-0.0305914843509707,0.0597280867252011,-0.0869670432622719))
#603=CARTESIAN_POINT('',(-0.0305914843509706,0.054324882291542,-0.0869670432622719))
#604=CARTESIAN_POINT('',(-0.0305914843509706,0.0489216778578829,-0.0869670432622719))
#605=EDGE_LOOP('',(#1306,#1307,#1308,#1309,#1310,#1311,#1312))
#606=EDGE_LOOP('',(#1313,#1314))
#607=AXIS2_PLACEMENT_3D('',#1315,#1316,#1317)
#608=EDGE_LOOP('',(#1318,#1319,#1320,#1321))
#609=AXIS2_PLACEMENT_3D('',#1322,#1323,#1324)
#610=EDGE_LOOP('',(#1325,#1326,#1327,#1328))
#611=AXIS2_PLACEMENT_3D('',#1329,#1330,#1331)
#612=EDGE_LOOP('',(#1332,#1333,#1334,#1335))
#613=B_SPLINE_CURVE_WITH_KNOTS('',3,(#1336,#1337,#1338,#1339,#1340,#1341,#1342),.UNSPECIFIED.,.F.,.F.,(4,3,4),(-0.0052256600227526,-0.00378548795069373,0.00175917452673372),.UNSPECIFIED.)
#614=VECTOR('',#1343,1.0)
#615=EDGE_LOOP('',(#1344,#1345,#1346,#1347,#1348,#1349,#1350,#1351))
#616=AXIS2_PLACEMENT_3D('',#1352,#1353,#1354)
#617=EDGE_LOOP('',(#1355,#1356,#1357,#1358))
#618=EDGE_LOOP('',(#1359,#1360))
#619=AXIS2_PLACEMENT_3D('',#1361,#1362,#1363)
#620=EDGE_LOOP('',(#1364,#1365,#1366,#1367))
#621=AXIS2_PLACEMENT_3D('',#1368,#1369,#1370)
#622=EDGE_LOOP('',(#1371,#1372,#1373,#1374,#1375,#1376))
#623=AXIS2_PLACEMENT_3D('',#1377,#1378,#1379)
#624=EDGE_LOOP('',(#1380,#1381,#1382,#1383))
#625=AXIS2_PLACEMENT_3D('',#1384,#1385,#1386)
#626=EDGE_LOOP('',(#1387,#1388,#1389,#1390,#1391,#1392,#1393,#1394,#1395,#1396))
#627=EDGE_LOOP('',(#1397,#1398))
#628=AXIS2_PLACEMENT_3D('',#1399,#1400,#1401)
#629=EDGE_LOOP('',(#1402,#1403,#1404,#1405))
#630=AXIS2_PLACEMENT_3D('',#1406,#1407,#1408)
#631=EDGE_LOOP('',(#1409,#1410))
#632=EDGE_LOOP('',(#1411,#1412))
#633=EDGE_LOOP('',(#1413,#1414,#1415,#1416,#1417,#1418,#1419,#1420,#1421,#1422,#1423,#1424,#1425,#1426,#1427))
#634=AXIS2_PLACEMENT_3D('',#1428,#1429,#1430)
#635=EDGE_LOOP('',(#1431,#1432,#1433,#1434))
#636=CARTESIAN_POINT('',(-0.0188861009740806,0.131420131061791,-0.0770670432622717))
#637=CARTESIAN_POINT('',(-0.0188861009740805,0.126016926628132,-0.0770670432622717))
#638=CARTESIAN_POINT('',(-0.0188861009740804,0.120613722194473,-0.0770670432622717))
#639=CARTESIAN_POINT('',(-0.0188861009740802,0.109807313327155,-0.0770670432622717))
#640=CARTESIAN_POINT('',(-0.0188861009740802,0.104404108893496,-0.0770670432622717))
#641=CARTESIAN_POINT('',(-0.0188861009740801,0.0990009044598369,-0.0770670432622718))
#642=CARTESIAN_POINT('',(-0.0227878954330443,0.131420131061791,-0.0803670432622717))
#643=CARTESIAN_POINT('',(-0.0227878954330442,0.126016926628132,-0.0803670432622717))
#644=CARTESIAN_POINT('',(-0.0227878954330441,0.120613722194473,-0.0803670432622717))
#645=CARTESIAN_POINT('',(-0.022787895433044,0.109807313327155,-0.0803670432622717))
#646=CARTESIAN_POINT('',(-0.0227878954330439,0.104404108893496,-0.0803670432622717))
#647=CARTESIAN_POINT('',(-0.0227878954330438,0.0990009044598368,-0.0803670432622718))
#648=CARTESIAN_POINT('',(-0.026689689892008,0.131420131061791,-0.0836670432622717))
#649=CARTESIAN_POINT('',(-0.0266896898920079,0.126016926628132,-0.0836670432622717))
#650=CARTESIAN_POINT('',(-0.0266896898920079,0.120613722194473,-0.0836670432622717))
#651=CARTESIAN_POINT('',(-0.0266896898920077,0.109807313327155,-0.0836670432622717))
#652=CARTESIAN_POINT('',(-0.0266896898920076,0.104404108893496,-0.0836670432622717))
#653=CARTESIAN_POINT('',(-0.0266896898920075,0.0990009044598368,-0.0836670432622718))
#654=CARTESIAN_POINT('',(-0.0305914843509717,0.131420131061791,-0.0869670432622716))
#655=CARTESIAN_POINT('',(-0.0305914843509717,0.126016926628132,-0.0869670432622717))
#656=CARTESIAN_POINT('',(-0.0305914843509716,0.120613722194473,-0.0869670432622717))
#657=CARTESIAN_POINT('',(-0.0305914843509714,0.109807313327155,-0.0869670432622717))
#658=CARTESIAN_POINT('',(-0.0305914843509714,0.104404108893496,-0.0869670432622717))
#659=CARTESIAN_POINT('',(-0.0305914843509713,0.0990009044598368,-0.0869670432622717))
#660=EDGE_LOOP('',(#1435,#1436,#1437,#1438,#1439,#1440,#1441))
#661=AXIS2_PLACEMENT_3D('',#1442,#1443,#1444)
#662=EDGE_LOOP('',(#1445,#1446,#1447,#1448))
#663=AXIS2_PLACEMENT_3D('',#1449,#1450,#1451)
#664=EDGE_LOOP('',(#1452,#1453,#1454,#1455))
#665=AXIS2_PLACEMENT_3D('',#1456,#1457,#1458)
#666=EDGE_LOOP('',(#1459,#1460))
#667=EDGE_LOOP('',(#1461,#1462,#1463,#1464))
#668=AXIS2_PLACEMENT_3D('',#1465,#1466,#1467)
#669=EDGE_LOOP('',(#1468,#1469,#1470,#1471))
#670=AXIS2_PLACEMENT_3D('',#1472,#1473,#1474)
#671=EDGE_LOOP('',(#1475,#1476,#1477,#1478,#1479,#1480,#1481))
#672=AXIS2_PLACEMENT_3D('',#1482,#1483,#1484)
#673=EDGE_LOOP('',(#1485,#1486,#1487,#1488))
#674=AXIS2_PLACEMENT_3D('',#1489,#1490,#1491)
#675=EDGE_LOOP('',(#1492,#1493))
#676=EDGE_LOOP('',(#1494,#1495))
#677=EDGE_LOOP('',(#1496,#1497,#1498,#1499))
#678=AXIS2_PLACEMENT_3D('',#1500,#1501,#1502)
#679=EDGE_LOOP('',(#1503,#1504,#1505,#1506))
#680=AXIS2_PLACEMENT_3D('',#1507,#1508,#1509)
#681=EDGE_LOOP('',(#1510,#1511,#1512,#1513))
#682=AXIS2_PLACEMENT_3D('',#1514,#1515,#1516)
#683=EDGE_LOOP('',(#1517,#1518))
#684=EDGE_LOOP('',(#1519,#1520,#1521,#1522))
#685=AXIS2_PLACEMENT_3D('',#1523,#1524,#1525)
#686=EDGE_LOOP('',(#1526,#1527,#1528,#1529,#1530,#1531,#1532))
#687=AXIS2_PLACEMENT_3D('',#1533,#1534,#1535)
#688=EDGE_LOOP('',(#1536,#1537,#1538,#1539,#1540,#1541,#1542))
#689=AXIS2_PLACEMENT_3D('',#1543,#1544,#1545)
#690=EDGE_LOOP('',(#1546,#1547,#1548,#1549,#1550,#1551,#1552))
#691=AXIS2_PLACEMENT_3D('',#1553,#1554,#1555)
#692=EDGE_LOOP('',(#1556,#1557,#1558,#1559,#1560,#1561,#1562))
#693=AXIS2_PLACEMENT_3D('',#1563,#1564,#1565)
#694=EDGE_LOOP('',(#1566,#1567,#1568,#1569))
#695=AXIS2_PLACEMENT_3D('',#1570,#1571,#1572)
#696=EDGE_LOOP('',(#1573,#1574,#1575,#1576))
#697=AXIS2_PLACEMENT_3D('',#1577,#1578,#1579)
#698=EDGE_LOOP('',(#1580,#1581))
#699=EDGE_LOOP('',(#1582,#1583,#1584,#1585))
#700=AXIS2_PLACEMENT_3D('',#1586,#1587,#1588)
#701=EDGE_LOOP('',(#1589,#1590,#1591,#1592,#1593,#1594,#1595))
#702=AXIS2_PLACEMENT_3D('',#1596,#1597,#1598)
#703=EDGE_LOOP('',(#1599,#1600,#1601,#1602))
#704=AXIS2_PLACEMENT_3D('',#1603,#1604,#1605)
#705=EDGE_LOOP('',(#1606,#1607,#1608,#1609,#1610,#1611))
#706=AXIS2_PLACEMENT_3D('',#1612,#1613,#1614)
#707=EDGE_LOOP('',(#1615,#1616,#1617,#1618,#1619,#1620))
#708=AXIS2_PLACEMENT_3D('',#1621,#1622,#1623)
#709=EDGE_LOOP('',(#1624,#1625,#1626,#1627))
#710=AXIS2_PLACEMENT_3D('',#1628,#1629,#1630)
#711=VERTEX_LOOP('',#1631)
#712=EDGE_LOOP('',(#1632,#1633))
#713=EDGE_LOOP('',(#1634,#1635))
#714=EDGE_LOOP('',(#1636,#1637,#1638,#1639,#1640,#1641,#1642,#1643,#1644,#1645,#1646,#1647,#1648,#1649,#1650))
#715=AXIS2_PLACEMENT_3D('',#1651,#1652,#1653)
#716=EDGE_LOOP('',(#1654,#1655))
#717=EDGE_LOOP('',(#1656,#1657))
#718=EDGE_LOOP('',(#1658,#1659,#1660,#1661,#1662,#1663,#1664,#1665,#1666,#1667,#1668,#1669,#1670,#1671,#1672,#1673,#1674,#1675))
#719=EDGE_LOOP('',(#1676,#1677))
#720=EDGE_LOOP('',(#1678,#1679))
#721=AXIS2_PLACEMENT_3D('',#1680,#1681,#1682)
#722=EDGE_LOOP('',(#1683,#1684,#1685,#1686,#1687,#1688,#1689))
#723=AXIS2_PLACEMENT_3D('',#1690,#1691,#1692)
#724=EDGE_LOOP('',(#1693,#1694,#1695,#1696,#1697,#1698,#1699))
#725=AXIS2_PLACEMENT_3D('',#1700,#1701,#1702)
#726=EDGE_LOOP('',(#1703,#1704,#1705,#1706))
#727=AXIS2_PLACEMENT_3D('',#1707,#1708,#1709)
#728=EDGE_LOOP('',(#1710,#1711,#1712,#1713,#1714,#1715,#1716,#1717,#1718,#1719,#1720,#1721,#1722,#1723))
#729=AXIS2_PLACEMENT_3D('',#1724,#1725,#1726)
#730=EDGE_LOOP('',(#1727,#1728,#1729,#1730))
#731=AXIS2_PLACEMENT_3D('',#1731,#1732,#1733)
#732=EDGE_LOOP('',(#1734,#1735,#1736,#1737))
#733=AXIS2_PLACEMENT_3D('',#1738,#1739,#1740)
#734=EDGE_LOOP('',(#1741,#1742,#1743,#1744))
#735=AXIS2_PLACEMENT_3D('',#1745,#1746,#1747)
#736=EDGE_LOOP('',(#1748,#1749,#1750,#1751))
#737=AXIS2_PLACEMENT_3D('',#1752,#1753,#1754)
#738=EDGE_LOOP('',(#1755,#1756,#1757,#1758))
#739=AXIS2_PLACEMENT_3D('',#1759,#1760,#1761)
#740=EDGE_LOOP('',(#1762,#1763,#1764,#1765))
#741=AXIS2_PLACEMENT_3D('',#1766,#1767,#1768)
#742=EDGE_LOOP('',(#1769,#1770,#1771,#1772))
#743=AXIS2_PLACEMENT_3D('',#1773,#1774,#1775)
#744=FILL_AREA_STYLE_COLOUR('',#1776)
#745=ORIENTED_EDGE('',*,*,#1777,.F.)
#746=ORIENTED_EDGE('',*,*,#1778,.T.)
#747=ORIENTED_EDGE('',*,*,#1779,.F.)
#748=ORIENTED_EDGE('',*,*,#1780,.T.)
#749=CARTESIAN_POINT('',(-0.029705968763801,0.113851804642842,-0.0500770432622716))
#750=DIRECTION('',(-1.6996495356969E-15,-4.44089209850061E-16,-1.0))
#751=DIRECTION('',(1.0,3.70340278889476E-32,-1.6996495356969E-15))
#752=ORIENTED_EDGE('',*,*,#1781,.F.)
#753=ORIENTED_EDGE('',*,*,#1782,.T.)
#754=ORIENTED_EDGE('',*,*,#1783,.F.)
#755=ORIENTED_EDGE('',*,*,#1784,.T.)
#756=CARTESIAN_POINT('',(-0.029705968763801,0.0870900042768326,-0.0500770432622716))
#757=DIRECTION('',(-1.6996495356969E-15,-4.44089209850061E-16,-1.0))
#758=DIRECTION('',(1.0,3.70340278889476E-32,-1.6996495356969E-15))
#759=ORIENTED_EDGE('',*,*,#1785,.F.)
#760=ORIENTED_EDGE('',*,*,#1786,.T.)
#761=ORIENTED_EDGE('',*,*,#1787,.F.)
#762=ORIENTED_EDGE('',*,*,#1788,.T.)
#763=CARTESIAN_POINT('',(-0.029705968763801,0.0870900042768326,-0.0500770432622716))
#764=DIRECTION('',(-1.6996495356969E-15,-4.44089209850061E-16,-1.0))
#765=DIRECTION('',(1.0,3.70340278889476E-32,-1.6996495356969E-15))
#766=ORIENTED_EDGE('',*,*,#1789,.F.)
#767=ORIENTED_EDGE('',*,*,#1790,.T.)
#768=ORIENTED_EDGE('',*,*,#1791,.F.)
#769=ORIENTED_EDGE('',*,*,#1792,.T.)
#770=CARTESIAN_POINT('',(-0.029705968763801,0.113851804642842,-0.0500770432622716))
#771=DIRECTION('',(-1.6996495356969E-15,-4.44089209850061E-16,-1.0))
#772=DIRECTION('',(1.0,3.70340278889476E-32,-1.6996495356969E-15))
#773=ORIENTED_EDGE('',*,*,#1793,.F.)
#774=ORIENTED_EDGE('',*,*,#1794,.T.)
#775=ORIENTED_EDGE('',*,*,#1795,.T.)
#776=ORIENTED_EDGE('',*,*,#1796,.T.)
#777=CARTESIAN_POINT('',(-0.00358540796528813,0.0607916778578833,-0.105538476398742))
#778=DIRECTION('',(-4.88650278475386E-16,-1.0,-3.53535828140502E-15))
#779=DIRECTION('',(-0.995103627378963,8.35682196740084E-16,-0.0988370921123783))
#780=ORIENTED_EDGE('',*,*,#1797,.F.)
#781=ORIENTED_EDGE('',*,*,#1798,.T.)
#782=ORIENTED_EDGE('',*,*,#1799,.F.)
#783=ORIENTED_EDGE('',*,*,#1800,.T.)
#784=CARTESIAN_POINT('',(0.0203625563608001,0.115210517760814,-0.0869670432622718))
#785=DIRECTION('',(1.51990114062171E-15,-2.98616383356819E-15,1.0))
#786=DIRECTION('',(1.0,0.0,-1.51990114062171E-15))
#787=ORIENTED_EDGE('',*,*,#1801,.F.)
#788=ORIENTED_EDGE('',*,*,#1802,.F.)
#789=ORIENTED_EDGE('',*,*,#1803,.F.)
#790=ORIENTED_EDGE('',*,*,#1804,.F.)
#791=ORIENTED_EDGE('',*,*,#1805,.F.)
#792=ORIENTED_EDGE('',*,*,#1806,.F.)
#793=CARTESIAN_POINT('',(0.00911224629925901,0.115210517760814,-0.111749227714912))
#794=DIRECTION('',(0.812875738111036,-1.02479694273317E-14,0.582437150592609))
#795=DIRECTION('',(0.582437150592609,-2.83108967750033E-14,-0.812875738111036))
#796=ORIENTED_EDGE('',*,*,#1807,.F.)
#797=ORIENTED_EDGE('',*,*,#1808,.F.)
#798=ORIENTED_EDGE('',*,*,#1809,.F.)
#799=ORIENTED_EDGE('',*,*,#1810,.F.)
#800=ORIENTED_EDGE('',*,*,#1811,.F.)
#801=ORIENTED_EDGE('',*,*,#1812,.F.)
#802=CARTESIAN_POINT('',(-0.0162859841928706,0.115210517760814,-0.111749227714912))
#803=DIRECTION('',(-0.812875738111029,-9.47293799800803E-15,0.582437150592619))
#804=DIRECTION('',(-0.582437150592619,-2.7755575615629E-14,-0.812875738111029))
#805=ORIENTED_EDGE('',*,*,#1813,.F.)
#806=ORIENTED_EDGE('',*,*,#1800,.F.)
#807=ORIENTED_EDGE('',*,*,#1814,.F.)
#808=ORIENTED_EDGE('',*,*,#1815,.T.)
#809=ORIENTED_EDGE('',*,*,#1816,.F.)
#810=ORIENTED_EDGE('',*,*,#1817,.T.)
#811=ORIENTED_EDGE('',*,*,#1818,.F.)
#812=ORIENTED_EDGE('',*,*,#1819,.T.)
#813=ORIENTED_EDGE('',*,*,#1803,.T.)
#814=CARTESIAN_POINT('',(0.0211619816684057,0.119550131061791,-0.105756648229725))
#815=DIRECTION('',(-2.71836589696435E-16,-1.0,-2.98616383356819E-15))
#816=DIRECTION('',(-1.0,2.71836589696435E-16,-1.86929190250737E-29))
#817=ORIENTED_EDGE('',*,*,#1820,.F.)
#818=ORIENTED_EDGE('',*,*,#1821,.T.)
#819=ORIENTED_EDGE('',*,*,#1822,.T.)
#820=ORIENTED_EDGE('',*,*,#1823,.T.)
#821=CARTESIAN_POINT('',(-0.00358540796528813,0.0607916778578833,-0.105538476398742))
#822=DIRECTION('',(-4.88650278475386E-16,-1.0,-3.53535828140502E-15))
#823=DIRECTION('',(-0.995103627378963,8.35682196740084E-16,-0.0988370921123783))
#824=ORIENTED_EDGE('',*,*,#1824,.F.)
#825=ORIENTED_EDGE('',*,*,#1825,.T.)
#826=ORIENTED_EDGE('',*,*,#1826,.F.)
#827=ORIENTED_EDGE('',*,*,#1827,.T.)
#828=ORIENTED_EDGE('',*,*,#1828,.F.)
#829=ORIENTED_EDGE('',*,*,#1808,.T.)
#830=ORIENTED_EDGE('',*,*,#1829,.T.)
#831=CARTESIAN_POINT('',(-0.0283357195620172,0.119550131061791,-0.105756648229724))
#832=DIRECTION('',(-2.71836589696435E-16,-1.0,-2.98616383356819E-15))
#833=DIRECTION('',(1.0,-2.71836589696398E-16,-1.22501292963706E-14))
#834=ORIENTED_EDGE('',*,*,#1830,.F.)
#835=ORIENTED_EDGE('',*,*,#1831,.T.)
#836=ORIENTED_EDGE('',*,*,#1832,.F.)
#837=ORIENTED_EDGE('',*,*,#1833,.F.)
#838=CARTESIAN_POINT('',(-0.0085868689468051,0.115060517760814,-0.0770670432622722))
#839=DIRECTION('',(1.51595858262357E-15,1.77178150623236E-14,1.0))
#840=DIRECTION('',(-3.71352796603434E-15,-1.0,1.77178150623236E-14))
#841=ORIENTED_EDGE('',*,*,#1834,.F.)
#842=ORIENTED_EDGE('',*,*,#1835,.F.)
#843=ORIENTED_EDGE('',*,*,#1836,.F.)
#844=ORIENTED_EDGE('',*,*,#1837,.F.)
#845=CARTESIAN_POINT('',(0.00141313105319397,0.115060517760814,-0.0770670432622723))
#846=DIRECTION('',(-1.0734170713747E-14,-1.77178150623236E-14,-1.0))
#847=DIRECTION('',(2.24735789659907E-15,-1.0,1.77178150623235E-14))
#848=ORIENTED_EDGE('',*,*,#1838,.F.)
#849=ORIENTED_EDGE('',*,*,#1839,.T.)
#850=ORIENTED_EDGE('',*,*,#1840,.F.)
#851=ORIENTED_EDGE('',*,*,#1841,.T.)
#852=CARTESIAN_POINT('',(0.0203625563608001,0.0651312911588601,-0.0869670432622719))
#853=DIRECTION('',(1.5329134984906E-15,-2.98616383356819E-15,1.0))
#854=DIRECTION('',(1.0,0.0,-1.5329134984906E-15))
#855=ORIENTED_EDGE('',*,*,#1842,.F.)
#856=ORIENTED_EDGE('',*,*,#1843,.F.)
#857=ORIENTED_EDGE('',*,*,#1844,.F.)
#858=ORIENTED_EDGE('',*,*,#1845,.F.)
#859=ORIENTED_EDGE('',*,*,#1846,.F.)
#860=ORIENTED_EDGE('',*,*,#1847,.F.)
#861=CARTESIAN_POINT('',(0.009112246299259,0.0651312911588602,-0.111749227714912))
#862=DIRECTION('',(0.812875738111036,-1.02479694273317E-14,0.582437150592609))
#863=DIRECTION('',(0.582437150592609,-2.83108967750033E-14,-0.812875738111036))
#864=ORIENTED_EDGE('',*,*,#1848,.F.)
#865=ORIENTED_EDGE('',*,*,#1849,.T.)
#866=ORIENTED_EDGE('',*,*,#1850,.T.)
#867=ORIENTED_EDGE('',*,*,#1851,.T.)
#868=CARTESIAN_POINT('',(-0.0305944652158916,0.0853900042768326,-0.085517043262272))
#869=DIRECTION('',(-8.16454070443171E-16,-2.14861559420701E-29,1.0))
#870=DIRECTION('',(0.438430420806382,0.898765134009736,3.57958301673503E-16))
#871=ORIENTED_EDGE('',*,*,#1852,.F.)
#872=ORIENTED_EDGE('',*,*,#1853,.F.)
#873=ORIENTED_EDGE('',*,*,#1854,.F.)
#874=ORIENTED_EDGE('',*,*,#1855,.T.)
#875=ORIENTED_EDGE('',*,*,#1856,.F.)
#876=ORIENTED_EDGE('',*,*,#1843,.T.)
#877=ORIENTED_EDGE('',*,*,#1857,.T.)
#878=CARTESIAN_POINT('',(0.0211619816684057,0.0607916778578833,-0.105756648229725))
#879=DIRECTION('',(2.71836589696435E-16,1.0,2.98616383356819E-15))
#880=DIRECTION('',(-1.0,2.71836589696435E-16,-1.86929190250737E-29))
#881=ORIENTED_EDGE('',*,*,#1858,.F.)
#882=ORIENTED_EDGE('',*,*,#1859,.T.)
#883=ORIENTED_EDGE('',*,*,#1860,.F.)
#884=ORIENTED_EDGE('',*,*,#1861,.F.)
#885=CARTESIAN_POINT('',(0.00141313105319394,0.0652812911588601,-0.0770670432622719))
#886=DIRECTION('',(1.0734170713747E-14,-2.9861638335682E-15,1.0))
#887=DIRECTION('',(3.45716489076695E-15,1.0,2.98616383356816E-15))
#888=ORIENTED_EDGE('',*,*,#1862,.F.)
#889=ORIENTED_EDGE('',*,*,#1863,.F.)
#890=ORIENTED_EDGE('',*,*,#1864,.F.)
#891=ORIENTED_EDGE('',*,*,#1865,.F.)
#892=CARTESIAN_POINT('',(-0.00858686894680512,0.0652812911588601,-0.0770670432622719))
#893=DIRECTION('',(-1.51595858262355E-15,2.98616383356819E-15,-1.0))
#894=DIRECTION('',(-2.50372097186646E-15,1.0,2.9861638335682E-15))
#895=ORIENTED_EDGE('',*,*,#1866,.F.)
#896=ORIENTED_EDGE('',*,*,#1867,.F.)
#897=ORIENTED_EDGE('',*,*,#1868,.F.)
#898=ORIENTED_EDGE('',*,*,#1869,.T.)
#899=ORIENTED_EDGE('',*,*,#1870,.F.)
#900=ORIENTED_EDGE('',*,*,#1871,.T.)
#901=ORIENTED_EDGE('',*,*,#1872,.T.)
#902=CARTESIAN_POINT('',(-0.0283357195620172,0.0607916778578834,-0.105756648229725))
#903=DIRECTION('',(2.71836589696435E-16,1.0,2.98616383356819E-15))
#904=DIRECTION('',(1.0,-2.71836589696398E-16,-1.22501292963706E-14))
#905=ORIENTED_EDGE('',*,*,#1873,.F.)
#906=ORIENTED_EDGE('',*,*,#1874,.T.)
#907=ORIENTED_EDGE('',*,*,#1875,.T.)
#908=ORIENTED_EDGE('',*,*,#1876,.T.)
#909=CARTESIAN_POINT('',(-0.0305944652158915,0.0744709044598369,-0.0897420432622719))
#910=DIRECTION('',(-1.51595858262355E-15,2.98616383356819E-15,-1.0))
#911=DIRECTION('',(0.438430420806393,-0.898765134009731,-3.34850229735664E-15))
#912=ORIENTED_EDGE('',*,*,#1877,.F.)
#913=ORIENTED_EDGE('',*,*,#1878,.F.)
#914=ORIENTED_EDGE('',*,*,#1872,.F.)
#915=ORIENTED_EDGE('',*,*,#1879,.F.)
#916=ORIENTED_EDGE('',*,*,#1880,.F.)
#917=ORIENTED_EDGE('',*,*,#1881,.F.)
#918=CARTESIAN_POINT('',(-0.0162859841928706,0.0651312911588602,-0.111749227714912))
#919=DIRECTION('',(-0.812875738111029,-9.47293799800803E-15,0.582437150592619))
#920=DIRECTION('',(-0.582437150592619,-2.7755575615629E-14,-0.812875738111029))
#921=ORIENTED_EDGE('',*,*,#1788,.F.)
#922=ORIENTED_EDGE('',*,*,#1882,.F.)
#923=ORIENTED_EDGE('',*,*,#1883,.F.)
#924=ORIENTED_EDGE('',*,*,#1884,.T.)
#925=ORIENTED_EDGE('',*,*,#1885,.T.)
#926=ORIENTED_EDGE('',*,*,#1886,.T.)
#927=ORIENTED_EDGE('',*,*,#1887,.T.)
#928=CARTESIAN_POINT('',(-0.0340559684315051,0.087124912609825,-0.0535770432622715))
#929=DIRECTION('',(-9.48668773179432E-15,2.66453525910027E-15,-1.0))
#930=DIRECTION('',(1.11409712662181E-14,-1.0,-2.66453525910038E-15))
#931=ORIENTED_EDGE('',*,*,#1885,.F.)
#932=ORIENTED_EDGE('',*,*,#1888,.T.)
#933=ORIENTED_EDGE('',*,*,#1889,.F.)
#934=ORIENTED_EDGE('',*,*,#1890,.F.)
#935=CARTESIAN_POINT('',(-0.0325638525962897,0.0854400042768325,-0.0550770432622715))
#936=DIRECTION('',(-0.866025403784429,-0.500000000000017,6.88344494395378E-15))
#937=DIRECTION('',(0.500000000000017,-0.866025403784429,-7.05089908955748E-15))
#938=ORIENTED_EDGE('',*,*,#1891,.F.)
#939=ORIENTED_EDGE('',*,*,#1782,.F.)
#940=ORIENTED_EDGE('',*,*,#1892,.F.)
#941=ORIENTED_EDGE('',*,*,#1893,.T.)
#942=ORIENTED_EDGE('',*,*,#1894,.T.)
#943=ORIENTED_EDGE('',*,*,#1889,.T.)
#944=ORIENTED_EDGE('',*,*,#1895,.T.)
#945=CARTESIAN_POINT('',(-0.0340559684315051,0.087124912609825,-0.0565770432622715))
#946=DIRECTION('',(-9.48668773179432E-15,2.66453525910027E-15,-1.0))
#947=DIRECTION('',(1.11409712662181E-14,-1.0,-2.66453525910038E-15))
#948=ORIENTED_EDGE('',*,*,#1896,.F.)
#949=ORIENTED_EDGE('',*,*,#1897,.F.)
#950=ORIENTED_EDGE('',*,*,#1898,.F.)
#951=ORIENTED_EDGE('',*,*,#1899,.T.)
#952=CARTESIAN_POINT('',(-0.0325638525962896,0.112201804642842,-0.0565770432622715))
#953=DIRECTION('',(-0.86602540378443,-0.500000000000014,6.88344494395378E-15))
#954=DIRECTION('',(0.500000000000014,-0.86602540378443,-7.05089908955748E-15))
#955=ORIENTED_EDGE('',*,*,#1778,.F.)
#956=ORIENTED_EDGE('',*,*,#1900,.F.)
#957=ORIENTED_EDGE('',*,*,#1901,.F.)
#958=ORIENTED_EDGE('',*,*,#1902,.T.)
#959=ORIENTED_EDGE('',*,*,#1903,.T.)
#960=ORIENTED_EDGE('',*,*,#1898,.T.)
#961=ORIENTED_EDGE('',*,*,#1904,.T.)
#962=CARTESIAN_POINT('',(-0.034055968431505,0.113886712975834,-0.0565770432622715))
#963=DIRECTION('',(-9.48668773179431E-15,2.6645352591003E-15,-1.0))
#964=DIRECTION('',(7.83317885818212E-15,-1.0,-2.66453525910038E-15))
#965=ORIENTED_EDGE('',*,*,#1905,.F.)
#966=ORIENTED_EDGE('',*,*,#1906,.F.)
#967=ORIENTED_EDGE('',*,*,#1907,.F.)
#968=ORIENTED_EDGE('',*,*,#1908,.T.)
#969=ORIENTED_EDGE('',*,*,#1909,.F.)
#970=ORIENTED_EDGE('',*,*,#1910,.T.)
#971=ORIENTED_EDGE('',*,*,#1911,.T.)
#972=ORIENTED_EDGE('',*,*,#1912,.T.)
#973=ORIENTED_EDGE('',*,*,#1913,.F.)
#974=ORIENTED_EDGE('',*,*,#1914,.T.)
#975=ORIENTED_EDGE('',*,*,#1883,.T.)
#976=ORIENTED_EDGE('',*,*,#1915,.T.)
#977=ORIENTED_EDGE('',*,*,#1892,.T.)
#978=ORIENTED_EDGE('',*,*,#1916,.T.)
#979=ORIENTED_EDGE('',*,*,#1917,.F.)
#980=ORIENTED_EDGE('',*,*,#1918,.F.)
#981=ORIENTED_EDGE('',*,*,#1919,.F.)
#982=ORIENTED_EDGE('',*,*,#1901,.T.)
#983=CARTESIAN_POINT('',(-0.0230868689468055,0.100470904459837,-0.0600770432622716))
#984=DIRECTION('',(1.0,-2.60208521396522E-16,-1.6996495356969E-15))
#985=DIRECTION('',(-2.60208521396521E-16,-1.0,5.20417042793042E-16))
#986=ORIENTED_EDGE('',*,*,#1920,.F.)
#987=ORIENTED_EDGE('',*,*,#1792,.F.)
#988=ORIENTED_EDGE('',*,*,#1921,.T.)
#989=ORIENTED_EDGE('',*,*,#1896,.T.)
#990=ORIENTED_EDGE('',*,*,#1922,.T.)
#991=ORIENTED_EDGE('',*,*,#1923,.T.)
#992=ORIENTED_EDGE('',*,*,#1918,.T.)
#993=CARTESIAN_POINT('',(-0.034055968431505,0.113886712975834,-0.0535770432622715))
#994=DIRECTION('',(-9.48668773179431E-15,2.6645352591003E-15,-1.0))
#995=DIRECTION('',(7.83317885818212E-15,-1.0,-2.66453525910038E-15))
#996=ORIENTED_EDGE('',*,*,#1922,.F.)
#997=ORIENTED_EDGE('',*,*,#1899,.F.)
#998=ORIENTED_EDGE('',*,*,#1903,.F.)
#999=ORIENTED_EDGE('',*,*,#1924,.T.)
#1000=CARTESIAN_POINT('',(-0.0325638525962896,0.115501804642842,-0.0565770432622715))
#1001=DIRECTION('',(-0.866025403784447,0.499999999999987,9.54798020305424E-15))
#1002=DIRECTION('',(-0.499999999999986,-0.866025403784446,2.43578864223679E-15))
#1003=ORIENTED_EDGE('',*,*,#1886,.F.)
#1004=ORIENTED_EDGE('',*,*,#1890,.T.)
#1005=ORIENTED_EDGE('',*,*,#1894,.F.)
#1006=ORIENTED_EDGE('',*,*,#1925,.F.)
#1007=CARTESIAN_POINT('',(-0.0325638525962897,0.0887400042768326,-0.0550770432622715))
#1008=DIRECTION('',(-0.866025403784448,0.499999999999984,9.54798020305424E-15))
#1009=DIRECTION('',(-0.499999999999984,-0.866025403784448,2.43578864223679E-15))
#1010=ORIENTED_EDGE('',*,*,#1915,.F.)
#1011=ORIENTED_EDGE('',*,*,#1887,.F.)
#1012=ORIENTED_EDGE('',*,*,#1925,.T.)
#1013=ORIENTED_EDGE('',*,*,#1893,.F.)
#1014=CARTESIAN_POINT('',(-0.028158596707964,0.0898900042768326,-0.0550770432622716))
#1015=DIRECTION('',(-1.94296035351128E-14,1.0,2.66453525910046E-15))
#1016=DIRECTION('',(-1.0,-1.94296035351128E-14,9.48668773179427E-15))
#1017=ORIENTED_EDGE('',*,*,#1926,.F.)
#1018=ORIENTED_EDGE('',*,*,#1927,.F.)
#1019=ORIENTED_EDGE('',*,*,#1928,.F.)
#1020=ORIENTED_EDGE('',*,*,#1929,.F.)
#1021=ORIENTED_EDGE('',*,*,#1930,.F.)
#1022=ORIENTED_EDGE('',*,*,#1931,.T.)
#1023=ORIENTED_EDGE('',*,*,#1932,.F.)
#1024=ORIENTED_EDGE('',*,*,#1933,.F.)
#1025=ORIENTED_EDGE('',*,*,#1934,.F.)
#1026=ORIENTED_EDGE('',*,*,#1869,.F.)
#1027=CARTESIAN_POINT('',(-0.00628648496044255,0.0694709044598369,-0.0855170432622719))
#1028=DIRECTION('',(-2.71836589696435E-16,-1.0,-2.98616383356819E-15))
#1029=DIRECTION('',(-1.0,2.7183658969643E-16,1.51595858262355E-15))
#1030=ORIENTED_EDGE('',*,*,#1935,.T.)
#1031=ORIENTED_EDGE('',*,*,#1881,.T.)
#1032=ORIENTED_EDGE('',*,*,#1936,.T.)
#1033=ORIENTED_EDGE('',*,*,#1937,.T.)
#1034=ORIENTED_EDGE('',*,*,#1938,.T.)
#1035=ORIENTED_EDGE('',*,*,#1927,.T.)
#1036=ORIENTED_EDGE('',*,*,#1939,.T.)
#1037=CARTESIAN_POINT('',(-0.0281553940714069,0.0607916778578834,-0.105756648229725))
#1038=DIRECTION('',(2.71836589696435E-16,1.0,2.98616383356819E-15))
#1039=DIRECTION('',(-1.0,2.71836589696435E-16,0.0))
#1040=ORIENTED_EDGE('',*,*,#1877,.T.)
#1041=ORIENTED_EDGE('',*,*,#1935,.F.)
#1042=ORIENTED_EDGE('',*,*,#1940,.F.)
#1043=ORIENTED_EDGE('',*,*,#1879,.T.)
#1044=ORIENTED_EDGE('',*,*,#1871,.F.)
#1045=ORIENTED_EDGE('',*,*,#1941,.F.)
#1046=CARTESIAN_POINT('',(-0.0162859841928706,0.0651312911588602,-0.111749227714912))
#1047=DIRECTION('',(-0.812875738111029,-9.47293799800803E-15,0.582437150592619))
#1048=DIRECTION('',(-0.582437150592619,-2.7755575615629E-14,-0.812875738111029))
#1049=ORIENTED_EDGE('',*,*,#1942,.F.)
#1050=ORIENTED_EDGE('',*,*,#1928,.T.)
#1051=ORIENTED_EDGE('',*,*,#1938,.F.)
#1052=ORIENTED_EDGE('',*,*,#1943,.F.)
#1053=CARTESIAN_POINT('',(-0.0363250685807965,0.0607916778578833,-0.0904670432622719))
#1054=DIRECTION('',(-1.0,2.71836589696429E-16,1.98254111540207E-15))
#1055=DIRECTION('',(1.98254111540207E-15,-2.9738116731031E-15,1.0))
#1056=ORIENTED_EDGE('',*,*,#1929,.T.)
#1057=ORIENTED_EDGE('',*,*,#1942,.T.)
#1058=ORIENTED_EDGE('',*,*,#1944,.T.)
#1059=ORIENTED_EDGE('',*,*,#1945,.T.)
#1060=CARTESIAN_POINT('',(-0.0338250685807965,0.0607916778578833,-0.0894670432622719))
#1061=DIRECTION('',(-0.707106781186547,-1.91931920050111E-15,0.707106781186548))
#1062=DIRECTION('',(0.707106781186548,0.0,0.707106781186547))
#1063=ORIENTED_EDGE('',*,*,#1945,.F.)
#1064=ORIENTED_EDGE('',*,*,#1946,.F.)
#1065=ORIENTED_EDGE('',*,*,#1947,.F.)
#1066=ORIENTED_EDGE('',*,*,#1930,.T.)
#1067=CARTESIAN_POINT('',(-0.0277859102680483,0.0607916778578833,-0.0869670432622719))
#1068=DIRECTION('',(1.51060618208202E-15,-2.98616383356819E-15,1.0))
#1069=DIRECTION('',(1.0,-3.89833853440521E-16,-1.51060618208202E-15))
#1070=ORIENTED_EDGE('',*,*,#1851,.F.)
#1071=ORIENTED_EDGE('',*,*,#1948,.F.)
#1072=ORIENTED_EDGE('',*,*,#1874,.F.)
#1073=ORIENTED_EDGE('',*,*,#1949,.F.)
#1074=ORIENTED_EDGE('',*,*,#1931,.F.)
#1075=ORIENTED_EDGE('',*,*,#1950,.F.)
#1076=ORIENTED_EDGE('',*,*,#1951,.T.)
#1077=ORIENTED_EDGE('',*,*,#1952,.F.)
#1078=ORIENTED_EDGE('',*,*,#1953,.F.)
#1079=CARTESIAN_POINT('',(0.015008703854664,0.0694709044598368,-0.0484000139988799))
#1080=CARTESIAN_POINT('',(0.0147359052222578,0.0694709044598368,-0.0486307374509757))
#1081=CARTESIAN_POINT('',(0.0144631065898516,0.0694709044598368,-0.0488614609030715))
#1082=CARTESIAN_POINT('',(0.0141903079574454,0.0694709044598368,-0.0490921843551673))
#1083=CARTESIAN_POINT('',(0.013922884535814,0.0694709044598368,-0.0493183616437624))
#1084=CARTESIAN_POINT('',(0.0136554611141826,0.0694709044598368,-0.0495445389323575))
#1085=CARTESIAN_POINT('',(0.0133880376925511,0.0694709044598368,-0.0497707162209525))
#1086=CARTESIAN_POINT('',(0.0131289874182429,0.0694709044598367,-0.0499898117971568))
#1087=CARTESIAN_POINT('',(0.0128699371439347,0.0694709044598367,-0.050208907373361))
#1088=CARTESIAN_POINT('',(0.0126108868696265,0.0694709044598367,-0.0504280029495652))
#1089=CARTESIAN_POINT('',(0.0123569409091244,0.0694709044598369,-0.0506427814773607))
#1090=CARTESIAN_POINT('',(0.0121029949486222,0.0694709044598369,-0.0508575600051563))
#1091=CARTESIAN_POINT('',(0.0118490489881201,0.0694709044598369,-0.0510723385329518))
#1092=CARTESIAN_POINT('',(0.0116025715407507,0.0694709044598368,-0.0512808004560166))
#1093=CARTESIAN_POINT('',(0.0113560940933814,0.0694709044598368,-0.0514892623790813))
#1094=CARTESIAN_POINT('',(0.011109616646012,0.0694709044598368,-0.0516977243021461))
#1095=CARTESIAN_POINT('',(0.0106817062940356,0.0694709044598368,-0.0520596357704137))
#1096=CARTESIAN_POINT('',(0.0102537959420593,0.0694709044598368,-0.0524215472386813))
#1097=CARTESIAN_POINT('',(0.00982588559008295,0.0694709044598368,-0.0527834587069488))
#1098=CARTESIAN_POINT('',(0.00959531236036799,0.0694709044598368,-0.0529784694042221))
#1099=CARTESIAN_POINT('',(0.00936473913065302,0.0694709044598368,-0.0531734801014953))
#1100=CARTESIAN_POINT('',(0.00913416590093805,0.0694709044598368,-0.0533684907987686))
#1101=CARTESIAN_POINT('',(0.00857187940346503,0.0694709044598368,-0.0538440528667289))
#1102=CARTESIAN_POINT('',(0.008009592905992,0.0694709044598368,-0.0543196149346893))
#1103=CARTESIAN_POINT('',(0.00744730640851897,0.0694709044598368,-0.0547951770026496))
#1104=CARTESIAN_POINT('',(0.00723580843894047,0.0694709044598369,-0.0549740545183541))
#1105=CARTESIAN_POINT('',(0.00702431046936199,0.0694709044598369,-0.0551529320340586))
#1106=CARTESIAN_POINT('',(0.0068128124997835,0.0694709044598369,-0.0553318095497631))
#1107=CARTESIAN_POINT('',(0.00626428893952967,0.0694709044598368,-0.0557957314113258))
#1108=CARTESIAN_POINT('',(0.00571576537927582,0.0694709044598367,-0.0562596532728886))
#1109=CARTESIAN_POINT('',(0.00516724181902197,0.0694709044598367,-0.0567235751344513))
#1110=CARTESIAN_POINT('',(0.00457778028481359,0.0694709044598368,-0.057222120889064))
#1111=CARTESIAN_POINT('',(0.00398831875060521,0.0694709044598368,-0.0577206666436767))
#1112=CARTESIAN_POINT('',(0.00339885721639683,0.0694709044598368,-0.0582192123982894))
#1113=CARTESIAN_POINT('',(0.00296578141934928,0.0694709044598368,-0.0585854926176315))
#1114=CARTESIAN_POINT('',(0.00253270562230172,0.0694709044598368,-0.0589517728369735))
#1115=CARTESIAN_POINT('',(0.00209962982525417,0.0694709044598368,-0.0593180530563156))
#1116=CARTESIAN_POINT('',(0.00193095173583707,0.0694709044598369,-0.0594607150291414))
#1117=CARTESIAN_POINT('',(0.00176227364641998,0.0694709044598369,-0.0596033770019671))
#1118=CARTESIAN_POINT('',(0.00159359555700289,0.0694709044598369,-0.0597460389747929))
#1119=CARTESIAN_POINT('',(-0.00523296995335796,0.0694709044598371,-0.0655197070706192))
#1120=CARTESIAN_POINT('',(-0.0120595354637188,0.0694709044598369,-0.0712933751664455))
#1121=CARTESIAN_POINT('',(-0.0188861009740797,0.0694709044598369,-0.0770670432622718))
#1122=CARTESIAN_POINT('',(-0.0208369982035615,0.0694709044598369,-0.0787170432622718))
#1123=CARTESIAN_POINT('',(-0.0227878954330434,0.0694709044598368,-0.0803670432622718))
#1124=CARTESIAN_POINT('',(-0.0266896898920071,0.0694709044598368,-0.0836670432622718))
#1125=CARTESIAN_POINT('',(-0.028640587121489,0.0694709044598369,-0.0853170432622718))
#1126=CARTESIAN_POINT('',(-0.0305914843509709,0.0694709044598369,-0.0869670432622718))
#1127=CARTESIAN_POINT('',(-0.0340054591257845,0.0694709044598365,-0.0898544625959589))
#1128=CARTESIAN_POINT('',(-0.0374194339005981,0.0694709044598363,-0.0927418819296459))
#1129=CARTESIAN_POINT('',(-0.0408334086754117,0.0694709044598363,-0.095629301263333))
#1130=CARTESIAN_POINT('',(-0.0413410271326866,0.0694709044598363,-0.0960586270329565))
#1131=CARTESIAN_POINT('',(-0.0418486455899617,0.0694709044598363,-0.0964879528025801))
#1132=CARTESIAN_POINT('',(-0.0423562640472367,0.0694709044598363,-0.0969172785722037))
#1133=CARTESIAN_POINT('',(-0.0426273525016484,0.0694709044598363,-0.0971465556161298))
#1134=CARTESIAN_POINT('',(-0.0428984409560601,0.0694709044598363,-0.0973758326600559))
#1135=CARTESIAN_POINT('',(-0.0431695294104718,0.0694709044598363,-0.0976051097039821))
#1136=CARTESIAN_POINT('',(-0.0445474673572791,0.0694709044598363,-0.0987705209711024))
#1137=CARTESIAN_POINT('',(-0.0459254053040865,0.0694709044598362,-0.0999359322382228))
#1138=CARTESIAN_POINT('',(-0.0473033432508938,0.0694709044598362,-0.101101343505343))
#1139=CARTESIAN_POINT('',(-0.0478721725833033,0.0694709044598362,-0.101582439272097))
#1140=CARTESIAN_POINT('',(-0.0484410019157127,0.0694709044598362,-0.102063535038851))
#1141=CARTESIAN_POINT('',(-0.0490098312481221,0.0694709044598362,-0.102544630805605))
#1142=CARTESIAN_POINT('',(-0.049746481150011,0.0694709044598362,-0.103167663285096))
#1143=CARTESIAN_POINT('',(-0.0504831310518999,0.0694709044598362,-0.103790695764587))
#1144=CARTESIAN_POINT('',(-0.0512197809537888,0.0694709044598362,-0.104413728244079))
#1145=CARTESIAN_POINT('',(-0.0514450631192776,0.0694709044598361,-0.104604263946031))
#1146=CARTESIAN_POINT('',(-0.0516703452847664,0.0694709044598361,-0.104794799647984))
#1147=CARTESIAN_POINT('',(-0.0518956274502552,0.0694709044598361,-0.104985335349936))
#1148=CARTESIAN_POINT('',(-0.0530903402413717,0.0694709044598361,-0.105995781249162))
#1149=CARTESIAN_POINT('',(-0.0542850530324881,0.0694709044598361,-0.107006227148389))
#1150=CARTESIAN_POINT('',(-0.0554797658236046,0.0694709044598361,-0.108016673047615))
#1151=CARTESIAN_POINT('',(-0.055865370000323,0.069470904459836,-0.108342803446475))
#1152=CARTESIAN_POINT('',(-0.0562509741770414,0.069470904459836,-0.108668933845335))
#1153=CARTESIAN_POINT('',(-0.0566365783537598,0.069470904459836,-0.108995064244195))
#1154=CARTESIAN_POINT('',(-0.0570296810887281,0.069470904459836,-0.109327536658885))
#1155=CARTESIAN_POINT('',(-0.0574227838236964,0.069470904459836,-0.109660009073575))
#1156=CARTESIAN_POINT('',(-0.0578158865586648,0.069470904459836,-0.109992481488264))
#1157=CARTESIAN_POINT('',(-0.0580334305352887,0.069470904459836,-0.110176472503273))
#1158=CARTESIAN_POINT('',(-0.0582509745119127,0.069470904459836,-0.110360463518281))
#1159=CARTESIAN_POINT('',(-0.0584685184885366,0.069470904459836,-0.11054445453329))
#1160=CARTESIAN_POINT('',(-0.0589916133235415,0.0694709044598359,-0.110986869676802))
#1161=CARTESIAN_POINT('',(-0.0595147081585465,0.0694709044598359,-0.111429284820314))
#1162=CARTESIAN_POINT('',(-0.0600378029935514,0.0694709044598359,-0.111871699963825))
#1163=CARTESIAN_POINT('',(-0.0603621245036173,0.0694709044598359,-0.112145999646823))
#1164=CARTESIAN_POINT('',(-0.0606864460136832,0.0694709044598359,-0.112420299329822))
#1165=CARTESIAN_POINT('',(-0.061010767523749,0.0694709044598359,-0.11269459901282))
#1166=CARTESIAN_POINT('',(-0.0612468897008618,0.0694709044598359,-0.112894302813896))
#1167=CARTESIAN_POINT('',(-0.0614830118779746,0.0694709044598359,-0.113094006614972))
#1168=CARTESIAN_POINT('',(-0.0617191340550874,0.0694709044598359,-0.113293710416048))
#1169=CARTESIAN_POINT('',(-0.062090628558326,0.0694709044598359,-0.113607907351222))
#1170=CARTESIAN_POINT('',(-0.0624621230615647,0.0694709044598359,-0.113922104286397))
#1171=CARTESIAN_POINT('',(-0.0628336175648034,0.0694709044598359,-0.114236301221571))
#1172=CARTESIAN_POINT('',(-0.0630825597866464,0.0694709044598359,-0.114446847763867))
#1173=CARTESIAN_POINT('',(-0.0633315020084895,0.0694709044598359,-0.114657394306162))
#1174=CARTESIAN_POINT('',(-0.0635804442303326,0.0694709044598359,-0.114867940848457))
#1175=CARTESIAN_POINT('',(-0.0638318758743941,0.0694709044598358,-0.115080592856176))
#1176=CARTESIAN_POINT('',(-0.0640833075184556,0.0694709044598358,-0.115293244863894))
#1177=CARTESIAN_POINT('',(-0.0643347391625171,0.0694709044598358,-0.115505896871613))
#1178=CARTESIAN_POINT('',(-0.0645912245826243,0.0694709044598358,-0.115722823184686))
#1179=CARTESIAN_POINT('',(-0.0648477100027314,0.0694709044598358,-0.115939749497759))
#1180=CARTESIAN_POINT('',(-0.0651041954228385,0.0694709044598358,-0.116156675810833))
#1181=CARTESIAN_POINT('',(-0.0654176842158685,0.0694709044598358,-0.116421813564213))
#1182=CARTESIAN_POINT('',(-0.0657311730088984,0.0694709044598358,-0.116686951317592))
#1183=CARTESIAN_POINT('',(-0.0660446618019283,0.0694709044598358,-0.116952089070972))
#1184=CARTESIAN_POINT('',(-0.0663094374669099,0.0694709044598358,-0.117176026980472))
#1185=CARTESIAN_POINT('',(-0.0665742131318915,0.0694709044598357,-0.117399964889972))
#1186=CARTESIAN_POINT('',(-0.0668389887968731,0.0694709044598357,-0.117623902799472))
#1187=CARTESIAN_POINT('',(-0.0671090864527208,0.0694709044598357,-0.117852341860953))
#1188=CARTESIAN_POINT('',(-0.0673791841085685,0.0694709044598357,-0.118080780922434))
#1189=CARTESIAN_POINT('',(-0.0676492817644163,0.0694709044598357,-0.118309219983915))
#1190=DIRECTION('',(2.71836589696435E-16,1.0,2.98616383356819E-15))
#1191=ORIENTED_EDGE('',*,*,#1873,.T.)
#1192=ORIENTED_EDGE('',*,*,#1954,.T.)
#1193=ORIENTED_EDGE('',*,*,#1932,.T.)
#1194=ORIENTED_EDGE('',*,*,#1949,.T.)
#1195=CARTESIAN_POINT('',(-0.0305944652158915,0.0744709044598369,-0.0897420432622719))
#1196=DIRECTION('',(-1.51595858262355E-15,2.98616383356819E-15,-1.0))
#1197=DIRECTION('',(0.438430420806393,-0.898765134009731,-3.34850229735664E-15))
#1198=ORIENTED_EDGE('',*,*,#1866,.T.)
#1199=ORIENTED_EDGE('',*,*,#1878,.T.)
#1200=ORIENTED_EDGE('',*,*,#1941,.T.)
#1201=ORIENTED_EDGE('',*,*,#1870,.T.)
#1202=ORIENTED_EDGE('',*,*,#1934,.T.)
#1203=ORIENTED_EDGE('',*,*,#1868,.T.)
#1204=ORIENTED_EDGE('',*,*,#1955,.F.)
#1205=CARTESIAN_POINT('',(-0.0283357195620172,0.0607916778578834,-0.105756648229725))
#1206=DIRECTION('',(2.71836589696435E-16,1.0,2.98616383356819E-15))
#1207=DIRECTION('',(1.0,-2.71836589696398E-16,-1.22501292963706E-14))
#1208=ORIENTED_EDGE('',*,*,#1956,.T.)
#1209=ORIENTED_EDGE('',*,*,#1957,.F.)
#1210=ORIENTED_EDGE('',*,*,#1958,.F.)
#1211=ORIENTED_EDGE('',*,*,#1959,.F.)
#1212=ORIENTED_EDGE('',*,*,#1960,.F.)
#1213=ORIENTED_EDGE('',*,*,#1961,.F.)
#1214=ORIENTED_EDGE('',*,*,#1962,.F.)
#1215=ORIENTED_EDGE('',*,*,#1963,.F.)
#1216=ORIENTED_EDGE('',*,*,#1964,.F.)
#1217=ORIENTED_EDGE('',*,*,#1796,.F.)
#1218=ORIENTED_EDGE('',*,*,#1965,.F.)
#1219=ORIENTED_EDGE('',*,*,#1855,.F.)
#1220=CARTESIAN_POINT('',(-0.00628648496044255,0.0694709044598369,-0.0855170432622719))
#1221=DIRECTION('',(-2.71836589696435E-16,-1.0,-2.98616383356819E-15))
#1222=DIRECTION('',(-1.0,2.7183658969643E-16,1.51595858262355E-15))
#1223=ORIENTED_EDGE('',*,*,#1862,.T.)
#1224=ORIENTED_EDGE('',*,*,#1966,.F.)
#1225=ORIENTED_EDGE('',*,*,#1864,.T.)
#1226=ORIENTED_EDGE('',*,*,#1967,.F.)
#1227=CARTESIAN_POINT('',(-0.00858686894680512,0.0652812911588601,-0.0770670432622719))
#1228=DIRECTION('',(-1.51595858262355E-15,2.98616383356819E-15,-1.0))
#1229=DIRECTION('',(-2.50372097186646E-15,1.0,2.9861638335682E-15))
#1230=ORIENTED_EDGE('',*,*,#1858,.T.)
#1231=ORIENTED_EDGE('',*,*,#1968,.F.)
#1232=ORIENTED_EDGE('',*,*,#1860,.T.)
#1233=ORIENTED_EDGE('',*,*,#1969,.T.)
#1234=CARTESIAN_POINT('',(0.00141313105319394,0.0652812911588601,-0.0770670432622719))
#1235=DIRECTION('',(1.0734170713747E-14,-2.9861638335682E-15,1.0))
#1236=DIRECTION('',(3.45716489076695E-15,1.0,2.98616383356816E-15))
#1237=ORIENTED_EDGE('',*,*,#1970,.T.)
#1238=ORIENTED_EDGE('',*,*,#1847,.T.)
#1239=ORIENTED_EDGE('',*,*,#1971,.F.)
#1240=ORIENTED_EDGE('',*,*,#1963,.T.)
#1241=ORIENTED_EDGE('',*,*,#1972,.F.)
#1242=ORIENTED_EDGE('',*,*,#1973,.F.)
#1243=ORIENTED_EDGE('',*,*,#1974,.F.)
#1244=CARTESIAN_POINT('',(0.0211619816684057,0.0607916778578833,-0.105756648229725))
#1245=DIRECTION('',(2.71836589696435E-16,1.0,2.98616383356819E-15))
#1246=DIRECTION('',(-1.0,2.71836589696435E-16,-1.86929190250737E-29))
#1247=ORIENTED_EDGE('',*,*,#1975,.F.)
#1248=ORIENTED_EDGE('',*,*,#1976,.F.)
#1249=ORIENTED_EDGE('',*,*,#1972,.T.)
#1250=ORIENTED_EDGE('',*,*,#1962,.T.)
#1251=CARTESIAN_POINT('',(0.0295119816684057,0.0607916778578833,-0.090467043262272))
#1252=DIRECTION('',(1.0,-2.7183658969643E-16,-1.48690583655151E-15))
#1253=DIRECTION('',(-1.48690583655151E-15,2.97381167310303E-15,-1.0))
#1254=ORIENTED_EDGE('',*,*,#1961,.T.)
#1255=ORIENTED_EDGE('',*,*,#1977,.T.)
#1256=ORIENTED_EDGE('',*,*,#1978,.T.)
#1257=ORIENTED_EDGE('',*,*,#1975,.T.)
#1258=CARTESIAN_POINT('',(0.0270119816684057,0.0607916778578833,-0.089467043262272))
#1259=DIRECTION('',(0.707106781186548,-2.30375419239906E-15,0.707106781186547))
#1260=DIRECTION('',(0.707106781186547,0.0,-0.707106781186548))
#1261=ORIENTED_EDGE('',*,*,#1979,.F.)
#1262=ORIENTED_EDGE('',*,*,#1839,.F.)
#1263=ORIENTED_EDGE('',*,*,#1977,.F.)
#1264=ORIENTED_EDGE('',*,*,#1960,.T.)
#1265=ORIENTED_EDGE('',*,*,#1980,.F.)
#1266=ORIENTED_EDGE('',*,*,#1981,.F.)
#1267=CARTESIAN_POINT('',(0.0179125563608001,0.0607916778578833,-0.0869670432622719))
#1268=DIRECTION('',(1.5329134984906E-15,-2.98616383356819E-15,1.0))
#1269=DIRECTION('',(1.0,-2.99105072876216E-16,-1.53291349849061E-15))
#1270=ORIENTED_EDGE('',*,*,#1982,.T.)
#1271=ORIENTED_EDGE('',*,*,#1980,.T.)
#1272=ORIENTED_EDGE('',*,*,#1959,.T.)
#1273=ORIENTED_EDGE('',*,*,#1983,.F.)
#1274=CARTESIAN_POINT('',(0.0112631310531943,0.069719490329263,-0.0820170432622719))
#1275=DIRECTION('',(0.707106781186545,-2.13525163462809E-15,0.70710678118655))
#1276=DIRECTION('',(0.70710678118655,0.0,-0.707106781186545))
#1277=ORIENTED_EDGE('',*,*,#1905,.T.)
#1278=ORIENTED_EDGE('',*,*,#1984,.T.)
#1279=ORIENTED_EDGE('',*,*,#1985,.T.)
#1280=ORIENTED_EDGE('',*,*,#1986,.T.)
#1281=ORIENTED_EDGE('',*,*,#1987,.F.)
#1282=ORIENTED_EDGE('',*,*,#1983,.T.)
#1283=ORIENTED_EDGE('',*,*,#1958,.T.)
#1284=ORIENTED_EDGE('',*,*,#1988,.F.)
#1285=ORIENTED_EDGE('',*,*,#1989,.F.)
#1286=ORIENTED_EDGE('',*,*,#1990,.T.)
#1287=ORIENTED_EDGE('',*,*,#1991,.T.)
#1288=ORIENTED_EDGE('',*,*,#1992,.T.)
#1289=ORIENTED_EDGE('',*,*,#1993,.F.)
#1290=ORIENTED_EDGE('',*,*,#1859,.F.)
#1291=ORIENTED_EDGE('',*,*,#1969,.F.)
#1292=ORIENTED_EDGE('',*,*,#1967,.T.)
#1293=ORIENTED_EDGE('',*,*,#1863,.T.)
#1294=ORIENTED_EDGE('',*,*,#1994,.T.)
#1295=ORIENTED_EDGE('',*,*,#1835,.T.)
#1296=ORIENTED_EDGE('',*,*,#1831,.F.)
#1297=ORIENTED_EDGE('',*,*,#1995,.F.)
#1298=CARTESIAN_POINT('',(-0.0150059687638008,0.0901709044598372,-0.0770670432622718))
#1299=DIRECTION('',(1.51595858262355E-15,-2.98616383356819E-15,1.0))
#1300=DIRECTION('',(5.43673179392862E-16,1.0,2.98616383356819E-15))
#1301=ORIENTED_EDGE('',*,*,#1996,.T.)
#1302=ORIENTED_EDGE('',*,*,#1986,.F.)
#1303=ORIENTED_EDGE('',*,*,#1997,.T.)
#1304=ORIENTED_EDGE('',*,*,#1950,.T.)
#1305=ORIENTED_EDGE('',*,*,#1947,.T.)
#1306=ORIENTED_EDGE('',*,*,#1852,.T.)
#1307=ORIENTED_EDGE('',*,*,#1998,.T.)
#1308=ORIENTED_EDGE('',*,*,#1844,.T.)
#1309=ORIENTED_EDGE('',*,*,#1856,.T.)
#1310=ORIENTED_EDGE('',*,*,#1965,.T.)
#1311=ORIENTED_EDGE('',*,*,#1854,.T.)
#1312=ORIENTED_EDGE('',*,*,#1999,.F.)
#1313=ORIENTED_EDGE('',*,*,#1841,.F.)
#1314=ORIENTED_EDGE('',*,*,#2000,.F.)
#1315=CARTESIAN_POINT('',(0.0211619816684057,0.0607916778578833,-0.105756648229725))
#1316=DIRECTION('',(2.71836589696435E-16,1.0,2.98616383356819E-15))
#1317=DIRECTION('',(-1.0,2.71836589696435E-16,-1.86929190250737E-29))
#1318=ORIENTED_EDGE('',*,*,#1848,.T.)
#1319=ORIENTED_EDGE('',*,*,#1953,.T.)
#1320=ORIENTED_EDGE('',*,*,#2001,.T.)
#1321=ORIENTED_EDGE('',*,*,#2002,.T.)
#1322=CARTESIAN_POINT('',(-0.0305944652158916,0.0853900042768326,-0.085517043262272))
#1323=DIRECTION('',(-8.16454070443171E-16,-2.14861559420701E-29,1.0))
#1324=DIRECTION('',(0.438430420806382,0.898765134009736,3.57958301673503E-16))
#1325=ORIENTED_EDGE('',*,*,#2003,.F.)
#1326=ORIENTED_EDGE('',*,*,#1875,.F.)
#1327=ORIENTED_EDGE('',*,*,#1948,.T.)
#1328=ORIENTED_EDGE('',*,*,#1850,.F.)
#1329=CARTESIAN_POINT('',(-0.0389874505238631,0.0799304543683346,-0.085517043262272))
#1330=DIRECTION('',(8.16454070443172E-16,1.00041361000115E-29,-1.0))
#1331=DIRECTION('',(0.822229671138098,0.569155837974219,6.71312761839856E-16))
#1332=ORIENTED_EDGE('',*,*,#2004,.F.)
#1333=ORIENTED_EDGE('',*,*,#1951,.F.)
#1334=ORIENTED_EDGE('',*,*,#1997,.F.)
#1335=ORIENTED_EDGE('',*,*,#1985,.F.)
#1336=CARTESIAN_POINT('',(-0.0188861009740797,0.0694709044598369,-0.0770670432622718))
#1337=CARTESIAN_POINT('',(-0.0192526405033923,0.0694709044598369,-0.0773770494554358))
#1338=CARTESIAN_POINT('',(-0.0196191800327049,0.0694709044598369,-0.0776870556485998))
#1339=CARTESIAN_POINT('',(-0.0199857195620175,0.0694709044598369,-0.0779970618417637))
#1340=CARTESIAN_POINT('',(-0.0213968967498711,0.0694709044598369,-0.0791905856854451))
#1341=CARTESIAN_POINT('',(-0.0228080739377248,0.0694709044598369,-0.0803841095291265))
#1342=CARTESIAN_POINT('',(-0.0242192511255785,0.0694709044598369,-0.0815776333728079))
#1343=DIRECTION('',(2.71836589696435E-16,1.0,2.98616383356819E-15))
#1344=ORIENTED_EDGE('',*,*,#2001,.F.)
#1345=ORIENTED_EDGE('',*,*,#1952,.T.)
#1346=ORIENTED_EDGE('',*,*,#2004,.T.)
#1347=ORIENTED_EDGE('',*,*,#1984,.F.)
#1348=ORIENTED_EDGE('',*,*,#1914,.F.)
#1349=ORIENTED_EDGE('',*,*,#2005,.F.)
#1350=ORIENTED_EDGE('',*,*,#2006,.T.)
#1351=ORIENTED_EDGE('',*,*,#2007,.F.)
#1352=CARTESIAN_POINT('',(-0.0363250685807965,0.0903900042768325,-0.077067043262272))
#1353=DIRECTION('',(8.75371004342957E-15,-1.0,-1.43765834927633E-29))
#1354=DIRECTION('',(1.0,8.75371004342957E-15,0.0))
#1355=ORIENTED_EDGE('',*,*,#2008,.F.)
#1356=ORIENTED_EDGE('',*,*,#2009,.T.)
#1357=ORIENTED_EDGE('',*,*,#2010,.F.)
#1358=ORIENTED_EDGE('',*,*,#2011,.F.)
#1359=ORIENTED_EDGE('',*,*,#1827,.F.)
#1360=ORIENTED_EDGE('',*,*,#2012,.F.)
#1361=CARTESIAN_POINT('',(-0.0102468825382082,0.110870904459837,-0.0770670432622717))
#1362=DIRECTION('',(-2.71836589696435E-16,-1.0,-2.98616383356819E-15))
#1363=DIRECTION('',(-1.0,2.7183658969643E-16,1.51595858262355E-15))
#1364=ORIENTED_EDGE('',*,*,#2013,.T.)
#1365=ORIENTED_EDGE('',*,*,#2014,.F.)
#1366=ORIENTED_EDGE('',*,*,#1988,.T.)
#1367=ORIENTED_EDGE('',*,*,#1957,.T.)
#1368=CARTESIAN_POINT('',(-0.0138861009740797,0.0563039780703536,-0.0635670432622718))
#1369=DIRECTION('',(1.0,-5.35956521624311E-16,-1.51595858262356E-15))
#1370=DIRECTION('',(5.35956521624315E-16,1.0,2.98616383356819E-15))
#1371=ORIENTED_EDGE('',*,*,#1842,.T.)
#1372=ORIENTED_EDGE('',*,*,#1970,.F.)
#1373=ORIENTED_EDGE('',*,*,#2015,.F.)
#1374=ORIENTED_EDGE('',*,*,#1845,.T.)
#1375=ORIENTED_EDGE('',*,*,#1998,.F.)
#1376=ORIENTED_EDGE('',*,*,#1857,.F.)
#1377=CARTESIAN_POINT('',(0.009112246299259,0.0651312911588602,-0.111749227714912))
#1378=DIRECTION('',(0.812875738111036,-1.02479694273317E-14,0.582437150592609))
#1379=DIRECTION('',(0.582437150592609,-2.83108967750033E-14,-0.812875738111036))
#1380=ORIENTED_EDGE('',*,*,#1838,.T.)
#1381=ORIENTED_EDGE('',*,*,#2000,.T.)
#1382=ORIENTED_EDGE('',*,*,#1840,.T.)
#1383=ORIENTED_EDGE('',*,*,#1979,.T.)
#1384=CARTESIAN_POINT('',(0.0203625563608001,0.0651312911588601,-0.0869670432622719))
#1385=DIRECTION('',(1.5329134984906E-15,-2.98616383356819E-15,1.0))
#1386=DIRECTION('',(1.0,0.0,-1.5329134984906E-15))
#1387=ORIENTED_EDGE('',*,*,#2016,.F.)
#1388=ORIENTED_EDGE('',*,*,#1821,.F.)
#1389=ORIENTED_EDGE('',*,*,#2017,.F.)
#1390=ORIENTED_EDGE('',*,*,#2018,.F.)
#1391=ORIENTED_EDGE('',*,*,#2019,.F.)
#1392=ORIENTED_EDGE('',*,*,#2020,.F.)
#1393=ORIENTED_EDGE('',*,*,#2021,.F.)
#1394=ORIENTED_EDGE('',*,*,#2022,.F.)
#1395=ORIENTED_EDGE('',*,*,#1989,.T.)
#1396=ORIENTED_EDGE('',*,*,#2014,.T.)
#1397=ORIENTED_EDGE('',*,*,#1817,.F.)
#1398=ORIENTED_EDGE('',*,*,#2023,.F.)
#1399=CARTESIAN_POINT('',(-0.0102468825382082,0.110870904459837,-0.0770670432622717))
#1400=DIRECTION('',(-2.71836589696435E-16,-1.0,-2.98616383356819E-15))
#1401=DIRECTION('',(-1.0,2.7183658969643E-16,1.51595858262355E-15))
#1402=ORIENTED_EDGE('',*,*,#2022,.T.)
#1403=ORIENTED_EDGE('',*,*,#2024,.T.)
#1404=ORIENTED_EDGE('',*,*,#2025,.T.)
#1405=ORIENTED_EDGE('',*,*,#1990,.F.)
#1406=CARTESIAN_POINT('',(0.0112631310531943,0.0990987169312167,-0.0820170432622718))
#1407=DIRECTION('',(0.707106781186545,-2.13525163462809E-15,0.70710678118655))
#1408=DIRECTION('',(0.70710678118655,0.0,-0.707106781186545))
#1409=ORIENTED_EDGE('',*,*,#1825,.F.)
#1410=ORIENTED_EDGE('',*,*,#2026,.F.)
#1411=ORIENTED_EDGE('',*,*,#1815,.F.)
#1412=ORIENTED_EDGE('',*,*,#2027,.F.)
#1413=ORIENTED_EDGE('',*,*,#2028,.F.)
#1414=ORIENTED_EDGE('',*,*,#2029,.T.)
#1415=ORIENTED_EDGE('',*,*,#2030,.F.)
#1416=ORIENTED_EDGE('',*,*,#2031,.F.)
#1417=ORIENTED_EDGE('',*,*,#2032,.F.)
#1418=ORIENTED_EDGE('',*,*,#2033,.T.)
#1419=ORIENTED_EDGE('',*,*,#1991,.F.)
#1420=ORIENTED_EDGE('',*,*,#2025,.F.)
#1421=ORIENTED_EDGE('',*,*,#2034,.F.)
#1422=ORIENTED_EDGE('',*,*,#2035,.F.)
#1423=ORIENTED_EDGE('',*,*,#2036,.F.)
#1424=ORIENTED_EDGE('',*,*,#2037,.F.)
#1425=ORIENTED_EDGE('',*,*,#2038,.F.)
#1426=ORIENTED_EDGE('',*,*,#1823,.F.)
#1427=ORIENTED_EDGE('',*,*,#2039,.F.)
#1428=CARTESIAN_POINT('',(-0.0102468825382082,0.119550131061791,-0.0770670432622723))
#1429=DIRECTION('',(-9.37970404471446E-16,-1.0,1.77178150623236E-14))
#1430=DIRECTION('',(-1.0,9.37970404471472E-16,1.51595858262355E-15))
#1431=ORIENTED_EDGE('',*,*,#2040,.F.)
#1432=ORIENTED_EDGE('',*,*,#1992,.F.)
#1433=ORIENTED_EDGE('',*,*,#2033,.F.)
#1434=ORIENTED_EDGE('',*,*,#2041,.T.)
#1435=ORIENTED_EDGE('',*,*,#2042,.F.)
#1436=ORIENTED_EDGE('',*,*,#1906,.T.)
#1437=ORIENTED_EDGE('',*,*,#1993,.T.)
#1438=ORIENTED_EDGE('',*,*,#2040,.T.)
#1439=ORIENTED_EDGE('',*,*,#2043,.F.)
#1440=ORIENTED_EDGE('',*,*,#2044,.F.)
#1441=ORIENTED_EDGE('',*,*,#2045,.F.)
#1442=CARTESIAN_POINT('',(-0.0363250685807965,0.110870904459837,-0.0939670432622719))
#1443=DIRECTION('',(1.27326691540796E-14,-1.0,-1.23175631430303E-14))
#1444=DIRECTION('',(1.0,1.27326691540796E-14,0.0))
#1445=ORIENTED_EDGE('',*,*,#1834,.T.)
#1446=ORIENTED_EDGE('',*,*,#2046,.F.)
#1447=ORIENTED_EDGE('',*,*,#1836,.T.)
#1448=ORIENTED_EDGE('',*,*,#1994,.F.)
#1449=CARTESIAN_POINT('',(0.00141313105319397,0.115060517760814,-0.0770670432622723))
#1450=DIRECTION('',(-1.0734170713747E-14,-1.77178150623236E-14,-1.0))
#1451=DIRECTION('',(2.24735789659907E-15,-1.0,1.77178150623235E-14))
#1452=ORIENTED_EDGE('',*,*,#1830,.T.)
#1453=ORIENTED_EDGE('',*,*,#2047,.F.)
#1454=ORIENTED_EDGE('',*,*,#1832,.T.)
#1455=ORIENTED_EDGE('',*,*,#1995,.T.)
#1456=CARTESIAN_POINT('',(-0.0085868689468051,0.115060517760814,-0.0770670432622722))
#1457=DIRECTION('',(1.51595858262357E-15,1.77178150623236E-14,1.0))
#1458=DIRECTION('',(-3.71352796603434E-15,-1.0,1.77178150623236E-14))
#1459=ORIENTED_EDGE('',*,*,#2048,.F.)
#1460=ORIENTED_EDGE('',*,*,#1784,.F.)
#1461=ORIENTED_EDGE('',*,*,#2049,.T.)
#1462=ORIENTED_EDGE('',*,*,#2005,.T.)
#1463=ORIENTED_EDGE('',*,*,#1913,.T.)
#1464=ORIENTED_EDGE('',*,*,#2050,.T.)
#1465=CARTESIAN_POINT('',(-0.0289405186722987,0.0878900042768326,-0.0625770432622716))
#1466=DIRECTION('',(4.987974019918E-15,-0.707106781186549,-0.707106781186546))
#1467=DIRECTION('',(-1.0,0.0,-7.0540605077327E-15))
#1468=ORIENTED_EDGE('',*,*,#2031,.T.)
#1469=ORIENTED_EDGE('',*,*,#2051,.T.)
#1470=ORIENTED_EDGE('',*,*,#2044,.T.)
#1471=ORIENTED_EDGE('',*,*,#2052,.T.)
#1472=CARTESIAN_POINT('',(-0.0338250685807965,0.110010517760814,-0.0894670432622717))
#1473=DIRECTION('',(-0.707106781186547,-1.86620974978074E-15,0.707106781186548))
#1474=DIRECTION('',(0.707106781186548,0.0,0.707106781186547))
#1475=ORIENTED_EDGE('',*,*,#2053,.T.)
#1476=ORIENTED_EDGE('',*,*,#1812,.T.)
#1477=ORIENTED_EDGE('',*,*,#2054,.T.)
#1478=ORIENTED_EDGE('',*,*,#2011,.T.)
#1479=ORIENTED_EDGE('',*,*,#2055,.F.)
#1480=ORIENTED_EDGE('',*,*,#2029,.F.)
#1481=ORIENTED_EDGE('',*,*,#2056,.T.)
#1482=CARTESIAN_POINT('',(-0.0281553940714069,0.119550131061791,-0.105756648229724))
#1483=DIRECTION('',(-2.71836589696435E-16,-1.0,-2.98616383356819E-15))
#1484=DIRECTION('',(1.0,-2.71836589696435E-16,0.0))
#1485=ORIENTED_EDGE('',*,*,#2050,.F.)
#1486=ORIENTED_EDGE('',*,*,#1912,.F.)
#1487=ORIENTED_EDGE('',*,*,#2057,.F.)
#1488=ORIENTED_EDGE('',*,*,#2058,.F.)
#1489=CARTESIAN_POINT('',(-0.021555968763801,0.100470904459837,-0.0600770432622716))
#1490=DIRECTION('',(-1.6996495356969E-15,-4.44089209850061E-16,-1.0))
#1491=DIRECTION('',(2.83274922616152E-16,1.0,-4.44089209850061E-16))
#1492=ORIENTED_EDGE('',*,*,#1786,.F.)
#1493=ORIENTED_EDGE('',*,*,#2059,.F.)
#1494=ORIENTED_EDGE('',*,*,#1790,.F.)
#1495=ORIENTED_EDGE('',*,*,#2060,.F.)
#1496=ORIENTED_EDGE('',*,*,#2061,.F.)
#1497=ORIENTED_EDGE('',*,*,#2062,.F.)
#1498=ORIENTED_EDGE('',*,*,#2063,.F.)
#1499=ORIENTED_EDGE('',*,*,#1910,.F.)
#1500=CARTESIAN_POINT('',(-0.021555968763801,0.100470904459837,-0.0500770432622716))
#1501=DIRECTION('',(-1.6996495356969E-15,-4.44089209850061E-16,-1.0))
#1502=DIRECTION('',(2.83274922616152E-16,1.0,-4.44089209850061E-16))
#1503=ORIENTED_EDGE('',*,*,#2064,.T.)
#1504=ORIENTED_EDGE('',*,*,#2065,.F.)
#1505=ORIENTED_EDGE('',*,*,#2061,.T.)
#1506=ORIENTED_EDGE('',*,*,#1909,.T.)
#1507=CARTESIAN_POINT('',(-0.029705968763801,0.120470904459837,-0.0500770432622716))
#1508=DIRECTION('',(1.0483138335655E-15,1.0,-4.44089209850063E-16))
#1509=DIRECTION('',(1.0,-1.0483138335655E-15,-1.57247075034825E-15))
#1510=ORIENTED_EDGE('',*,*,#2066,.F.)
#1511=ORIENTED_EDGE('',*,*,#2067,.F.)
#1512=ORIENTED_EDGE('',*,*,#2064,.F.)
#1513=ORIENTED_EDGE('',*,*,#1908,.F.)
#1514=CARTESIAN_POINT('',(-0.021555968763801,0.100470904459837,-0.0600770432622716))
#1515=DIRECTION('',(-1.6996495356969E-15,-4.44089209850061E-16,-1.0))
#1516=DIRECTION('',(2.83274922616152E-16,1.0,-4.44089209850061E-16))
#1517=ORIENTED_EDGE('',*,*,#2068,.F.)
#1518=ORIENTED_EDGE('',*,*,#1780,.F.)
#1519=ORIENTED_EDGE('',*,*,#1907,.T.)
#1520=ORIENTED_EDGE('',*,*,#2042,.T.)
#1521=ORIENTED_EDGE('',*,*,#2069,.T.)
#1522=ORIENTED_EDGE('',*,*,#2066,.T.)
#1523=CARTESIAN_POINT('',(-0.0289405186722988,0.113370904459837,-0.0625770432622716))
#1524=DIRECTION('',(-1.02051904137864E-14,0.707106781186552,-0.707106781186543))
#1525=DIRECTION('',(-1.0,0.0,1.44323186897767E-14))
#1526=ORIENTED_EDGE('',*,*,#2028,.T.)
#1527=ORIENTED_EDGE('',*,*,#2070,.T.)
#1528=ORIENTED_EDGE('',*,*,#2008,.T.)
#1529=ORIENTED_EDGE('',*,*,#2054,.F.)
#1530=ORIENTED_EDGE('',*,*,#1811,.T.)
#1531=ORIENTED_EDGE('',*,*,#2071,.T.)
#1532=ORIENTED_EDGE('',*,*,#2056,.F.)
#1533=CARTESIAN_POINT('',(-0.00358540796528813,0.0607916778578833,-0.105538476398742))
#1534=DIRECTION('',(-4.88650278475386E-16,-1.0,-3.53535828140502E-15))
#1535=DIRECTION('',(-0.995103627378963,8.35682196740084E-16,-0.0988370921123783))
#1536=ORIENTED_EDGE('',*,*,#1824,.T.)
#1537=ORIENTED_EDGE('',*,*,#2072,.T.)
#1538=ORIENTED_EDGE('',*,*,#1809,.T.)
#1539=ORIENTED_EDGE('',*,*,#1828,.T.)
#1540=ORIENTED_EDGE('',*,*,#2012,.T.)
#1541=ORIENTED_EDGE('',*,*,#1826,.T.)
#1542=ORIENTED_EDGE('',*,*,#2026,.T.)
#1543=CARTESIAN_POINT('',(-0.0283357195620172,0.119550131061791,-0.105756648229724))
#1544=DIRECTION('',(-2.71836589696435E-16,-1.0,-2.98616383356819E-15))
#1545=DIRECTION('',(1.0,-2.71836589696398E-16,-1.22501292963706E-14))
#1546=ORIENTED_EDGE('',*,*,#1820,.T.)
#1547=ORIENTED_EDGE('',*,*,#2038,.T.)
#1548=ORIENTED_EDGE('',*,*,#2073,.F.)
#1549=ORIENTED_EDGE('',*,*,#1805,.T.)
#1550=ORIENTED_EDGE('',*,*,#2074,.T.)
#1551=ORIENTED_EDGE('',*,*,#2075,.F.)
#1552=ORIENTED_EDGE('',*,*,#2017,.T.)
#1553=CARTESIAN_POINT('',(-0.00358540796528813,0.0607916778578833,-0.105538476398742))
#1554=DIRECTION('',(-4.88650278475386E-16,-1.0,-3.53535828140502E-15))
#1555=DIRECTION('',(-0.995103627378963,8.35682196740084E-16,-0.0988370921123783))
#1556=ORIENTED_EDGE('',*,*,#2076,.T.)
#1557=ORIENTED_EDGE('',*,*,#1806,.T.)
#1558=ORIENTED_EDGE('',*,*,#2073,.T.)
#1559=ORIENTED_EDGE('',*,*,#2037,.T.)
#1560=ORIENTED_EDGE('',*,*,#2077,.T.)
#1561=ORIENTED_EDGE('',*,*,#2018,.T.)
#1562=ORIENTED_EDGE('',*,*,#2075,.T.)
#1563=CARTESIAN_POINT('',(0.0211619816684057,0.119550131061791,-0.105756648229725))
#1564=DIRECTION('',(-2.71836589696435E-16,-1.0,-2.98616383356819E-15))
#1565=DIRECTION('',(-1.0,2.71836589696435E-16,-1.86929190250737E-29))
#1566=ORIENTED_EDGE('',*,*,#2078,.F.)
#1567=ORIENTED_EDGE('',*,*,#2019,.T.)
#1568=ORIENTED_EDGE('',*,*,#2077,.F.)
#1569=ORIENTED_EDGE('',*,*,#2036,.T.)
#1570=CARTESIAN_POINT('',(0.0295119816684057,0.119550131061791,-0.0963618457459982))
#1571=DIRECTION('',(1.0,-2.7183658969643E-16,-1.48690583655151E-15))
#1572=DIRECTION('',(1.48690583655151E-15,-2.97381167310303E-15,1.0))
#1573=ORIENTED_EDGE('',*,*,#2020,.T.)
#1574=ORIENTED_EDGE('',*,*,#2078,.T.)
#1575=ORIENTED_EDGE('',*,*,#2035,.T.)
#1576=ORIENTED_EDGE('',*,*,#2079,.T.)
#1577=CARTESIAN_POINT('',(0.0270119816684057,0.119550131061791,-0.0894670432622718))
#1578=DIRECTION('',(0.707106781186549,-2.30375419239906E-15,0.707106781186546))
#1579=DIRECTION('',(0.707106781186546,0.0,-0.707106781186549))
#1580=ORIENTED_EDGE('',*,*,#2080,.F.)
#1581=ORIENTED_EDGE('',*,*,#1798,.F.)
#1582=ORIENTED_EDGE('',*,*,#2079,.F.)
#1583=ORIENTED_EDGE('',*,*,#2034,.T.)
#1584=ORIENTED_EDGE('',*,*,#2024,.F.)
#1585=ORIENTED_EDGE('',*,*,#2021,.T.)
#1586=CARTESIAN_POINT('',(-0.00358686894680565,0.119550131061791,-0.0869670432622717))
#1587=DIRECTION('',(1.51990114062171E-15,-2.98616383356819E-15,1.0))
#1588=DIRECTION('',(-1.0,3.14462304956216E-16,1.51990114062171E-15))
#1589=ORIENTED_EDGE('',*,*,#1814,.T.)
#1590=ORIENTED_EDGE('',*,*,#1802,.T.)
#1591=ORIENTED_EDGE('',*,*,#2081,.T.)
#1592=ORIENTED_EDGE('',*,*,#1818,.T.)
#1593=ORIENTED_EDGE('',*,*,#2023,.T.)
#1594=ORIENTED_EDGE('',*,*,#1816,.T.)
#1595=ORIENTED_EDGE('',*,*,#2027,.T.)
#1596=CARTESIAN_POINT('',(0.0211619816684057,0.119550131061791,-0.105756648229725))
#1597=DIRECTION('',(-2.71836589696435E-16,-1.0,-2.98616383356819E-15))
#1598=DIRECTION('',(-1.0,2.71836589696435E-16,-1.86929190250737E-29))
#1599=ORIENTED_EDGE('',*,*,#2052,.F.)
#1600=ORIENTED_EDGE('',*,*,#2043,.T.)
#1601=ORIENTED_EDGE('',*,*,#2041,.F.)
#1602=ORIENTED_EDGE('',*,*,#2032,.T.)
#1603=CARTESIAN_POINT('',(-0.00358686894680565,0.119550131061791,-0.0869670432622717))
#1604=DIRECTION('',(1.51990114062171E-15,-2.98616383356819E-15,1.0))
#1605=DIRECTION('',(-1.0,3.14462304956216E-16,1.51990114062171E-15))
#1606=ORIENTED_EDGE('',*,*,#1807,.T.)
#1607=ORIENTED_EDGE('',*,*,#2053,.F.)
#1608=ORIENTED_EDGE('',*,*,#2071,.F.)
#1609=ORIENTED_EDGE('',*,*,#1810,.T.)
#1610=ORIENTED_EDGE('',*,*,#2072,.F.)
#1611=ORIENTED_EDGE('',*,*,#1829,.F.)
#1612=CARTESIAN_POINT('',(-0.0162859841928706,0.115210517760814,-0.111749227714912))
#1613=DIRECTION('',(-0.812875738111029,-9.47293799800803E-15,0.582437150592619))
#1614=DIRECTION('',(-0.582437150592619,-2.7755575615629E-14,-0.812875738111029))
#1615=ORIENTED_EDGE('',*,*,#1801,.T.)
#1616=ORIENTED_EDGE('',*,*,#2076,.F.)
#1617=ORIENTED_EDGE('',*,*,#2074,.F.)
#1618=ORIENTED_EDGE('',*,*,#1804,.T.)
#1619=ORIENTED_EDGE('',*,*,#1819,.F.)
#1620=ORIENTED_EDGE('',*,*,#2081,.F.)
#1621=CARTESIAN_POINT('',(0.00911224629925901,0.115210517760814,-0.111749227714912))
#1622=DIRECTION('',(0.812875738111036,-1.02479694273317E-14,0.582437150592609))
#1623=DIRECTION('',(0.582437150592609,-2.83108967750033E-14,-0.812875738111036))
#1624=ORIENTED_EDGE('',*,*,#1797,.T.)
#1625=ORIENTED_EDGE('',*,*,#1813,.T.)
#1626=ORIENTED_EDGE('',*,*,#1799,.T.)
#1627=ORIENTED_EDGE('',*,*,#2080,.T.)
#1628=CARTESIAN_POINT('',(0.0203625563608001,0.115210517760814,-0.0869670432622718))
#1629=DIRECTION('',(1.51990114062171E-15,-2.98616383356819E-15,1.0))
#1630=DIRECTION('',(1.0,0.0,-1.51990114062171E-15))
#1631=VERTEX_POINT('',#2082)
#1632=ORIENTED_EDGE('',*,*,#1853,.T.)
#1633=ORIENTED_EDGE('',*,*,#1999,.T.)
#1634=ORIENTED_EDGE('',*,*,#1867,.T.)
#1635=ORIENTED_EDGE('',*,*,#1955,.T.)
#1636=ORIENTED_EDGE('',*,*,#2083,.F.)
#1637=ORIENTED_EDGE('',*,*,#1973,.T.)
#1638=ORIENTED_EDGE('',*,*,#1976,.T.)
#1639=ORIENTED_EDGE('',*,*,#1978,.F.)
#1640=ORIENTED_EDGE('',*,*,#1981,.T.)
#1641=ORIENTED_EDGE('',*,*,#1982,.F.)
#1642=ORIENTED_EDGE('',*,*,#1987,.T.)
#1643=ORIENTED_EDGE('',*,*,#1996,.F.)
#1644=ORIENTED_EDGE('',*,*,#1946,.T.)
#1645=ORIENTED_EDGE('',*,*,#1944,.F.)
#1646=ORIENTED_EDGE('',*,*,#1943,.T.)
#1647=ORIENTED_EDGE('',*,*,#1937,.F.)
#1648=ORIENTED_EDGE('',*,*,#2084,.F.)
#1649=ORIENTED_EDGE('',*,*,#2085,.F.)
#1650=ORIENTED_EDGE('',*,*,#1794,.F.)
#1651=CARTESIAN_POINT('',(-0.0102468825382082,0.0607916778578833,-0.0770670432622719))
#1652=DIRECTION('',(-2.71836589696435E-16,-1.0,-2.98616383356819E-15))
#1653=DIRECTION('',(-1.0,2.7183658969643E-16,1.51595858262355E-15))
#1654=ORIENTED_EDGE('',*,*,#2046,.T.)
#1655=ORIENTED_EDGE('',*,*,#1837,.T.)
#1656=ORIENTED_EDGE('',*,*,#2047,.T.)
#1657=ORIENTED_EDGE('',*,*,#1833,.T.)
#1658=ORIENTED_EDGE('',*,*,#2086,.F.)
#1659=ORIENTED_EDGE('',*,*,#1933,.T.)
#1660=ORIENTED_EDGE('',*,*,#1954,.F.)
#1661=ORIENTED_EDGE('',*,*,#1876,.F.)
#1662=ORIENTED_EDGE('',*,*,#2003,.T.)
#1663=ORIENTED_EDGE('',*,*,#1849,.F.)
#1664=ORIENTED_EDGE('',*,*,#2002,.F.)
#1665=ORIENTED_EDGE('',*,*,#2007,.T.)
#1666=ORIENTED_EDGE('',*,*,#2087,.F.)
#1667=ORIENTED_EDGE('',*,*,#2009,.F.)
#1668=ORIENTED_EDGE('',*,*,#2070,.F.)
#1669=ORIENTED_EDGE('',*,*,#2039,.T.)
#1670=ORIENTED_EDGE('',*,*,#1822,.F.)
#1671=ORIENTED_EDGE('',*,*,#2016,.T.)
#1672=ORIENTED_EDGE('',*,*,#2013,.F.)
#1673=ORIENTED_EDGE('',*,*,#1956,.F.)
#1674=ORIENTED_EDGE('',*,*,#1795,.F.)
#1675=ORIENTED_EDGE('',*,*,#2085,.T.)
#1676=ORIENTED_EDGE('',*,*,#1966,.T.)
#1677=ORIENTED_EDGE('',*,*,#1865,.T.)
#1678=ORIENTED_EDGE('',*,*,#1968,.T.)
#1679=ORIENTED_EDGE('',*,*,#1861,.T.)
#1680=CARTESIAN_POINT('',(-0.00992598984711337,0.0607916778578833,-0.0939670432622721))
#1681=DIRECTION('',(-1.4086157912839E-15,2.98616383356819E-15,-1.0))
#1682=DIRECTION('',(-1.0,0.0,1.4086157912839E-15))
#1683=ORIENTED_EDGE('',*,*,#1926,.T.)
#1684=ORIENTED_EDGE('',*,*,#2086,.T.)
#1685=ORIENTED_EDGE('',*,*,#2084,.T.)
#1686=ORIENTED_EDGE('',*,*,#1936,.F.)
#1687=ORIENTED_EDGE('',*,*,#1880,.T.)
#1688=ORIENTED_EDGE('',*,*,#1940,.T.)
#1689=ORIENTED_EDGE('',*,*,#1939,.F.)
#1690=CARTESIAN_POINT('',(-0.00358540796528813,0.0607916778578833,-0.105538476398742))
#1691=DIRECTION('',(-4.88650278475386E-16,-1.0,-3.53535828140502E-15))
#1692=DIRECTION('',(-0.995103627378963,8.35682196740084E-16,-0.0988370921123783))
#1693=ORIENTED_EDGE('',*,*,#1793,.T.)
#1694=ORIENTED_EDGE('',*,*,#1964,.T.)
#1695=ORIENTED_EDGE('',*,*,#1971,.T.)
#1696=ORIENTED_EDGE('',*,*,#1846,.T.)
#1697=ORIENTED_EDGE('',*,*,#2015,.T.)
#1698=ORIENTED_EDGE('',*,*,#1974,.T.)
#1699=ORIENTED_EDGE('',*,*,#2083,.T.)
#1700=CARTESIAN_POINT('',(-0.00358540796528813,0.0607916778578833,-0.105538476398742))
#1701=DIRECTION('',(-4.88650278475386E-16,-1.0,-3.53535828140502E-15))
#1702=DIRECTION('',(-0.995103627378963,8.35682196740084E-16,-0.0988370921123783))
#1703=ORIENTED_EDGE('',*,*,#1789,.T.)
#1704=ORIENTED_EDGE('',*,*,#1920,.T.)
#1705=ORIENTED_EDGE('',*,*,#1791,.T.)
#1706=ORIENTED_EDGE('',*,*,#2060,.T.)
#1707=CARTESIAN_POINT('',(-0.029705968763801,0.113851804642842,-0.0500770432622716))
#1708=DIRECTION('',(-1.6996495356969E-15,-4.44089209850061E-16,-1.0))
#1709=DIRECTION('',(1.0,3.70340278889476E-32,-1.6996495356969E-15))
#1710=ORIENTED_EDGE('',*,*,#2051,.F.)
#1711=ORIENTED_EDGE('',*,*,#2030,.T.)
#1712=ORIENTED_EDGE('',*,*,#2055,.T.)
#1713=ORIENTED_EDGE('',*,*,#2010,.T.)
#1714=ORIENTED_EDGE('',*,*,#2087,.T.)
#1715=ORIENTED_EDGE('',*,*,#2006,.F.)
#1716=ORIENTED_EDGE('',*,*,#2049,.F.)
#1717=ORIENTED_EDGE('',*,*,#2058,.T.)
#1718=ORIENTED_EDGE('',*,*,#2088,.F.)
#1719=ORIENTED_EDGE('',*,*,#2062,.T.)
#1720=ORIENTED_EDGE('',*,*,#2065,.T.)
#1721=ORIENTED_EDGE('',*,*,#2067,.T.)
#1722=ORIENTED_EDGE('',*,*,#2069,.F.)
#1723=ORIENTED_EDGE('',*,*,#2045,.T.)
#1724=CARTESIAN_POINT('',(-0.0363250685807965,0.100470904459837,-0.0600770432622716))
#1725=DIRECTION('',(-1.0,3.46944695195362E-16,1.6996495356969E-15))
#1726=DIRECTION('',(3.46944695195361E-16,1.0,-5.20417042793042E-16))
#1727=ORIENTED_EDGE('',*,*,#1785,.T.)
#1728=ORIENTED_EDGE('',*,*,#1882,.T.)
#1729=ORIENTED_EDGE('',*,*,#1787,.T.)
#1730=ORIENTED_EDGE('',*,*,#2059,.T.)
#1731=CARTESIAN_POINT('',(-0.029705968763801,0.0870900042768326,-0.0500770432622716))
#1732=DIRECTION('',(-1.6996495356969E-15,-4.44089209850061E-16,-1.0))
#1733=DIRECTION('',(1.0,3.70340278889476E-32,-1.6996495356969E-15))
#1734=ORIENTED_EDGE('',*,*,#2057,.T.)
#1735=ORIENTED_EDGE('',*,*,#1911,.F.)
#1736=ORIENTED_EDGE('',*,*,#2063,.T.)
#1737=ORIENTED_EDGE('',*,*,#2088,.T.)
#1738=CARTESIAN_POINT('',(-0.029705968763801,0.0804709044598372,-0.0500770432622716))
#1739=DIRECTION('',(6.98317293034487E-31,-1.0,4.44089209850061E-16))
#1740=DIRECTION('',(-1.0,0.0,1.57247075034825E-15))
#1741=ORIENTED_EDGE('',*,*,#1781,.T.)
#1742=ORIENTED_EDGE('',*,*,#2048,.T.)
#1743=ORIENTED_EDGE('',*,*,#1783,.T.)
#1744=ORIENTED_EDGE('',*,*,#1891,.T.)
#1745=CARTESIAN_POINT('',(-0.029705968763801,0.0870900042768326,-0.0500770432622716))
#1746=DIRECTION('',(-1.6996495356969E-15,-4.44089209850061E-16,-1.0))
#1747=DIRECTION('',(1.0,3.70340278889476E-32,-1.6996495356969E-15))
#1748=ORIENTED_EDGE('',*,*,#1777,.T.)
#1749=ORIENTED_EDGE('',*,*,#2068,.T.)
#1750=ORIENTED_EDGE('',*,*,#1779,.T.)
#1751=ORIENTED_EDGE('',*,*,#1900,.T.)
#1752=CARTESIAN_POINT('',(-0.029705968763801,0.113851804642842,-0.0500770432622716))
#1753=DIRECTION('',(-1.6996495356969E-15,-4.44089209850061E-16,-1.0))
#1754=DIRECTION('',(1.0,3.70340278889476E-32,-1.6996495356969E-15))
#1755=ORIENTED_EDGE('',*,*,#1923,.F.)
#1756=ORIENTED_EDGE('',*,*,#1924,.F.)
#1757=ORIENTED_EDGE('',*,*,#1902,.F.)
#1758=ORIENTED_EDGE('',*,*,#1919,.T.)
#1759=CARTESIAN_POINT('',(-0.0273490467994661,0.116651804642842,-0.0565770432622716))
#1760=DIRECTION('',(-1.61218111270768E-14,1.0,2.66453525910046E-15))
#1761=DIRECTION('',(-1.0,-1.61218111270768E-14,9.48668773179427E-15))
#1762=ORIENTED_EDGE('',*,*,#1921,.F.)
#1763=ORIENTED_EDGE('',*,*,#1917,.T.)
#1764=ORIENTED_EDGE('',*,*,#1904,.F.)
#1765=ORIENTED_EDGE('',*,*,#1897,.T.)
#1766=CARTESIAN_POINT('',(-0.0273490467994661,0.111051804642842,-0.0565770432622716))
#1767=DIRECTION('',(1.60429355638622E-14,-1.0,-2.66453525910046E-15))
#1768=DIRECTION('',(1.0,1.60429355638622E-14,-9.48668773179427E-15))
#1769=ORIENTED_EDGE('',*,*,#1916,.F.)
#1770=ORIENTED_EDGE('',*,*,#1895,.F.)
#1771=ORIENTED_EDGE('',*,*,#1888,.F.)
#1772=ORIENTED_EDGE('',*,*,#1884,.F.)
#1773=CARTESIAN_POINT('',(-0.0281585967079639,0.0842900042768327,-0.0550770432622716))
#1774=DIRECTION('',(1.93507279718982E-14,-1.0,-2.66453525910046E-15))
#1775=DIRECTION('',(1.0,1.93507279718982E-14,-9.48668773179427E-15))
#1776=COLOUR_RGB('',0.560784339904785,0.686274528503418,0.560784339904785)
#1777=EDGE_CURVE('',#2089,#2090,#2091,.T.)
#1778=EDGE_CURVE('321:298',#2089,#2092,#2093,.T.)
#1779=EDGE_CURVE('',#2094,#2092,#2095,.T.)
#1780=EDGE_CURVE('321:808',#2094,#2090,#2096,.F.)
#1781=EDGE_CURVE('',#2097,#2098,#2099,.T.)
#1782=EDGE_CURVE('321:271',#2097,#2100,#2101,.T.)
#1783=EDGE_CURVE('',#2102,#2100,#2103,.T.)
#1784=EDGE_CURVE('321:748',#2102,#2098,#2104,.F.)
#1785=EDGE_CURVE('',#2105,#2106,#2107,.T.)
#1786=EDGE_CURVE('321:781',#2105,#2108,#2109,.T.)
#1787=EDGE_CURVE('',#2110,#2108,#2111,.T.)
#1788=EDGE_CURVE('321:244',#2110,#2106,#2112,.T.)
#1789=EDGE_CURVE('',#2113,#2114,#2115,.T.)
#1790=EDGE_CURVE('321:784',#2113,#2116,#2117,.T.)
#1791=EDGE_CURVE('',#2118,#2116,#2119,.T.)
#1792=EDGE_CURVE('321:358',#2118,#2114,#2120,.T.)
#1793=EDGE_CURVE('',#2121,#2122,#2123,.T.)
#1794=EDGE_CURVE('321:856',#2121,#2124,#2125,.T.)
#1795=EDGE_CURVE('321:871',#2124,#2126,#2127,.F.)
#1796=EDGE_CURVE('321:493',#2126,#2122,#2128,.T.)
#1797=EDGE_CURVE('',#2129,#2130,#2131,.T.)
#1798=EDGE_CURVE('321:847',#2129,#2132,#2133,.T.)
#1799=EDGE_CURVE('',#2134,#2132,#2135,.T.)
#1800=EDGE_CURVE('321:853',#2134,#2130,#2136,.T.)
#1801=EDGE_CURVE('',#2137,#2138,#2139,.T.)
#1802=EDGE_CURVE('321:850',#2140,#2137,#2141,.T.)
#1803=EDGE_CURVE('321:850',#2142,#2140,#2143,.T.)
#1804=EDGE_CURVE('',#2144,#2142,#2145,.T.)
#1805=EDGE_CURVE('321:829',#2146,#2144,#2147,.T.)
#1806=EDGE_CURVE('321:835',#2138,#2146,#2148,.T.)
#1807=EDGE_CURVE('',#2149,#2150,#2151,.T.)
#1808=EDGE_CURVE('321:820',#2152,#2149,#2153,.T.)
#1809=EDGE_CURVE('321:820',#2154,#2152,#2155,.T.)
#1810=EDGE_CURVE('',#2156,#2154,#2157,.T.)
#1811=EDGE_CURVE('321:817',#2158,#2156,#2159,.T.)
#1812=EDGE_CURVE('321:763',#2150,#2158,#2160,.T.)
#1813=EDGE_CURVE('321:853',#2130,#2134,#2161,.T.)
#1814=EDGE_CURVE('',#2162,#2140,#2163,.T.)
#1815=EDGE_CURVE('321:685',#2162,#2164,#2165,.T.)
#1816=EDGE_CURVE('',#2166,#2164,#2167,.T.)
#1817=EDGE_CURVE('321:673',#2166,#2168,#2169,.F.)
#1818=EDGE_CURVE('',#2170,#2168,#2171,.T.)
#1819=EDGE_CURVE('321:850',#2170,#2142,#2172,.T.)
#1820=EDGE_CURVE('',#2173,#2174,#2175,.T.)
#1821=EDGE_CURVE('321:655',#2173,#2176,#2177,.T.)
#1822=EDGE_CURVE('321:823',#2176,#2178,#2179,.F.)
#1823=EDGE_CURVE('321:718',#2178,#2174,#2180,.T.)
#1824=EDGE_CURVE('',#2181,#2182,#2183,.T.)
#1825=EDGE_CURVE('321:682',#2181,#2184,#2185,.T.)
#1826=EDGE_CURVE('',#2186,#2184,#2187,.T.)
#1827=EDGE_CURVE('321:640',#2186,#2188,#2189,.F.)
#1828=EDGE_CURVE('',#2152,#2188,#2190,.T.)
#1829=EDGE_CURVE('321:820',#2149,#2182,#2191,.T.)
#1830=EDGE_CURVE('',#2192,#2193,#2194,.T.)
#1831=EDGE_CURVE('321:586',#2192,#2195,#2196,.T.)
#1832=EDGE_CURVE('',#2197,#2195,#2198,.T.)
#1833=EDGE_CURVE('321:745',#2193,#2197,#2199,.T.)
#1834=EDGE_CURVE('',#2200,#2201,#2202,.T.)
#1835=EDGE_CURVE('321:583',#2203,#2200,#2204,.T.)
#1836=EDGE_CURVE('',#2205,#2203,#2206,.T.)
#1837=EDGE_CURVE('321:742',#2201,#2205,#2207,.T.)
#1838=EDGE_CURVE('',#2208,#2209,#2210,.T.)
#1839=EDGE_CURVE('321:538',#2208,#2211,#2212,.T.)
#1840=EDGE_CURVE('',#2213,#2211,#2214,.T.)
#1841=EDGE_CURVE('321:601',#2213,#2209,#2215,.T.)
#1842=EDGE_CURVE('',#2216,#2217,#2218,.T.)
#1843=EDGE_CURVE('321:595',#2219,#2216,#2220,.T.)
#1844=EDGE_CURVE('321:595',#2221,#2219,#2222,.T.)
#1845=EDGE_CURVE('',#2223,#2221,#2224,.T.)
#1846=EDGE_CURVE('321:649',#2225,#2223,#2226,.T.)
#1847=EDGE_CURVE('321:511',#2217,#2225,#2227,.T.)
#1848=EDGE_CURVE('',#2228,#2229,#2230,.T.)
#1849=EDGE_CURVE('321:607',#2228,#2231,#2232,.T.)
#1850=EDGE_CURVE('321:610',#2231,#2233,#2234,.T.)
#1851=EDGE_CURVE('321:442',#2233,#2229,#2235,.T.)
#1852=EDGE_CURVE('',#2236,#2237,#2238,.T.)
#1853=EDGE_CURVE('321:598',#2239,#2236,#2240,.T.)
#1854=EDGE_CURVE('',#2241,#2239,#2242,.T.)
#1855=EDGE_CURVE('321:496',#2241,#2243,#2244,.T.)
#1856=EDGE_CURVE('',#2219,#2243,#2245,.T.)
#1857=EDGE_CURVE('321:595',#2216,#2237,#2246,.T.)
#1858=EDGE_CURVE('',#2247,#2248,#2249,.T.)
#1859=EDGE_CURVE('321:505',#2247,#2250,#2251,.T.)
#1860=EDGE_CURVE('',#2252,#2250,#2253,.T.)
#1861=EDGE_CURVE('321:508',#2248,#2252,#2254,.T.)
#1862=EDGE_CURVE('',#2255,#2256,#2257,.T.)
#1863=EDGE_CURVE('321:499',#2258,#2255,#2259,.T.)
#1864=EDGE_CURVE('',#2260,#2258,#2261,.T.)
#1865=EDGE_CURVE('321:502',#2256,#2260,#2262,.T.)
#1866=EDGE_CURVE('',#2263,#2264,#2265,.T.)
#1867=EDGE_CURVE('321:466',#2266,#2263,#2267,.T.)
#1868=EDGE_CURVE('',#2268,#2266,#2269,.T.)
#1869=EDGE_CURVE('321:400',#2268,#2270,#2271,.T.)
#1870=EDGE_CURVE('',#2272,#2270,#2273,.T.)
#1871=EDGE_CURVE('321:421',#2272,#2274,#2275,.T.)
#1872=EDGE_CURVE('321:421',#2274,#2264,#2276,.T.)
#1873=EDGE_CURVE('',#2277,#2278,#2279,.T.)
#1874=EDGE_CURVE('321:448',#2277,#2280,#2281,.T.)
#1875=EDGE_CURVE('321:463',#2280,#2282,#2283,.T.)
#1876=EDGE_CURVE('321:460',#2282,#2278,#2284,.T.)
#1877=EDGE_CURVE('',#2285,#2286,#2287,.T.)
#1878=EDGE_CURVE('321:421',#2264,#2285,#2288,.T.)
#1879=EDGE_CURVE('',#2289,#2274,#2290,.T.)
#1880=EDGE_CURVE('321:418',#2291,#2289,#2292,.T.)
#1881=EDGE_CURVE('321:403',#2286,#2291,#2293,.T.)
#1882=EDGE_CURVE('321:244',#2106,#2110,#2294,.T.)
#1883=EDGE_CURVE('321:247',#2295,#2296,#2297,.T.)
#1884=EDGE_CURVE('321:250',#2295,#2298,#2299,.F.)
#1885=EDGE_CURVE('321:253',#2298,#2300,#2301,.T.)
#1886=EDGE_CURVE('321:256',#2300,#2302,#2303,.T.)
#1887=EDGE_CURVE('321:259',#2302,#2296,#2304,.F.)
#1888=EDGE_CURVE('321:262',#2298,#2305,#2306,.T.)
#1889=EDGE_CURVE('321:265',#2307,#2305,#2308,.T.)
#1890=EDGE_CURVE('321:268',#2300,#2307,#2309,.T.)
#1891=EDGE_CURVE('321:271',#2100,#2097,#2310,.T.)
#1892=EDGE_CURVE('321:274',#2311,#2312,#2313,.T.)
#1893=EDGE_CURVE('321:277',#2311,#2314,#2315,.T.)
#1894=EDGE_CURVE('321:280',#2314,#2307,#2316,.T.)
#1895=EDGE_CURVE('321:283',#2305,#2312,#2317,.T.)
#1896=EDGE_CURVE('321:286',#2318,#2319,#2320,.T.)
#1897=EDGE_CURVE('321:289',#2321,#2318,#2322,.F.)
#1898=EDGE_CURVE('321:292',#2323,#2321,#2324,.T.)
#1899=EDGE_CURVE('321:295',#2323,#2319,#2325,.T.)
#1900=EDGE_CURVE('321:298',#2092,#2089,#2326,.T.)
#1901=EDGE_CURVE('321:301',#2327,#2328,#2329,.T.)
#1902=EDGE_CURVE('321:304',#2327,#2330,#2331,.T.)
#1903=EDGE_CURVE('321:307',#2330,#2323,#2332,.T.)
#1904=EDGE_CURVE('321:310',#2321,#2328,#2333,.T.)
#1905=EDGE_CURVE('321:313',#2334,#2335,#2336,.T.)
#1906=EDGE_CURVE('321:316',#2337,#2334,#2338,.F.)
#1907=EDGE_CURVE('321:319',#2339,#2337,#2340,.T.)
#1908=EDGE_CURVE('321:322',#2339,#2341,#2342,.T.)
#1909=EDGE_CURVE('321:325',#2343,#2341,#2344,.F.)
#1910=EDGE_CURVE('321:328',#2343,#2345,#2346,.T.)
#1911=EDGE_CURVE('321:331',#2345,#2347,#2348,.T.)
#1912=EDGE_CURVE('321:334',#2347,#2349,#2350,.T.)
#1913=EDGE_CURVE('321:337',#2351,#2349,#2352,.T.)
#1914=EDGE_CURVE('321:340',#2351,#2335,#2353,.T.)
#1915=EDGE_CURVE('321:343',#2296,#2311,#2354,.T.)
#1916=EDGE_CURVE('321:346',#2312,#2295,#2355,.T.)
#1917=EDGE_CURVE('321:349',#2356,#2328,#2357,.F.)
#1918=EDGE_CURVE('321:352',#2358,#2356,#2359,.T.)
#1919=EDGE_CURVE('321:355',#2327,#2358,#2360,.F.)
#1920=EDGE_CURVE('321:358',#2114,#2118,#2361,.T.)
#1921=EDGE_CURVE('321:361',#2356,#2318,#2362,.F.)
#1922=EDGE_CURVE('321:364',#2319,#2363,#2364,.T.)
#1923=EDGE_CURVE('321:367',#2363,#2358,#2365,.F.)
#1924=EDGE_CURVE('321:370',#2330,#2363,#2366,.T.)
#1925=EDGE_CURVE('321:373',#2302,#2314,#2367,.F.)
#1926=EDGE_CURVE('321:376',#2368,#2369,#2370,.T.)
#1927=EDGE_CURVE('321:379',#2371,#2368,#2372,.F.)
#1928=EDGE_CURVE('321:382',#2373,#2371,#2374,.F.)
#1929=EDGE_CURVE('321:385',#2375,#2373,#2376,.T.)
#1930=EDGE_CURVE('321:388',#2377,#2375,#2378,.T.)
#1931=EDGE_CURVE('321:391',#2377,#2379,#2380,.T.)
#1932=EDGE_CURVE('321:394',#2381,#2379,#2382,.T.)
#1933=EDGE_CURVE('321:397',#2369,#2381,#2383,.T.)
#1934=EDGE_CURVE('321:400',#2270,#2268,#2384,.T.)
#1935=EDGE_CURVE('321:403',#2385,#2286,#2386,.T.)
#1936=EDGE_CURVE('321:406',#2291,#2387,#2388,.T.)
#1937=EDGE_CURVE('321:409',#2387,#2389,#2390,.T.)
#1938=EDGE_CURVE('321:412',#2389,#2371,#2391,.T.)
#1939=EDGE_CURVE('321:415',#2368,#2385,#2392,.T.)
#1940=EDGE_CURVE('321:418',#2289,#2385,#2393,.T.)
#1941=EDGE_CURVE('321:421',#2285,#2272,#2394,.T.)
#1942=EDGE_CURVE('321:424',#2373,#2395,#2396,.T.)
#1943=EDGE_CURVE('321:427',#2395,#2389,#2397,.F.)
#1944=EDGE_CURVE('321:430',#2395,#2398,#2399,.T.)
#1945=EDGE_CURVE('321:433',#2398,#2375,#2400,.T.)
#1946=EDGE_CURVE('321:436',#2401,#2398,#2402,.T.)
#1947=EDGE_CURVE('321:439',#2377,#2401,#2403,.T.)
#1948=EDGE_CURVE('321:445',#2280,#2233,#2404,.T.)
#1949=EDGE_CURVE('321:448',#2379,#2277,#2405,.T.)
#1950=EDGE_CURVE('321:451',#2406,#2377,#2407,.T.)
#1951=EDGE_CURVE('321:454',#2406,#2408,#2409,.T.)
#1952=EDGE_CURVE('321:457',#2410,#2408,#2411,.T.)
#1953=EDGE_CURVE('321:442',#2229,#2410,#2412,.T.)
#1954=EDGE_CURVE('321:460',#2278,#2381,#2413,.T.)
#1955=EDGE_CURVE('321:466',#2263,#2266,#2414,.T.)
#1956=EDGE_CURVE('321:469',#2126,#2415,#2416,.T.)
#1957=EDGE_CURVE('321:472',#2417,#2415,#2418,.F.)
#1958=EDGE_CURVE('321:475',#2419,#2417,#2420,.F.)
#1959=EDGE_CURVE('321:478',#2421,#2419,#2422,.T.)
#1960=EDGE_CURVE('321:481',#2423,#2421,#2424,.T.)
#1961=EDGE_CURVE('321:484',#2425,#2423,#2426,.T.)
#1962=EDGE_CURVE('321:487',#2427,#2425,#2428,.T.)
#1963=EDGE_CURVE('321:490',#2429,#2427,#2430,.T.)
#1964=EDGE_CURVE('321:493',#2122,#2429,#2431,.T.)
#1965=EDGE_CURVE('321:496',#2243,#2241,#2432,.T.)
#1966=EDGE_CURVE('321:502',#2260,#2256,#2433,.T.)
#1967=EDGE_CURVE('321:499',#2255,#2258,#2434,.T.)
#1968=EDGE_CURVE('321:508',#2252,#2248,#2435,.T.)
#1969=EDGE_CURVE('321:505',#2250,#2247,#2436,.T.)
#1970=EDGE_CURVE('321:511',#2437,#2217,#2438,.T.)
#1971=EDGE_CURVE('321:514',#2429,#2225,#2439,.T.)
#1972=EDGE_CURVE('321:517',#2440,#2427,#2441,.T.)
#1973=EDGE_CURVE('321:520',#2442,#2440,#2443,.T.)
#1974=EDGE_CURVE('321:523',#2437,#2442,#2444,.T.)
#1975=EDGE_CURVE('321:526',#2445,#2425,#2446,.T.)
#1976=EDGE_CURVE('321:529',#2440,#2445,#2447,.T.)
#1977=EDGE_CURVE('321:532',#2423,#2448,#2449,.T.)
#1978=EDGE_CURVE('321:535',#2448,#2445,#2450,.T.)
#1979=EDGE_CURVE('321:538',#2211,#2208,#2451,.T.)
#1980=EDGE_CURVE('321:541',#2452,#2421,#2453,.T.)
#1981=EDGE_CURVE('321:544',#2448,#2452,#2454,.T.)
#1982=EDGE_CURVE('321:547',#2455,#2452,#2456,.T.)
#1983=EDGE_CURVE('321:550',#2455,#2419,#2457,.F.)
#1984=EDGE_CURVE('321:553',#2335,#2458,#2459,.F.)
#1985=EDGE_CURVE('321:556',#2458,#2460,#2461,.T.)
#1986=EDGE_CURVE('321:559',#2460,#2462,#2463,.T.)
#1987=EDGE_CURVE('321:562',#2455,#2462,#2464,.T.)
#1988=EDGE_CURVE('321:565',#2465,#2417,#2466,.T.)
#1989=EDGE_CURVE('321:568',#2467,#2465,#2468,.F.)
#1990=EDGE_CURVE('321:571',#2467,#2469,#2470,.F.)
#1991=EDGE_CURVE('321:574',#2469,#2471,#2472,.T.)
#1992=EDGE_CURVE('321:577',#2471,#2473,#2474,.T.)
#1993=EDGE_CURVE('321:580',#2334,#2473,#2475,.F.)
#1994=EDGE_CURVE('321:583',#2200,#2203,#2476,.T.)
#1995=EDGE_CURVE('321:586',#2195,#2192,#2477,.T.)
#1996=EDGE_CURVE('321:589',#2401,#2462,#2478,.T.)
#1997=EDGE_CURVE('321:592',#2460,#2406,#2479,.F.)
#1998=EDGE_CURVE('321:595',#2237,#2221,#2480,.T.)
#1999=EDGE_CURVE('321:598',#2236,#2239,#2481,.T.)
#2000=EDGE_CURVE('321:601',#2209,#2213,#2482,.T.)
#2001=EDGE_CURVE('321:604',#2410,#2483,#2484,.T.)
#2002=EDGE_CURVE('321:607',#2483,#2228,#2485,.T.)
#2003=EDGE_CURVE('321:613',#2282,#2231,#2486,.F.)
#2004=EDGE_CURVE('321:616',#2408,#2458,#2487,.F.)
#2005=EDGE_CURVE('321:619',#2488,#2351,#2489,.T.)
#2006=EDGE_CURVE('321:622',#2488,#2490,#2491,.T.)
#2007=EDGE_CURVE('321:625',#2483,#2490,#2492,.F.)
#2008=EDGE_CURVE('321:628',#2493,#2494,#2495,.T.)
#2009=EDGE_CURVE('321:631',#2493,#2496,#2497,.T.)
#2010=EDGE_CURVE('321:634',#2498,#2496,#2499,.T.)
#2011=EDGE_CURVE('321:637',#2494,#2498,#2500,.T.)
[truncated: 2,512 more rows]
