# Supplementary material for: Open-source perfusion system for medium-scale fabrication of demineralized bone matrix chip grafts
Source: HardwareX. 2022 Nov 23;13:e00378. doi: 10.1016/j.ohx.2022.e00378 (PMC9722481; doi:10.1016/j.ohx.2022.e00378)
Supplement: Supplementary data 2 [file mmc2.zip › sil_cover.stp]

ISO-10303-21
HEADER
FILE_DESCRIPTION(('STEP AP214'),'1')
FILE_NAME('top_lid.stp','2022-02-12T21:07:15',(' '),(' '),'Spatial InterOp 3D',' ',' ')
FILE_SCHEMA(('AUTOMOTIVE_DESIGN { 1 0 10303 214 1 1 1 1 }'))
ENDSEC
DATA
#1=MECHANICAL_DESIGN_GEOMETRIC_PRESENTATION_REPRESENTATION(' ',(#10),#6)
#2=PRODUCT_DEFINITION_CONTEXT('',#11,'design')
#3=APPLICATION_PROTOCOL_DEFINITION('INTERNATIONAL STANDARD','automotive_design',1994,#11)
#4=PRODUCT_CATEGORY_RELATIONSHIP('NONE','NONE',#12,#13)
#5=SHAPE_DEFINITION_REPRESENTATION(#14,#15)
#6= (GEOMETRIC_REPRESENTATION_CONTEXT(3)GLOBAL_UNCERTAINTY_ASSIGNED_CONTEXT((#18))GLOBAL_UNIT_ASSIGNED_CONTEXT((#20,#21,#22))REPRESENTATION_CONTEXT('NONE','WORKSPACE'))
#10=STYLED_ITEM('',(#24),#25)
#11=APPLICATION_CONTEXT(' ')
#12=PRODUCT_CATEGORY('part','NONE')
#13=PRODUCT_RELATED_PRODUCT_CATEGORY('detail',' ',(#26))
#14=PRODUCT_DEFINITION_SHAPE('NONE','NONE',#27)
#15=ADVANCED_BREP_SHAPE_REPRESENTATION('S\X2\00F3\X0\lido1',(#25,#28),#6)
#18=UNCERTAINTY_MEASURE_WITH_UNIT(LENGTH_MEASURE(1.0E-08),#20,'','')
#20= (CONVERSION_BASED_UNIT('METRE',#31)LENGTH_UNIT()NAMED_UNIT(#34))
#21= (NAMED_UNIT(#36)PLANE_ANGLE_UNIT()SI_UNIT($,.RADIAN.))
#22= (NAMED_UNIT(#36)SOLID_ANGLE_UNIT()SI_UNIT($,.STERADIAN.))
#24=PRESENTATION_STYLE_ASSIGNMENT((#42))
#25=MANIFOLD_SOLID_BREP('S\X2\00F3\X0\lido1',#43)
#26=PRODUCT('S\X2\00F3\X0\lido1','','PART--DESC',(#44))
#27=PRODUCT_DEFINITION('','NONE',#45,#2)
#28=AXIS2_PLACEMENT_3D('',#46,#47,#48)
#31=LENGTH_MEASURE_WITH_UNIT(LENGTH_MEASURE(1.0),#49)
#34=DIMENSIONAL_EXPONENTS(1.0,0.0,0.0,0.0,0.0,0.0,0.0)
#36=DIMENSIONAL_EXPONENTS(0.0,0.0,0.0,0.0,0.0,0.0,0.0)
#42=SURFACE_STYLE_USAGE(.BOTH.,#50)
#43=CLOSED_SHELL('',(#51,#52,#53,#54,#55,#56,#57,#58,#59,#60,#61,#62,#63,#64,#65,#66,#67,#68,#69,#70,#71,#72,#73,#74,#75,#76,#77,#78,#79,#80,#81,#82,#83,#84,#85,#86,#87,#88,#89,#90,#91,#92,#93,#94,#95,#96,#97,#98,#99,#100,#101,#102,#103,#104,#105,#106,#107,#108,#109,#110,#111,#112,#113,#114,#115,#116,#117,#118,#119,#120,#121,#122,#123,#124,#125,#126,#127,#128,#129,#130,#131,#132,#133,#134,#135,#1…
#44=PRODUCT_CONTEXT('',#11,'mechanical')
#45=PRODUCT_DEFINITION_FORMATION_WITH_SPECIFIED_SOURCE(' ','NONE',#26,.NOT_KNOWN.)
#46=CARTESIAN_POINT('',(0.0,0.0,0.0))
#47=DIRECTION('',(0.0,0.0,1.0))
#48=DIRECTION('',(1.0,0.0,0.0))
#49= (NAMED_UNIT(#34)LENGTH_UNIT()SI_UNIT($,.METRE.))
#50=SURFACE_SIDE_STYLE('',(#169))
#51=ADVANCED_FACE('690:981',(#170),#171,.F.)
#52=ADVANCED_FACE('690:975',(#172),#173,.F.)
#53=ADVANCED_FACE('690:957',(#174),#175,.F.)
#54=ADVANCED_FACE('690:948',(#176),#177,.F.)
#55=ADVANCED_FACE('690:939',(#178),#179,.F.)
#56=ADVANCED_FACE('690:924',(#180),#181,.T.)
#57=ADVANCED_FACE('690:921',(#182),#183,.T.)
#58=ADVANCED_FACE('690:918',(#184),#185,.T.)
#59=ADVANCED_FACE('690:915',(#186),#187,.T.)
#60=ADVANCED_FACE('690:900',(#188),#189,.T.)
#61=ADVANCED_FACE('690:897',(#190),#191,.T.)
#62=ADVANCED_FACE('690:894',(#192),#193,.T.)
#63=ADVANCED_FACE('690:891',(#194),#195,.T.)
#64=ADVANCED_FACE('690:867',(#196),#197,.F.)
#65=ADVANCED_FACE('690:861',(#198),#199,.F.)
#66=ADVANCED_FACE('690:846',(#200),#201,.F.)
#67=ADVANCED_FACE('690:837',(#202),#203,.F.)
#68=ADVANCED_FACE('690:828',(#204),#205,.F.)
#69=ADVANCED_FACE('690:816',(#206),#207,.T.)
#70=ADVANCED_FACE('690:813',(#208),#209,.T.)
#71=ADVANCED_FACE('690:810',(#210),#211,.T.)
#72=ADVANCED_FACE('690:807',(#212),#213,.T.)
#73=ADVANCED_FACE('690:792',(#214),#215,.T.)
#74=ADVANCED_FACE('690:789',(#216),#217,.T.)
#75=ADVANCED_FACE('690:786',(#218),#219,.T.)
#76=ADVANCED_FACE('690:783',(#220),#221,.T.)
#77=ADVANCED_FACE('690:771',(#222),#223,.F.)
#78=ADVANCED_FACE('690:765',(#224),#225,.F.)
#79=ADVANCED_FACE('690:762',(#226),#227,.F.)
#80=ADVANCED_FACE('690:756',(#228),#229,.F.)
#81=ADVANCED_FACE('690:753',(#230),#231,.F.)
#82=ADVANCED_FACE('690:747',(#232),#233,.F.)
#83=ADVANCED_FACE('690:744',(#234),#235,.F.)
#84=ADVANCED_FACE('690:738',(#236),#237,.F.)
#85=ADVANCED_FACE('690:738',(#238),#239,.F.)
#86=ADVANCED_FACE('690:741',(#240),#241,.T.)
#87=ADVANCED_FACE('690:744',(#242),#243,.F.)
#88=ADVANCED_FACE('690:747',(#244),#245,.F.)
#89=ADVANCED_FACE('690:750',(#246),#247,.T.)
#90=ADVANCED_FACE('690:753',(#248),#249,.F.)
#91=ADVANCED_FACE('690:756',(#250),#251,.F.)
#92=ADVANCED_FACE('690:759',(#252),#253,.T.)
#93=ADVANCED_FACE('690:762',(#254),#255,.F.)
#94=ADVANCED_FACE('690:765',(#256),#257,.F.)
#95=ADVANCED_FACE('690:768',(#258),#259,.T.)
#96=ADVANCED_FACE('690:771',(#260),#261,.F.)
#97=ADVANCED_FACE('690:774',(#262,#263),#264,.T.)
#98=ADVANCED_FACE('690:777',(#265),#266,.T.)
#99=ADVANCED_FACE('690:780',(#267),#268,.T.)
#100=ADVANCED_FACE('690:783',(#269),#270,.T.)
#101=ADVANCED_FACE('690:786',(#271),#272,.T.)
#102=ADVANCED_FACE('690:789',(#273),#274,.T.)
#103=ADVANCED_FACE('690:792',(#275),#276,.T.)
#104=ADVANCED_FACE('690:795',(#277),#278,.F.)
#105=ADVANCED_FACE('690:798',(#279),#280,.F.)
#106=ADVANCED_FACE('690:801',(#281),#282,.F.)
#107=ADVANCED_FACE('690:804',(#283),#284,.F.)
#108=ADVANCED_FACE('690:807',(#285),#286,.T.)
#109=ADVANCED_FACE('690:810',(#287),#288,.T.)
#110=ADVANCED_FACE('690:813',(#289),#290,.T.)
#111=ADVANCED_FACE('690:816',(#291),#292,.T.)
#112=ADVANCED_FACE('690:819',(#293),#294,.F.)
#113=ADVANCED_FACE('690:822',(#295),#296,.F.)
#114=ADVANCED_FACE('690:825',(#297),#298,.F.)
#115=ADVANCED_FACE('690:828',(#299),#300,.F.)
#116=ADVANCED_FACE('690:831',(#301),#302,.F.)
#117=ADVANCED_FACE('690:834',(#303),#304,.F.)
#118=ADVANCED_FACE('690:837',(#305),#306,.F.)
#119=ADVANCED_FACE('690:840',(#307),#308,.F.)
#120=ADVANCED_FACE('690:843',(#309),#310,.F.)
#121=ADVANCED_FACE('690:846',(#311),#312,.F.)
#122=ADVANCED_FACE('690:849',(#313),#314,.F.)
#123=ADVANCED_FACE('690:852',(#315),#316,.F.)
#124=ADVANCED_FACE('690:855',(#317),#318,.F.)
#125=ADVANCED_FACE('690:858',(#319),#320,.F.)
#126=ADVANCED_FACE('690:861',(#321),#322,.F.)
#127=ADVANCED_FACE('690:864',(#323),#324,.F.)
#128=ADVANCED_FACE('690:867',(#325),#326,.F.)
#129=ADVANCED_FACE('690:870',(#327),#328,.T.)
#130=ADVANCED_FACE('690:873',(#329,#330),#331,.T.)
#131=ADVANCED_FACE('690:876',(#332),#333,.T.)
#132=ADVANCED_FACE('690:879',(#334,#335,#336,#337,#338,#339,#340,#341,#342,#343,#344,#345,#346,#347,#348,#349),#350,.F.)
#133=ADVANCED_FACE('690:882',(#351),#352,.T.)
#134=ADVANCED_FACE('690:885',(#353),#354,.T.)
#135=ADVANCED_FACE('690:888',(#355),#356,.T.)
#136=ADVANCED_FACE('690:891',(#357),#358,.T.)
#137=ADVANCED_FACE('690:894',(#359),#360,.T.)
#138=ADVANCED_FACE('690:897',(#361),#362,.T.)
#139=ADVANCED_FACE('690:900',(#363),#364,.T.)
#140=ADVANCED_FACE('690:903',(#365),#366,.T.)
#141=ADVANCED_FACE('690:906',(#367),#368,.T.)
#142=ADVANCED_FACE('690:909',(#369),#370,.T.)
#143=ADVANCED_FACE('690:912',(#371),#372,.T.)
#144=ADVANCED_FACE('690:915',(#373),#374,.T.)
#145=ADVANCED_FACE('690:918',(#375),#376,.T.)
#146=ADVANCED_FACE('690:921',(#377),#378,.T.)
#147=ADVANCED_FACE('690:924',(#379),#380,.T.)
#148=ADVANCED_FACE('690:927',(#381),#382,.T.)
#149=ADVANCED_FACE('690:930',(#383),#384,.T.)
#150=ADVANCED_FACE('690:933',(#385),#386,.T.)
#151=ADVANCED_FACE('690:936',(#387),#388,.T.)
#152=ADVANCED_FACE('690:939',(#389),#390,.F.)
#153=ADVANCED_FACE('690:942',(#391),#392,.T.)
#154=ADVANCED_FACE('690:945',(#393),#394,.T.)
#155=ADVANCED_FACE('690:948',(#395),#396,.F.)
#156=ADVANCED_FACE('690:951',(#397),#398,.T.)
#157=ADVANCED_FACE('690:954',(#399),#400,.T.)
#158=ADVANCED_FACE('690:957',(#401),#402,.F.)
#159=ADVANCED_FACE('690:960',(#403),#404,.T.)
#160=ADVANCED_FACE('690:963',(#405),#406,.T.)
#161=ADVANCED_FACE('690:966',(#407),#408,.T.)
#162=ADVANCED_FACE('690:969',(#409),#410,.T.)
#163=ADVANCED_FACE('690:972',(#411),#412,.T.)
#164=ADVANCED_FACE('690:975',(#413),#414,.F.)
#165=ADVANCED_FACE('690:978',(#415),#416,.T.)
#166=ADVANCED_FACE('690:981',(#417),#418,.F.)
#167=ADVANCED_FACE('690:984',(#419),#420,.T.)
#169=SURFACE_STYLE_FILL_AREA(#421)
#170=FACE_OUTER_BOUND('',#422,.T.)
#171=CYLINDRICAL_SURFACE('',#423,0.003)
#172=FACE_OUTER_BOUND('',#424,.T.)
#173=CYLINDRICAL_SURFACE('',#425,0.003)
#174=FACE_OUTER_BOUND('',#426,.T.)
#175=CYLINDRICAL_SURFACE('',#427,0.0015)
#176=FACE_OUTER_BOUND('',#428,.T.)
#177=CYLINDRICAL_SURFACE('',#429,0.0015)
#178=FACE_OUTER_BOUND('',#430,.T.)
#179=CYLINDRICAL_SURFACE('',#431,0.0015)
#180=FACE_OUTER_BOUND('',#432,.T.)
#181=CYLINDRICAL_SURFACE('',#433,0.003)
#182=FACE_OUTER_BOUND('',#434,.T.)
#183=CYLINDRICAL_SURFACE('',#435,0.003)
#184=FACE_OUTER_BOUND('',#436,.T.)
#185=CYLINDRICAL_SURFACE('',#437,0.003)
#186=FACE_OUTER_BOUND('',#438,.T.)
#187=CYLINDRICAL_SURFACE('',#439,0.003)
#188=FACE_OUTER_BOUND('',#440,.T.)
#189=CYLINDRICAL_SURFACE('',#441,0.003)
#190=FACE_OUTER_BOUND('',#442,.T.)
#191=CYLINDRICAL_SURFACE('',#443,0.003)
#192=FACE_OUTER_BOUND('',#444,.T.)
#193=CYLINDRICAL_SURFACE('',#445,0.003)
#194=FACE_OUTER_BOUND('',#446,.T.)
#195=CYLINDRICAL_SURFACE('',#447,0.003)
#196=FACE_OUTER_BOUND('',#448,.T.)
#197=CYLINDRICAL_SURFACE('',#449,0.003)
#198=FACE_OUTER_BOUND('',#450,.T.)
#199=CYLINDRICAL_SURFACE('',#451,0.003)
#200=FACE_OUTER_BOUND('',#452,.T.)
#201=CYLINDRICAL_SURFACE('',#453,0.0015)
#202=FACE_OUTER_BOUND('',#454,.T.)
#203=CYLINDRICAL_SURFACE('',#455,0.0015)
#204=FACE_OUTER_BOUND('',#456,.T.)
#205=CYLINDRICAL_SURFACE('',#457,0.0015)
#206=FACE_OUTER_BOUND('',#458,.T.)
#207=CYLINDRICAL_SURFACE('',#459,0.003)
#208=FACE_OUTER_BOUND('',#460,.T.)
#209=CYLINDRICAL_SURFACE('',#461,0.003)
#210=FACE_OUTER_BOUND('',#462,.T.)
#211=CYLINDRICAL_SURFACE('',#463,0.003)
#212=FACE_OUTER_BOUND('',#464,.T.)
#213=CYLINDRICAL_SURFACE('',#465,0.003)
#214=FACE_OUTER_BOUND('',#466,.T.)
#215=CYLINDRICAL_SURFACE('',#467,0.003)
#216=FACE_OUTER_BOUND('',#468,.T.)
#217=CYLINDRICAL_SURFACE('',#469,0.003)
#218=FACE_OUTER_BOUND('',#470,.T.)
#219=CYLINDRICAL_SURFACE('',#471,0.003)
#220=FACE_OUTER_BOUND('',#472,.T.)
#221=CYLINDRICAL_SURFACE('',#473,0.003)
#222=FACE_OUTER_BOUND('',#474,.T.)
#223=CYLINDRICAL_SURFACE('',#475,0.0015)
#224=FACE_OUTER_BOUND('',#476,.T.)
#225=CYLINDRICAL_SURFACE('',#477,0.0015)
#226=FACE_OUTER_BOUND('',#478,.T.)
#227=CYLINDRICAL_SURFACE('',#479,0.0015)
#228=FACE_OUTER_BOUND('',#480,.T.)
#229=CYLINDRICAL_SURFACE('',#481,0.0015)
#230=FACE_OUTER_BOUND('',#482,.T.)
#231=CYLINDRICAL_SURFACE('',#483,0.0015)
#232=FACE_OUTER_BOUND('',#484,.T.)
#233=CYLINDRICAL_SURFACE('',#485,0.0015)
#234=FACE_OUTER_BOUND('',#486,.T.)
#235=CYLINDRICAL_SURFACE('',#487,0.0015)
#236=FACE_OUTER_BOUND('',#488,.T.)
#237=CYLINDRICAL_SURFACE('',#489,0.0015)
#238=FACE_OUTER_BOUND('',#490,.T.)
#239=CYLINDRICAL_SURFACE('',#491,0.0015)
#240=FACE_OUTER_BOUND('',#492,.T.)
#241=PLANE('',#493)
#242=FACE_OUTER_BOUND('',#494,.T.)
#243=CYLINDRICAL_SURFACE('',#495,0.0015)
#244=FACE_OUTER_BOUND('',#496,.T.)
#245=CYLINDRICAL_SURFACE('',#497,0.0015)
#246=FACE_OUTER_BOUND('',#498,.T.)
#247=PLANE('',#499)
#248=FACE_OUTER_BOUND('',#500,.T.)
#249=CYLINDRICAL_SURFACE('',#501,0.0015)
#250=FACE_OUTER_BOUND('',#502,.T.)
#251=CYLINDRICAL_SURFACE('',#503,0.0015)
#252=FACE_OUTER_BOUND('',#504,.T.)
#253=PLANE('',#505)
#254=FACE_OUTER_BOUND('',#506,.T.)
#255=CYLINDRICAL_SURFACE('',#507,0.0015)
#256=FACE_OUTER_BOUND('',#508,.T.)
#257=CYLINDRICAL_SURFACE('',#509,0.0015)
#258=FACE_OUTER_BOUND('',#510,.T.)
#259=PLANE('',#511)
#260=FACE_OUTER_BOUND('',#512,.T.)
#261=CYLINDRICAL_SURFACE('',#513,0.0015)
#262=FACE_BOUND('',#514,.T.)
#263=FACE_OUTER_BOUND('',#515,.T.)
#264=PLANE('',#516)
#265=FACE_OUTER_BOUND('',#517,.T.)
#266=CYLINDRICAL_SURFACE('',#518,0.003)
#267=FACE_OUTER_BOUND('',#519,.T.)
#268=CYLINDRICAL_SURFACE('',#520,0.003)
#269=FACE_OUTER_BOUND('',#521,.T.)
#270=CYLINDRICAL_SURFACE('',#522,0.003)
#271=FACE_OUTER_BOUND('',#523,.T.)
#272=CYLINDRICAL_SURFACE('',#524,0.003)
#273=FACE_OUTER_BOUND('',#525,.T.)
#274=CYLINDRICAL_SURFACE('',#526,0.003)
#275=FACE_OUTER_BOUND('',#527,.T.)
#276=CYLINDRICAL_SURFACE('',#528,0.003)
#277=FACE_OUTER_BOUND('',#529,.T.)
#278=PLANE('',#530)
#279=FACE_OUTER_BOUND('',#531,.T.)
#280=PLANE('',#532)
#281=FACE_OUTER_BOUND('',#533,.T.)
#282=PLANE('',#534)
#283=FACE_OUTER_BOUND('',#535,.T.)
#284=PLANE('',#536)
#285=FACE_OUTER_BOUND('',#537,.T.)
#286=CYLINDRICAL_SURFACE('',#538,0.003)
#287=FACE_OUTER_BOUND('',#539,.T.)
#288=CYLINDRICAL_SURFACE('',#540,0.003)
#289=FACE_OUTER_BOUND('',#541,.T.)
#290=CYLINDRICAL_SURFACE('',#542,0.003)
#291=FACE_OUTER_BOUND('',#543,.T.)
#292=CYLINDRICAL_SURFACE('',#544,0.003)
#293=FACE_OUTER_BOUND('',#545,.T.)
#294=PLANE('',#546)
#295=FACE_OUTER_BOUND('',#547,.T.)
#296=PLANE('',#548)
#297=FACE_OUTER_BOUND('',#549,.T.)
#298=PLANE('',#550)
#299=FACE_OUTER_BOUND('',#551,.T.)
#300=CYLINDRICAL_SURFACE('',#552,0.0015)
#301=FACE_OUTER_BOUND('',#553,.T.)
#302=PLANE('',#554)
#303=FACE_OUTER_BOUND('',#555,.T.)
#304=PLANE('',#556)
#305=FACE_OUTER_BOUND('',#557,.T.)
#306=CYLINDRICAL_SURFACE('',#558,0.0015)
#307=FACE_OUTER_BOUND('',#559,.T.)
#308=PLANE('',#560)
#309=FACE_OUTER_BOUND('',#561,.T.)
#310=PLANE('',#562)
#311=FACE_OUTER_BOUND('',#563,.T.)
#312=CYLINDRICAL_SURFACE('',#564,0.0015)
#313=FACE_OUTER_BOUND('',#565,.T.)
#314=PLANE('',#566)
#315=FACE_OUTER_BOUND('',#567,.T.)
#316=PLANE('',#568)
#317=FACE_OUTER_BOUND('',#569,.T.)
#318=PLANE('',#570)
#319=FACE_OUTER_BOUND('',#571,.T.)
#320=PLANE('',#572)
#321=FACE_OUTER_BOUND('',#573,.T.)
#322=CYLINDRICAL_SURFACE('',#574,0.003)
#323=FACE_OUTER_BOUND('',#575,.T.)
#324=PLANE('',#576)
#325=FACE_OUTER_BOUND('',#577,.T.)
#326=CYLINDRICAL_SURFACE('',#578,0.003)
#327=FACE_OUTER_BOUND('',#579,.T.)
#328=PLANE('',#580)
#329=FACE_OUTER_BOUND('',#581,.T.)
#330=FACE_BOUND('',#582,.T.)
#331=PLANE('',#583)
#332=FACE_OUTER_BOUND('',#584,.T.)
#333=PLANE('',#585)
#334=FACE_BOUND('',#586,.T.)
#335=FACE_BOUND('',#587,.T.)
#336=FACE_BOUND('',#588,.T.)
#337=FACE_BOUND('',#589,.T.)
#338=FACE_BOUND('',#590,.T.)
#339=FACE_BOUND('',#591,.T.)
#340=FACE_BOUND('',#592,.T.)
#341=FACE_BOUND('',#593,.T.)
#342=FACE_OUTER_BOUND('',#594,.T.)
#343=FACE_BOUND('',#595,.T.)
#344=FACE_BOUND('',#596,.T.)
#345=FACE_BOUND('',#597,.T.)
#346=FACE_BOUND('',#598,.T.)
#347=FACE_BOUND('',#599,.T.)
#348=FACE_BOUND('',#600,.T.)
#349=FACE_BOUND('',#601,.T.)
#350=PLANE('',#602)
#351=FACE_OUTER_BOUND('',#603,.T.)
#352=CYLINDRICAL_SURFACE('',#604,0.003)
#353=FACE_OUTER_BOUND('',#605,.T.)
#354=CYLINDRICAL_SURFACE('',#606,0.003)
#355=FACE_OUTER_BOUND('',#607,.T.)
#356=PLANE('',#608)
#357=FACE_OUTER_BOUND('',#609,.T.)
#358=CYLINDRICAL_SURFACE('',#610,0.003)
#359=FACE_OUTER_BOUND('',#611,.T.)
#360=CYLINDRICAL_SURFACE('',#612,0.003)
#361=FACE_OUTER_BOUND('',#613,.T.)
#362=CYLINDRICAL_SURFACE('',#614,0.003)
#363=FACE_OUTER_BOUND('',#615,.T.)
#364=CYLINDRICAL_SURFACE('',#616,0.003)
#365=FACE_OUTER_BOUND('',#617,.T.)
#366=PLANE('',#618)
#367=FACE_OUTER_BOUND('',#619,.T.)
#368=PLANE('',#620)
#369=FACE_OUTER_BOUND('',#621,.T.)
#370=PLANE('',#622)
#371=FACE_OUTER_BOUND('',#623,.T.)
#372=PLANE('',#624)
#373=FACE_OUTER_BOUND('',#625,.T.)
#374=CYLINDRICAL_SURFACE('',#626,0.003)
#375=FACE_OUTER_BOUND('',#627,.T.)
#376=CYLINDRICAL_SURFACE('',#628,0.003)
#377=FACE_OUTER_BOUND('',#629,.T.)
#378=CYLINDRICAL_SURFACE('',#630,0.003)
#379=FACE_OUTER_BOUND('',#631,.T.)
#380=CYLINDRICAL_SURFACE('',#632,0.003)
#381=FACE_OUTER_BOUND('',#633,.T.)
#382=PLANE('',#634)
#383=FACE_OUTER_BOUND('',#635,.T.)
#384=PLANE('',#636)
#385=FACE_OUTER_BOUND('',#637,.T.)
#386=PLANE('',#638)
#387=FACE_OUTER_BOUND('',#639,.T.)
#388=PLANE('',#640)
#389=FACE_OUTER_BOUND('',#641,.T.)
#390=CYLINDRICAL_SURFACE('',#642,0.0015)
#391=FACE_OUTER_BOUND('',#643,.T.)
#392=PLANE('',#644)
#393=FACE_OUTER_BOUND('',#645,.T.)
#394=PLANE('',#646)
#395=FACE_OUTER_BOUND('',#647,.T.)
#396=CYLINDRICAL_SURFACE('',#648,0.0015)
#397=FACE_OUTER_BOUND('',#649,.T.)
#398=PLANE('',#650)
#399=FACE_OUTER_BOUND('',#651,.T.)
#400=PLANE('',#652)
#401=FACE_OUTER_BOUND('',#653,.T.)
#402=CYLINDRICAL_SURFACE('',#654,0.0015)
#403=FACE_OUTER_BOUND('',#655,.T.)
#404=PLANE('',#656)
#405=FACE_OUTER_BOUND('',#657,.T.)
#406=PLANE('',#658)
#407=FACE_OUTER_BOUND('',#659,.T.)
#408=PLANE('',#660)
#409=FACE_OUTER_BOUND('',#661,.T.)
#410=PLANE('',#662)
#411=FACE_OUTER_BOUND('',#663,.T.)
#412=PLANE('',#664)
#413=FACE_OUTER_BOUND('',#665,.T.)
#414=CYLINDRICAL_SURFACE('',#666,0.003)
#415=FACE_OUTER_BOUND('',#667,.T.)
#416=PLANE('',#668)
#417=FACE_OUTER_BOUND('',#669,.T.)
#418=CYLINDRICAL_SURFACE('',#670,0.003)
#419=FACE_OUTER_BOUND('',#671,.T.)
#420=PLANE('',#672)
#421=FILL_AREA_STYLE('',(#673))
#422=EDGE_LOOP('',(#674,#675,#676,#677))
#423=AXIS2_PLACEMENT_3D('',#678,#679,#680)
#424=EDGE_LOOP('',(#681,#682,#683,#684))
#425=AXIS2_PLACEMENT_3D('',#685,#686,#687)
#426=EDGE_LOOP('',(#688,#689,#690,#691,#692,#693))
#427=AXIS2_PLACEMENT_3D('',#694,#695,#696)
#428=EDGE_LOOP('',(#697,#698,#699,#700))
#429=AXIS2_PLACEMENT_3D('',#701,#702,#703)
#430=EDGE_LOOP('',(#704,#705,#706,#707))
#431=AXIS2_PLACEMENT_3D('',#708,#709,#710)
#432=EDGE_LOOP('',(#711,#712,#713,#714))
#433=AXIS2_PLACEMENT_3D('',#715,#716,#717)
#434=EDGE_LOOP('',(#718,#719,#720,#721))
#435=AXIS2_PLACEMENT_3D('',#722,#723,#724)
#436=EDGE_LOOP('',(#725,#726,#727,#728))
#437=AXIS2_PLACEMENT_3D('',#729,#730,#731)
#438=EDGE_LOOP('',(#732,#733,#734,#735))
#439=AXIS2_PLACEMENT_3D('',#736,#737,#738)
#440=EDGE_LOOP('',(#739,#740,#741,#742))
#441=AXIS2_PLACEMENT_3D('',#743,#744,#745)
#442=EDGE_LOOP('',(#746,#747,#748,#749))
#443=AXIS2_PLACEMENT_3D('',#750,#751,#752)
#444=EDGE_LOOP('',(#753,#754,#755,#756))
#445=AXIS2_PLACEMENT_3D('',#757,#758,#759)
#446=EDGE_LOOP('',(#760,#761,#762,#763))
#447=AXIS2_PLACEMENT_3D('',#764,#765,#766)
#448=EDGE_LOOP('',(#767,#768,#769,#770))
#449=AXIS2_PLACEMENT_3D('',#771,#772,#773)
#450=EDGE_LOOP('',(#774,#775,#776,#777))
#451=AXIS2_PLACEMENT_3D('',#778,#779,#780)
#452=EDGE_LOOP('',(#781,#782,#783,#784))
#453=AXIS2_PLACEMENT_3D('',#785,#786,#787)
#454=EDGE_LOOP('',(#788,#789,#790,#791,#792,#793))
#455=AXIS2_PLACEMENT_3D('',#794,#795,#796)
#456=EDGE_LOOP('',(#797,#798,#799,#800,#801,#802))
#457=AXIS2_PLACEMENT_3D('',#803,#804,#805)
#458=EDGE_LOOP('',(#806,#807,#808,#809))
#459=AXIS2_PLACEMENT_3D('',#810,#811,#812)
#460=EDGE_LOOP('',(#813,#814,#815,#816))
#461=AXIS2_PLACEMENT_3D('',#817,#818,#819)
#462=EDGE_LOOP('',(#820,#821,#822,#823))
#463=AXIS2_PLACEMENT_3D('',#824,#825,#826)
#464=EDGE_LOOP('',(#827,#828,#829,#830))
#465=AXIS2_PLACEMENT_3D('',#831,#832,#833)
#466=EDGE_LOOP('',(#834,#835,#836,#837))
#467=AXIS2_PLACEMENT_3D('',#838,#839,#840)
#468=EDGE_LOOP('',(#841,#842,#843,#844))
#469=AXIS2_PLACEMENT_3D('',#845,#846,#847)
#470=EDGE_LOOP('',(#848,#849,#850,#851))
#471=AXIS2_PLACEMENT_3D('',#852,#853,#854)
#472=EDGE_LOOP('',(#855,#856,#857,#858))
#473=AXIS2_PLACEMENT_3D('',#859,#860,#861)
#474=EDGE_LOOP('',(#862,#863,#864,#865,#866,#867,#868))
#475=AXIS2_PLACEMENT_3D('',#869,#870,#871)
#476=EDGE_LOOP('',(#872,#873,#874,#875,#876,#877))
#477=AXIS2_PLACEMENT_3D('',#878,#879,#880)
#478=EDGE_LOOP('',(#881,#882,#883,#884,#885,#886))
#479=AXIS2_PLACEMENT_3D('',#887,#888,#889)
#480=EDGE_LOOP('',(#890,#891,#892,#893))
#481=AXIS2_PLACEMENT_3D('',#894,#895,#896)
#482=EDGE_LOOP('',(#897,#898,#899,#900,#901,#902,#903))
#483=AXIS2_PLACEMENT_3D('',#904,#905,#906)
#484=EDGE_LOOP('',(#907,#908,#909,#910,#911,#912))
#485=AXIS2_PLACEMENT_3D('',#913,#914,#915)
#486=EDGE_LOOP('',(#916,#917,#918,#919,#920,#921))
#487=AXIS2_PLACEMENT_3D('',#922,#923,#924)
#488=EDGE_LOOP('',(#925,#926,#927,#928))
#489=AXIS2_PLACEMENT_3D('',#929,#930,#931)
#490=EDGE_LOOP('',(#932,#933,#934,#935,#936,#937,#938))
#491=AXIS2_PLACEMENT_3D('',#939,#940,#941)
#492=EDGE_LOOP('',(#942,#943,#944,#945))
#493=AXIS2_PLACEMENT_3D('',#946,#947,#948)
#494=EDGE_LOOP('',(#949,#950,#951,#952,#953,#954))
#495=AXIS2_PLACEMENT_3D('',#955,#956,#957)
#496=EDGE_LOOP('',(#958,#959,#960,#961,#962,#963))
#497=AXIS2_PLACEMENT_3D('',#964,#965,#966)
#498=EDGE_LOOP('',(#967,#968,#969,#970))
#499=AXIS2_PLACEMENT_3D('',#971,#972,#973)
#500=EDGE_LOOP('',(#974,#975,#976,#977))
#501=AXIS2_PLACEMENT_3D('',#978,#979,#980)
#502=EDGE_LOOP('',(#981,#982,#983,#984,#985,#986,#987))
#503=AXIS2_PLACEMENT_3D('',#988,#989,#990)
#504=EDGE_LOOP('',(#991,#992,#993,#994))
#505=AXIS2_PLACEMENT_3D('',#995,#996,#997)
#506=EDGE_LOOP('',(#998,#999,#1000,#1001,#1002,#1003))
#507=AXIS2_PLACEMENT_3D('',#1004,#1005,#1006)
#508=EDGE_LOOP('',(#1007,#1008,#1009,#1010,#1011,#1012))
#509=AXIS2_PLACEMENT_3D('',#1013,#1014,#1015)
#510=EDGE_LOOP('',(#1016,#1017,#1018,#1019))
#511=AXIS2_PLACEMENT_3D('',#1020,#1021,#1022)
#512=EDGE_LOOP('',(#1023,#1024,#1025,#1026))
#513=AXIS2_PLACEMENT_3D('',#1027,#1028,#1029)
#514=EDGE_LOOP('',(#1030,#1031,#1032,#1033,#1034,#1035,#1036,#1037,#1038,#1039,#1040,#1041,#1042,#1043,#1044,#1045,#1046,#1047,#1048,#1049,#1050,#1051,#1052,#1053,#1054,#1055,#1056,#1057,#1058,#1059,#1060,#1061,#1062,#1063,#1064,#1065,#1066,#1067,#1068,#1069,#1070,#1071,#1072,#1073,#1074,#1075,#1076,#1077,#1078,#1079,#1080,#1081,#1082,#1083,#1084,#1085,#1086,#1087,#1088,#1089,#1090,#1091,#1092,#1…
#515=EDGE_LOOP('',(#1114,#1115,#1116,#1117,#1118,#1119,#1120,#1121))
#516=AXIS2_PLACEMENT_3D('',#1122,#1123,#1124)
#517=EDGE_LOOP('',(#1125,#1126,#1127,#1128))
#518=AXIS2_PLACEMENT_3D('',#1129,#1130,#1131)
#519=EDGE_LOOP('',(#1132,#1133,#1134,#1135))
#520=AXIS2_PLACEMENT_3D('',#1136,#1137,#1138)
#521=EDGE_LOOP('',(#1139,#1140,#1141,#1142))
#522=AXIS2_PLACEMENT_3D('',#1143,#1144,#1145)
#523=EDGE_LOOP('',(#1146,#1147,#1148,#1149))
#524=AXIS2_PLACEMENT_3D('',#1150,#1151,#1152)
#525=EDGE_LOOP('',(#1153,#1154,#1155,#1156))
#526=AXIS2_PLACEMENT_3D('',#1157,#1158,#1159)
#527=EDGE_LOOP('',(#1160,#1161,#1162,#1163))
#528=AXIS2_PLACEMENT_3D('',#1164,#1165,#1166)
#529=EDGE_LOOP('',(#1167,#1168,#1169,#1170))
#530=AXIS2_PLACEMENT_3D('',#1171,#1172,#1173)
#531=EDGE_LOOP('',(#1174,#1175,#1176,#1177))
#532=AXIS2_PLACEMENT_3D('',#1178,#1179,#1180)
#533=EDGE_LOOP('',(#1181,#1182,#1183,#1184))
#534=AXIS2_PLACEMENT_3D('',#1185,#1186,#1187)
#535=EDGE_LOOP('',(#1188,#1189,#1190,#1191))
#536=AXIS2_PLACEMENT_3D('',#1192,#1193,#1194)
#537=EDGE_LOOP('',(#1195,#1196,#1197,#1198))
#538=AXIS2_PLACEMENT_3D('',#1199,#1200,#1201)
#539=EDGE_LOOP('',(#1202,#1203,#1204,#1205))
#540=AXIS2_PLACEMENT_3D('',#1206,#1207,#1208)
#541=EDGE_LOOP('',(#1209,#1210,#1211,#1212))
#542=AXIS2_PLACEMENT_3D('',#1213,#1214,#1215)
#543=EDGE_LOOP('',(#1216,#1217,#1218,#1219))
#544=AXIS2_PLACEMENT_3D('',#1220,#1221,#1222)
#545=EDGE_LOOP('',(#1223,#1224,#1225,#1226))
#546=AXIS2_PLACEMENT_3D('',#1227,#1228,#1229)
#547=EDGE_LOOP('',(#1230,#1231,#1232,#1233))
#548=AXIS2_PLACEMENT_3D('',#1234,#1235,#1236)
#549=EDGE_LOOP('',(#1237,#1238,#1239,#1240))
#550=AXIS2_PLACEMENT_3D('',#1241,#1242,#1243)
#551=EDGE_LOOP('',(#1244,#1245,#1246,#1247))
#552=AXIS2_PLACEMENT_3D('',#1248,#1249,#1250)
#553=EDGE_LOOP('',(#1251,#1252,#1253,#1254))
#554=AXIS2_PLACEMENT_3D('',#1255,#1256,#1257)
#555=EDGE_LOOP('',(#1258,#1259,#1260,#1261))
#556=AXIS2_PLACEMENT_3D('',#1262,#1263,#1264)
#557=EDGE_LOOP('',(#1265,#1266,#1267,#1268))
#558=AXIS2_PLACEMENT_3D('',#1269,#1270,#1271)
#559=EDGE_LOOP('',(#1272,#1273,#1274,#1275))
#560=AXIS2_PLACEMENT_3D('',#1276,#1277,#1278)
#561=EDGE_LOOP('',(#1279,#1280,#1281,#1282))
#562=AXIS2_PLACEMENT_3D('',#1283,#1284,#1285)
#563=EDGE_LOOP('',(#1286,#1287,#1288,#1289,#1290,#1291))
#564=AXIS2_PLACEMENT_3D('',#1292,#1293,#1294)
#565=EDGE_LOOP('',(#1295,#1296,#1297,#1298))
#566=AXIS2_PLACEMENT_3D('',#1299,#1300,#1301)
#567=EDGE_LOOP('',(#1302,#1303,#1304,#1305))
#568=AXIS2_PLACEMENT_3D('',#1306,#1307,#1308)
#569=EDGE_LOOP('',(#1309,#1310,#1311,#1312))
#570=AXIS2_PLACEMENT_3D('',#1313,#1314,#1315)
#571=EDGE_LOOP('',(#1316,#1317,#1318,#1319))
#572=AXIS2_PLACEMENT_3D('',#1320,#1321,#1322)
#573=EDGE_LOOP('',(#1323,#1324,#1325,#1326))
#574=AXIS2_PLACEMENT_3D('',#1327,#1328,#1329)
#575=EDGE_LOOP('',(#1330,#1331,#1332,#1333))
#576=AXIS2_PLACEMENT_3D('',#1334,#1335,#1336)
#577=EDGE_LOOP('',(#1337,#1338,#1339,#1340))
#578=AXIS2_PLACEMENT_3D('',#1341,#1342,#1343)
#579=EDGE_LOOP('',(#1344,#1345,#1346,#1347))
#580=AXIS2_PLACEMENT_3D('',#1348,#1349,#1350)
#581=EDGE_LOOP('',(#1351,#1352,#1353,#1354,#1355,#1356,#1357,#1358,#1359,#1360,#1361,#1362,#1363,#1364,#1365,#1366,#1367,#1368,#1369,#1370,#1371,#1372,#1373,#1374,#1375,#1376,#1377,#1378,#1379,#1380,#1381,#1382,#1383,#1384,#1385,#1386,#1387,#1388,#1389,#1390,#1391,#1392,#1393,#1394,#1395,#1396,#1397,#1398,#1399,#1400,#1401,#1402,#1403,#1404,#1405,#1406,#1407,#1408,#1409,#1410,#1411,#1412,#1413,#1…
#582=EDGE_LOOP('',(#1439,#1440,#1441,#1442,#1443,#1444,#1445,#1446,#1447,#1448,#1449,#1450))
#583=AXIS2_PLACEMENT_3D('',#1451,#1452,#1453)
#584=EDGE_LOOP('',(#1454,#1455,#1456,#1457))
#585=AXIS2_PLACEMENT_3D('',#1458,#1459,#1460)
#586=EDGE_LOOP('',(#1461,#1462,#1463,#1464,#1465,#1466,#1467,#1468,#1469,#1470,#1471,#1472))
#587=EDGE_LOOP('',(#1473,#1474))
#588=EDGE_LOOP('',(#1475,#1476))
#589=EDGE_LOOP('',(#1477,#1478))
#590=EDGE_LOOP('',(#1479,#1480))
#591=EDGE_LOOP('',(#1481,#1482))
#592=EDGE_LOOP('',(#1483,#1484))
#593=EDGE_LOOP('',(#1485,#1486))
#594=EDGE_LOOP('',(#1487,#1488,#1489,#1490,#1491,#1492,#1493,#1494))
#595=EDGE_LOOP('',(#1495,#1496))
#596=EDGE_LOOP('',(#1497,#1498))
#597=EDGE_LOOP('',(#1499,#1500))
#598=EDGE_LOOP('',(#1501,#1502))
#599=EDGE_LOOP('',(#1503,#1504))
#600=EDGE_LOOP('',(#1505,#1506))
#601=EDGE_LOOP('',(#1507,#1508))
#602=AXIS2_PLACEMENT_3D('',#1509,#1510,#1511)
#603=EDGE_LOOP('',(#1512,#1513,#1514,#1515))
#604=AXIS2_PLACEMENT_3D('',#1516,#1517,#1518)
#605=EDGE_LOOP('',(#1519,#1520,#1521,#1522))
#606=AXIS2_PLACEMENT_3D('',#1523,#1524,#1525)
#607=EDGE_LOOP('',(#1526,#1527,#1528,#1529))
#608=AXIS2_PLACEMENT_3D('',#1530,#1531,#1532)
#609=EDGE_LOOP('',(#1533,#1534,#1535,#1536))
#610=AXIS2_PLACEMENT_3D('',#1537,#1538,#1539)
#611=EDGE_LOOP('',(#1540,#1541,#1542,#1543))
#612=AXIS2_PLACEMENT_3D('',#1544,#1545,#1546)
#613=EDGE_LOOP('',(#1547,#1548,#1549,#1550))
#614=AXIS2_PLACEMENT_3D('',#1551,#1552,#1553)
#615=EDGE_LOOP('',(#1554,#1555,#1556,#1557))
#616=AXIS2_PLACEMENT_3D('',#1558,#1559,#1560)
#617=EDGE_LOOP('',(#1561,#1562,#1563,#1564))
#618=AXIS2_PLACEMENT_3D('',#1565,#1566,#1567)
#619=EDGE_LOOP('',(#1568,#1569,#1570,#1571))
#620=AXIS2_PLACEMENT_3D('',#1572,#1573,#1574)
#621=EDGE_LOOP('',(#1575,#1576,#1577,#1578))
#622=AXIS2_PLACEMENT_3D('',#1579,#1580,#1581)
#623=EDGE_LOOP('',(#1582,#1583,#1584,#1585))
#624=AXIS2_PLACEMENT_3D('',#1586,#1587,#1588)
#625=EDGE_LOOP('',(#1589,#1590,#1591,#1592))
#626=AXIS2_PLACEMENT_3D('',#1593,#1594,#1595)
#627=EDGE_LOOP('',(#1596,#1597,#1598,#1599))
#628=AXIS2_PLACEMENT_3D('',#1600,#1601,#1602)
#629=EDGE_LOOP('',(#1603,#1604,#1605,#1606))
#630=AXIS2_PLACEMENT_3D('',#1607,#1608,#1609)
#631=EDGE_LOOP('',(#1610,#1611,#1612,#1613))
#632=AXIS2_PLACEMENT_3D('',#1614,#1615,#1616)
#633=EDGE_LOOP('',(#1617,#1618,#1619,#1620))
#634=AXIS2_PLACEMENT_3D('',#1621,#1622,#1623)
#635=EDGE_LOOP('',(#1624,#1625,#1626,#1627))
#636=AXIS2_PLACEMENT_3D('',#1628,#1629,#1630)
#637=EDGE_LOOP('',(#1631,#1632,#1633,#1634))
#638=AXIS2_PLACEMENT_3D('',#1635,#1636,#1637)
#639=EDGE_LOOP('',(#1638,#1639,#1640,#1641))
#640=AXIS2_PLACEMENT_3D('',#1642,#1643,#1644)
#641=EDGE_LOOP('',(#1645,#1646,#1647,#1648,#1649,#1650))
#642=AXIS2_PLACEMENT_3D('',#1651,#1652,#1653)
#643=EDGE_LOOP('',(#1654,#1655,#1656,#1657))
#644=AXIS2_PLACEMENT_3D('',#1658,#1659,#1660)
#645=EDGE_LOOP('',(#1661,#1662,#1663,#1664))
#646=AXIS2_PLACEMENT_3D('',#1665,#1666,#1667)
#647=EDGE_LOOP('',(#1668,#1669,#1670,#1671,#1672,#1673))
#648=AXIS2_PLACEMENT_3D('',#1674,#1675,#1676)
#649=EDGE_LOOP('',(#1677,#1678,#1679,#1680))
#650=AXIS2_PLACEMENT_3D('',#1681,#1682,#1683)
#651=EDGE_LOOP('',(#1684,#1685,#1686,#1687))
#652=AXIS2_PLACEMENT_3D('',#1688,#1689,#1690)
#653=EDGE_LOOP('',(#1691,#1692,#1693,#1694))
#654=AXIS2_PLACEMENT_3D('',#1695,#1696,#1697)
#655=EDGE_LOOP('',(#1698,#1699,#1700,#1701))
#656=AXIS2_PLACEMENT_3D('',#1702,#1703,#1704)
#657=EDGE_LOOP('',(#1705,#1706,#1707,#1708))
#658=AXIS2_PLACEMENT_3D('',#1709,#1710,#1711)
#659=EDGE_LOOP('',(#1712,#1713,#1714,#1715))
#660=AXIS2_PLACEMENT_3D('',#1716,#1717,#1718)
#661=EDGE_LOOP('',(#1719,#1720,#1721,#1722))
#662=AXIS2_PLACEMENT_3D('',#1723,#1724,#1725)
#663=EDGE_LOOP('',(#1726,#1727,#1728,#1729))
#664=AXIS2_PLACEMENT_3D('',#1730,#1731,#1732)
#665=EDGE_LOOP('',(#1733,#1734,#1735,#1736))
#666=AXIS2_PLACEMENT_3D('',#1737,#1738,#1739)
#667=EDGE_LOOP('',(#1740,#1741,#1742,#1743))
#668=AXIS2_PLACEMENT_3D('',#1744,#1745,#1746)
#669=EDGE_LOOP('',(#1747,#1748,#1749,#1750))
#670=AXIS2_PLACEMENT_3D('',#1751,#1752,#1753)
#671=EDGE_LOOP('',(#1754,#1755,#1756,#1757))
#672=AXIS2_PLACEMENT_3D('',#1758,#1759,#1760)
#673=FILL_AREA_STYLE_COLOUR('',#1761)
#674=ORIENTED_EDGE('',*,*,#1762,.F.)
#675=ORIENTED_EDGE('',*,*,#1763,.F.)
#676=ORIENTED_EDGE('',*,*,#1764,.T.)
#677=ORIENTED_EDGE('',*,*,#1765,.T.)
#678=CARTESIAN_POINT('',(-0.0112868689468053,0.0271630190548308,0.0722529567377284))
#679=DIRECTION('',(2.54207462371814E-15,-1.67181418783614E-31,-1.0))
#680=DIRECTION('',(-0.707106781186547,0.707106781186548,-1.79751820471334E-15))
#681=ORIENTED_EDGE('',*,*,#1766,.F.)
#682=ORIENTED_EDGE('',*,*,#1767,.F.)
#683=ORIENTED_EDGE('',*,*,#1768,.T.)
#684=ORIENTED_EDGE('',*,*,#1769,.T.)
#685=CARTESIAN_POINT('',(-0.0112868689468053,-0.0382369809451699,0.0722529567377284))
#686=DIRECTION('',(2.54207462371814E-15,1.67181418783614E-31,-1.0))
#687=DIRECTION('',(-0.707106781186547,-0.707106781186548,-1.79751820471334E-15))
#688=ORIENTED_EDGE('',*,*,#1770,.F.)
#689=ORIENTED_EDGE('',*,*,#1771,.F.)
#690=ORIENTED_EDGE('',*,*,#1772,.T.)
#691=ORIENTED_EDGE('',*,*,#1773,.T.)
#692=ORIENTED_EDGE('',*,*,#1774,.F.)
#693=ORIENTED_EDGE('',*,*,#1775,.T.)
#694=CARTESIAN_POINT('',(-0.0205868689468053,-0.0221358293358044,0.0722529567377284))
#695=DIRECTION('',(2.54207462371814E-15,0.0,-1.0))
#696=DIRECTION('',(2.8327492261615E-16,1.0,7.20105992318235E-31))
#697=ORIENTED_EDGE('',*,*,#1776,.F.)
#698=ORIENTED_EDGE('',*,*,#1777,.T.)
#699=ORIENTED_EDGE('',*,*,#1778,.F.)
#700=ORIENTED_EDGE('',*,*,#1779,.T.)
#701=CARTESIAN_POINT('',(-0.0205868689468053,-0.00553582933580436,0.0722529567377284))
#702=DIRECTION('',(2.54207462371814E-15,0.0,-1.0))
#703=DIRECTION('',(-2.8327492261615E-16,-1.0,-7.20105992318235E-31))
#704=ORIENTED_EDGE('',*,*,#1780,.F.)
#705=ORIENTED_EDGE('',*,*,#1781,.T.)
#706=ORIENTED_EDGE('',*,*,#1782,.F.)
#707=ORIENTED_EDGE('',*,*,#1783,.T.)
#708=CARTESIAN_POINT('',(-0.0205868689468053,0.0110641706641956,0.0722529567377284))
#709=DIRECTION('',(2.54207462371814E-15,0.0,-1.0))
#710=DIRECTION('',(-2.8327492261615E-16,-1.0,-7.20105992318235E-31))
#711=ORIENTED_EDGE('',*,*,#1784,.F.)
#712=ORIENTED_EDGE('',*,*,#1785,.T.)
#713=ORIENTED_EDGE('',*,*,#1786,.T.)
#714=ORIENTED_EDGE('',*,*,#1787,.T.)
#715=CARTESIAN_POINT('',(-0.0197868689468053,0.0231630892265276,0.0727529567377284))
#716=DIRECTION('',(-2.54207462371814E-15,-1.67181418783614E-31,1.0))
#717=DIRECTION('',(0.707106781186547,0.707106781186548,1.79751820471334E-15))
#718=ORIENTED_EDGE('',*,*,#1788,.F.)
#719=ORIENTED_EDGE('',*,*,#1789,.T.)
#720=ORIENTED_EDGE('',*,*,#1790,.T.)
#721=ORIENTED_EDGE('',*,*,#1791,.T.)
#722=CARTESIAN_POINT('',(-0.0197868689468053,0.00656417066419564,0.0727529567377284))
#723=DIRECTION('',(-2.54207462371814E-15,1.67181418783614E-31,1.0))
#724=DIRECTION('',(0.707106781186548,0.707106781186547,1.79751820471334E-15))
#725=ORIENTED_EDGE('',*,*,#1792,.F.)
#726=ORIENTED_EDGE('',*,*,#1793,.T.)
#727=ORIENTED_EDGE('',*,*,#1794,.T.)
#728=ORIENTED_EDGE('',*,*,#1795,.T.)
#729=CARTESIAN_POINT('',(-0.0197868689468053,-0.0100358293358044,0.0727529567377284))
#730=DIRECTION('',(-2.54207462371814E-15,0.0,1.0))
#731=DIRECTION('',(0.707106781186547,0.707106781186547,1.79751820471334E-15))
#732=ORIENTED_EDGE('',*,*,#1796,.F.)
#733=ORIENTED_EDGE('',*,*,#1797,.T.)
#734=ORIENTED_EDGE('',*,*,#1798,.T.)
#735=ORIENTED_EDGE('',*,*,#1799,.T.)
#736=CARTESIAN_POINT('',(-0.0197868689468053,-0.0266358293358044,0.0727529567377284))
#737=DIRECTION('',(-2.54207462371814E-15,-1.67181418783614E-31,1.0))
#738=DIRECTION('',(0.707106781186547,0.707106781186548,1.79751820471334E-15))
#739=ORIENTED_EDGE('',*,*,#1800,.F.)
#740=ORIENTED_EDGE('',*,*,#1801,.T.)
#741=ORIENTED_EDGE('',*,*,#1802,.T.)
#742=ORIENTED_EDGE('',*,*,#1803,.T.)
#743=CARTESIAN_POINT('',(-0.0197868689468053,0.0155641706641956,0.0727529567377284))
#744=DIRECTION('',(2.54207462371814E-15,-1.67181418783614E-31,-1.0))
#745=DIRECTION('',(0.707106781186547,-0.707106781186548,1.79751820471333E-15))
#746=ORIENTED_EDGE('',*,*,#1804,.F.)
#747=ORIENTED_EDGE('',*,*,#1805,.T.)
#748=ORIENTED_EDGE('',*,*,#1806,.T.)
#749=ORIENTED_EDGE('',*,*,#1807,.T.)
#750=CARTESIAN_POINT('',(-0.0197868689468053,-0.00103582933580436,0.0727529567377284))
#751=DIRECTION('',(2.54207462371814E-15,1.67181418783614E-31,-1.0))
#752=DIRECTION('',(0.707106781186547,-0.707106781186548,1.79751820471334E-15))
#753=ORIENTED_EDGE('',*,*,#1808,.F.)
#754=ORIENTED_EDGE('',*,*,#1809,.T.)
#755=ORIENTED_EDGE('',*,*,#1810,.T.)
#756=ORIENTED_EDGE('',*,*,#1811,.T.)
#757=CARTESIAN_POINT('',(-0.0197868689468053,-0.0176358293358044,0.0727529567377284))
#758=DIRECTION('',(2.54207462371814E-15,-1.67181418783614E-31,-1.0))
#759=DIRECTION('',(0.707106781186547,-0.707106781186548,1.79751820471334E-15))
#760=ORIENTED_EDGE('',*,*,#1812,.F.)
#761=ORIENTED_EDGE('',*,*,#1813,.T.)
#762=ORIENTED_EDGE('',*,*,#1814,.T.)
#763=ORIENTED_EDGE('',*,*,#1815,.T.)
#764=CARTESIAN_POINT('',(-0.0197868689468053,-0.0342347478981363,0.0727529567377284))
#765=DIRECTION('',(2.54207462371814E-15,-1.67181418783614E-31,-1.0))
#766=DIRECTION('',(0.707106781186547,-0.707106781186548,1.79751820471334E-15))
#767=ORIENTED_EDGE('',*,*,#1816,.F.)
#768=ORIENTED_EDGE('',*,*,#1817,.T.)
#769=ORIENTED_EDGE('',*,*,#1818,.T.)
#770=ORIENTED_EDGE('',*,*,#1819,.F.)
#771=CARTESIAN_POINT('',(0.00411313105319472,0.0271630190548308,0.0722529567377284))
#772=DIRECTION('',(-2.54207462371814E-15,1.67181418783614E-31,1.0))
#773=DIRECTION('',(0.707106781186547,0.707106781186548,1.79751820471334E-15))
#774=ORIENTED_EDGE('',*,*,#1820,.F.)
#775=ORIENTED_EDGE('',*,*,#1821,.T.)
#776=ORIENTED_EDGE('',*,*,#1822,.T.)
#777=ORIENTED_EDGE('',*,*,#1823,.F.)
#778=CARTESIAN_POINT('',(0.00411313105319471,-0.0382369809451699,0.0722529567377284))
#779=DIRECTION('',(-2.54207462371814E-15,0.0,1.0))
#780=DIRECTION('',(0.707106781186547,-0.707106781186548,1.79751820471334E-15))
#781=ORIENTED_EDGE('',*,*,#1824,.F.)
#782=ORIENTED_EDGE('',*,*,#1825,.F.)
#783=ORIENTED_EDGE('',*,*,#1826,.F.)
#784=ORIENTED_EDGE('',*,*,#1827,.F.)
#785=CARTESIAN_POINT('',(0.0134131310531947,-0.0221358293358044,0.0722529567377284))
#786=DIRECTION('',(-2.54207462371814E-15,0.0,1.0))
#787=DIRECTION('',(-9.92250035101381E-17,1.0,-2.52237363461465E-31))
#788=ORIENTED_EDGE('',*,*,#1828,.F.)
#789=ORIENTED_EDGE('',*,*,#1829,.T.)
#790=ORIENTED_EDGE('',*,*,#1830,.F.)
#791=ORIENTED_EDGE('',*,*,#1831,.F.)
#792=ORIENTED_EDGE('',*,*,#1832,.F.)
#793=ORIENTED_EDGE('',*,*,#1833,.F.)
#794=CARTESIAN_POINT('',(0.0134131310531947,-0.00553582933580437,0.0722529567377284))
#795=DIRECTION('',(-2.54207462371814E-15,0.0,1.0))
#796=DIRECTION('',(9.92250035101381E-17,-1.0,2.52237363461465E-31))
#797=ORIENTED_EDGE('',*,*,#1834,.F.)
#798=ORIENTED_EDGE('',*,*,#1835,.T.)
#799=ORIENTED_EDGE('',*,*,#1836,.F.)
#800=ORIENTED_EDGE('',*,*,#1837,.F.)
#801=ORIENTED_EDGE('',*,*,#1838,.F.)
#802=ORIENTED_EDGE('',*,*,#1839,.F.)
#803=CARTESIAN_POINT('',(0.0134131310531947,0.0110641706641956,0.0722529567377284))
#804=DIRECTION('',(-2.54207462371814E-15,0.0,1.0))
#805=DIRECTION('',(9.92250035101381E-17,-1.0,2.52237363461465E-31))
#806=ORIENTED_EDGE('',*,*,#1840,.F.)
#807=ORIENTED_EDGE('',*,*,#1841,.F.)
#808=ORIENTED_EDGE('',*,*,#1842,.F.)
#809=ORIENTED_EDGE('',*,*,#1843,.F.)
#810=CARTESIAN_POINT('',(0.0126131310531947,0.0231630892265275,0.0727529567377284))
#811=DIRECTION('',(2.54207462371814E-15,0.0,-1.0))
#812=DIRECTION('',(-0.707106781186547,0.707106781186548,-1.79751820471334E-15))
#813=ORIENTED_EDGE('',*,*,#1844,.F.)
#814=ORIENTED_EDGE('',*,*,#1845,.F.)
#815=ORIENTED_EDGE('',*,*,#1846,.F.)
#816=ORIENTED_EDGE('',*,*,#1847,.F.)
#817=CARTESIAN_POINT('',(0.0126131310531947,0.00656417066419564,0.0727529567377284))
#818=DIRECTION('',(2.54207462371814E-15,-1.67181418783614E-31,-1.0))
#819=DIRECTION('',(-0.707106781186548,0.707106781186547,-1.79751820471334E-15))
#820=ORIENTED_EDGE('',*,*,#1848,.F.)
#821=ORIENTED_EDGE('',*,*,#1849,.F.)
#822=ORIENTED_EDGE('',*,*,#1850,.F.)
#823=ORIENTED_EDGE('',*,*,#1851,.F.)
#824=CARTESIAN_POINT('',(0.0126131310531947,-0.0100358293358044,0.0727529567377284))
#825=DIRECTION('',(2.54207462371814E-15,0.0,-1.0))
#826=DIRECTION('',(-0.707106781186547,0.707106781186548,-1.79751820471334E-15))
#827=ORIENTED_EDGE('',*,*,#1852,.F.)
#828=ORIENTED_EDGE('',*,*,#1853,.F.)
#829=ORIENTED_EDGE('',*,*,#1854,.F.)
#830=ORIENTED_EDGE('',*,*,#1855,.F.)
#831=CARTESIAN_POINT('',(0.0126131310531947,-0.0266358293358044,0.0727529567377284))
#832=DIRECTION('',(2.54207462371814E-15,0.0,-1.0))
#833=DIRECTION('',(-0.707106781186547,0.707106781186548,-1.79751820471334E-15))
#834=ORIENTED_EDGE('',*,*,#1856,.F.)
#835=ORIENTED_EDGE('',*,*,#1857,.F.)
#836=ORIENTED_EDGE('',*,*,#1858,.F.)
#837=ORIENTED_EDGE('',*,*,#1859,.F.)
#838=CARTESIAN_POINT('',(0.0126131310531947,0.0155641706641956,0.0727529567377284))
#839=DIRECTION('',(-2.54207462371814E-15,1.67181418783614E-31,1.0))
#840=DIRECTION('',(-0.707106781186547,-0.707106781186548,-1.79751820471334E-15))
#841=ORIENTED_EDGE('',*,*,#1860,.F.)
#842=ORIENTED_EDGE('',*,*,#1861,.F.)
#843=ORIENTED_EDGE('',*,*,#1862,.F.)
#844=ORIENTED_EDGE('',*,*,#1863,.F.)
#845=CARTESIAN_POINT('',(0.0126131310531947,-0.00103582933580437,0.0727529567377284))
#846=DIRECTION('',(-2.54207462371814E-15,-1.67181418783614E-31,1.0))
#847=DIRECTION('',(-0.707106781186547,-0.707106781186548,-1.79751820471334E-15))
#848=ORIENTED_EDGE('',*,*,#1864,.F.)
#849=ORIENTED_EDGE('',*,*,#1865,.F.)
#850=ORIENTED_EDGE('',*,*,#1866,.F.)
#851=ORIENTED_EDGE('',*,*,#1867,.F.)
#852=CARTESIAN_POINT('',(0.0126131310531947,-0.0176358293358044,0.0727529567377284))
#853=DIRECTION('',(-2.54207462371814E-15,1.67181418783614E-31,1.0))
#854=DIRECTION('',(-0.707106781186547,-0.707106781186548,-1.79751820471334E-15))
#855=ORIENTED_EDGE('',*,*,#1868,.F.)
#856=ORIENTED_EDGE('',*,*,#1869,.F.)
#857=ORIENTED_EDGE('',*,*,#1870,.F.)
#858=ORIENTED_EDGE('',*,*,#1871,.F.)
#859=CARTESIAN_POINT('',(0.0126131310531947,-0.0342347478981363,0.0727529567377284))
#860=DIRECTION('',(-2.54207462371814E-15,1.67181418783614E-31,1.0))
#861=DIRECTION('',(-0.707106781186547,-0.707106781186548,-1.79751820471334E-15))
#862=ORIENTED_EDGE('',*,*,#1872,.F.)
#863=ORIENTED_EDGE('',*,*,#1873,.T.)
#864=ORIENTED_EDGE('',*,*,#1874,.F.)
#865=ORIENTED_EDGE('',*,*,#1875,.T.)
#866=ORIENTED_EDGE('',*,*,#1876,.F.)
#867=ORIENTED_EDGE('',*,*,#1877,.F.)
#868=ORIENTED_EDGE('',*,*,#1878,.F.)
#869=CARTESIAN_POINT('',(0.0134131310531947,0.0276630892265276,0.0722529567377284))
#870=DIRECTION('',(-2.54207462371814E-15,3.71217320846137E-47,1.0))
#871=DIRECTION('',(9.92250035101381E-17,-1.0,2.52237363461465E-31))
#872=ORIENTED_EDGE('',*,*,#1879,.F.)
#873=ORIENTED_EDGE('',*,*,#1880,.F.)
#874=ORIENTED_EDGE('',*,*,#1881,.T.)
#875=ORIENTED_EDGE('',*,*,#1882,.F.)
#876=ORIENTED_EDGE('',*,*,#1883,.F.)
#877=ORIENTED_EDGE('',*,*,#1884,.F.)
#878=CARTESIAN_POINT('',(0.0040631310531947,0.0356653222735612,0.0722529567377284))
#879=DIRECTION('',(-2.54207462371814E-15,0.0,1.0))
#880=DIRECTION('',(-9.92250035101381E-17,1.0,-2.52237363461465E-31))
#881=ORIENTED_EDGE('',*,*,#1885,.F.)
#882=ORIENTED_EDGE('',*,*,#1886,.T.)
#883=ORIENTED_EDGE('',*,*,#1887,.F.)
#884=ORIENTED_EDGE('',*,*,#1888,.T.)
#885=ORIENTED_EDGE('',*,*,#1889,.F.)
#886=ORIENTED_EDGE('',*,*,#1890,.T.)
#887=CARTESIAN_POINT('',(-0.0112368689468053,0.0356653222735612,0.0722529567377284))
#888=DIRECTION('',(2.54207462371814E-15,0.0,-1.0))
#889=DIRECTION('',(2.8327492261615E-16,1.0,7.20105992318235E-31))
#890=ORIENTED_EDGE('',*,*,#1891,.F.)
#891=ORIENTED_EDGE('',*,*,#1892,.T.)
#892=ORIENTED_EDGE('',*,*,#1893,.F.)
#893=ORIENTED_EDGE('',*,*,#1894,.T.)
#894=CARTESIAN_POINT('',(-0.0205868689468053,0.0276630892265276,0.0722529567377284))
#895=DIRECTION('',(2.54207462371814E-15,0.0,-1.0))
#896=DIRECTION('',(-2.8327492261615E-16,-1.0,-7.20105992318235E-31))
#897=ORIENTED_EDGE('',*,*,#1895,.F.)
#898=ORIENTED_EDGE('',*,*,#1896,.F.)
#899=ORIENTED_EDGE('',*,*,#1897,.T.)
#900=ORIENTED_EDGE('',*,*,#1898,.F.)
#901=ORIENTED_EDGE('',*,*,#1899,.T.)
#902=ORIENTED_EDGE('',*,*,#1900,.F.)
#903=ORIENTED_EDGE('',*,*,#1901,.T.)
#904=CARTESIAN_POINT('',(-0.0205868689468053,-0.0387347478981363,0.0722529567377284))
#905=DIRECTION('',(2.54207462371814E-15,0.0,-1.0))
#906=DIRECTION('',(2.8327492261615E-16,1.0,7.20105992318235E-31))
#907=ORIENTED_EDGE('',*,*,#1902,.F.)
#908=ORIENTED_EDGE('',*,*,#1903,.T.)
#909=ORIENTED_EDGE('',*,*,#1904,.F.)
#910=ORIENTED_EDGE('',*,*,#1905,.T.)
#911=ORIENTED_EDGE('',*,*,#1906,.F.)
#912=ORIENTED_EDGE('',*,*,#1907,.T.)
#913=CARTESIAN_POINT('',(-0.0112368689468053,-0.0467369809451699,0.0722529567377284))
#914=DIRECTION('',(2.54207462371814E-15,0.0,-1.0))
#915=DIRECTION('',(-2.8327492261615E-16,-1.0,-7.20105992318235E-31))
#916=ORIENTED_EDGE('',*,*,#1908,.F.)
#917=ORIENTED_EDGE('',*,*,#1909,.F.)
#918=ORIENTED_EDGE('',*,*,#1910,.T.)
#919=ORIENTED_EDGE('',*,*,#1911,.F.)
#920=ORIENTED_EDGE('',*,*,#1912,.F.)
#921=ORIENTED_EDGE('',*,*,#1913,.F.)
#922=CARTESIAN_POINT('',(0.00406313105319471,-0.0467369809451699,0.0722529567377284))
#923=DIRECTION('',(-2.54207462371814E-15,0.0,1.0))
#924=DIRECTION('',(9.92250035101381E-17,-1.0,2.52237363461465E-31))
#925=ORIENTED_EDGE('',*,*,#1914,.F.)
#926=ORIENTED_EDGE('',*,*,#1915,.F.)
#927=ORIENTED_EDGE('',*,*,#1916,.F.)
#928=ORIENTED_EDGE('',*,*,#1917,.F.)
#929=CARTESIAN_POINT('',(0.0134131310531947,-0.0387347478981363,0.0722529567377284))
#930=DIRECTION('',(-2.54207462371814E-15,3.71217320846137E-47,1.0))
#931=DIRECTION('',(-9.92250035101381E-17,1.0,-2.52237363461465E-31))
#932=ORIENTED_EDGE('',*,*,#1914,.T.)
#933=ORIENTED_EDGE('',*,*,#1918,.F.)
#934=ORIENTED_EDGE('',*,*,#1916,.T.)
#935=ORIENTED_EDGE('',*,*,#1919,.F.)
#936=ORIENTED_EDGE('',*,*,#1920,.T.)
#937=ORIENTED_EDGE('',*,*,#1921,.F.)
#938=ORIENTED_EDGE('',*,*,#1922,.T.)
#939=CARTESIAN_POINT('',(0.0134131310531947,-0.0387347478981363,0.0722529567377284))
#940=DIRECTION('',(-2.54207462371814E-15,3.71217320846137E-47,1.0))
#941=DIRECTION('',(-9.92250035101381E-17,1.0,-2.52237363461465E-31))
#942=ORIENTED_EDGE('',*,*,#1923,.F.)
#943=ORIENTED_EDGE('',*,*,#1920,.F.)
#944=ORIENTED_EDGE('',*,*,#1924,.T.)
#945=ORIENTED_EDGE('',*,*,#1910,.F.)
#946=CARTESIAN_POINT('',(0.00971347099611468,-0.0438754748795487,0.0732529567377284))
#947=DIRECTION('',(-0.650226628638625,0.759740305242026,-1.65292461232805E-15))
#948=DIRECTION('',(-2.54207462371814E-15,0.0,1.0))
#949=ORIENTED_EDGE('',*,*,#1908,.T.)
#950=ORIENTED_EDGE('',*,*,#1925,.F.)
#951=ORIENTED_EDGE('',*,*,#1912,.T.)
#952=ORIENTED_EDGE('',*,*,#1926,.F.)
#953=ORIENTED_EDGE('',*,*,#1927,.T.)
#954=ORIENTED_EDGE('',*,*,#1928,.F.)
#955=CARTESIAN_POINT('',(0.00406313105319471,-0.0467369809451699,0.0722529567377284))
#956=DIRECTION('',(-2.54207462371814E-15,0.0,1.0))
#957=DIRECTION('',(9.92250035101381E-17,-1.0,2.52237363461465E-31))
#958=ORIENTED_EDGE('',*,*,#1902,.T.)
#959=ORIENTED_EDGE('',*,*,#1929,.T.)
#960=ORIENTED_EDGE('',*,*,#1906,.T.)
#961=ORIENTED_EDGE('',*,*,#1930,.T.)
#962=ORIENTED_EDGE('',*,*,#1931,.F.)
#963=ORIENTED_EDGE('',*,*,#1932,.T.)
#964=CARTESIAN_POINT('',(-0.0112368689468053,-0.0467369809451699,0.0722529567377284))
#965=DIRECTION('',(2.54207462371814E-15,0.0,-1.0))
#966=DIRECTION('',(-2.8327492261615E-16,-1.0,-7.20105992318235E-31))
#967=ORIENTED_EDGE('',*,*,#1933,.F.)
#968=ORIENTED_EDGE('',*,*,#1931,.T.)
#969=ORIENTED_EDGE('',*,*,#1934,.T.)
#970=ORIENTED_EDGE('',*,*,#1898,.T.)
#971=CARTESIAN_POINT('',(-0.0168872088898012,-0.0438754748794836,0.0732529567377284))
#972=DIRECTION('',(0.650226628638626,0.759740305242026,1.65292461232805E-15))
#973=DIRECTION('',(2.54207462371814E-15,0.0,-1.0))
#974=ORIENTED_EDGE('',*,*,#1895,.T.)
#975=ORIENTED_EDGE('',*,*,#1935,.T.)
#976=ORIENTED_EDGE('',*,*,#1900,.T.)
#977=ORIENTED_EDGE('',*,*,#1936,.T.)
#978=CARTESIAN_POINT('',(-0.0205868689468053,-0.0387347478981363,0.0722529567377284))
#979=DIRECTION('',(2.54207462371814E-15,0.0,-1.0))
#980=DIRECTION('',(2.8327492261615E-16,1.0,7.20105992318235E-31))
#981=ORIENTED_EDGE('',*,*,#1891,.T.)
#982=ORIENTED_EDGE('',*,*,#1937,.T.)
#983=ORIENTED_EDGE('',*,*,#1893,.T.)
#984=ORIENTED_EDGE('',*,*,#1938,.T.)
#985=ORIENTED_EDGE('',*,*,#1939,.F.)
#986=ORIENTED_EDGE('',*,*,#1940,.T.)
#987=ORIENTED_EDGE('',*,*,#1941,.F.)
#988=CARTESIAN_POINT('',(-0.0205868689468053,0.0276630892265276,0.0722529567377284))
#989=DIRECTION('',(2.54207462371814E-15,0.0,-1.0))
#990=DIRECTION('',(-2.8327492261615E-16,-1.0,-7.20105992318235E-31))
#991=ORIENTED_EDGE('',*,*,#1942,.F.)
#992=ORIENTED_EDGE('',*,*,#1939,.T.)
#993=ORIENTED_EDGE('',*,*,#1943,.T.)
#994=ORIENTED_EDGE('',*,*,#1887,.T.)
#995=CARTESIAN_POINT('',(-0.0168872088897252,0.0328038162079399,0.0732529567377284))
#996=DIRECTION('',(0.650226628638624,-0.759740305242027,1.65292461232804E-15))
#997=DIRECTION('',(2.54207462371814E-15,0.0,-1.0))
#998=ORIENTED_EDGE('',*,*,#1885,.T.)
#999=ORIENTED_EDGE('',*,*,#1944,.T.)
#1000=ORIENTED_EDGE('',*,*,#1889,.T.)
#1001=ORIENTED_EDGE('',*,*,#1945,.T.)
#1002=ORIENTED_EDGE('',*,*,#1946,.F.)
#1003=ORIENTED_EDGE('',*,*,#1947,.T.)
#1004=CARTESIAN_POINT('',(-0.0112368689468053,0.0356653222735612,0.0722529567377284))
#1005=DIRECTION('',(2.54207462371814E-15,0.0,-1.0))
#1006=DIRECTION('',(2.8327492261615E-16,1.0,7.20105992318235E-31))
#1007=ORIENTED_EDGE('',*,*,#1879,.T.)
#1008=ORIENTED_EDGE('',*,*,#1948,.F.)
#1009=ORIENTED_EDGE('',*,*,#1883,.T.)
#1010=ORIENTED_EDGE('',*,*,#1949,.F.)
#1011=ORIENTED_EDGE('',*,*,#1950,.T.)
#1012=ORIENTED_EDGE('',*,*,#1951,.F.)
#1013=CARTESIAN_POINT('',(0.0040631310531947,0.0356653222735612,0.0722529567377284))
#1014=DIRECTION('',(-2.54207462371814E-15,0.0,1.0))
#1015=DIRECTION('',(-9.92250035101381E-17,1.0,-2.52237363461465E-31))
#1016=ORIENTED_EDGE('',*,*,#1952,.F.)
#1017=ORIENTED_EDGE('',*,*,#1875,.F.)
#1018=ORIENTED_EDGE('',*,*,#1953,.T.)
#1019=ORIENTED_EDGE('',*,*,#1950,.F.)
#1020=CARTESIAN_POINT('',(0.00971347099611467,0.0328038162079399,0.0732529567377284))
#1021=DIRECTION('',(-0.650226628638625,-0.759740305242027,-1.65292461232805E-15))
#1022=DIRECTION('',(-2.54207462371814E-15,0.0,1.0))
#1023=ORIENTED_EDGE('',*,*,#1872,.T.)
#1024=ORIENTED_EDGE('',*,*,#1954,.F.)
#1025=ORIENTED_EDGE('',*,*,#1877,.T.)
#1026=ORIENTED_EDGE('',*,*,#1955,.F.)
#1027=CARTESIAN_POINT('',(0.0134131310531947,0.0276630892265276,0.0722529567377284))
#1028=DIRECTION('',(-2.54207462371814E-15,3.71217320846137E-47,1.0))
#1029=DIRECTION('',(9.92250035101381E-17,-1.0,2.52237363461465E-31))
#1030=ORIENTED_EDGE('',*,*,#1942,.T.)
#1031=ORIENTED_EDGE('',*,*,#1886,.F.)
#1032=ORIENTED_EDGE('',*,*,#1947,.F.)
#1033=ORIENTED_EDGE('',*,*,#1956,.F.)
#1034=ORIENTED_EDGE('',*,*,#1957,.T.)
#1035=ORIENTED_EDGE('',*,*,#1958,.T.)
#1036=ORIENTED_EDGE('',*,*,#1880,.T.)
#1037=ORIENTED_EDGE('',*,*,#1951,.T.)
#1038=ORIENTED_EDGE('',*,*,#1953,.F.)
#1039=ORIENTED_EDGE('',*,*,#1874,.T.)
#1040=ORIENTED_EDGE('',*,*,#1959,.T.)
#1041=ORIENTED_EDGE('',*,*,#1960,.T.)
#1042=ORIENTED_EDGE('',*,*,#1843,.T.)
#1043=ORIENTED_EDGE('',*,*,#1961,.F.)
#1044=ORIENTED_EDGE('',*,*,#1857,.T.)
#1045=ORIENTED_EDGE('',*,*,#1962,.T.)
#1046=ORIENTED_EDGE('',*,*,#1963,.T.)
#1047=ORIENTED_EDGE('',*,*,#1836,.T.)
#1048=ORIENTED_EDGE('',*,*,#1964,.T.)
#1049=ORIENTED_EDGE('',*,*,#1965,.T.)
#1050=ORIENTED_EDGE('',*,*,#1847,.T.)
#1051=ORIENTED_EDGE('',*,*,#1966,.F.)
#1052=ORIENTED_EDGE('',*,*,#1861,.T.)
#1053=ORIENTED_EDGE('',*,*,#1967,.T.)
#1054=ORIENTED_EDGE('',*,*,#1968,.T.)
#1055=ORIENTED_EDGE('',*,*,#1830,.T.)
#1056=ORIENTED_EDGE('',*,*,#1969,.T.)
#1057=ORIENTED_EDGE('',*,*,#1970,.T.)
#1058=ORIENTED_EDGE('',*,*,#1851,.T.)
#1059=ORIENTED_EDGE('',*,*,#1971,.F.)
#1060=ORIENTED_EDGE('',*,*,#1865,.T.)
#1061=ORIENTED_EDGE('',*,*,#1972,.T.)
#1062=ORIENTED_EDGE('',*,*,#1973,.T.)
#1063=ORIENTED_EDGE('',*,*,#1974,.T.)
#1064=ORIENTED_EDGE('',*,*,#1975,.T.)
#1065=ORIENTED_EDGE('',*,*,#1976,.T.)
#1066=ORIENTED_EDGE('',*,*,#1855,.T.)
#1067=ORIENTED_EDGE('',*,*,#1977,.F.)
#1068=ORIENTED_EDGE('',*,*,#1869,.T.)
#1069=ORIENTED_EDGE('',*,*,#1978,.T.)
#1070=ORIENTED_EDGE('',*,*,#1979,.T.)
#1071=ORIENTED_EDGE('',*,*,#1921,.T.)
#1072=ORIENTED_EDGE('',*,*,#1923,.T.)
#1073=ORIENTED_EDGE('',*,*,#1909,.T.)
#1074=ORIENTED_EDGE('',*,*,#1928,.T.)
#1075=ORIENTED_EDGE('',*,*,#1980,.T.)
#1076=ORIENTED_EDGE('',*,*,#1981,.T.)
#1077=ORIENTED_EDGE('',*,*,#1982,.F.)
#1078=ORIENTED_EDGE('',*,*,#1903,.F.)
#1079=ORIENTED_EDGE('',*,*,#1932,.F.)
#1080=ORIENTED_EDGE('',*,*,#1933,.T.)
#1081=ORIENTED_EDGE('',*,*,#1897,.F.)
#1082=ORIENTED_EDGE('',*,*,#1983,.F.)
#1083=ORIENTED_EDGE('',*,*,#1813,.F.)
#1084=ORIENTED_EDGE('',*,*,#1984,.F.)
#1085=ORIENTED_EDGE('',*,*,#1985,.T.)
#1086=ORIENTED_EDGE('',*,*,#1986,.F.)
#1087=ORIENTED_EDGE('',*,*,#1799,.F.)
#1088=ORIENTED_EDGE('',*,*,#1987,.F.)
#1089=ORIENTED_EDGE('',*,*,#1772,.F.)
#1090=ORIENTED_EDGE('',*,*,#1988,.F.)
#1091=ORIENTED_EDGE('',*,*,#1809,.F.)
#1092=ORIENTED_EDGE('',*,*,#1989,.F.)
#1093=ORIENTED_EDGE('',*,*,#1990,.T.)
#1094=ORIENTED_EDGE('',*,*,#1991,.F.)
#1095=ORIENTED_EDGE('',*,*,#1795,.F.)
#1096=ORIENTED_EDGE('',*,*,#1992,.F.)
#1097=ORIENTED_EDGE('',*,*,#1993,.F.)
#1098=ORIENTED_EDGE('',*,*,#1994,.F.)
#1099=ORIENTED_EDGE('',*,*,#1805,.F.)
#1100=ORIENTED_EDGE('',*,*,#1995,.F.)
#1101=ORIENTED_EDGE('',*,*,#1996,.T.)
#1102=ORIENTED_EDGE('',*,*,#1997,.F.)
#1103=ORIENTED_EDGE('',*,*,#1791,.F.)
#1104=ORIENTED_EDGE('',*,*,#1998,.F.)
#1105=ORIENTED_EDGE('',*,*,#1999,.F.)
#1106=ORIENTED_EDGE('',*,*,#2000,.F.)
#1107=ORIENTED_EDGE('',*,*,#1801,.F.)
#1108=ORIENTED_EDGE('',*,*,#2001,.F.)
#1109=ORIENTED_EDGE('',*,*,#2002,.T.)
#1110=ORIENTED_EDGE('',*,*,#2003,.F.)
#1111=ORIENTED_EDGE('',*,*,#1787,.F.)
#1112=ORIENTED_EDGE('',*,*,#2004,.F.)
#1113=ORIENTED_EDGE('',*,*,#1940,.F.)
#1114=ORIENTED_EDGE('',*,*,#2005,.T.)
#1115=ORIENTED_EDGE('',*,*,#2006,.T.)
#1116=ORIENTED_EDGE('',*,*,#2007,.T.)
#1117=ORIENTED_EDGE('',*,*,#2008,.T.)
#1118=ORIENTED_EDGE('',*,*,#2009,.F.)
#1119=ORIENTED_EDGE('',*,*,#2010,.F.)
#1120=ORIENTED_EDGE('',*,*,#2011,.F.)
#1121=ORIENTED_EDGE('',*,*,#2012,.F.)
#1122=CARTESIAN_POINT('',(-0.00358686894680529,-0.00553582933580437,0.0732529567377284))
#1123=DIRECTION('',(-2.54207462371814E-15,0.0,1.0))
#1124=DIRECTION('',(-2.8327492261615E-16,-1.0,-7.20105992318235E-31))
#1125=ORIENTED_EDGE('',*,*,#1958,.F.)
#1126=ORIENTED_EDGE('',*,*,#2013,.F.)
#1127=ORIENTED_EDGE('',*,*,#2014,.F.)
#1128=ORIENTED_EDGE('',*,*,#1881,.F.)
#1129=CARTESIAN_POINT('',(-0.000432422305403105,0.0358653222735612,0.0722529567377284))
#1130=DIRECTION('',(-2.54207462371814E-15,-7.42434641692275E-47,1.0))
#1131=DIRECTION('',(1.84049919106012E-16,1.0,4.67868628856769E-31))
#1132=ORIENTED_EDGE('',*,*,#2015,.T.)
#1133=ORIENTED_EDGE('',*,*,#2016,.F.)
#1134=ORIENTED_EDGE('',*,*,#1980,.F.)
#1135=ORIENTED_EDGE('',*,*,#1927,.F.)
#1136=CARTESIAN_POINT('',(-0.000432422305403096,-0.0469369809451699,0.0722529567377284))
#1137=DIRECTION('',(2.54207462371814E-15,7.42434641692275E-47,-1.0))
#1138=DIRECTION('',(-1.84049919106012E-16,-1.0,-4.67868628856769E-31))
#1139=ORIENTED_EDGE('',*,*,#1868,.T.)
#1140=ORIENTED_EDGE('',*,*,#2017,.F.)
#1141=ORIENTED_EDGE('',*,*,#2018,.F.)
#1142=ORIENTED_EDGE('',*,*,#1978,.F.)
#1143=CARTESIAN_POINT('',(0.0126131310531947,-0.0342347478981363,0.0727529567377284))
#1144=DIRECTION('',(-2.54207462371814E-15,1.67181418783614E-31,1.0))
#1145=DIRECTION('',(-0.707106781186547,-0.707106781186548,-1.79751820471334E-15))
#1146=ORIENTED_EDGE('',*,*,#1864,.T.)
#1147=ORIENTED_EDGE('',*,*,#2019,.F.)
#1148=ORIENTED_EDGE('',*,*,#2020,.F.)
#1149=ORIENTED_EDGE('',*,*,#1972,.F.)
#1150=CARTESIAN_POINT('',(0.0126131310531947,-0.0176358293358044,0.0727529567377284))
#1151=DIRECTION('',(-2.54207462371814E-15,1.67181418783614E-31,1.0))
#1152=DIRECTION('',(-0.707106781186547,-0.707106781186548,-1.79751820471334E-15))
#1153=ORIENTED_EDGE('',*,*,#1860,.T.)
#1154=ORIENTED_EDGE('',*,*,#2021,.F.)
#1155=ORIENTED_EDGE('',*,*,#2022,.F.)
#1156=ORIENTED_EDGE('',*,*,#1967,.F.)
#1157=CARTESIAN_POINT('',(0.0126131310531947,-0.00103582933580437,0.0727529567377284))
#1158=DIRECTION('',(-2.54207462371814E-15,-1.67181418783614E-31,1.0))
#1159=DIRECTION('',(-0.707106781186547,-0.707106781186548,-1.79751820471334E-15))
#1160=ORIENTED_EDGE('',*,*,#1856,.T.)
#1161=ORIENTED_EDGE('',*,*,#2023,.F.)
#1162=ORIENTED_EDGE('',*,*,#2024,.F.)
#1163=ORIENTED_EDGE('',*,*,#1962,.F.)
#1164=CARTESIAN_POINT('',(0.0126131310531947,0.0155641706641956,0.0727529567377284))
#1165=DIRECTION('',(-2.54207462371814E-15,1.67181418783614E-31,1.0))
#1166=DIRECTION('',(-0.707106781186547,-0.707106781186548,-1.79751820471334E-15))
#1167=ORIENTED_EDGE('',*,*,#1870,.T.)
#1168=ORIENTED_EDGE('',*,*,#1977,.T.)
#1169=ORIENTED_EDGE('',*,*,#1854,.T.)
#1170=ORIENTED_EDGE('',*,*,#2025,.F.)
#1171=CARTESIAN_POINT('',(0.00961313105319472,-0.00553582933580436,0.0722529567377284))
#1172=DIRECTION('',(1.0,1.06032011496902E-16,2.54207462371814E-15))
#1173=DIRECTION('',(2.54207462371814E-15,0.0,-1.0))
#1174=ORIENTED_EDGE('',*,*,#1866,.T.)
#1175=ORIENTED_EDGE('',*,*,#1971,.T.)
#1176=ORIENTED_EDGE('',*,*,#1850,.T.)
#1177=ORIENTED_EDGE('',*,*,#2026,.F.)
#1178=CARTESIAN_POINT('',(0.00961313105319472,-0.00553582933580436,0.0722529567377284))
#1179=DIRECTION('',(1.0,1.06032011496902E-16,2.54207462371814E-15))
#1180=DIRECTION('',(2.54207462371814E-15,0.0,-1.0))
#1181=ORIENTED_EDGE('',*,*,#1862,.T.)
#1182=ORIENTED_EDGE('',*,*,#1966,.T.)
#1183=ORIENTED_EDGE('',*,*,#1846,.T.)
#1184=ORIENTED_EDGE('',*,*,#2027,.F.)
#1185=CARTESIAN_POINT('',(0.00961313105319472,-0.00553582933580436,0.0722529567377284))
#1186=DIRECTION('',(1.0,1.06032011496902E-16,2.54207462371814E-15))
#1187=DIRECTION('',(2.54207462371814E-15,0.0,-1.0))
#1188=ORIENTED_EDGE('',*,*,#1858,.T.)
#1189=ORIENTED_EDGE('',*,*,#1961,.T.)
#1190=ORIENTED_EDGE('',*,*,#1842,.T.)
#1191=ORIENTED_EDGE('',*,*,#2028,.F.)
#1192=CARTESIAN_POINT('',(0.00961313105319472,-0.00553582933580436,0.0722529567377284))
#1193=DIRECTION('',(1.0,1.06032011496902E-16,2.54207462371814E-15))
#1194=DIRECTION('',(2.54207462371814E-15,0.0,-1.0))
#1195=ORIENTED_EDGE('',*,*,#1852,.T.)
#1196=ORIENTED_EDGE('',*,*,#1976,.F.)
#1197=ORIENTED_EDGE('',*,*,#2029,.F.)
#1198=ORIENTED_EDGE('',*,*,#2030,.F.)
#1199=CARTESIAN_POINT('',(0.0126131310531947,-0.0266358293358044,0.0727529567377284))
#1200=DIRECTION('',(2.54207462371814E-15,0.0,-1.0))
#1201=DIRECTION('',(-0.707106781186547,0.707106781186548,-1.79751820471334E-15))
#1202=ORIENTED_EDGE('',*,*,#1848,.T.)
#1203=ORIENTED_EDGE('',*,*,#1970,.F.)
#1204=ORIENTED_EDGE('',*,*,#2031,.F.)
#1205=ORIENTED_EDGE('',*,*,#2032,.F.)
#1206=CARTESIAN_POINT('',(0.0126131310531947,-0.0100358293358044,0.0727529567377284))
#1207=DIRECTION('',(2.54207462371814E-15,0.0,-1.0))
#1208=DIRECTION('',(-0.707106781186547,0.707106781186548,-1.79751820471334E-15))
#1209=ORIENTED_EDGE('',*,*,#1844,.T.)
#1210=ORIENTED_EDGE('',*,*,#1965,.F.)
#1211=ORIENTED_EDGE('',*,*,#2033,.F.)
#1212=ORIENTED_EDGE('',*,*,#2034,.F.)
#1213=CARTESIAN_POINT('',(0.0126131310531947,0.00656417066419564,0.0727529567377284))
#1214=DIRECTION('',(2.54207462371814E-15,-1.67181418783614E-31,-1.0))
#1215=DIRECTION('',(-0.707106781186548,0.707106781186547,-1.79751820471334E-15))
#1216=ORIENTED_EDGE('',*,*,#1840,.T.)
#1217=ORIENTED_EDGE('',*,*,#1960,.F.)
#1218=ORIENTED_EDGE('',*,*,#2035,.F.)
#1219=ORIENTED_EDGE('',*,*,#2036,.F.)
#1220=CARTESIAN_POINT('',(0.0126131310531947,0.0231630892265275,0.0727529567377284))
#1221=DIRECTION('',(2.54207462371814E-15,0.0,-1.0))
#1222=DIRECTION('',(-0.707106781186547,0.707106781186548,-1.79751820471334E-15))
#1223=ORIENTED_EDGE('',*,*,#2035,.T.)
#1224=ORIENTED_EDGE('',*,*,#1959,.F.)
#1225=ORIENTED_EDGE('',*,*,#1873,.F.)
#1226=ORIENTED_EDGE('',*,*,#2037,.T.)
#1227=CARTESIAN_POINT('',(0.0115131310531947,0.0261630892265275,0.0732529567377284))
#1228=DIRECTION('',(-1.84049919106012E-16,-1.0,-4.67868628856769E-31))
#1229=DIRECTION('',(2.54207462371814E-15,0.0,-1.0))
#1230=ORIENTED_EDGE('',*,*,#2024,.T.)
#1231=ORIENTED_EDGE('',*,*,#2038,.T.)
#1232=ORIENTED_EDGE('',*,*,#1837,.T.)
#1233=ORIENTED_EDGE('',*,*,#1963,.F.)
#1234=CARTESIAN_POINT('',(0.0115131310531947,0.0125641706641956,0.0732529567377284))
#1235=DIRECTION('',(-2.24120310535589E-16,1.0,-5.6973055407235E-31))
#1236=DIRECTION('',(-2.54207462371814E-15,0.0,1.0))
#1237=ORIENTED_EDGE('',*,*,#2033,.T.)
#1238=ORIENTED_EDGE('',*,*,#1964,.F.)
#1239=ORIENTED_EDGE('',*,*,#1835,.F.)
#1240=ORIENTED_EDGE('',*,*,#2039,.T.)
#1241=CARTESIAN_POINT('',(0.0115131310531947,0.00956417066419564,0.0732529567377284))
#1242=DIRECTION('',(2.24120310535589E-16,-1.0,5.6973055407235E-31))
#1243=DIRECTION('',(2.54207462371814E-15,0.0,-1.0))
#1244=ORIENTED_EDGE('',*,*,#1834,.T.)
#1245=ORIENTED_EDGE('',*,*,#2040,.F.)
#1246=ORIENTED_EDGE('',*,*,#1838,.T.)
#1247=ORIENTED_EDGE('',*,*,#2041,.F.)
#1248=CARTESIAN_POINT('',(0.0134131310531947,0.0110641706641956,0.0722529567377284))
#1249=DIRECTION('',(-2.54207462371814E-15,0.0,1.0))
#1250=DIRECTION('',(9.92250035101381E-17,-1.0,2.52237363461465E-31))
#1251=ORIENTED_EDGE('',*,*,#2022,.T.)
#1252=ORIENTED_EDGE('',*,*,#2042,.T.)
#1253=ORIENTED_EDGE('',*,*,#1831,.T.)
#1254=ORIENTED_EDGE('',*,*,#1968,.F.)
#1255=CARTESIAN_POINT('',(0.0115131310531947,-0.00403582933580437,0.0732529567377284))
#1256=DIRECTION('',(-1.22077753125189E-16,1.0,-3.1033075834007E-31))
#1257=DIRECTION('',(-2.54207462371814E-15,0.0,1.0))
#1258=ORIENTED_EDGE('',*,*,#2031,.T.)
#1259=ORIENTED_EDGE('',*,*,#1969,.F.)
#1260=ORIENTED_EDGE('',*,*,#1829,.F.)
#1261=ORIENTED_EDGE('',*,*,#2043,.T.)
#1262=CARTESIAN_POINT('',(0.0115131310531947,-0.00703582933580437,0.0732529567377284))
#1263=DIRECTION('',(1.22077753125189E-16,-1.0,3.1033075834007E-31))
#1264=DIRECTION('',(2.54207462371814E-15,0.0,-1.0))
#1265=ORIENTED_EDGE('',*,*,#1828,.T.)
#1266=ORIENTED_EDGE('',*,*,#2044,.F.)
#1267=ORIENTED_EDGE('',*,*,#1832,.T.)
#1268=ORIENTED_EDGE('',*,*,#2045,.F.)
#1269=CARTESIAN_POINT('',(0.0134131310531947,-0.00553582933580437,0.0722529567377284))
#1270=DIRECTION('',(-2.54207462371814E-15,0.0,1.0))
#1271=DIRECTION('',(9.92250035101381E-17,-1.0,2.52237363461465E-31))
#1272=ORIENTED_EDGE('',*,*,#2020,.T.)
#1273=ORIENTED_EDGE('',*,*,#2046,.T.)
#1274=ORIENTED_EDGE('',*,*,#2047,.F.)
#1275=ORIENTED_EDGE('',*,*,#1973,.F.)
#1276=CARTESIAN_POINT('',(0.0115131310531947,-0.0206358293358044,0.0732529567377284))
#1277=DIRECTION('',(-2.00351957147885E-17,1.0,-5.09309626077902E-32))
#1278=DIRECTION('',(-2.54207462371814E-15,0.0,1.0))
#1279=ORIENTED_EDGE('',*,*,#2029,.T.)
#1280=ORIENTED_EDGE('',*,*,#1975,.F.)
#1281=ORIENTED_EDGE('',*,*,#2048,.T.)
#1282=ORIENTED_EDGE('',*,*,#2049,.T.)
#1283=CARTESIAN_POINT('',(0.0115131310531947,-0.0236358293358044,0.0732529567377284))
#1284=DIRECTION('',(2.00351957147885E-17,-1.0,5.09309626077902E-32))
#1285=DIRECTION('',(2.54207462371814E-15,0.0,-1.0))
#1286=ORIENTED_EDGE('',*,*,#1824,.T.)
#1287=ORIENTED_EDGE('',*,*,#2050,.F.)
#1288=ORIENTED_EDGE('',*,*,#1826,.T.)
#1289=ORIENTED_EDGE('',*,*,#2048,.F.)
#1290=ORIENTED_EDGE('',*,*,#1974,.F.)
#1291=ORIENTED_EDGE('',*,*,#2047,.T.)
#1292=CARTESIAN_POINT('',(0.0134131310531947,-0.0221358293358044,0.0722529567377284))
#1293=DIRECTION('',(-2.54207462371814E-15,0.0,1.0))
#1294=DIRECTION('',(-9.92250035101381E-17,1.0,-2.52237363461465E-31))
#1295=ORIENTED_EDGE('',*,*,#2018,.T.)
#1296=ORIENTED_EDGE('',*,*,#2051,.T.)
#1297=ORIENTED_EDGE('',*,*,#1922,.F.)
#1298=ORIENTED_EDGE('',*,*,#1979,.F.)
#1299=CARTESIAN_POINT('',(0.0115131310531947,-0.0372347478981363,0.0732529567377284))
#1300=DIRECTION('',(-2.24120310535589E-16,1.0,-5.6973055407235E-31))
#1301=DIRECTION('',(-2.54207462371814E-15,0.0,1.0))
#1302=ORIENTED_EDGE('',*,*,#2052,.T.)
#1303=ORIENTED_EDGE('',*,*,#2053,.F.)
#1304=ORIENTED_EDGE('',*,*,#2054,.F.)
#1305=ORIENTED_EDGE('',*,*,#2010,.T.)
#1306=CARTESIAN_POINT('',(0.0137631310531947,-0.0474869809451699,0.0722529567377284))
#1307=DIRECTION('',(-0.674645670629838,0.738141733747941,-1.71499963930942E-15))
#1308=DIRECTION('',(0.738141733747941,0.674645670629838,1.87641137006795E-15))
#1309=ORIENTED_EDGE('',*,*,#2055,.T.)
#1310=ORIENTED_EDGE('',*,*,#2056,.F.)
#1311=ORIENTED_EDGE('',*,*,#2057,.F.)
#1312=ORIENTED_EDGE('',*,*,#2012,.T.)
#1313=CARTESIAN_POINT('',(0.0137631310531947,0.0364153222735612,0.0722529567377284))
#1314=DIRECTION('',(-0.674645670629837,-0.738141733747942,-1.71499963930941E-15))
#1315=DIRECTION('',(-0.738141733747942,0.674645670629837,-1.87641137006795E-15))
#1316=ORIENTED_EDGE('',*,*,#2054,.T.)
#1317=ORIENTED_EDGE('',*,*,#2058,.F.)
#1318=ORIENTED_EDGE('',*,*,#2055,.F.)
#1319=ORIENTED_EDGE('',*,*,#2011,.T.)
#1320=CARTESIAN_POINT('',(0.0184131310531947,-0.00553582933580436,0.0722529567377285))
#1321=DIRECTION('',(-1.0,9.2024959553006E-17,-2.54207462371814E-15))
#1322=DIRECTION('',(9.2024959553006E-17,1.0,2.33934314428385E-31))
#1323=ORIENTED_EDGE('',*,*,#1820,.T.)
#1324=ORIENTED_EDGE('',*,*,#2059,.F.)
#1325=ORIENTED_EDGE('',*,*,#2060,.F.)
#1326=ORIENTED_EDGE('',*,*,#2061,.T.)
#1327=CARTESIAN_POINT('',(0.00411313105319471,-0.0382369809451699,0.0722529567377284))
#1328=DIRECTION('',(-2.54207462371814E-15,0.0,1.0))
#1329=DIRECTION('',(0.707106781186547,-0.707106781186548,1.79751820471334E-15))
#1330=ORIENTED_EDGE('',*,*,#2062,.F.)
#1331=ORIENTED_EDGE('',*,*,#1822,.F.)
#1332=ORIENTED_EDGE('',*,*,#2063,.F.)
#1333=ORIENTED_EDGE('',*,*,#2064,.T.)
#1334=CARTESIAN_POINT('',(0.00711313105319471,-0.00553698094516955,0.0722529567377284))
#1335=DIRECTION('',(1.0,-2.20493689609726E-16,2.54207462371814E-15))
#1336=DIRECTION('',(-2.20493689609726E-16,-1.0,-5.60511413046868E-31))
#1337=ORIENTED_EDGE('',*,*,#1816,.T.)
#1338=ORIENTED_EDGE('',*,*,#2065,.F.)
#1339=ORIENTED_EDGE('',*,*,#2064,.F.)
#1340=ORIENTED_EDGE('',*,*,#2066,.T.)
#1341=CARTESIAN_POINT('',(0.00411313105319472,0.0271630190548308,0.0722529567377284))
#1342=DIRECTION('',(-2.54207462371814E-15,1.67181418783614E-31,1.0))
#1343=DIRECTION('',(0.707106781186547,0.707106781186548,1.79751820471334E-15))
#1344=ORIENTED_EDGE('',*,*,#2067,.T.)
#1345=ORIENTED_EDGE('',*,*,#2060,.T.)
#1346=ORIENTED_EDGE('',*,*,#2068,.T.)
#1347=ORIENTED_EDGE('',*,*,#1768,.F.)
#1348=CARTESIAN_POINT('',(-0.00358686894680529,-0.0412369809451699,0.0722529567377284))
#1349=DIRECTION('',(3.24247378687254E-16,1.0,8.24261033167993E-31))
#1350=DIRECTION('',(1.0,-3.24247378687254E-16,2.54207462371814E-15))
#1351=ORIENTED_EDGE('',*,*,#2069,.T.)
#1352=ORIENTED_EDGE('',*,*,#2070,.F.)
#1353=ORIENTED_EDGE('',*,*,#1945,.F.)
#1354=ORIENTED_EDGE('',*,*,#1888,.F.)
#1355=ORIENTED_EDGE('',*,*,#1943,.F.)
#1356=ORIENTED_EDGE('',*,*,#1938,.F.)
#1357=ORIENTED_EDGE('',*,*,#1892,.F.)
#1358=ORIENTED_EDGE('',*,*,#2071,.T.)
#1359=ORIENTED_EDGE('',*,*,#1785,.F.)
#1360=ORIENTED_EDGE('',*,*,#2072,.F.)
#1361=ORIENTED_EDGE('',*,*,#2073,.F.)
#1362=ORIENTED_EDGE('',*,*,#2074,.F.)
#1363=ORIENTED_EDGE('',*,*,#1803,.F.)
#1364=ORIENTED_EDGE('',*,*,#2075,.T.)
#1365=ORIENTED_EDGE('',*,*,#1781,.F.)
#1366=ORIENTED_EDGE('',*,*,#2076,.T.)
#1367=ORIENTED_EDGE('',*,*,#1789,.F.)
#1368=ORIENTED_EDGE('',*,*,#2077,.F.)
#1369=ORIENTED_EDGE('',*,*,#2078,.F.)
#1370=ORIENTED_EDGE('',*,*,#2079,.F.)
#1371=ORIENTED_EDGE('',*,*,#1807,.F.)
#1372=ORIENTED_EDGE('',*,*,#2080,.T.)
#1373=ORIENTED_EDGE('',*,*,#1777,.F.)
#1374=ORIENTED_EDGE('',*,*,#2081,.T.)
#1375=ORIENTED_EDGE('',*,*,#1793,.F.)
#1376=ORIENTED_EDGE('',*,*,#2082,.F.)
#1377=ORIENTED_EDGE('',*,*,#2083,.F.)
#1378=ORIENTED_EDGE('',*,*,#2084,.F.)
#1379=ORIENTED_EDGE('',*,*,#1811,.F.)
#1380=ORIENTED_EDGE('',*,*,#2085,.T.)
#1381=ORIENTED_EDGE('',*,*,#2086,.F.)
#1382=ORIENTED_EDGE('',*,*,#2087,.T.)
#1383=ORIENTED_EDGE('',*,*,#1797,.F.)
#1384=ORIENTED_EDGE('',*,*,#2088,.F.)
#1385=ORIENTED_EDGE('',*,*,#2089,.F.)
#1386=ORIENTED_EDGE('',*,*,#2090,.F.)
#1387=ORIENTED_EDGE('',*,*,#1815,.F.)
#1388=ORIENTED_EDGE('',*,*,#2091,.T.)
#1389=ORIENTED_EDGE('',*,*,#1936,.F.)
#1390=ORIENTED_EDGE('',*,*,#1899,.F.)
#1391=ORIENTED_EDGE('',*,*,#1934,.F.)
#1392=ORIENTED_EDGE('',*,*,#1930,.F.)
#1393=ORIENTED_EDGE('',*,*,#1905,.F.)
#1394=ORIENTED_EDGE('',*,*,#2092,.T.)
#1395=ORIENTED_EDGE('',*,*,#2093,.F.)
#1396=ORIENTED_EDGE('',*,*,#2015,.F.)
#1397=ORIENTED_EDGE('',*,*,#1926,.T.)
#1398=ORIENTED_EDGE('',*,*,#1911,.T.)
#1399=ORIENTED_EDGE('',*,*,#1924,.F.)
#1400=ORIENTED_EDGE('',*,*,#1919,.T.)
#1401=ORIENTED_EDGE('',*,*,#1915,.T.)
#1402=ORIENTED_EDGE('',*,*,#2051,.F.)
#1403=ORIENTED_EDGE('',*,*,#2017,.T.)
#1404=ORIENTED_EDGE('',*,*,#1871,.T.)
#1405=ORIENTED_EDGE('',*,*,#2025,.T.)
#1406=ORIENTED_EDGE('',*,*,#1853,.T.)
#1407=ORIENTED_EDGE('',*,*,#2030,.T.)
#1408=ORIENTED_EDGE('',*,*,#2049,.F.)
#1409=ORIENTED_EDGE('',*,*,#1825,.T.)
#1410=ORIENTED_EDGE('',*,*,#2046,.F.)
#1411=ORIENTED_EDGE('',*,*,#2019,.T.)
#1412=ORIENTED_EDGE('',*,*,#1867,.T.)
#1413=ORIENTED_EDGE('',*,*,#2026,.T.)
#1414=ORIENTED_EDGE('',*,*,#1849,.T.)
#1415=ORIENTED_EDGE('',*,*,#2032,.T.)
#1416=ORIENTED_EDGE('',*,*,#2043,.F.)
#1417=ORIENTED_EDGE('',*,*,#2045,.T.)
#1418=ORIENTED_EDGE('',*,*,#2042,.F.)
#1419=ORIENTED_EDGE('',*,*,#2021,.T.)
#1420=ORIENTED_EDGE('',*,*,#1863,.T.)
#1421=ORIENTED_EDGE('',*,*,#2027,.T.)
#1422=ORIENTED_EDGE('',*,*,#1845,.T.)
#1423=ORIENTED_EDGE('',*,*,#2034,.T.)
#1424=ORIENTED_EDGE('',*,*,#2039,.F.)
#1425=ORIENTED_EDGE('',*,*,#2041,.T.)
#1426=ORIENTED_EDGE('',*,*,#2038,.F.)
#1427=ORIENTED_EDGE('',*,*,#2023,.T.)
#1428=ORIENTED_EDGE('',*,*,#1859,.T.)
#1429=ORIENTED_EDGE('',*,*,#2028,.T.)
#1430=ORIENTED_EDGE('',*,*,#1841,.T.)
#1431=ORIENTED_EDGE('',*,*,#2036,.T.)
#1432=ORIENTED_EDGE('',*,*,#2037,.F.)
#1433=ORIENTED_EDGE('',*,*,#1955,.T.)
#1434=ORIENTED_EDGE('',*,*,#1876,.T.)
#1435=ORIENTED_EDGE('',*,*,#1952,.T.)
#1436=ORIENTED_EDGE('',*,*,#1949,.T.)
#1437=ORIENTED_EDGE('',*,*,#1882,.T.)
#1438=ORIENTED_EDGE('',*,*,#2014,.T.)
#1439=ORIENTED_EDGE('',*,*,#2094,.F.)
#1440=ORIENTED_EDGE('',*,*,#1817,.F.)
#1441=ORIENTED_EDGE('',*,*,#2066,.F.)
#1442=ORIENTED_EDGE('',*,*,#2063,.T.)
#1443=ORIENTED_EDGE('',*,*,#1821,.F.)
#1444=ORIENTED_EDGE('',*,*,#2061,.F.)
#1445=ORIENTED_EDGE('',*,*,#2067,.F.)
#1446=ORIENTED_EDGE('',*,*,#1767,.T.)
#1447=ORIENTED_EDGE('',*,*,#2095,.T.)
#1448=ORIENTED_EDGE('',*,*,#2096,.F.)
#1449=ORIENTED_EDGE('',*,*,#1763,.T.)
#1450=ORIENTED_EDGE('',*,*,#2097,.T.)
#1451=CARTESIAN_POINT('',(-0.00358686894680529,-0.00553582933580437,0.0722529567377284))
#1452=DIRECTION('',(-2.54207462371814E-15,0.0,1.0))
#1453=DIRECTION('',(-2.8327492261615E-16,-1.0,-7.20105992318235E-31))
#1454=ORIENTED_EDGE('',*,*,#2005,.F.)
#1455=ORIENTED_EDGE('',*,*,#2057,.T.)
#1456=ORIENTED_EDGE('',*,*,#2098,.T.)
#1457=ORIENTED_EDGE('',*,*,#2099,.F.)
#1458=CARTESIAN_POINT('',(-0.00358686894680529,0.0406653222735612,0.0722529567377284))
#1459=DIRECTION('',(-0.0,1.0,0.0))
#1460=DIRECTION('',(1.0,0.0,2.54207462371814E-15))
#1461=ORIENTED_EDGE('',*,*,#2100,.T.)
#1462=ORIENTED_EDGE('',*,*,#2101,.F.)
#1463=ORIENTED_EDGE('',*,*,#1765,.F.)
#1464=ORIENTED_EDGE('',*,*,#2102,.F.)
#1465=ORIENTED_EDGE('',*,*,#2103,.F.)
#1466=ORIENTED_EDGE('',*,*,#1769,.F.)
#1467=ORIENTED_EDGE('',*,*,#2068,.F.)
#1468=ORIENTED_EDGE('',*,*,#2059,.T.)
#1469=ORIENTED_EDGE('',*,*,#1823,.T.)
#1470=ORIENTED_EDGE('',*,*,#2062,.T.)
#1471=ORIENTED_EDGE('',*,*,#2065,.T.)
#1472=ORIENTED_EDGE('',*,*,#1819,.T.)
#1473=ORIENTED_EDGE('',*,*,#1925,.T.)
#1474=ORIENTED_EDGE('',*,*,#1913,.T.)
#1475=ORIENTED_EDGE('',*,*,#1918,.T.)
#1476=ORIENTED_EDGE('',*,*,#1917,.T.)
#1477=ORIENTED_EDGE('',*,*,#2050,.T.)
#1478=ORIENTED_EDGE('',*,*,#1827,.T.)
#1479=ORIENTED_EDGE('',*,*,#2044,.T.)
#1480=ORIENTED_EDGE('',*,*,#1833,.T.)
#1481=ORIENTED_EDGE('',*,*,#2040,.T.)
#1482=ORIENTED_EDGE('',*,*,#1839,.T.)
#1483=ORIENTED_EDGE('',*,*,#1948,.T.)
#1484=ORIENTED_EDGE('',*,*,#1884,.T.)
#1485=ORIENTED_EDGE('',*,*,#1954,.T.)
#1486=ORIENTED_EDGE('',*,*,#1878,.T.)
#1487=ORIENTED_EDGE('',*,*,#2098,.F.)
#1488=ORIENTED_EDGE('',*,*,#2056,.T.)
#1489=ORIENTED_EDGE('',*,*,#2058,.T.)
#1490=ORIENTED_EDGE('',*,*,#2053,.T.)
#1491=ORIENTED_EDGE('',*,*,#2104,.T.)
#1492=ORIENTED_EDGE('',*,*,#2105,.F.)
#1493=ORIENTED_EDGE('',*,*,#2106,.F.)
#1494=ORIENTED_EDGE('',*,*,#2107,.F.)
#1495=ORIENTED_EDGE('',*,*,#1907,.F.)
#1496=ORIENTED_EDGE('',*,*,#1929,.F.)
#1497=ORIENTED_EDGE('',*,*,#1901,.F.)
#1498=ORIENTED_EDGE('',*,*,#1935,.F.)
#1499=ORIENTED_EDGE('',*,*,#1775,.F.)
#1500=ORIENTED_EDGE('',*,*,#2108,.F.)
#1501=ORIENTED_EDGE('',*,*,#1779,.F.)
#1502=ORIENTED_EDGE('',*,*,#2109,.F.)
#1503=ORIENTED_EDGE('',*,*,#1783,.F.)
#1504=ORIENTED_EDGE('',*,*,#2110,.F.)
#1505=ORIENTED_EDGE('',*,*,#1890,.F.)
#1506=ORIENTED_EDGE('',*,*,#1944,.F.)
#1507=ORIENTED_EDGE('',*,*,#1894,.F.)
#1508=ORIENTED_EDGE('',*,*,#1937,.F.)
#1509=CARTESIAN_POINT('',(-0.00358686894680529,-0.00553582933580437,0.0712529567377284))
#1510=DIRECTION('',(-2.54207462371814E-15,0.0,1.0))
#1511=DIRECTION('',(-2.8327492261615E-16,-1.0,-7.20105992318235E-31))
#1512=ORIENTED_EDGE('',*,*,#1956,.T.)
#1513=ORIENTED_EDGE('',*,*,#1946,.T.)
#1514=ORIENTED_EDGE('',*,*,#2070,.T.)
#1515=ORIENTED_EDGE('',*,*,#2111,.T.)
#1516=CARTESIAN_POINT('',(-0.00674131558820746,0.0358653222735612,0.0722529567377284))
#1517=DIRECTION('',(2.54207462371814E-15,0.0,-1.0))
#1518=DIRECTION('',(0.0,1.0,0.0))
#1519=ORIENTED_EDGE('',*,*,#2092,.F.)
#1520=ORIENTED_EDGE('',*,*,#1904,.T.)
#1521=ORIENTED_EDGE('',*,*,#1982,.T.)
#1522=ORIENTED_EDGE('',*,*,#2112,.T.)
#1523=CARTESIAN_POINT('',(-0.00674131558820748,-0.0469369809451699,0.0722529567377284))
#1524=DIRECTION('',(-2.54207462371814E-15,0.0,1.0))
#1525=DIRECTION('',(0.0,-1.0,0.0))
#1526=ORIENTED_EDGE('',*,*,#1981,.F.)
#1527=ORIENTED_EDGE('',*,*,#2016,.T.)
#1528=ORIENTED_EDGE('',*,*,#2093,.T.)
#1529=ORIENTED_EDGE('',*,*,#2112,.F.)
#1530=CARTESIAN_POINT('',(-0.00358686894680529,-0.0439369809451699,0.0722529567377284))
#1531=DIRECTION('',(0.0,1.0,0.0))
#1532=DIRECTION('',(2.54207462371814E-15,0.0,-1.0))
#1533=ORIENTED_EDGE('',*,*,#1812,.T.)
#1534=ORIENTED_EDGE('',*,*,#2090,.T.)
#1535=ORIENTED_EDGE('',*,*,#2113,.T.)
#1536=ORIENTED_EDGE('',*,*,#1984,.T.)
#1537=CARTESIAN_POINT('',(-0.0197868689468053,-0.0342347478981363,0.0727529567377284))
#1538=DIRECTION('',(2.54207462371814E-15,-1.67181418783614E-31,-1.0))
#1539=DIRECTION('',(0.707106781186547,-0.707106781186548,1.79751820471334E-15))
#1540=ORIENTED_EDGE('',*,*,#1808,.T.)
#1541=ORIENTED_EDGE('',*,*,#2084,.T.)
#1542=ORIENTED_EDGE('',*,*,#2114,.T.)
#1543=ORIENTED_EDGE('',*,*,#1989,.T.)
#1544=CARTESIAN_POINT('',(-0.0197868689468053,-0.0176358293358044,0.0727529567377284))
#1545=DIRECTION('',(2.54207462371814E-15,-1.67181418783614E-31,-1.0))
#1546=DIRECTION('',(0.707106781186547,-0.707106781186548,1.79751820471334E-15))
#1547=ORIENTED_EDGE('',*,*,#1804,.T.)
#1548=ORIENTED_EDGE('',*,*,#2079,.T.)
#1549=ORIENTED_EDGE('',*,*,#2115,.T.)
#1550=ORIENTED_EDGE('',*,*,#1995,.T.)
#1551=CARTESIAN_POINT('',(-0.0197868689468053,-0.00103582933580436,0.0727529567377284))
#1552=DIRECTION('',(2.54207462371814E-15,1.67181418783614E-31,-1.0))
#1553=DIRECTION('',(0.707106781186547,-0.707106781186548,1.79751820471334E-15))
#1554=ORIENTED_EDGE('',*,*,#1800,.T.)
#1555=ORIENTED_EDGE('',*,*,#2074,.T.)
#1556=ORIENTED_EDGE('',*,*,#2116,.T.)
#1557=ORIENTED_EDGE('',*,*,#2001,.T.)
#1558=CARTESIAN_POINT('',(-0.0197868689468053,0.0155641706641956,0.0727529567377284))
#1559=DIRECTION('',(2.54207462371814E-15,-1.67181418783614E-31,-1.0))
#1560=DIRECTION('',(0.707106781186547,-0.707106781186548,1.79751820471333E-15))
#1561=ORIENTED_EDGE('',*,*,#2113,.F.)
#1562=ORIENTED_EDGE('',*,*,#2089,.T.)
#1563=ORIENTED_EDGE('',*,*,#2117,.F.)
#1564=ORIENTED_EDGE('',*,*,#1985,.F.)
#1565=CARTESIAN_POINT('',(-0.0167868689468053,-0.00553582933580436,0.0722529567377284))
#1566=DIRECTION('',(1.0,-2.90081930602914E-16,2.54207462371814E-15))
#1567=DIRECTION('',(2.54207462371814E-15,0.0,-1.0))
#1568=ORIENTED_EDGE('',*,*,#2114,.F.)
#1569=ORIENTED_EDGE('',*,*,#2083,.T.)
#1570=ORIENTED_EDGE('',*,*,#2118,.F.)
#1571=ORIENTED_EDGE('',*,*,#1990,.F.)
#1572=CARTESIAN_POINT('',(-0.0167868689468053,-0.00553582933580436,0.0722529567377284))
#1573=DIRECTION('',(1.0,-2.90081930602914E-16,2.54207462371814E-15))
#1574=DIRECTION('',(2.54207462371814E-15,0.0,-1.0))
#1575=ORIENTED_EDGE('',*,*,#2115,.F.)
#1576=ORIENTED_EDGE('',*,*,#2078,.T.)
#1577=ORIENTED_EDGE('',*,*,#2119,.F.)
#1578=ORIENTED_EDGE('',*,*,#1996,.F.)
#1579=CARTESIAN_POINT('',(-0.0167868689468053,-0.00553582933580436,0.0722529567377284))
#1580=DIRECTION('',(1.0,-2.90081930602914E-16,2.54207462371814E-15))
#1581=DIRECTION('',(2.54207462371814E-15,0.0,-1.0))
#1582=ORIENTED_EDGE('',*,*,#2116,.F.)
#1583=ORIENTED_EDGE('',*,*,#2073,.T.)
#1584=ORIENTED_EDGE('',*,*,#2120,.F.)
#1585=ORIENTED_EDGE('',*,*,#2002,.F.)
#1586=CARTESIAN_POINT('',(-0.0167868689468053,-0.00553582933580436,0.0722529567377284))
#1587=DIRECTION('',(1.0,-2.90081930602914E-16,2.54207462371814E-15))
#1588=DIRECTION('',(2.54207462371814E-15,0.0,-1.0))
#1589=ORIENTED_EDGE('',*,*,#1796,.T.)
#1590=ORIENTED_EDGE('',*,*,#1986,.T.)
#1591=ORIENTED_EDGE('',*,*,#2117,.T.)
#1592=ORIENTED_EDGE('',*,*,#2088,.T.)
#1593=CARTESIAN_POINT('',(-0.0197868689468053,-0.0266358293358044,0.0727529567377284))
#1594=DIRECTION('',(-2.54207462371814E-15,-1.67181418783614E-31,1.0))
#1595=DIRECTION('',(0.707106781186547,0.707106781186548,1.79751820471334E-15))
#1596=ORIENTED_EDGE('',*,*,#1792,.T.)
#1597=ORIENTED_EDGE('',*,*,#1991,.T.)
#1598=ORIENTED_EDGE('',*,*,#2118,.T.)
#1599=ORIENTED_EDGE('',*,*,#2082,.T.)
#1600=CARTESIAN_POINT('',(-0.0197868689468053,-0.0100358293358044,0.0727529567377284))
#1601=DIRECTION('',(-2.54207462371814E-15,0.0,1.0))
#1602=DIRECTION('',(0.707106781186547,0.707106781186547,1.79751820471334E-15))
#1603=ORIENTED_EDGE('',*,*,#1788,.T.)
#1604=ORIENTED_EDGE('',*,*,#1997,.T.)
#1605=ORIENTED_EDGE('',*,*,#2119,.T.)
#1606=ORIENTED_EDGE('',*,*,#2077,.T.)
#1607=CARTESIAN_POINT('',(-0.0197868689468053,0.00656417066419564,0.0727529567377284))
#1608=DIRECTION('',(-2.54207462371814E-15,1.67181418783614E-31,1.0))
#1609=DIRECTION('',(0.707106781186548,0.707106781186547,1.79751820471334E-15))
#1610=ORIENTED_EDGE('',*,*,#1784,.T.)
#1611=ORIENTED_EDGE('',*,*,#2003,.T.)
#1612=ORIENTED_EDGE('',*,*,#2120,.T.)
#1613=ORIENTED_EDGE('',*,*,#2072,.T.)
#1614=CARTESIAN_POINT('',(-0.0197868689468053,0.0231630892265276,0.0727529567377284))
#1615=DIRECTION('',(-2.54207462371814E-15,-1.67181418783614E-31,1.0))
#1616=DIRECTION('',(0.707106781186547,0.707106781186548,1.79751820471334E-15))
#1617=ORIENTED_EDGE('',*,*,#2069,.F.)
#1618=ORIENTED_EDGE('',*,*,#2013,.T.)
#1619=ORIENTED_EDGE('',*,*,#1957,.F.)
#1620=ORIENTED_EDGE('',*,*,#2111,.F.)
#1621=CARTESIAN_POINT('',(-0.00358686894680527,0.0328653222735612,0.0722529567377284))
#1622=DIRECTION('',(0.0,-1.0,0.0))
#1623=DIRECTION('',(-2.54207462371814E-15,0.0,1.0))
#1624=ORIENTED_EDGE('',*,*,#1786,.F.)
#1625=ORIENTED_EDGE('',*,*,#2071,.F.)
#1626=ORIENTED_EDGE('',*,*,#1941,.T.)
#1627=ORIENTED_EDGE('',*,*,#2004,.T.)
#1628=CARTESIAN_POINT('',(-0.0186868689468053,0.0261630892265276,0.0732529567377284))
#1629=DIRECTION('',(0.0,1.0,0.0))
#1630=DIRECTION('',(2.54207462371814E-15,0.0,-1.0))
#1631=ORIENTED_EDGE('',*,*,#1802,.F.)
#1632=ORIENTED_EDGE('',*,*,#2000,.T.)
#1633=ORIENTED_EDGE('',*,*,#2121,.F.)
#1634=ORIENTED_EDGE('',*,*,#2075,.F.)
#1635=CARTESIAN_POINT('',(-0.0186868689468053,0.0125641706641956,0.0732529567377284))
#1636=DIRECTION('',(-4.08170229641601E-16,-1.0,-1.03759918292912E-30))
#1637=DIRECTION('',(-2.54207462371814E-15,0.0,1.0))
#1638=ORIENTED_EDGE('',*,*,#1790,.F.)
#1639=ORIENTED_EDGE('',*,*,#2076,.F.)
#1640=ORIENTED_EDGE('',*,*,#2122,.T.)
#1641=ORIENTED_EDGE('',*,*,#1998,.T.)
#1642=CARTESIAN_POINT('',(-0.0186868689468053,0.00956417066419564,0.0732529567377284))
#1643=DIRECTION('',(4.08170229641601E-16,1.0,1.03759918292912E-30))
#1644=DIRECTION('',(2.54207462371814E-15,0.0,-1.0))
#1645=ORIENTED_EDGE('',*,*,#1780,.T.)
#1646=ORIENTED_EDGE('',*,*,#2110,.T.)
#1647=ORIENTED_EDGE('',*,*,#1782,.T.)
#1648=ORIENTED_EDGE('',*,*,#2121,.T.)
#1649=ORIENTED_EDGE('',*,*,#1999,.T.)
#1650=ORIENTED_EDGE('',*,*,#2122,.F.)
#1651=CARTESIAN_POINT('',(-0.0205868689468053,0.0110641706641956,0.0722529567377284))
#1652=DIRECTION('',(2.54207462371814E-15,0.0,-1.0))
#1653=DIRECTION('',(-2.8327492261615E-16,-1.0,-7.20105992318235E-31))
#1654=ORIENTED_EDGE('',*,*,#1806,.F.)
#1655=ORIENTED_EDGE('',*,*,#1994,.T.)
#1656=ORIENTED_EDGE('',*,*,#2123,.F.)
#1657=ORIENTED_EDGE('',*,*,#2080,.F.)
#1658=CARTESIAN_POINT('',(-0.0186868689468053,-0.00403582933580436,0.0732529567377284))
#1659=DIRECTION('',(-3.06127672231201E-16,-1.0,-7.78199387196839E-31))
#1660=DIRECTION('',(-2.54207462371814E-15,0.0,1.0))
#1661=ORIENTED_EDGE('',*,*,#1794,.F.)
#1662=ORIENTED_EDGE('',*,*,#2081,.F.)
#1663=ORIENTED_EDGE('',*,*,#2124,.T.)
#1664=ORIENTED_EDGE('',*,*,#1992,.T.)
#1665=CARTESIAN_POINT('',(-0.0186868689468053,-0.00703582933580437,0.0732529567377284))
#1666=DIRECTION('',(3.06127672231201E-16,1.0,7.78199387196839E-31))
#1667=DIRECTION('',(2.54207462371814E-15,0.0,-1.0))
#1668=ORIENTED_EDGE('',*,*,#1776,.T.)
#1669=ORIENTED_EDGE('',*,*,#2109,.T.)
#1670=ORIENTED_EDGE('',*,*,#1778,.T.)
#1671=ORIENTED_EDGE('',*,*,#2123,.T.)
#1672=ORIENTED_EDGE('',*,*,#1993,.T.)
#1673=ORIENTED_EDGE('',*,*,#2124,.F.)
#1674=CARTESIAN_POINT('',(-0.0205868689468053,-0.00553582933580436,0.0722529567377284))
#1675=DIRECTION('',(2.54207462371814E-15,0.0,-1.0))
#1676=DIRECTION('',(-2.8327492261615E-16,-1.0,-7.20105992318235E-31))
#1677=ORIENTED_EDGE('',*,*,#1810,.F.)
#1678=ORIENTED_EDGE('',*,*,#1988,.T.)
#1679=ORIENTED_EDGE('',*,*,#1771,.T.)
#1680=ORIENTED_EDGE('',*,*,#2085,.F.)
#1681=CARTESIAN_POINT('',(-0.0186868689468053,-0.0206358293358044,0.0732529567377284))
#1682=DIRECTION('',(-2.04085114820801E-16,-1.0,-5.1879959146456E-31))
#1683=DIRECTION('',(-2.54207462371814E-15,0.0,1.0))
#1684=ORIENTED_EDGE('',*,*,#1798,.F.)
#1685=ORIENTED_EDGE('',*,*,#2087,.F.)
#1686=ORIENTED_EDGE('',*,*,#1773,.F.)
#1687=ORIENTED_EDGE('',*,*,#1987,.T.)
#1688=CARTESIAN_POINT('',(-0.0186868689468053,-0.0236358293358044,0.0732529567377284))
#1689=DIRECTION('',(2.04085114820801E-16,1.0,5.1879959146456E-31))
#1690=DIRECTION('',(2.54207462371814E-15,0.0,-1.0))
#1691=ORIENTED_EDGE('',*,*,#1770,.T.)
#1692=ORIENTED_EDGE('',*,*,#2108,.T.)
#1693=ORIENTED_EDGE('',*,*,#1774,.T.)
#1694=ORIENTED_EDGE('',*,*,#2086,.T.)
#1695=CARTESIAN_POINT('',(-0.0205868689468053,-0.0221358293358044,0.0722529567377284))
#1696=DIRECTION('',(2.54207462371814E-15,0.0,-1.0))
#1697=DIRECTION('',(2.8327492261615E-16,1.0,7.20105992318235E-31))
#1698=ORIENTED_EDGE('',*,*,#1814,.F.)
#1699=ORIENTED_EDGE('',*,*,#1983,.T.)
#1700=ORIENTED_EDGE('',*,*,#1896,.T.)
#1701=ORIENTED_EDGE('',*,*,#2091,.F.)
#1702=CARTESIAN_POINT('',(-0.0186868689468053,-0.0372347478981363,0.0732529567377284))
#1703=DIRECTION('',(-4.08170229641601E-16,-1.0,-1.03759918292912E-30))
#1704=DIRECTION('',(-2.54207462371814E-15,0.0,1.0))
#1705=ORIENTED_EDGE('',*,*,#2125,.F.)
#1706=ORIENTED_EDGE('',*,*,#2008,.F.)
#1707=ORIENTED_EDGE('',*,*,#2126,.T.)
#1708=ORIENTED_EDGE('',*,*,#2105,.T.)
#1709=CARTESIAN_POINT('',(-0.0209368689468053,-0.0474869809451699,0.0722529567377283))
#1710=DIRECTION('',(-0.674645670629838,-0.738141733747941,-1.71499963930942E-15))
#1711=DIRECTION('',(-0.738141733747941,0.674645670629838,-1.87641137006795E-15))
#1712=ORIENTED_EDGE('',*,*,#2104,.F.)
#1713=ORIENTED_EDGE('',*,*,#2052,.F.)
#1714=ORIENTED_EDGE('',*,*,#2009,.T.)
#1715=ORIENTED_EDGE('',*,*,#2125,.T.)
#1716=CARTESIAN_POINT('',(-0.0035868689468053,-0.0517369809451699,0.0722529567377284))
#1717=DIRECTION('',(0.0,-1.0,-0.0))
#1718=DIRECTION('',(-1.0,0.0,-2.54207462371814E-15))
#1719=ORIENTED_EDGE('',*,*,#2127,.F.)
#1720=ORIENTED_EDGE('',*,*,#2006,.F.)
#1721=ORIENTED_EDGE('',*,*,#2099,.T.)
#1722=ORIENTED_EDGE('',*,*,#2107,.T.)
#1723=CARTESIAN_POINT('',(-0.0209368689468053,0.0364153222735612,0.0722529567377283))
#1724=DIRECTION('',(-0.674645670629837,0.738141733747942,-1.71499963930941E-15))
#1725=DIRECTION('',(0.738141733747942,0.674645670629837,1.87641137006795E-15))
#1726=ORIENTED_EDGE('',*,*,#2126,.F.)
#1727=ORIENTED_EDGE('',*,*,#2007,.F.)
#1728=ORIENTED_EDGE('',*,*,#2127,.T.)
#1729=ORIENTED_EDGE('',*,*,#2106,.T.)
#1730=CARTESIAN_POINT('',(-0.0255868689468053,-0.00553582933580436,0.0722529567377283))
#1731=DIRECTION('',(-1.0,9.2024959553006E-17,-2.54207462371814E-15))
#1732=DIRECTION('',(9.2024959553006E-17,1.0,2.33934314428385E-31))
#1733=ORIENTED_EDGE('',*,*,#1766,.T.)
#1734=ORIENTED_EDGE('',*,*,#2103,.T.)
#1735=ORIENTED_EDGE('',*,*,#2128,.F.)
#1736=ORIENTED_EDGE('',*,*,#2095,.F.)
#1737=CARTESIAN_POINT('',(-0.0112868689468053,-0.0382369809451699,0.0722529567377284))
#1738=DIRECTION('',(2.54207462371814E-15,1.67181418783614E-31,-1.0))
#1739=DIRECTION('',(-0.707106781186547,-0.707106781186548,-1.79751820471334E-15))
#1740=ORIENTED_EDGE('',*,*,#2102,.T.)
#1741=ORIENTED_EDGE('',*,*,#1764,.F.)
#1742=ORIENTED_EDGE('',*,*,#2096,.T.)
#1743=ORIENTED_EDGE('',*,*,#2128,.T.)
#1744=CARTESIAN_POINT('',(-0.0142868689468053,-0.00553698094516955,0.0722529567377284))
#1745=DIRECTION('',(1.0,3.64437705037141E-17,2.54207462371814E-15))
#1746=DIRECTION('',(3.64437705037141E-17,-1.0,9.26427841900991E-32))
#1747=ORIENTED_EDGE('',*,*,#1762,.T.)
#1748=ORIENTED_EDGE('',*,*,#2101,.T.)
#1749=ORIENTED_EDGE('',*,*,#2129,.F.)
#1750=ORIENTED_EDGE('',*,*,#2097,.F.)
#1751=CARTESIAN_POINT('',(-0.0112868689468053,0.0271630190548308,0.0722529567377284))
#1752=DIRECTION('',(2.54207462371814E-15,-1.67181418783614E-31,-1.0))
#1753=DIRECTION('',(-0.707106781186547,0.707106781186548,-1.79751820471334E-15))
#1754=ORIENTED_EDGE('',*,*,#2100,.F.)
#1755=ORIENTED_EDGE('',*,*,#1818,.F.)
#1756=ORIENTED_EDGE('',*,*,#2094,.T.)
#1757=ORIENTED_EDGE('',*,*,#2129,.T.)
#1758=CARTESIAN_POINT('',(-0.00358686894680528,0.0301630190548308,0.0722529567377284))
#1759=DIRECTION('',(-3.24247378687254E-16,-1.0,-8.24261033167993E-31))
#1760=DIRECTION('',(-1.0,3.24247378687254E-16,-2.54207462371814E-15))
#1761=COLOUR_RGB('',1.0,1.0,1.0)
#1762=EDGE_CURVE('',#2130,#2131,#2132,.T.)
#1763=EDGE_CURVE('690:1617',#2133,#2130,#2134,.T.)
#1764=EDGE_CURVE('690:1743',#2133,#2135,#2136,.T.)
#1765=EDGE_CURVE('690:1629',#2135,#2131,#2137,.T.)
#1766=EDGE_CURVE('',#2138,#2139,#2140,.T.)
#1767=EDGE_CURVE('690:1611',#2141,#2138,#2142,.T.)
#1768=EDGE_CURVE('690:1524',#2141,#2143,#2144,.T.)
#1769=EDGE_CURVE('690:1635',#2143,#2139,#2145,.T.)
#1770=EDGE_CURVE('',#2146,#2147,#2148,.T.)
#1771=EDGE_CURVE('690:1725',#2149,#2146,#2150,.F.)
#1772=EDGE_CURVE('690:1233',#2149,#2151,#2152,.T.)
#1773=EDGE_CURVE('690:1728',#2151,#2153,#2154,.F.)
#1774=EDGE_CURVE('',#2155,#2153,#2156,.T.)
#1775=EDGE_CURVE('690:1650',#2155,#2147,#2157,.F.)
#1776=EDGE_CURVE('',#2158,#2159,#2160,.T.)
#1777=EDGE_CURVE('690:1566',#2158,#2161,#2162,.T.)
#1778=EDGE_CURVE('',#2163,#2161,#2164,.T.)
#1779=EDGE_CURVE('690:1653',#2163,#2159,#2165,.F.)
#1780=EDGE_CURVE('',#2166,#2167,#2168,.T.)
#1781=EDGE_CURVE('690:1548',#2166,#2169,#2170,.T.)
#1782=EDGE_CURVE('',#2171,#2169,#2172,.T.)
#1783=EDGE_CURVE('690:1656',#2171,#2167,#2173,.F.)
#1784=EDGE_CURVE('',#2174,#2175,#2176,.T.)
#1785=EDGE_CURVE('690:1536',#2174,#2177,#2178,.F.)
#1786=EDGE_CURVE('690:1710',#2177,#2179,#2180,.T.)
#1787=EDGE_CURVE('690:1281',#2179,#2175,#2181,.T.)
#1788=EDGE_CURVE('',#2182,#2183,#2184,.T.)
#1789=EDGE_CURVE('690:1554',#2182,#2185,#2186,.F.)
#1790=EDGE_CURVE('690:1707',#2185,#2187,#2188,.T.)
#1791=EDGE_CURVE('690:1263',#2187,#2183,#2189,.T.)
#1792=EDGE_CURVE('',#2190,#2191,#2192,.T.)
#1793=EDGE_CURVE('690:1572',#2190,#2193,#2194,.F.)
#1794=EDGE_CURVE('690:1704',#2193,#2195,#2196,.T.)
#1795=EDGE_CURVE('690:1245',#2195,#2191,#2197,.T.)
#1796=EDGE_CURVE('',#2198,#2199,#2200,.T.)
#1797=EDGE_CURVE('690:1590',#2198,#2201,#2202,.F.)
#1798=EDGE_CURVE('690:1701',#2201,#2203,#2204,.T.)
#1799=EDGE_CURVE('690:1227',#2203,#2199,#2205,.T.)
#1800=EDGE_CURVE('',#2206,#2207,#2208,.T.)
#1801=EDGE_CURVE('690:1275',#2206,#2209,#2210,.T.)
#1802=EDGE_CURVE('690:1683',#2209,#2211,#2212,.T.)
#1803=EDGE_CURVE('690:1542',#2211,#2207,#2213,.F.)
#1804=EDGE_CURVE('',#2214,#2215,#2216,.T.)
#1805=EDGE_CURVE('690:1257',#2214,#2217,#2218,.T.)
#1806=EDGE_CURVE('690:1677',#2217,#2219,#2220,.T.)
#1807=EDGE_CURVE('690:1560',#2219,#2215,#2221,.F.)
#1808=EDGE_CURVE('',#2222,#2223,#2224,.T.)
#1809=EDGE_CURVE('690:1239',#2222,#2225,#2226,.T.)
#1810=EDGE_CURVE('690:1671',#2225,#2227,#2228,.T.)
#1811=EDGE_CURVE('690:1578',#2227,#2223,#2229,.F.)
#1812=EDGE_CURVE('',#2230,#2231,#2232,.T.)
#1813=EDGE_CURVE('690:1221',#2230,#2233,#2234,.T.)
#1814=EDGE_CURVE('690:1665',#2233,#2235,#2236,.T.)
#1815=EDGE_CURVE('690:1596',#2235,#2231,#2237,.F.)
#1816=EDGE_CURVE('',#2238,#2239,#2240,.T.)
#1817=EDGE_CURVE('690:1512',#2238,#2241,#2242,.T.)
#1818=EDGE_CURVE('690:1515',#2241,#2243,#2244,.T.)
#1819=EDGE_CURVE('690:1509',#2239,#2243,#2245,.T.)
#1820=EDGE_CURVE('',#2246,#2247,#2248,.T.)
#1821=EDGE_CURVE('690:1494',#2246,#2249,#2250,.T.)
#1822=EDGE_CURVE('690:1497',#2249,#2251,#2252,.T.)
#1823=EDGE_CURVE('690:1488',#2247,#2251,#2253,.T.)
#1824=EDGE_CURVE('',#2254,#2255,#2256,.T.)
#1825=EDGE_CURVE('690:1458',#2257,#2254,#2258,.T.)
#1826=EDGE_CURVE('',#2259,#2257,#2260,.T.)
#1827=EDGE_CURVE('690:1461',#2255,#2259,#2261,.F.)
#1828=EDGE_CURVE('',#2262,#2263,#2264,.T.)
#1829=EDGE_CURVE('690:1434',#2262,#2265,#2266,.T.)
#1830=EDGE_CURVE('690:1173',#2267,#2265,#2268,.T.)
#1831=EDGE_CURVE('690:1431',#2269,#2267,#2270,.T.)
#1832=EDGE_CURVE('',#2271,#2269,#2272,.T.)
#1833=EDGE_CURVE('690:1443',#2263,#2271,#2273,.F.)
#1834=EDGE_CURVE('',#2274,#2275,#2276,.T.)
#1835=EDGE_CURVE('690:1416',#2274,#2277,#2278,.T.)
#1836=EDGE_CURVE('690:1155',#2279,#2277,#2280,.T.)
#1837=EDGE_CURVE('690:1413',#2281,#2279,#2282,.T.)
#1838=EDGE_CURVE('',#2283,#2281,#2284,.T.)
#1839=EDGE_CURVE('690:1425',#2275,#2283,#2285,.F.)
#1840=EDGE_CURVE('',#2286,#2287,#2288,.T.)
#1841=EDGE_CURVE('690:1404',#2289,#2286,#2290,.F.)
#1842=EDGE_CURVE('690:1377',#2291,#2289,#2292,.T.)
#1843=EDGE_CURVE('690:1143',#2287,#2291,#2293,.T.)
#1844=EDGE_CURVE('',#2294,#2295,#2296,.T.)
#1845=EDGE_CURVE('690:1398',#2297,#2294,#2298,.F.)
#1846=EDGE_CURVE('690:1371',#2299,#2297,#2300,.T.)
#1847=EDGE_CURVE('690:1161',#2295,#2299,#2301,.T.)
#1848=EDGE_CURVE('',#2302,#2303,#2304,.T.)
#1849=EDGE_CURVE('690:1392',#2305,#2302,#2306,.F.)
#1850=EDGE_CURVE('690:1365',#2307,#2305,#2308,.T.)
#1851=EDGE_CURVE('690:1179',#2303,#2307,#2309,.T.)
#1852=EDGE_CURVE('',#2310,#2311,#2312,.T.)
#1853=EDGE_CURVE('690:1386',#2313,#2310,#2314,.F.)
#1854=EDGE_CURVE('690:1359',#2315,#2313,#2316,.T.)
#1855=EDGE_CURVE('690:1197',#2311,#2315,#2317,.T.)
#1856=EDGE_CURVE('',#2318,#2319,#2320,.T.)
#1857=EDGE_CURVE('690:1149',#2321,#2318,#2322,.T.)
#1858=EDGE_CURVE('690:1350',#2323,#2321,#2324,.T.)
#1859=EDGE_CURVE('690:1353',#2319,#2323,#2325,.F.)
#1860=EDGE_CURVE('',#2326,#2327,#2328,.T.)
#1861=EDGE_CURVE('690:1167',#2329,#2326,#2330,.T.)
#1862=EDGE_CURVE('690:1341',#2331,#2329,#2332,.T.)
#1863=EDGE_CURVE('690:1344',#2327,#2331,#2333,.F.)
#1864=EDGE_CURVE('',#2334,#2335,#2336,.T.)
#1865=EDGE_CURVE('690:1185',#2337,#2334,#2338,.T.)
#1866=EDGE_CURVE('690:1332',#2339,#2337,#2340,.T.)
#1867=EDGE_CURVE('690:1335',#2335,#2339,#2341,.F.)
#1868=EDGE_CURVE('',#2342,#2343,#2344,.T.)
#1869=EDGE_CURVE('690:1203',#2345,#2342,#2346,.T.)
#1870=EDGE_CURVE('690:1323',#2347,#2345,#2348,.T.)
#1871=EDGE_CURVE('690:1326',#2343,#2347,#2349,.F.)
#1872=EDGE_CURVE('',#2350,#2351,#2352,.T.)
#1873=EDGE_CURVE('690:1122',#2350,#2353,#2354,.F.)
#1874=EDGE_CURVE('690:1125',#2355,#2353,#2356,.F.)
#1875=EDGE_CURVE('690:1113',#2355,#2357,#2358,.T.)
#1876=EDGE_CURVE('690:1119',#2359,#2357,#2360,.F.)
#1877=EDGE_CURVE('',#2361,#2359,#2362,.T.)
#1878=EDGE_CURVE('690:1128',#2351,#2361,#2363,.T.)
#1879=EDGE_CURVE('',#2364,#2365,#2366,.T.)
#1880=EDGE_CURVE('690:1104',#2367,#2364,#2368,.F.)
#1881=EDGE_CURVE('690:1107',#2367,#2369,#2370,.F.)
#1882=EDGE_CURVE('690:1098',#2371,#2369,#2372,.F.)
#1883=EDGE_CURVE('',#2373,#2371,#2374,.T.)
#1884=EDGE_CURVE('690:1095',#2365,#2373,#2375,.T.)
#1885=EDGE_CURVE('',#2376,#2377,#2378,.T.)
#1886=EDGE_CURVE('690:1092',#2376,#2379,#2380,.T.)
#1887=EDGE_CURVE('690:1080',#2381,#2379,#2382,.T.)
#1888=EDGE_CURVE('690:1086',#2381,#2383,#2384,.T.)
#1889=EDGE_CURVE('',#2385,#2383,#2386,.T.)
#1890=EDGE_CURVE('690:1083',#2385,#2377,#2387,.F.)
#1891=EDGE_CURVE('',#2388,#2389,#2390,.T.)
#1892=EDGE_CURVE('690:1059',#2388,#2391,#2392,.T.)
#1893=EDGE_CURVE('',#2393,#2391,#2394,.T.)
#1894=EDGE_CURVE('690:1071',#2393,#2389,#2395,.F.)
#1895=EDGE_CURVE('',#2396,#2397,#2398,.T.)
#1896=EDGE_CURVE('690:1050',#2399,#2396,#2400,.F.)
#1897=EDGE_CURVE('690:1053',#2399,#2401,#2402,.T.)
#1898=EDGE_CURVE('690:1044',#2403,#2401,#2404,.T.)
#1899=EDGE_CURVE('690:1047',#2403,#2405,#2406,.T.)
#1900=EDGE_CURVE('',#2407,#2405,#2408,.T.)
#1901=EDGE_CURVE('690:1056',#2407,#2397,#2409,.F.)
#1902=EDGE_CURVE('',#2410,#2411,#2412,.T.)
#1903=EDGE_CURVE('690:1032',#2410,#2413,#2414,.T.)
#1904=EDGE_CURVE('690:1035',#2415,#2413,#2416,.F.)
#1905=EDGE_CURVE('690:1026',#2415,#2417,#2418,.T.)
#1906=EDGE_CURVE('',#2419,#2417,#2420,.T.)
#1907=EDGE_CURVE('690:1023',#2419,#2411,#2421,.F.)
#1908=EDGE_CURVE('',#2422,#2423,#2424,.T.)
#1909=EDGE_CURVE('690:1020',#2425,#2422,#2426,.F.)
#1910=EDGE_CURVE('690:1008',#2425,#2427,#2428,.T.)
#1911=EDGE_CURVE('690:1014',#2429,#2427,#2430,.F.)
#1912=EDGE_CURVE('',#2431,#2429,#2432,.T.)
#1913=EDGE_CURVE('690:1011',#2423,#2431,#2433,.T.)
#1914=EDGE_CURVE('',#2434,#2435,#2436,.T.)
#1915=EDGE_CURVE('690:987',#2437,#2434,#2438,.F.)
#1916=EDGE_CURVE('',#2439,#2437,#2440,.T.)
#1917=EDGE_CURVE('690:999',#2435,#2439,#2441,.T.)
#1918=EDGE_CURVE('690:999',#2439,#2435,#2442,.T.)
#1919=EDGE_CURVE('690:987',#2443,#2437,#2444,.F.)
#1920=EDGE_CURVE('690:990',#2443,#2445,#2446,.F.)
#1921=EDGE_CURVE('690:993',#2447,#2445,#2448,.F.)
#1922=EDGE_CURVE('690:996',#2447,#2434,#2449,.T.)
#1923=EDGE_CURVE('690:1002',#2445,#2425,#2450,.F.)
#1924=EDGE_CURVE('690:1005',#2443,#2427,#2451,.F.)
#1925=EDGE_CURVE('690:1011',#2431,#2423,#2452,.T.)
#1926=EDGE_CURVE('690:1014',#2453,#2429,#2454,.F.)
#1927=EDGE_CURVE('690:1017',#2453,#2455,#2456,.T.)
#1928=EDGE_CURVE('690:1020',#2422,#2455,#2457,.F.)
#1929=EDGE_CURVE('690:1023',#2411,#2419,#2458,.F.)
#1930=EDGE_CURVE('690:1026',#2417,#2459,#2460,.T.)
#1931=EDGE_CURVE('690:1029',#2461,#2459,#2462,.F.)
#1932=EDGE_CURVE('690:1032',#2461,#2410,#2463,.T.)
#1933=EDGE_CURVE('690:1038',#2461,#2401,#2464,.F.)
#1934=EDGE_CURVE('690:1041',#2459,#2403,#2465,.F.)
#1935=EDGE_CURVE('690:1056',#2397,#2407,#2466,.F.)
#1936=EDGE_CURVE('690:1047',#2405,#2396,#2467,.T.)
#1937=EDGE_CURVE('690:1071',#2389,#2393,#2468,.F.)
#1938=EDGE_CURVE('690:1059',#2391,#2469,#2470,.T.)
#1939=EDGE_CURVE('690:1062',#2471,#2469,#2472,.F.)
#1940=EDGE_CURVE('690:1065',#2471,#2473,#2474,.T.)
#1941=EDGE_CURVE('690:1068',#2388,#2473,#2475,.T.)
#1942=EDGE_CURVE('690:1074',#2471,#2379,#2476,.F.)
#1943=EDGE_CURVE('690:1077',#2469,#2381,#2477,.F.)
#1944=EDGE_CURVE('690:1083',#2377,#2385,#2478,.F.)
#1945=EDGE_CURVE('690:1086',#2383,#2479,#2480,.T.)
#1946=EDGE_CURVE('690:1089',#2481,#2479,#2482,.T.)
#1947=EDGE_CURVE('690:1092',#2481,#2376,#2483,.T.)
#1948=EDGE_CURVE('690:1095',#2373,#2365,#2484,.T.)
#1949=EDGE_CURVE('690:1098',#2485,#2371,#2486,.F.)
#1950=EDGE_CURVE('690:1101',#2485,#2487,#2488,.F.)
#1951=EDGE_CURVE('690:1104',#2364,#2487,#2489,.F.)
#1952=EDGE_CURVE('690:1110',#2357,#2485,#2490,.T.)
#1953=EDGE_CURVE('690:1116',#2355,#2487,#2491,.T.)
#1954=EDGE_CURVE('690:1128',#2361,#2351,#2492,.T.)
#1955=EDGE_CURVE('690:1119',#2350,#2359,#2493,.F.)
#1956=EDGE_CURVE('690:1131',#2494,#2481,#2495,.T.)
#1957=EDGE_CURVE('690:1134',#2494,#2496,#2497,.T.)
#1958=EDGE_CURVE('690:1137',#2496,#2367,#2498,.T.)
#1959=EDGE_CURVE('690:1140',#2353,#2499,#2500,.T.)
#1960=EDGE_CURVE('690:1143',#2499,#2287,#2501,.T.)
#1961=EDGE_CURVE('690:1146',#2321,#2291,#2502,.T.)
#1962=EDGE_CURVE('690:1149',#2318,#2503,#2504,.T.)
#1963=EDGE_CURVE('690:1152',#2503,#2279,#2505,.T.)
#1964=EDGE_CURVE('690:1158',#2277,#2506,#2507,.T.)
#1965=EDGE_CURVE('690:1161',#2506,#2295,#2508,.T.)
#1966=EDGE_CURVE('690:1164',#2329,#2299,#2509,.T.)
#1967=EDGE_CURVE('690:1167',#2326,#2510,#2511,.T.)
#1968=EDGE_CURVE('690:1170',#2510,#2267,#2512,.T.)
#1969=EDGE_CURVE('690:1176',#2265,#2513,#2514,.T.)
#1970=EDGE_CURVE('690:1179',#2513,#2303,#2515,.T.)
#1971=EDGE_CURVE('690:1182',#2337,#2307,#2516,.T.)
#1972=EDGE_CURVE('690:1185',#2334,#2517,#2518,.T.)
#1973=EDGE_CURVE('690:1188',#2517,#2519,#2520,.T.)
#1974=EDGE_CURVE('690:1191',#2519,#2521,#2522,.T.)
#1975=EDGE_CURVE('690:1194',#2521,#2523,#2524,.T.)
#1976=EDGE_CURVE('690:1197',#2523,#2311,#2525,.T.)
#1977=EDGE_CURVE('690:1200',#2345,#2315,#2526,.T.)
#1978=EDGE_CURVE('690:1203',#2342,#2527,#2528,.T.)
#1979=EDGE_CURVE('690:1206',#2527,#2447,#2529,.T.)
#1980=EDGE_CURVE('690:1209',#2455,#2530,#2531,.T.)
#1981=EDGE_CURVE('690:1212',#2530,#2532,#2533,.T.)
#1982=EDGE_CURVE('690:1215',#2413,#2532,#2534,.T.)
#1983=EDGE_CURVE('690:1218',#2233,#2399,#2535,.T.)
#1984=EDGE_CURVE('690:1221',#2536,#2230,#2537,.T.)
#1985=EDGE_CURVE('690:1224',#2536,#2538,#2539,.T.)
#1986=EDGE_CURVE('690:1227',#2199,#2538,#2540,.T.)
#1987=EDGE_CURVE('690:1230',#2151,#2203,#2541,.T.)
#1988=EDGE_CURVE('690:1236',#2225,#2149,#2542,.T.)
#1989=EDGE_CURVE('690:1239',#2543,#2222,#2544,.T.)
#1990=EDGE_CURVE('690:1242',#2543,#2545,#2546,.T.)
#1991=EDGE_CURVE('690:1245',#2191,#2545,#2547,.T.)
#1992=EDGE_CURVE('690:1248',#2548,#2195,#2549,.T.)
#1993=EDGE_CURVE('690:1251',#2550,#2548,#2551,.T.)
#1994=EDGE_CURVE('690:1254',#2217,#2550,#2552,.T.)
#1995=EDGE_CURVE('690:1257',#2553,#2214,#2554,.T.)
#1996=EDGE_CURVE('690:1260',#2553,#2555,#2556,.T.)
#1997=EDGE_CURVE('690:1263',#2183,#2555,#2557,.T.)
#1998=EDGE_CURVE('690:1266',#2558,#2187,#2559,.T.)
#1999=EDGE_CURVE('690:1269',#2560,#2558,#2561,.T.)
#2000=EDGE_CURVE('690:1272',#2209,#2560,#2562,.T.)
#2001=EDGE_CURVE('690:1275',#2563,#2206,#2564,.T.)
#2002=EDGE_CURVE('690:1278',#2563,#2565,#2566,.T.)
#2003=EDGE_CURVE('690:1281',#2175,#2565,#2567,.T.)
#2004=EDGE_CURVE('690:1284',#2473,#2179,#2568,.T.)
#2005=EDGE_CURVE('690:1287',#2569,#2570,#2571,.T.)
#2006=EDGE_CURVE('690:1290',#2570,#2572,#2573,.T.)
#2007=EDGE_CURVE('690:1293',#2572,#2574,#2575,.T.)
#2008=EDGE_CURVE('690:1296',#2574,#2576,#2577,.T.)
#2009=EDGE_CURVE('690:1299',#2578,#2576,#2579,.T.)
#2010=EDGE_CURVE('690:1302',#2580,#2578,#2581,.T.)
#2011=EDGE_CURVE('690:1305',#2582,#2580,#2583,.T.)
[truncated: 2,229 more rows]
