# Supplementary material for: Open-source perfusion system for medium-scale fabrication of demineralized bone matrix chip grafts
Source: HardwareX. 2022 Nov 23;13:e00378. doi: 10.1016/j.ohx.2022.e00378 (PMC9722481; doi:10.1016/j.ohx.2022.e00378)
Supplement: Supplementary data 2 [file mmc2.zip › sil_joint.stp]

ISO-10303-21
HEADER
FILE_DESCRIPTION(('STEP AP214'),'1')
FILE_NAME('cover_trans.stp','2022-02-12T21:37:15',(' '),(' '),'Spatial InterOp 3D',' ',' ')
FILE_SCHEMA(('AUTOMOTIVE_DESIGN { 1 0 10303 214 1 1 1 1 }'))
ENDSEC
DATA
#1=MECHANICAL_DESIGN_GEOMETRIC_PRESENTATION_REPRESENTATION(' ',(#10),#6)
#2=PRODUCT_DEFINITION_CONTEXT('',#11,'design')
#3=APPLICATION_PROTOCOL_DEFINITION('INTERNATIONAL STANDARD','automotive_design',1994,#11)
#4=PRODUCT_CATEGORY_RELATIONSHIP('NONE','NONE',#12,#13)
#5=SHAPE_DEFINITION_REPRESENTATION(#14,#15)
#6= (GEOMETRIC_REPRESENTATION_CONTEXT(3)GLOBAL_UNCERTAINTY_ASSIGNED_CONTEXT((#18))GLOBAL_UNIT_ASSIGNED_CONTEXT((#20,#21,#22))REPRESENTATION_CONTEXT('NONE','WORKSPACE'))
#10=STYLED_ITEM('',(#24),#25)
#11=APPLICATION_CONTEXT(' ')
#12=PRODUCT_CATEGORY('part','NONE')
#13=PRODUCT_RELATED_PRODUCT_CATEGORY('detail',' ',(#26))
#14=PRODUCT_DEFINITION_SHAPE('NONE','NONE',#27)
#15=ADVANCED_BREP_SHAPE_REPRESENTATION('Solid',(#25,#28),#6)
#18=UNCERTAINTY_MEASURE_WITH_UNIT(LENGTH_MEASURE(1.0E-08),#20,'','')
#20= (CONVERSION_BASED_UNIT('METRE',#31)LENGTH_UNIT()NAMED_UNIT(#34))
#21= (NAMED_UNIT(#36)PLANE_ANGLE_UNIT()SI_UNIT($,.RADIAN.))
#22= (NAMED_UNIT(#36)SOLID_ANGLE_UNIT()SI_UNIT($,.STERADIAN.))
#24=PRESENTATION_STYLE_ASSIGNMENT((#42))
#25=MANIFOLD_SOLID_BREP('Solid',#43)
#26=PRODUCT('Solid','','PART--DESC',(#44))
#27=PRODUCT_DEFINITION('','NONE',#45,#2)
#28=AXIS2_PLACEMENT_3D('',#46,#47,#48)
#31=LENGTH_MEASURE_WITH_UNIT(LENGTH_MEASURE(1.0),#49)
#34=DIMENSIONAL_EXPONENTS(1.0,0.0,0.0,0.0,0.0,0.0,0.0)
#36=DIMENSIONAL_EXPONENTS(0.0,0.0,0.0,0.0,0.0,0.0,0.0)
#42=SURFACE_STYLE_USAGE(.BOTH.,#50)
#43=CLOSED_SHELL('',(#51,#52,#53,#54,#55,#56,#57,#58,#59,#60,#61,#62))
#44=PRODUCT_CONTEXT('',#11,'mechanical')
#45=PRODUCT_DEFINITION_FORMATION_WITH_SPECIFIED_SOURCE(' ','NONE',#26,.NOT_KNOWN.)
#46=CARTESIAN_POINT('',(0.0,0.0,0.0))
#47=DIRECTION('',(0.0,0.0,1.0))
#48=DIRECTION('',(1.0,0.0,0.0))
#49= (NAMED_UNIT(#34)LENGTH_UNIT()SI_UNIT($,.METRE.))
#50=SURFACE_SIDE_STYLE('',(#64))
#51=ADVANCED_FACE('690:28',(#65),#66,.F.)
#52=ADVANCED_FACE('690:25',(#67),#68,.F.)
#53=ADVANCED_FACE('690:22',(#69),#70,.F.)
#54=ADVANCED_FACE('690:10',(#71),#72,.T.)
#55=ADVANCED_FACE('690:13',(#73),#74,.T.)
#56=ADVANCED_FACE('690:16',(#75),#76,.T.)
#57=ADVANCED_FACE('690:19',(#77),#78,.T.)
#58=ADVANCED_FACE('690:22',(#79),#80,.F.)
#59=ADVANCED_FACE('690:25',(#81),#82,.F.)
#60=ADVANCED_FACE('690:28',(#83),#84,.F.)
#61=ADVANCED_FACE('690:31',(#85,#86,#87,#88),#89,.T.)
#62=ADVANCED_FACE('690:34',(#90,#91,#92,#93),#94,.F.)
#64=SURFACE_STYLE_FILL_AREA(#95)
#65=FACE_OUTER_BOUND('',#96,.T.)
#66=CYLINDRICAL_SURFACE('',#97,0.0015)
#67=FACE_OUTER_BOUND('',#98,.T.)
#68=CYLINDRICAL_SURFACE('',#99,0.0015)
#69=FACE_OUTER_BOUND('',#100,.T.)
#70=CYLINDRICAL_SURFACE('',#101,0.002)
#71=FACE_OUTER_BOUND('',#102,.T.)
#72=PLANE('',#103)
#73=FACE_OUTER_BOUND('',#104,.T.)
#74=PLANE('',#105)
#75=FACE_OUTER_BOUND('',#106,.T.)
#76=PLANE('',#107)
#77=FACE_OUTER_BOUND('',#108,.T.)
#78=PLANE('',#109)
#79=FACE_OUTER_BOUND('',#110,.T.)
#80=CYLINDRICAL_SURFACE('',#111,0.002)
#81=FACE_OUTER_BOUND('',#112,.T.)
#82=CYLINDRICAL_SURFACE('',#113,0.0015)
#83=FACE_OUTER_BOUND('',#114,.T.)
#84=CYLINDRICAL_SURFACE('',#115,0.0015)
#85=FACE_BOUND('',#116,.T.)
#86=FACE_BOUND('',#117,.T.)
#87=FACE_BOUND('',#118,.T.)
#88=FACE_OUTER_BOUND('',#119,.T.)
#89=PLANE('',#120)
#90=FACE_BOUND('',#121,.T.)
#91=FACE_BOUND('',#122,.T.)
#92=FACE_BOUND('',#123,.T.)
#93=FACE_OUTER_BOUND('',#124,.T.)
#94=PLANE('',#125)
#95=FILL_AREA_STYLE('',(#126))
#96=EDGE_LOOP('',(#127,#128,#129,#130))
#97=AXIS2_PLACEMENT_3D('',#131,#132,#133)
#98=EDGE_LOOP('',(#134,#135,#136,#137))
#99=AXIS2_PLACEMENT_3D('',#138,#139,#140)
#100=EDGE_LOOP('',(#141,#142,#143,#144))
#101=AXIS2_PLACEMENT_3D('',#145,#146,#147)
#102=EDGE_LOOP('',(#148,#149,#150,#151))
#103=AXIS2_PLACEMENT_3D('',#152,#153,#154)
#104=EDGE_LOOP('',(#155,#156,#157,#158))
#105=AXIS2_PLACEMENT_3D('',#159,#160,#161)
#106=EDGE_LOOP('',(#162,#163,#164,#165))
#107=AXIS2_PLACEMENT_3D('',#166,#167,#168)
#108=EDGE_LOOP('',(#169,#170,#171,#172))
#109=AXIS2_PLACEMENT_3D('',#173,#174,#175)
#110=EDGE_LOOP('',(#176,#177,#178,#179))
#111=AXIS2_PLACEMENT_3D('',#180,#181,#182)
#112=EDGE_LOOP('',(#183,#184,#185,#186))
#113=AXIS2_PLACEMENT_3D('',#187,#188,#189)
#114=EDGE_LOOP('',(#190,#191,#192,#193))
#115=AXIS2_PLACEMENT_3D('',#194,#195,#196)
#116=EDGE_LOOP('',(#197,#198))
#117=EDGE_LOOP('',(#199,#200))
#118=EDGE_LOOP('',(#201,#202))
#119=EDGE_LOOP('',(#203,#204,#205,#206))
#120=AXIS2_PLACEMENT_3D('',#207,#208,#209)
#121=EDGE_LOOP('',(#210,#211))
#122=EDGE_LOOP('',(#212,#213))
#123=EDGE_LOOP('',(#214,#215))
#124=EDGE_LOOP('',(#216,#217,#218,#219))
#125=AXIS2_PLACEMENT_3D('',#220,#221,#222)
#126=FILL_AREA_STYLE_COLOUR('',#223)
#127=ORIENTED_EDGE('',*,*,#224,.F.)
#128=ORIENTED_EDGE('',*,*,#225,.F.)
#129=ORIENTED_EDGE('',*,*,#226,.F.)
#130=ORIENTED_EDGE('',*,*,#227,.T.)
#131=CARTESIAN_POINT('',(-0.00943686894680531,-0.0743869809451699,0.0471429567377284))
#132=DIRECTION('',(0.0,-1.0,0.0))
#133=DIRECTION('',(1.0,0.0,0.0))
#134=ORIENTED_EDGE('',*,*,#228,.F.)
#135=ORIENTED_EDGE('',*,*,#229,.F.)
#136=ORIENTED_EDGE('',*,*,#230,.F.)
#137=ORIENTED_EDGE('',*,*,#231,.T.)
#138=CARTESIAN_POINT('',(0.00226313105319467,-0.0743869809451699,0.0471429567377284))
#139=DIRECTION('',(0.0,-1.0,0.0))
#140=DIRECTION('',(1.0,0.0,0.0))
#141=ORIENTED_EDGE('',*,*,#232,.F.)
#142=ORIENTED_EDGE('',*,*,#233,.F.)
#143=ORIENTED_EDGE('',*,*,#234,.F.)
#144=ORIENTED_EDGE('',*,*,#235,.T.)
#145=CARTESIAN_POINT('',(-0.00358686894680532,-0.0743869809451699,0.0471429567377284))
#146=DIRECTION('',(0.0,-1.0,0.0))
#147=DIRECTION('',(1.0,0.0,0.0))
#148=ORIENTED_EDGE('',*,*,#236,.T.)
#149=ORIENTED_EDGE('',*,*,#237,.F.)
#150=ORIENTED_EDGE('',*,*,#238,.T.)
#151=ORIENTED_EDGE('',*,*,#239,.T.)
#152=CARTESIAN_POINT('',(0.00611313105319465,-0.0743869809451699,0.0471429567377284))
#153=DIRECTION('',(1.0,0.0,-0.0))
#154=DIRECTION('',(0.0,0.0,1.0))
#155=ORIENTED_EDGE('',*,*,#240,.T.)
#156=ORIENTED_EDGE('',*,*,#241,.F.)
#157=ORIENTED_EDGE('',*,*,#242,.T.)
#158=ORIENTED_EDGE('',*,*,#237,.T.)
#159=CARTESIAN_POINT('',(-0.00358686894680532,-0.0743869809451699,0.0431429567377284))
#160=DIRECTION('',(0.0,0.0,-1.0))
#161=DIRECTION('',(1.0,0.0,0.0))
#162=ORIENTED_EDGE('',*,*,#243,.T.)
#163=ORIENTED_EDGE('',*,*,#244,.F.)
#164=ORIENTED_EDGE('',*,*,#245,.F.)
#165=ORIENTED_EDGE('',*,*,#241,.T.)
#166=CARTESIAN_POINT('',(-0.0132868689468053,-0.0743869809451699,0.0471429567377284))
#167=DIRECTION('',(-1.0,-0.0,0.0))
#168=DIRECTION('',(0.0,-0.0,-1.0))
#169=ORIENTED_EDGE('',*,*,#246,.T.)
#170=ORIENTED_EDGE('',*,*,#239,.F.)
#171=ORIENTED_EDGE('',*,*,#247,.T.)
#172=ORIENTED_EDGE('',*,*,#244,.T.)
#173=CARTESIAN_POINT('',(-0.00358686894680532,-0.0743869809451699,0.0511429567377284))
#174=DIRECTION('',(0.0,0.0,1.0))
#175=DIRECTION('',(-1.0,0.0,0.0))
#176=ORIENTED_EDGE('',*,*,#232,.T.)
#177=ORIENTED_EDGE('',*,*,#248,.T.)
#178=ORIENTED_EDGE('',*,*,#234,.T.)
#179=ORIENTED_EDGE('',*,*,#249,.F.)
#180=CARTESIAN_POINT('',(-0.00358686894680532,-0.0743869809451699,0.0471429567377284))
#181=DIRECTION('',(0.0,-1.0,0.0))
#182=DIRECTION('',(1.0,0.0,0.0))
#183=ORIENTED_EDGE('',*,*,#228,.T.)
#184=ORIENTED_EDGE('',*,*,#250,.T.)
#185=ORIENTED_EDGE('',*,*,#230,.T.)
#186=ORIENTED_EDGE('',*,*,#251,.F.)
#187=CARTESIAN_POINT('',(0.00226313105319467,-0.0743869809451699,0.0471429567377284))
#188=DIRECTION('',(0.0,-1.0,0.0))
#189=DIRECTION('',(1.0,0.0,0.0))
#190=ORIENTED_EDGE('',*,*,#224,.T.)
#191=ORIENTED_EDGE('',*,*,#252,.T.)
#192=ORIENTED_EDGE('',*,*,#226,.T.)
#193=ORIENTED_EDGE('',*,*,#253,.F.)
#194=CARTESIAN_POINT('',(-0.00943686894680531,-0.0743869809451699,0.0471429567377284))
#195=DIRECTION('',(0.0,-1.0,0.0))
#196=DIRECTION('',(1.0,0.0,0.0))
#197=ORIENTED_EDGE('',*,*,#252,.F.)
#198=ORIENTED_EDGE('',*,*,#227,.F.)
#199=ORIENTED_EDGE('',*,*,#250,.F.)
#200=ORIENTED_EDGE('',*,*,#231,.F.)
#201=ORIENTED_EDGE('',*,*,#248,.F.)
#202=ORIENTED_EDGE('',*,*,#235,.F.)
#203=ORIENTED_EDGE('',*,*,#236,.F.)
#204=ORIENTED_EDGE('',*,*,#246,.F.)
#205=ORIENTED_EDGE('',*,*,#243,.F.)
#206=ORIENTED_EDGE('',*,*,#240,.F.)
#207=CARTESIAN_POINT('',(-0.00358686894680532,-0.0793869809451699,0.0431429567377284))
#208=DIRECTION('',(0.0,-1.0,0.0))
#209=DIRECTION('',(1.0,0.0,0.0))
#210=ORIENTED_EDGE('',*,*,#253,.T.)
#211=ORIENTED_EDGE('',*,*,#225,.T.)
#212=ORIENTED_EDGE('',*,*,#251,.T.)
#213=ORIENTED_EDGE('',*,*,#229,.T.)
#214=ORIENTED_EDGE('',*,*,#249,.T.)
#215=ORIENTED_EDGE('',*,*,#233,.T.)
#216=ORIENTED_EDGE('',*,*,#247,.F.)
#217=ORIENTED_EDGE('',*,*,#238,.F.)
#218=ORIENTED_EDGE('',*,*,#242,.F.)
#219=ORIENTED_EDGE('',*,*,#245,.T.)
#220=CARTESIAN_POINT('',(-0.00358686894680532,-0.0743869809451699,0.0431429567377284))
#221=DIRECTION('',(0.0,-1.0,0.0))
#222=DIRECTION('',(1.0,0.0,0.0))
#223=COLOUR_RGB('',1.0,1.0,1.0)
#224=EDGE_CURVE('',#254,#255,#256,.T.)
#225=EDGE_CURVE('690:88',#257,#254,#258,.T.)
#226=EDGE_CURVE('',#259,#257,#260,.T.)
#227=EDGE_CURVE('690:85',#259,#255,#261,.T.)
#228=EDGE_CURVE('',#262,#263,#264,.T.)
#229=EDGE_CURVE('690:82',#265,#262,#266,.T.)
#230=EDGE_CURVE('',#267,#265,#268,.T.)
#231=EDGE_CURVE('690:79',#267,#263,#269,.T.)
#232=EDGE_CURVE('',#270,#271,#272,.T.)
#233=EDGE_CURVE('690:76',#273,#270,#274,.T.)
#234=EDGE_CURVE('',#275,#273,#276,.T.)
#235=EDGE_CURVE('690:73',#275,#271,#277,.T.)
#236=EDGE_CURVE('690:37',#278,#279,#280,.T.)
#237=EDGE_CURVE('690:40',#281,#279,#282,.T.)
#238=EDGE_CURVE('690:43',#281,#283,#284,.T.)
#239=EDGE_CURVE('690:46',#283,#278,#285,.T.)
#240=EDGE_CURVE('690:49',#279,#286,#287,.T.)
#241=EDGE_CURVE('690:52',#288,#286,#289,.T.)
#242=EDGE_CURVE('690:55',#288,#281,#290,.T.)
#243=EDGE_CURVE('690:58',#286,#291,#292,.T.)
#244=EDGE_CURVE('690:61',#293,#291,#294,.T.)
#245=EDGE_CURVE('690:64',#288,#293,#295,.T.)
#246=EDGE_CURVE('690:67',#291,#278,#296,.T.)
#247=EDGE_CURVE('690:70',#283,#293,#297,.T.)
#248=EDGE_CURVE('690:73',#271,#275,#298,.T.)
#249=EDGE_CURVE('690:76',#270,#273,#299,.T.)
#250=EDGE_CURVE('690:79',#263,#267,#300,.T.)
#251=EDGE_CURVE('690:82',#262,#265,#301,.T.)
#252=EDGE_CURVE('690:85',#255,#259,#302,.T.)
#253=EDGE_CURVE('690:88',#254,#257,#303,.T.)
#254=VERTEX_POINT('',#304)
#255=VERTEX_POINT('',#305)
#256=LINE('',#306,#307)
#257=VERTEX_POINT('',#308)
#258=CIRCLE('',#309,0.0015)
#259=VERTEX_POINT('',#310)
#260=LINE('',#311,#312)
#261=CIRCLE('',#313,0.0015)
#262=VERTEX_POINT('',#314)
#263=VERTEX_POINT('',#315)
#264=LINE('',#316,#317)
#265=VERTEX_POINT('',#318)
#266=CIRCLE('',#319,0.0015)
#267=VERTEX_POINT('',#320)
#268=LINE('',#321,#322)
#269=CIRCLE('',#323,0.0015)
#270=VERTEX_POINT('',#324)
#271=VERTEX_POINT('',#325)
#272=LINE('',#326,#327)
#273=VERTEX_POINT('',#328)
#274=CIRCLE('',#329,0.002)
#275=VERTEX_POINT('',#330)
#276=LINE('',#331,#332)
#277=CIRCLE('',#333,0.002)
#278=VERTEX_POINT('',#334)
#279=VERTEX_POINT('',#335)
#280=LINE('',#336,#337)
#281=VERTEX_POINT('',#338)
#282=LINE('',#339,#340)
#283=VERTEX_POINT('',#341)
#284=LINE('',#342,#343)
#285=LINE('',#344,#345)
#286=VERTEX_POINT('',#346)
#287=LINE('',#347,#348)
#288=VERTEX_POINT('',#349)
#289=LINE('',#350,#351)
#290=LINE('',#352,#353)
#291=VERTEX_POINT('',#354)
#292=LINE('',#355,#356)
#293=VERTEX_POINT('',#357)
#294=LINE('',#358,#359)
#295=LINE('',#360,#361)
#296=LINE('',#362,#363)
#297=LINE('',#364,#365)
#298=CIRCLE('',#366,0.002)
#299=CIRCLE('',#367,0.002)
#300=CIRCLE('',#368,0.0015)
#301=CIRCLE('',#369,0.0015)
#302=CIRCLE('',#370,0.0015)
#303=CIRCLE('',#371,0.0015)
#304=CARTESIAN_POINT('',(-0.00793686894680531,-0.0743869809451699,0.0471429567377284))
#305=CARTESIAN_POINT('',(-0.00793686894680531,-0.0793869809451699,0.0471429567377284))
#306=CARTESIAN_POINT('',(-0.00793686894680531,-0.0743869809451699,0.0471429567377284))
#307=VECTOR('',#372,1.0)
#308=CARTESIAN_POINT('',(-0.0109368689468053,-0.0743869809451699,0.0471429567377284))
#309=AXIS2_PLACEMENT_3D('',#373,#374,#375)
#310=CARTESIAN_POINT('',(-0.0109368689468053,-0.0793869809451699,0.0471429567377284))
#311=CARTESIAN_POINT('',(-0.0109368689468053,-0.0743869809451699,0.0471429567377284))
#312=VECTOR('',#376,1.0)
#313=AXIS2_PLACEMENT_3D('',#377,#378,#379)
#314=CARTESIAN_POINT('',(0.00376313105319467,-0.0743869809451699,0.0471429567377284))
#315=CARTESIAN_POINT('',(0.00376313105319467,-0.0793869809451699,0.0471429567377284))
#316=CARTESIAN_POINT('',(0.00376313105319467,-0.0743869809451699,0.0471429567377284))
#317=VECTOR('',#380,1.0)
#318=CARTESIAN_POINT('',(0.000763131053194665,-0.0743869809451699,0.0471429567377284))
#319=AXIS2_PLACEMENT_3D('',#381,#382,#383)
#320=CARTESIAN_POINT('',(0.000763131053194665,-0.0793869809451699,0.0471429567377284))
#321=CARTESIAN_POINT('',(0.000763131053194665,-0.0743869809451699,0.0471429567377284))
#322=VECTOR('',#384,1.0)
#323=AXIS2_PLACEMENT_3D('',#385,#386,#387)
#324=CARTESIAN_POINT('',(-0.00158686894680532,-0.0743869809451699,0.0471429567377284))
#325=CARTESIAN_POINT('',(-0.00158686894680532,-0.0793869809451699,0.0471429567377284))
#326=CARTESIAN_POINT('',(-0.00158686894680532,-0.0743869809451699,0.0471429567377284))
#327=VECTOR('',#388,1.0)
#328=CARTESIAN_POINT('',(-0.00558686894680532,-0.0743869809451699,0.0471429567377284))
#329=AXIS2_PLACEMENT_3D('',#389,#390,#391)
#330=CARTESIAN_POINT('',(-0.00558686894680532,-0.0793869809451699,0.0471429567377284))
#331=CARTESIAN_POINT('',(-0.00558686894680532,-0.0743869809451699,0.0471429567377284))
#332=VECTOR('',#392,1.0)
#333=AXIS2_PLACEMENT_3D('',#393,#394,#395)
#334=CARTESIAN_POINT('',(0.00611313105319465,-0.0793869809451699,0.0511429567377284))
#335=CARTESIAN_POINT('',(0.00611313105319465,-0.0793869809451699,0.0431429567377284))
#336=CARTESIAN_POINT('',(0.00611313105319465,-0.0793869809451699,0.0431429567377284))
#337=VECTOR('',#396,1.0)
#338=CARTESIAN_POINT('',(0.00611313105319465,-0.0743869809451699,0.0431429567377284))
#339=CARTESIAN_POINT('',(0.00611313105319465,-0.0743869809451699,0.0431429567377284))
#340=VECTOR('',#397,1.0)
#341=CARTESIAN_POINT('',(0.00611313105319465,-0.0743869809451699,0.0511429567377284))
#342=CARTESIAN_POINT('',(0.00611313105319465,-0.0743869809451699,0.0431429567377284))
#343=VECTOR('',#398,1.0)
#344=CARTESIAN_POINT('',(0.00611313105319465,-0.0743869809451699,0.0511429567377284))
#345=VECTOR('',#399,1.0)
#346=CARTESIAN_POINT('',(-0.0132868689468053,-0.0793869809451699,0.0431429567377284))
#347=CARTESIAN_POINT('',(-0.0132868689468053,-0.0793869809451699,0.0431429567377284))
#348=VECTOR('',#400,1.0)
#349=CARTESIAN_POINT('',(-0.0132868689468053,-0.0743869809451699,0.0431429567377284))
#350=CARTESIAN_POINT('',(-0.0132868689468053,-0.0743869809451699,0.0431429567377284))
#351=VECTOR('',#401,1.0)
#352=CARTESIAN_POINT('',(-0.0132868689468053,-0.0743869809451699,0.0431429567377284))
#353=VECTOR('',#402,1.0)
#354=CARTESIAN_POINT('',(-0.0132868689468053,-0.0793869809451699,0.0511429567377284))
#355=CARTESIAN_POINT('',(-0.0132868689468053,-0.0793869809451699,0.0431429567377284))
#356=VECTOR('',#403,1.0)
#357=CARTESIAN_POINT('',(-0.0132868689468053,-0.0743869809451699,0.0511429567377284))
#358=CARTESIAN_POINT('',(-0.0132868689468053,-0.0743869809451699,0.0511429567377284))
#359=VECTOR('',#404,1.0)
#360=CARTESIAN_POINT('',(-0.0132868689468053,-0.0743869809451699,0.0431429567377284))
#361=VECTOR('',#405,1.0)
#362=CARTESIAN_POINT('',(-0.0132868689468053,-0.0793869809451699,0.0511429567377284))
#363=VECTOR('',#406,1.0)
#364=CARTESIAN_POINT('',(-0.0132868689468053,-0.0743869809451699,0.0511429567377284))
#365=VECTOR('',#407,1.0)
#366=AXIS2_PLACEMENT_3D('',#408,#409,#410)
#367=AXIS2_PLACEMENT_3D('',#411,#412,#413)
#368=AXIS2_PLACEMENT_3D('',#414,#415,#416)
#369=AXIS2_PLACEMENT_3D('',#417,#418,#419)
#370=AXIS2_PLACEMENT_3D('',#420,#421,#422)
#371=AXIS2_PLACEMENT_3D('',#423,#424,#425)
#372=DIRECTION('',(-0.0,-1.0,-0.0))
#373=CARTESIAN_POINT('',(-0.00943686894680531,-0.0743869809451699,0.0471429567377284))
#374=DIRECTION('',(0.0,-1.0,0.0))
#375=DIRECTION('',(1.0,0.0,0.0))
#376=DIRECTION('',(-0.0,1.0,0.0))
#377=CARTESIAN_POINT('',(-0.00943686894680531,-0.0793869809451699,0.0471429567377284))
#378=DIRECTION('',(0.0,-1.0,0.0))
#379=DIRECTION('',(1.0,0.0,0.0))
#380=DIRECTION('',(-0.0,-1.0,-0.0))
#381=CARTESIAN_POINT('',(0.00226313105319467,-0.0743869809451699,0.0471429567377284))
#382=DIRECTION('',(0.0,-1.0,0.0))
#383=DIRECTION('',(1.0,0.0,0.0))
#384=DIRECTION('',(-0.0,1.0,0.0))
#385=CARTESIAN_POINT('',(0.00226313105319467,-0.0793869809451699,0.0471429567377284))
#386=DIRECTION('',(0.0,-1.0,0.0))
#387=DIRECTION('',(1.0,0.0,0.0))
#388=DIRECTION('',(-0.0,-1.0,-0.0))
#389=CARTESIAN_POINT('',(-0.00358686894680532,-0.0743869809451699,0.0471429567377284))
#390=DIRECTION('',(0.0,-1.0,0.0))
#391=DIRECTION('',(1.0,0.0,0.0))
#392=DIRECTION('',(-0.0,1.0,0.0))
#393=CARTESIAN_POINT('',(-0.00358686894680532,-0.0793869809451699,0.0471429567377284))
#394=DIRECTION('',(0.0,-1.0,0.0))
#395=DIRECTION('',(1.0,0.0,0.0))
#396=DIRECTION('',(-0.0,-0.0,-1.0))
#397=DIRECTION('',(0.0,-1.0,0.0))
#398=DIRECTION('',(0.0,0.0,1.0))
#399=DIRECTION('',(0.0,-1.0,0.0))
#400=DIRECTION('',(-1.0,-0.0,-0.0))
#401=DIRECTION('',(0.0,-1.0,0.0))
#402=DIRECTION('',(1.0,0.0,0.0))
#403=DIRECTION('',(0.0,0.0,1.0))
#404=DIRECTION('',(0.0,-1.0,0.0))
#405=DIRECTION('',(0.0,0.0,1.0))
#406=DIRECTION('',(1.0,0.0,0.0))
#407=DIRECTION('',(-1.0,-0.0,-0.0))
#408=CARTESIAN_POINT('',(-0.00358686894680532,-0.0793869809451699,0.0471429567377284))
#409=DIRECTION('',(0.0,-1.0,0.0))
#410=DIRECTION('',(1.0,0.0,0.0))
#411=CARTESIAN_POINT('',(-0.00358686894680532,-0.0743869809451699,0.0471429567377284))
#412=DIRECTION('',(0.0,-1.0,0.0))
#413=DIRECTION('',(1.0,0.0,0.0))
#414=CARTESIAN_POINT('',(0.00226313105319467,-0.0793869809451699,0.0471429567377284))
#415=DIRECTION('',(0.0,-1.0,0.0))
#416=DIRECTION('',(1.0,0.0,0.0))
#417=CARTESIAN_POINT('',(0.00226313105319467,-0.0743869809451699,0.0471429567377284))
#418=DIRECTION('',(0.0,-1.0,0.0))
#419=DIRECTION('',(1.0,0.0,0.0))
#420=CARTESIAN_POINT('',(-0.00943686894680531,-0.0793869809451699,0.0471429567377284))
#421=DIRECTION('',(0.0,-1.0,0.0))
#422=DIRECTION('',(1.0,0.0,0.0))
#423=CARTESIAN_POINT('',(-0.00943686894680531,-0.0743869809451699,0.0471429567377284))
#424=DIRECTION('',(0.0,-1.0,0.0))
#425=DIRECTION('',(1.0,0.0,0.0))
#426=PRESENTATION_LAYER_ASSIGNMENT('9','Capa0',(#25))
ENDSEC
END-ISO-10303-21
