# Supplementary material for: Open-source perfusion system for medium-scale fabrication of demineralized bone matrix chip grafts
Source: HardwareX. 2022 Nov 23;13:e00378. doi: 10.1016/j.ohx.2022.e00378 (PMC9722481; doi:10.1016/j.ohx.2022.e00378)
Supplement: Supplementary data 2 [file mmc2.zip › syringe_fix.stp]

ISO-10303-21
HEADER
FILE_DESCRIPTION(('STEP AP214'),'1')
FILE_NAME('syringe_adjust.stp','2022-03-02T17:19:45',(' '),(' '),'Spatial InterOp 3D',' ',' ')
FILE_SCHEMA(('AUTOMOTIVE_DESIGN { 1 0 10303 214 1 1 1 1 }'))
ENDSEC
DATA
#1=MECHANICAL_DESIGN_GEOMETRIC_PRESENTATION_REPRESENTATION(' ',(#10),#6)
#2=PRODUCT_DEFINITION_CONTEXT('',#11,'design')
#3=APPLICATION_PROTOCOL_DEFINITION('INTERNATIONAL STANDARD','automotive_design',1994,#11)
#4=PRODUCT_CATEGORY_RELATIONSHIP('NONE','NONE',#12,#13)
#5=SHAPE_DEFINITION_REPRESENTATION(#14,#15)
#6= (GEOMETRIC_REPRESENTATION_CONTEXT(3)GLOBAL_UNCERTAINTY_ASSIGNED_CONTEXT((#18))GLOBAL_UNIT_ASSIGNED_CONTEXT((#20,#21,#22))REPRESENTATION_CONTEXT('NONE','WORKSPACE'))
#10=STYLED_ITEM('',(#24),#25)
#11=APPLICATION_CONTEXT(' ')
#12=PRODUCT_CATEGORY('part','NONE')
#13=PRODUCT_RELATED_PRODUCT_CATEGORY('detail',' ',(#26))
#14=PRODUCT_DEFINITION_SHAPE('NONE','NONE',#27)
#15=ADVANCED_BREP_SHAPE_REPRESENTATION('Solid',(#25,#28),#6)
#18=UNCERTAINTY_MEASURE_WITH_UNIT(LENGTH_MEASURE(1.0E-08),#20,'','')
#20= (CONVERSION_BASED_UNIT('METRE',#31)LENGTH_UNIT()NAMED_UNIT(#34))
#21= (NAMED_UNIT(#36)PLANE_ANGLE_UNIT()SI_UNIT($,.RADIAN.))
#22= (NAMED_UNIT(#36)SOLID_ANGLE_UNIT()SI_UNIT($,.STERADIAN.))
#24=PRESENTATION_STYLE_ASSIGNMENT((#42))
#25=MANIFOLD_SOLID_BREP('Solid',#43)
#26=PRODUCT('Solid','','PART--DESC',(#44))
#27=PRODUCT_DEFINITION('','NONE',#45,#2)
#28=AXIS2_PLACEMENT_3D('',#46,#47,#48)
#31=LENGTH_MEASURE_WITH_UNIT(LENGTH_MEASURE(1.0),#49)
#34=DIMENSIONAL_EXPONENTS(1.0,0.0,0.0,0.0,0.0,0.0,0.0)
#36=DIMENSIONAL_EXPONENTS(0.0,0.0,0.0,0.0,0.0,0.0,0.0)
#42=SURFACE_STYLE_USAGE(.BOTH.,#50)
#43=CLOSED_SHELL('',(#51,#52,#53,#54,#55,#56,#57,#58,#59,#60,#61,#62,#63,#64,#65,#66,#67,#68,#69,#70,#71,#72,#73,#74,#75,#76,#77,#78,#79,#80))
#44=PRODUCT_CONTEXT('',#11,'mechanical')
#45=PRODUCT_DEFINITION_FORMATION_WITH_SPECIFIED_SOURCE(' ','NONE',#26,.NOT_KNOWN.)
#46=CARTESIAN_POINT('',(0.0,0.0,0.0))
#47=DIRECTION('',(0.0,0.0,1.0))
#48=DIRECTION('',(1.0,0.0,0.0))
#49= (NAMED_UNIT(#34)LENGTH_UNIT()SI_UNIT($,.METRE.))
#50=SURFACE_SIDE_STYLE('',(#82))
#51=ADVANCED_FACE('1306:1345',(#83),#84,.F.)
#52=ADVANCED_FACE('1306:1342',(#85),#86,.F.)
#53=ADVANCED_FACE('1306:1339',(#87),#88,.F.)
#54=ADVANCED_FACE('1306:1336',(#89),#90,.F.)
#55=ADVANCED_FACE('1306:1336',(#91),#92,.F.)
#56=ADVANCED_FACE('1306:1339',(#93),#94,.F.)
#57=ADVANCED_FACE('1306:1342',(#95),#96,.F.)
#58=ADVANCED_FACE('1306:1345',(#97),#98,.F.)
#59=ADVANCED_FACE('1306:1348',(#99),#100,.F.)
#60=ADVANCED_FACE('1306:1351',(#101),#102,.T.)
#61=ADVANCED_FACE('1306:1354',(#103),#104,.F.)
#62=ADVANCED_FACE('1306:1357',(#105),#106,.F.)
#63=ADVANCED_FACE('1306:1360',(#107),#108,.T.)
#64=ADVANCED_FACE('1306:1363',(#109,#110),#111,.T.)
#65=ADVANCED_FACE('1306:1366',(#112,#113),#114,.T.)
#66=ADVANCED_FACE('1306:1369',(#115),#116,.T.)
#67=ADVANCED_FACE('1306:1372',(#117),#118,.F.)
#68=ADVANCED_FACE('1306:1375',(#119),#120,.F.)
#69=ADVANCED_FACE('1306:1378',(#121),#122,.T.)
#70=ADVANCED_FACE('1306:1381',(#123,#124),#125,.T.)
#71=ADVANCED_FACE('1306:1384',(#126,#127),#128,.T.)
#72=ADVANCED_FACE('1306:1387',(#129),#130,.T.)
#73=ADVANCED_FACE('1306:1390',(#131),#132,.F.)
#74=ADVANCED_FACE('1306:1393',(#133),#134,.T.)
#75=ADVANCED_FACE('1306:1396',(#135),#136,.F.)
#76=ADVANCED_FACE('1306:1399',(#137),#138,.F.)
#77=ADVANCED_FACE('1306:1402',(#139),#140,.T.)
#78=ADVANCED_FACE('1306:1405',(#141),#142,.T.)
#79=ADVANCED_FACE('1306:1408',(#143,#144),#145,.T.)
#80=ADVANCED_FACE('1306:1411',(#146,#147),#148,.T.)
#82=SURFACE_STYLE_FILL_AREA(#149)
#83=FACE_OUTER_BOUND('',#150,.T.)
#84=CYLINDRICAL_SURFACE('',#151,0.00159999999999972)
#85=FACE_OUTER_BOUND('',#152,.T.)
#86=CYLINDRICAL_SURFACE('',#153,0.003)
#87=FACE_OUTER_BOUND('',#154,.T.)
#88=CYLINDRICAL_SURFACE('',#155,0.00159999999999972)
#89=FACE_OUTER_BOUND('',#156,.T.)
#90=CYLINDRICAL_SURFACE('',#157,0.003)
#91=FACE_OUTER_BOUND('',#158,.T.)
#92=CYLINDRICAL_SURFACE('',#159,0.003)
#93=FACE_OUTER_BOUND('',#160,.T.)
#94=CYLINDRICAL_SURFACE('',#161,0.00159999999999972)
#95=FACE_OUTER_BOUND('',#162,.T.)
#96=CYLINDRICAL_SURFACE('',#163,0.003)
#97=FACE_OUTER_BOUND('',#164,.T.)
#98=CYLINDRICAL_SURFACE('',#165,0.00159999999999972)
#99=FACE_OUTER_BOUND('',#166,.T.)
#100=CYLINDRICAL_SURFACE('',#167,0.00557259245971216)
#101=FACE_OUTER_BOUND('',#168,.T.)
#102=CYLINDRICAL_SURFACE('',#169,0.0055725924597188)
#103=FACE_OUTER_BOUND('',#170,.T.)
#104=CYLINDRICAL_SURFACE('',#171,0.00427240833133949)
#105=FACE_OUTER_BOUND('',#172,.T.)
#106=PLANE('',#173)
#107=FACE_OUTER_BOUND('',#174,.T.)
#108=PLANE('',#175)
#109=FACE_OUTER_BOUND('',#176,.T.)
#110=FACE_BOUND('',#177,.T.)
#111=PLANE('',#178)
#112=FACE_OUTER_BOUND('',#179,.T.)
#113=FACE_BOUND('',#180,.T.)
#114=PLANE('',#181)
#115=FACE_OUTER_BOUND('',#182,.T.)
#116=CYLINDRICAL_SURFACE('',#183,0.0055725924597188)
#117=FACE_OUTER_BOUND('',#184,.T.)
#118=CYLINDRICAL_SURFACE('',#185,0.00557259245971216)
#119=FACE_OUTER_BOUND('',#186,.T.)
#120=CYLINDRICAL_SURFACE('',#187,0.00427240833133949)
#121=FACE_OUTER_BOUND('',#188,.T.)
#122=PLANE('',#189)
#123=FACE_OUTER_BOUND('',#190,.T.)
#124=FACE_BOUND('',#191,.T.)
#125=PLANE('',#192)
#126=FACE_OUTER_BOUND('',#193,.T.)
#127=FACE_BOUND('',#194,.T.)
#128=PLANE('',#195)
#129=FACE_OUTER_BOUND('',#196,.T.)
#130=B_SPLINE_SURFACE_WITH_KNOTS('',3,3,((#197,#198,#199,#200,#201,#202,#203,#204,#205,#206,#207,#208,#209,#210,#211,#212,#213,#214),(#215,#216,#217,#218,#219,#220,#221,#222,#223,#224,#225,#226,#227,#228,#229,#230,#231,#232),(#233,#234,#235,#236,#237,#238,#239,#240,#241,#242,#243,#244,#245,#246,#247,#248,#249,#250),(#251,#252,#253,#254,#255,#256,#257,#258,#259,#260,#261,#262,#263,#264,#265,#266,#…
#131=FACE_OUTER_BOUND('',#449,.T.)
#132=CYLINDRICAL_SURFACE('',#450,0.01075)
#133=FACE_OUTER_BOUND('',#451,.T.)
#134=B_SPLINE_SURFACE_WITH_KNOTS('',3,3,((#452,#453,#454,#455,#456,#457,#458,#459,#460,#461,#462,#463,#464,#465,#466,#467,#468,#469),(#470,#471,#472,#473,#474,#475,#476,#477,#478,#479,#480,#481,#482,#483,#484,#485,#486,#487),(#488,#489,#490,#491,#492,#493,#494,#495,#496,#497,#498,#499,#500,#501,#502,#503,#504,#505),(#506,#507,#508,#509,#510,#511,#512,#513,#514,#515,#516,#517,#518,#519,#520,#521,#…
#135=FACE_OUTER_BOUND('',#704,.T.)
#136=CYLINDRICAL_SURFACE('',#705,0.01075)
#137=FACE_OUTER_BOUND('',#706,.T.)
#138=CYLINDRICAL_SURFACE('',#707,0.00975)
#139=FACE_OUTER_BOUND('',#708,.T.)
#140=CYLINDRICAL_SURFACE('',#709,0.01575)
#141=FACE_OUTER_BOUND('',#710,.T.)
#142=PLANE('',#711)
#143=FACE_BOUND('',#712,.T.)
#144=FACE_OUTER_BOUND('',#713,.T.)
#145=PLANE('',#714)
#146=FACE_BOUND('',#715,.T.)
#147=FACE_OUTER_BOUND('',#716,.T.)
#148=PLANE('',#717)
#149=FILL_AREA_STYLE('',(#718))
#150=EDGE_LOOP('',(#719,#720,#721,#722))
#151=AXIS2_PLACEMENT_3D('',#723,#724,#725)
#152=EDGE_LOOP('',(#726,#727,#728,#729))
#153=AXIS2_PLACEMENT_3D('',#730,#731,#732)
#154=EDGE_LOOP('',(#733,#734,#735,#736))
#155=AXIS2_PLACEMENT_3D('',#737,#738,#739)
#156=EDGE_LOOP('',(#740,#741,#742,#743))
#157=AXIS2_PLACEMENT_3D('',#744,#745,#746)
#158=EDGE_LOOP('',(#747,#748,#749,#750))
#159=AXIS2_PLACEMENT_3D('',#751,#752,#753)
#160=EDGE_LOOP('',(#754,#755,#756,#757))
#161=AXIS2_PLACEMENT_3D('',#758,#759,#760)
#162=EDGE_LOOP('',(#761,#762,#763,#764))
#163=AXIS2_PLACEMENT_3D('',#765,#766,#767)
#164=EDGE_LOOP('',(#768,#769,#770,#771))
#165=AXIS2_PLACEMENT_3D('',#772,#773,#774)
#166=EDGE_LOOP('',(#775,#776,#777,#778))
#167=AXIS2_PLACEMENT_3D('',#779,#780,#781)
#168=EDGE_LOOP('',(#782,#783,#784,#785))
#169=AXIS2_PLACEMENT_3D('',#786,#787,#788)
#170=EDGE_LOOP('',(#789,#790,#791,#792))
#171=AXIS2_PLACEMENT_3D('',#793,#794,#795)
#172=EDGE_LOOP('',(#796,#797,#798,#799,#800,#801,#802,#803,#804,#805,#806,#807))
#173=AXIS2_PLACEMENT_3D('',#808,#809,#810)
#174=EDGE_LOOP('',(#811,#812,#813,#814))
#175=AXIS2_PLACEMENT_3D('',#815,#816,#817)
#176=EDGE_LOOP('',(#818,#819,#820,#821,#822,#823,#824))
#177=EDGE_LOOP('',(#825,#826))
#178=AXIS2_PLACEMENT_3D('',#827,#828,#829)
#179=EDGE_LOOP('',(#830,#831,#832,#833,#834,#835,#836))
#180=EDGE_LOOP('',(#837,#838))
#181=AXIS2_PLACEMENT_3D('',#839,#840,#841)
#182=EDGE_LOOP('',(#842,#843,#844,#845))
#183=AXIS2_PLACEMENT_3D('',#846,#847,#848)
#184=EDGE_LOOP('',(#849,#850,#851,#852))
#185=AXIS2_PLACEMENT_3D('',#853,#854,#855)
#186=EDGE_LOOP('',(#856,#857,#858,#859))
#187=AXIS2_PLACEMENT_3D('',#860,#861,#862)
#188=EDGE_LOOP('',(#863,#864,#865,#866))
#189=AXIS2_PLACEMENT_3D('',#867,#868,#869)
#190=EDGE_LOOP('',(#870,#871,#872,#873,#874,#875,#876))
#191=EDGE_LOOP('',(#877,#878))
#192=AXIS2_PLACEMENT_3D('',#879,#880,#881)
#193=EDGE_LOOP('',(#882,#883,#884,#885,#886,#887,#888))
#194=EDGE_LOOP('',(#889,#890))
#195=AXIS2_PLACEMENT_3D('',#891,#892,#893)
#196=EDGE_LOOP('',(#894,#895,#896,#897))
#197=CARTESIAN_POINT('',(0.00240976911285763,0.233667302800643,0.0563641204983084))
#198=CARTESIAN_POINT('',(0.00240976911285763,0.232724123313463,0.0563641204983084))
#199=CARTESIAN_POINT('',(0.00240976911285763,0.231780943826284,0.0563641204983084))
#200=CARTESIAN_POINT('',(0.00240976911285763,0.229923166048506,0.0563641204983084))
#201=CARTESIAN_POINT('',(0.00240976911285763,0.229008567757908,0.0563641204983084))
#202=CARTESIAN_POINT('',(0.00240976911285763,0.227522345535686,0.0563641204983084))
#203=CARTESIAN_POINT('',(0.00240976911285763,0.226950721604062,0.0563641204983084))
#204=CARTESIAN_POINT('',(0.00240976911285763,0.226021832715173,0.0563641204983084))
#205=CARTESIAN_POINT('',(0.00240976911285763,0.225664567757908,0.0563641204983084))
#206=CARTESIAN_POINT('',(0.00240976911285763,0.224950037843378,0.0563641204983084))
#207=CARTESIAN_POINT('',(0.00240976911285763,0.224592772886113,0.0563641204983084))
#208=CARTESIAN_POINT('',(0.00240976911285763,0.223663883997224,0.0563641204983084))
#209=CARTESIAN_POINT('',(0.00240976911285763,0.2230922600656,0.0563641204983084))
#210=CARTESIAN_POINT('',(0.00240976911285763,0.221606037843378,0.0563641204983084))
#211=CARTESIAN_POINT('',(0.00240976911285763,0.22069143955278,0.0563641204983084))
#212=CARTESIAN_POINT('',(0.00240976911285763,0.218833661775002,0.0563641204983084))
#213=CARTESIAN_POINT('',(0.00240976911285763,0.217890482287823,0.0563641204983084))
#214=CARTESIAN_POINT('',(0.00240976911285763,0.216947302800643,0.0563641204983084))
#215=CARTESIAN_POINT('',(0.0025309626299078,0.233667302800643,0.0564011055136022))
#216=CARTESIAN_POINT('',(0.0025309626299078,0.232724123313463,0.0564011055136022))
#217=CARTESIAN_POINT('',(0.0025309626299078,0.231780943826284,0.0564011055136022))
#218=CARTESIAN_POINT('',(0.0025309626299078,0.229923166048506,0.0564011055136022))
#219=CARTESIAN_POINT('',(0.0025309626299078,0.229008567757908,0.0564011055136022))
#220=CARTESIAN_POINT('',(0.0025309626299078,0.227522345535686,0.0564011055136022))
#221=CARTESIAN_POINT('',(0.0025309626299078,0.226950721604062,0.0564011055136022))
#222=CARTESIAN_POINT('',(0.0025309626299078,0.226021832715173,0.0564011055136022))
#223=CARTESIAN_POINT('',(0.0025309626299078,0.225664567757908,0.0564011055136022))
#224=CARTESIAN_POINT('',(0.0025309626299078,0.224950037843378,0.0564011055136022))
#225=CARTESIAN_POINT('',(0.0025309626299078,0.224592772886113,0.0564011055136022))
#226=CARTESIAN_POINT('',(0.0025309626299078,0.223663883997224,0.0564011055136022))
#227=CARTESIAN_POINT('',(0.0025309626299078,0.2230922600656,0.0564011055136022))
#228=CARTESIAN_POINT('',(0.0025309626299078,0.221606037843378,0.0564011055136022))
#229=CARTESIAN_POINT('',(0.0025309626299078,0.22069143955278,0.0564011055136022))
#230=CARTESIAN_POINT('',(0.0025309626299078,0.218833661775002,0.0564011055136022))
#231=CARTESIAN_POINT('',(0.0025309626299078,0.217890482287823,0.0564011055136022))
#232=CARTESIAN_POINT('',(0.0025309626299078,0.216947302800643,0.0564011055136022))
#233=CARTESIAN_POINT('',(0.00265569664215499,0.233667302800643,0.0564264793198283))
#234=CARTESIAN_POINT('',(0.00265569664215499,0.232724123313463,0.0564264793198283))
#235=CARTESIAN_POINT('',(0.00265569664215498,0.231780943826284,0.0564264793198284))
#236=CARTESIAN_POINT('',(0.00265569664215498,0.229923166048506,0.0564264793198284))
#237=CARTESIAN_POINT('',(0.00265569664215499,0.229008567757908,0.0564264793198284))
#238=CARTESIAN_POINT('',(0.00265569664215499,0.227522345535686,0.0564264793198284))
#239=CARTESIAN_POINT('',(0.00265569664215499,0.226950721604062,0.0564264793198284))
#240=CARTESIAN_POINT('',(0.00265569664215499,0.226021832715173,0.0564264793198284))
#241=CARTESIAN_POINT('',(0.00265569664215499,0.225664567757908,0.0564264793198284))
#242=CARTESIAN_POINT('',(0.00265569664215499,0.224950037843378,0.0564264793198284))
#243=CARTESIAN_POINT('',(0.00265569664215499,0.224592772886113,0.0564264793198284))
#244=CARTESIAN_POINT('',(0.00265569664215499,0.223663883997224,0.0564264793198284))
#245=CARTESIAN_POINT('',(0.00265569664215498,0.2230922600656,0.0564264793198284))
#246=CARTESIAN_POINT('',(0.00265569664215498,0.221606037843378,0.0564264793198284))
#247=CARTESIAN_POINT('',(0.00265569664215499,0.22069143955278,0.0564264793198284))
#248=CARTESIAN_POINT('',(0.00265569664215499,0.218833661775002,0.0564264793198284))
#249=CARTESIAN_POINT('',(0.00265569664215499,0.217890482287823,0.0564264793198284))
#250=CARTESIAN_POINT('',(0.00265569664215499,0.216947302800643,0.0564264793198284))
#251=CARTESIAN_POINT('',(0.00290771895832311,0.233667302800643,0.056453083678087))
#252=CARTESIAN_POINT('',(0.00290771895832311,0.232724123313463,0.056453083678087))
#253=CARTESIAN_POINT('',(0.00290771895832311,0.231780943826284,0.056453083678087))
#254=CARTESIAN_POINT('',(0.00290771895832311,0.229923166048506,0.056453083678087))
#255=CARTESIAN_POINT('',(0.00290771895832312,0.229008567757908,0.056453083678087))
#256=CARTESIAN_POINT('',(0.00290771895832312,0.227522345535686,0.056453083678087))
#257=CARTESIAN_POINT('',(0.00290771895832311,0.226950721604062,0.056453083678087))
#258=CARTESIAN_POINT('',(0.00290771895832311,0.226021832715173,0.056453083678087))
#259=CARTESIAN_POINT('',(0.00290771895832311,0.225664567757908,0.0564530836780871))
#260=CARTESIAN_POINT('',(0.00290771895832312,0.224950037843378,0.0564530836780871))
#261=CARTESIAN_POINT('',(0.00290771895832312,0.224592772886113,0.0564530836780871))
#262=CARTESIAN_POINT('',(0.00290771895832312,0.223663883997224,0.0564530836780871))
#263=CARTESIAN_POINT('',(0.00290771895832311,0.2230922600656,0.0564530836780871))
#264=CARTESIAN_POINT('',(0.00290771895832311,0.221606037843378,0.0564530836780871))
#265=CARTESIAN_POINT('',(0.00290771895832312,0.22069143955278,0.0564530836780871))
#266=CARTESIAN_POINT('',(0.00290771895832312,0.218833661775002,0.0564530836780871))
#267=CARTESIAN_POINT('',(0.00290771895832312,0.217890482287823,0.0564530836780871))
#268=CARTESIAN_POINT('',(0.00290771895832312,0.216947302800643,0.0564530836780871))
#269=CARTESIAN_POINT('',(0.00303500167924591,0.233667302800643,0.0564543136407587))
#270=CARTESIAN_POINT('',(0.00303500167924591,0.232724123313463,0.0564543136407587))
#271=CARTESIAN_POINT('',(0.00303500167924591,0.231780943826284,0.0564543136407587))
#272=CARTESIAN_POINT('',(0.00303500167924591,0.229923166048506,0.0564543136407587))
#273=CARTESIAN_POINT('',(0.00303500167924591,0.229008567757908,0.0564543136407587))
#274=CARTESIAN_POINT('',(0.00303500167924591,0.227522345535686,0.0564543136407587))
#275=CARTESIAN_POINT('',(0.00303500167924591,0.226950721604062,0.0564543136407587))
#276=CARTESIAN_POINT('',(0.00303500167924591,0.226021832715173,0.0564543136407587))
#277=CARTESIAN_POINT('',(0.00303500167924591,0.225664567757908,0.0564543136407587))
#278=CARTESIAN_POINT('',(0.00303500167924591,0.224950037843378,0.0564543136407587))
#279=CARTESIAN_POINT('',(0.00303500167924591,0.224592772886113,0.0564543136407587))
#280=CARTESIAN_POINT('',(0.00303500167924591,0.223663883997224,0.0564543136407587))
#281=CARTESIAN_POINT('',(0.00303500167924591,0.2230922600656,0.0564543136407587))
#282=CARTESIAN_POINT('',(0.00303500167924591,0.221606037843378,0.0564543136407587))
#283=CARTESIAN_POINT('',(0.00303500167924591,0.22069143955278,0.0564543136407588))
#284=CARTESIAN_POINT('',(0.00303500167924591,0.218833661775002,0.0564543136407588))
#285=CARTESIAN_POINT('',(0.00303500167924591,0.217890482287823,0.0564543136407588))
#286=CARTESIAN_POINT('',(0.00303500167924591,0.216947302800643,0.0564543136407588))
#287=CARTESIAN_POINT('',(0.00328749105333861,0.233667302800643,0.0564325844968414))
#288=CARTESIAN_POINT('',(0.00328749105333861,0.232724123313463,0.0564325844968414))
#289=CARTESIAN_POINT('',(0.00328749105333861,0.231780943826284,0.0564325844968414))
#290=CARTESIAN_POINT('',(0.00328749105333861,0.229923166048506,0.0564325844968414))
#291=CARTESIAN_POINT('',(0.00328749105333861,0.229008567757908,0.0564325844968414))
#292=CARTESIAN_POINT('',(0.00328749105333861,0.227522345535686,0.0564325844968414))
#293=CARTESIAN_POINT('',(0.00328749105333861,0.226950721604062,0.0564325844968414))
#294=CARTESIAN_POINT('',(0.00328749105333861,0.226021832715173,0.0564325844968414))
#295=CARTESIAN_POINT('',(0.00328749105333861,0.225664567757908,0.0564325844968414))
#296=CARTESIAN_POINT('',(0.00328749105333861,0.224950037843378,0.0564325844968414))
#297=CARTESIAN_POINT('',(0.00328749105333861,0.224592772886113,0.0564325844968414))
#298=CARTESIAN_POINT('',(0.00328749105333861,0.223663883997224,0.0564325844968414))
#299=CARTESIAN_POINT('',(0.00328749105333861,0.2230922600656,0.0564325844968414))
#300=CARTESIAN_POINT('',(0.00328749105333861,0.221606037843378,0.0564325844968414))
#301=CARTESIAN_POINT('',(0.00328749105333861,0.22069143955278,0.0564325844968414))
#302=CARTESIAN_POINT('',(0.00328749105333861,0.218833661775002,0.0564325844968414))
#303=CARTESIAN_POINT('',(0.00328749105333861,0.217890482287823,0.0564325844968414))
#304=CARTESIAN_POINT('',(0.00328749105333861,0.216947302800643,0.0564325844968414))
#305=CARTESIAN_POINT('',(0.00341269211316373,0.233667302800643,0.0564096258716136))
#306=CARTESIAN_POINT('',(0.00341269211316373,0.232724123313463,0.0564096258716136))
#307=CARTESIAN_POINT('',(0.00341269211316373,0.231780943826284,0.0564096258716136))
#308=CARTESIAN_POINT('',(0.00341269211316373,0.229923166048506,0.0564096258716136))
#309=CARTESIAN_POINT('',(0.00341269211316373,0.229008567757908,0.0564096258716136))
#310=CARTESIAN_POINT('',(0.00341269211316373,0.227522345535686,0.0564096258716136))
#311=CARTESIAN_POINT('',(0.00341269211316373,0.226950721604062,0.0564096258716136))
#312=CARTESIAN_POINT('',(0.00341269211316373,0.226021832715173,0.0564096258716136))
#313=CARTESIAN_POINT('',(0.00341269211316373,0.225664567757908,0.0564096258716136))
#314=CARTESIAN_POINT('',(0.00341269211316373,0.224950037843378,0.0564096258716136))
#315=CARTESIAN_POINT('',(0.00341269211316373,0.224592772886113,0.0564096258716136))
#316=CARTESIAN_POINT('',(0.00341269211316373,0.223663883997224,0.0564096258716136))
#317=CARTESIAN_POINT('',(0.00341269211316373,0.2230922600656,0.0564096258716136))
#318=CARTESIAN_POINT('',(0.00341269211316373,0.221606037843378,0.0564096258716136))
#319=CARTESIAN_POINT('',(0.00341269211316373,0.22069143955278,0.0564096258716136))
#320=CARTESIAN_POINT('',(0.00341269211316373,0.218833661775002,0.0564096258716136))
#321=CARTESIAN_POINT('',(0.00341269211316373,0.217890482287823,0.0564096258716137))
#322=CARTESIAN_POINT('',(0.00341269211316373,0.216947302800643,0.0564096258716137))
#323=CARTESIAN_POINT('',(0.00365646333011491,0.233667302800643,0.056340353701796))
#324=CARTESIAN_POINT('',(0.00365646333011491,0.232724123313463,0.056340353701796))
#325=CARTESIAN_POINT('',(0.00365646333011491,0.231780943826284,0.056340353701796))
#326=CARTESIAN_POINT('',(0.00365646333011491,0.229923166048506,0.056340353701796))
#327=CARTESIAN_POINT('',(0.00365646333011492,0.229008567757908,0.056340353701796))
#328=CARTESIAN_POINT('',(0.00365646333011492,0.227522345535686,0.056340353701796))
#329=CARTESIAN_POINT('',(0.00365646333011491,0.226950721604062,0.056340353701796))
#330=CARTESIAN_POINT('',(0.00365646333011491,0.226021832715173,0.056340353701796))
#331=CARTESIAN_POINT('',(0.00365646333011491,0.225664567757908,0.056340353701796))
#332=CARTESIAN_POINT('',(0.00365646333011492,0.224950037843378,0.056340353701796))
#333=CARTESIAN_POINT('',(0.00365646333011492,0.224592772886113,0.056340353701796))
#334=CARTESIAN_POINT('',(0.00365646333011492,0.223663883997224,0.056340353701796))
#335=CARTESIAN_POINT('',(0.00365646333011491,0.2230922600656,0.056340353701796))
#336=CARTESIAN_POINT('',(0.00365646333011491,0.221606037843378,0.056340353701796))
#337=CARTESIAN_POINT('',(0.00365646333011492,0.22069143955278,0.056340353701796))
#338=CARTESIAN_POINT('',(0.00365646333011492,0.218833661775002,0.056340353701796))
#339=CARTESIAN_POINT('',(0.00365646333011491,0.217890482287823,0.056340353701796))
#340=CARTESIAN_POINT('',(0.00365646333011491,0.216947302800643,0.056340353701796))
#341=CARTESIAN_POINT('',(0.00377502808702771,0.233667302800643,0.0562940416917781))
#342=CARTESIAN_POINT('',(0.00377502808702771,0.232724123313463,0.0562940416917781))
#343=CARTESIAN_POINT('',(0.00377502808702771,0.231780943826284,0.0562940416917782))
#344=CARTESIAN_POINT('',(0.00377502808702771,0.229923166048506,0.0562940416917782))
#345=CARTESIAN_POINT('',(0.00377502808702772,0.229008567757908,0.0562940416917782))
#346=CARTESIAN_POINT('',(0.00377502808702772,0.227522345535686,0.0562940416917782))
#347=CARTESIAN_POINT('',(0.00377502808702771,0.226950721604062,0.0562940416917782))
#348=CARTESIAN_POINT('',(0.00377502808702771,0.226021832715173,0.0562940416917782))
#349=CARTESIAN_POINT('',(0.00377502808702771,0.225664567757908,0.0562940416917782))
#350=CARTESIAN_POINT('',(0.00377502808702772,0.224950037843378,0.0562940416917782))
#351=CARTESIAN_POINT('',(0.00377502808702772,0.224592772886113,0.0562940416917782))
#352=CARTESIAN_POINT('',(0.00377502808702772,0.223663883997224,0.0562940416917782))
#353=CARTESIAN_POINT('',(0.00377502808702771,0.2230922600656,0.0562940416917782))
#354=CARTESIAN_POINT('',(0.00377502808702771,0.221606037843378,0.0562940416917782))
#355=CARTESIAN_POINT('',(0.00377502808702772,0.22069143955278,0.0562940416917782))
#356=CARTESIAN_POINT('',(0.00377502808702772,0.218833661775002,0.0562940416917782))
#357=CARTESIAN_POINT('',(0.00377502808702772,0.217890482287823,0.0562940416917782))
#358=CARTESIAN_POINT('',(0.00377502808702772,0.216947302800643,0.0562940416917782))
#359=CARTESIAN_POINT('',(0.00400121308629952,0.233667302800643,0.0561797465220223))
#360=CARTESIAN_POINT('',(0.00400121308629952,0.232724123313463,0.0561797465220223))
#361=CARTESIAN_POINT('',(0.00400121308629952,0.231780943826284,0.0561797465220223))
#362=CARTESIAN_POINT('',(0.00400121308629952,0.229923166048506,0.0561797465220223))
#363=CARTESIAN_POINT('',(0.00400121308629953,0.229008567757908,0.0561797465220223))
#364=CARTESIAN_POINT('',(0.00400121308629953,0.227522345535686,0.0561797465220223))
#365=CARTESIAN_POINT('',(0.00400121308629952,0.226950721604062,0.0561797465220223))
#366=CARTESIAN_POINT('',(0.00400121308629952,0.226021832715173,0.0561797465220223))
#367=CARTESIAN_POINT('',(0.00400121308629952,0.225664567757908,0.0561797465220223))
#368=CARTESIAN_POINT('',(0.00400121308629953,0.224950037843378,0.0561797465220223))
#369=CARTESIAN_POINT('',(0.00400121308629952,0.224592772886113,0.0561797465220223))
#370=CARTESIAN_POINT('',(0.00400121308629952,0.223663883997224,0.0561797465220223))
#371=CARTESIAN_POINT('',(0.00400121308629952,0.2230922600656,0.0561797465220223))
#372=CARTESIAN_POINT('',(0.00400121308629952,0.221606037843378,0.0561797465220223))
#373=CARTESIAN_POINT('',(0.00400121308629952,0.22069143955278,0.0561797465220223))
#374=CARTESIAN_POINT('',(0.00400121308629952,0.218833661775002,0.0561797465220223))
#375=CARTESIAN_POINT('',(0.00400121308629952,0.217890482287823,0.0561797465220223))
#376=CARTESIAN_POINT('',(0.00400121308629952,0.216947302800643,0.0561797465220223))
#377=CARTESIAN_POINT('',(0.0041088283180291,0.233667302800643,0.0561117658942415))
#378=CARTESIAN_POINT('',(0.0041088283180291,0.232724123313463,0.0561117658942415))
#379=CARTESIAN_POINT('',(0.0041088283180291,0.231780943826284,0.0561117658942415))
#380=CARTESIAN_POINT('',(0.0041088283180291,0.229923166048506,0.0561117658942415))
#381=CARTESIAN_POINT('',(0.00410882831802911,0.229008567757908,0.0561117658942415))
#382=CARTESIAN_POINT('',(0.00410882831802911,0.227522345535686,0.0561117658942415))
#383=CARTESIAN_POINT('',(0.0041088283180291,0.226950721604062,0.0561117658942415))
#384=CARTESIAN_POINT('',(0.0041088283180291,0.226021832715173,0.0561117658942415))
#385=CARTESIAN_POINT('',(0.0041088283180291,0.225664567757908,0.0561117658942415))
#386=CARTESIAN_POINT('',(0.00410882831802911,0.224950037843378,0.0561117658942415))
#387=CARTESIAN_POINT('',(0.0041088283180291,0.224592772886113,0.0561117658942415))
#388=CARTESIAN_POINT('',(0.0041088283180291,0.223663883997224,0.0561117658942415))
#389=CARTESIAN_POINT('',(0.0041088283180291,0.2230922600656,0.0561117658942415))
#390=CARTESIAN_POINT('',(0.0041088283180291,0.221606037843378,0.0561117658942415))
#391=CARTESIAN_POINT('',(0.0041088283180291,0.22069143955278,0.0561117658942415))
#392=CARTESIAN_POINT('',(0.0041088283180291,0.218833661775002,0.0561117658942415))
#393=CARTESIAN_POINT('',(0.0041088283180291,0.217890482287823,0.0561117658942415))
#394=CARTESIAN_POINT('',(0.0041088283180291,0.216947302800643,0.0561117658942415))
#395=CARTESIAN_POINT('',(0.00430919880141888,0.233667302800643,0.0559566056251284))
#396=CARTESIAN_POINT('',(0.00430919880141888,0.232724123313463,0.0559566056251284))
#397=CARTESIAN_POINT('',(0.00430919880141888,0.231780943826284,0.0559566056251284))
#398=CARTESIAN_POINT('',(0.00430919880141888,0.229923166048506,0.0559566056251284))
#399=CARTESIAN_POINT('',(0.00430919880141889,0.229008567757908,0.0559566056251284))
#400=CARTESIAN_POINT('',(0.00430919880141889,0.227522345535686,0.0559566056251284))
#401=CARTESIAN_POINT('',(0.00430919880141888,0.226950721604062,0.0559566056251284))
#402=CARTESIAN_POINT('',(0.00430919880141888,0.226021832715173,0.0559566056251284))
#403=CARTESIAN_POINT('',(0.00430919880141888,0.225664567757908,0.0559566056251284))
#404=CARTESIAN_POINT('',(0.00430919880141889,0.224950037843378,0.0559566056251284))
#405=CARTESIAN_POINT('',(0.00430919880141888,0.224592772886113,0.0559566056251284))
#406=CARTESIAN_POINT('',(0.00430919880141888,0.223663883997224,0.0559566056251284))
#407=CARTESIAN_POINT('',(0.00430919880141888,0.2230922600656,0.0559566056251284))
#408=CARTESIAN_POINT('',(0.00430919880141888,0.221606037843378,0.0559566056251284))
#409=CARTESIAN_POINT('',(0.00430919880141888,0.22069143955278,0.0559566056251284))
#410=CARTESIAN_POINT('',(0.00430919880141888,0.218833661775002,0.0559566056251284))
#411=CARTESIAN_POINT('',(0.00430919880141888,0.217890482287823,0.0559566056251284))
#412=CARTESIAN_POINT('',(0.00430919880141888,0.216947302800643,0.0559566056251284))
#413=CARTESIAN_POINT('',(0.00440194961431327,0.233667302800643,0.0558694294210294))
#414=CARTESIAN_POINT('',(0.00440194961431327,0.232724123313463,0.0558694294210294))
#415=CARTESIAN_POINT('',(0.00440194961431327,0.231780943826284,0.0558694294210294))
#416=CARTESIAN_POINT('',(0.00440194961431327,0.229923166048506,0.0558694294210294))
#417=CARTESIAN_POINT('',(0.00440194961431328,0.229008567757908,0.0558694294210294))
#418=CARTESIAN_POINT('',(0.00440194961431328,0.227522345535686,0.0558694294210294))
#419=CARTESIAN_POINT('',(0.00440194961431327,0.226950721604062,0.0558694294210294))
#420=CARTESIAN_POINT('',(0.00440194961431327,0.226021832715173,0.0558694294210294))
#421=CARTESIAN_POINT('',(0.00440194961431327,0.225664567757908,0.0558694294210294))
#422=CARTESIAN_POINT('',(0.00440194961431328,0.224950037843378,0.0558694294210294))
#423=CARTESIAN_POINT('',(0.00440194961431328,0.224592772886113,0.0558694294210294))
#424=CARTESIAN_POINT('',(0.00440194961431328,0.223663883997224,0.0558694294210294))
#425=CARTESIAN_POINT('',(0.00440194961431327,0.2230922600656,0.0558694294210294))
#426=CARTESIAN_POINT('',(0.00440194961431327,0.221606037843378,0.0558694294210294))
#427=CARTESIAN_POINT('',(0.00440194961431328,0.22069143955278,0.0558694294210294))
#428=CARTESIAN_POINT('',(0.00440194961431328,0.218833661775002,0.0558694294210294))
#429=CARTESIAN_POINT('',(0.00440194961431328,0.217890482287823,0.0558694294210294))
#430=CARTESIAN_POINT('',(0.00440194961431328,0.216947302800643,0.0558694294210294))
#431=CARTESIAN_POINT('',(0.00448558299720138,0.233667302800643,0.0557742389950509))
#432=CARTESIAN_POINT('',(0.00448558299720138,0.232724123313463,0.0557742389950509))
#433=CARTESIAN_POINT('',(0.00448558299720138,0.231780943826284,0.0557742389950509))
#434=CARTESIAN_POINT('',(0.00448558299720138,0.229923166048506,0.0557742389950509))
#435=CARTESIAN_POINT('',(0.00448558299720139,0.229008567757908,0.0557742389950509))
#436=CARTESIAN_POINT('',(0.00448558299720139,0.227522345535686,0.0557742389950509))
#437=CARTESIAN_POINT('',(0.00448558299720138,0.226950721604062,0.0557742389950509))
#438=CARTESIAN_POINT('',(0.00448558299720138,0.226021832715173,0.0557742389950509))
#439=CARTESIAN_POINT('',(0.00448558299720138,0.225664567757908,0.0557742389950509))
#440=CARTESIAN_POINT('',(0.00448558299720139,0.224950037843378,0.0557742389950509))
#441=CARTESIAN_POINT('',(0.00448558299720138,0.224592772886113,0.0557742389950509))
#442=CARTESIAN_POINT('',(0.00448558299720138,0.223663883997224,0.0557742389950509))
#443=CARTESIAN_POINT('',(0.00448558299720138,0.2230922600656,0.0557742389950509))
#444=CARTESIAN_POINT('',(0.00448558299720138,0.221606037843378,0.0557742389950509))
#445=CARTESIAN_POINT('',(0.00448558299720138,0.22069143955278,0.0557742389950509))
#446=CARTESIAN_POINT('',(0.00448558299720138,0.218833661775002,0.0557742389950509))
#447=CARTESIAN_POINT('',(0.00448558299720138,0.217890482287823,0.0557742389950509))
#448=CARTESIAN_POINT('',(0.00448558299720138,0.216947302800643,0.0557742389950509))
#449=EDGE_LOOP('',(#898,#899,#900,#901))
#450=AXIS2_PLACEMENT_3D('',#902,#903,#904)
#451=EDGE_LOOP('',(#905,#906,#907,#908))
#452=CARTESIAN_POINT('',(-0.00959023088714236,0.216947302800643,0.0563641204983083))
#453=CARTESIAN_POINT('',(-0.00959023088714236,0.217890482287823,0.0563641204983083))
#454=CARTESIAN_POINT('',(-0.00959023088714236,0.218833661775002,0.0563641204983083))
#455=CARTESIAN_POINT('',(-0.00959023088714236,0.22069143955278,0.0563641204983083))
#456=CARTESIAN_POINT('',(-0.00959023088714236,0.221606037843378,0.0563641204983083))
#457=CARTESIAN_POINT('',(-0.00959023088714236,0.2230922600656,0.0563641204983083))
#458=CARTESIAN_POINT('',(-0.00959023088714236,0.223663883997224,0.0563641204983083))
#459=CARTESIAN_POINT('',(-0.00959023088714236,0.224592772886113,0.0563641204983083))
#460=CARTESIAN_POINT('',(-0.00959023088714236,0.224950037843378,0.0563641204983083))
#461=CARTESIAN_POINT('',(-0.00959023088714236,0.225664567757908,0.0563641204983083))
#462=CARTESIAN_POINT('',(-0.00959023088714236,0.226021832715173,0.0563641204983083))
#463=CARTESIAN_POINT('',(-0.00959023088714236,0.226950721604062,0.0563641204983083))
#464=CARTESIAN_POINT('',(-0.00959023088714236,0.227522345535686,0.0563641204983083))
#465=CARTESIAN_POINT('',(-0.00959023088714236,0.229008567757908,0.0563641204983083))
#466=CARTESIAN_POINT('',(-0.00959023088714236,0.229923166048506,0.0563641204983083))
#467=CARTESIAN_POINT('',(-0.00959023088714236,0.231780943826284,0.0563641204983083))
#468=CARTESIAN_POINT('',(-0.00959023088714236,0.232724123313463,0.0563641204983082))
#469=CARTESIAN_POINT('',(-0.00959023088714236,0.233667302800643,0.0563641204983082))
#470=CARTESIAN_POINT('',(-0.00971142440419254,0.216947302800643,0.0564011055136021))
#471=CARTESIAN_POINT('',(-0.00971142440419254,0.217890482287823,0.0564011055136021))
#472=CARTESIAN_POINT('',(-0.00971142440419254,0.218833661775002,0.0564011055136021))
#473=CARTESIAN_POINT('',(-0.00971142440419254,0.22069143955278,0.0564011055136021))
#474=CARTESIAN_POINT('',(-0.00971142440419254,0.221606037843378,0.0564011055136021))
#475=CARTESIAN_POINT('',(-0.00971142440419254,0.2230922600656,0.0564011055136021))
#476=CARTESIAN_POINT('',(-0.00971142440419254,0.223663883997224,0.0564011055136021))
#477=CARTESIAN_POINT('',(-0.00971142440419254,0.224592772886113,0.0564011055136021))
#478=CARTESIAN_POINT('',(-0.00971142440419254,0.224950037843378,0.0564011055136021))
#479=CARTESIAN_POINT('',(-0.00971142440419254,0.225664567757908,0.0564011055136021))
#480=CARTESIAN_POINT('',(-0.00971142440419254,0.226021832715173,0.0564011055136021))
#481=CARTESIAN_POINT('',(-0.00971142440419254,0.226950721604062,0.0564011055136021))
#482=CARTESIAN_POINT('',(-0.00971142440419254,0.227522345535686,0.0564011055136021))
#483=CARTESIAN_POINT('',(-0.00971142440419254,0.229008567757908,0.0564011055136021))
#484=CARTESIAN_POINT('',(-0.00971142440419254,0.229923166048506,0.0564011055136021))
#485=CARTESIAN_POINT('',(-0.00971142440419254,0.231780943826284,0.0564011055136021))
#486=CARTESIAN_POINT('',(-0.00971142440419254,0.232724123313463,0.0564011055136021))
#487=CARTESIAN_POINT('',(-0.00971142440419254,0.233667302800643,0.0564011055136021))
#488=CARTESIAN_POINT('',(-0.00983615841643972,0.216947302800643,0.0564264793198283))
#489=CARTESIAN_POINT('',(-0.00983615841643972,0.217890482287823,0.0564264793198283))
#490=CARTESIAN_POINT('',(-0.00983615841643972,0.218833661775002,0.0564264793198283))
#491=CARTESIAN_POINT('',(-0.00983615841643972,0.22069143955278,0.0564264793198283))
#492=CARTESIAN_POINT('',(-0.00983615841643972,0.221606037843378,0.0564264793198283))
#493=CARTESIAN_POINT('',(-0.00983615841643972,0.2230922600656,0.0564264793198283))
#494=CARTESIAN_POINT('',(-0.00983615841643972,0.223663883997224,0.0564264793198283))
#495=CARTESIAN_POINT('',(-0.00983615841643972,0.224592772886113,0.0564264793198283))
#496=CARTESIAN_POINT('',(-0.00983615841643972,0.224950037843378,0.0564264793198283))
#497=CARTESIAN_POINT('',(-0.00983615841643972,0.225664567757908,0.0564264793198283))
#498=CARTESIAN_POINT('',(-0.00983615841643972,0.226021832715173,0.0564264793198283))
#499=CARTESIAN_POINT('',(-0.00983615841643972,0.226950721604062,0.0564264793198283))
#500=CARTESIAN_POINT('',(-0.00983615841643972,0.227522345535686,0.0564264793198282))
#501=CARTESIAN_POINT('',(-0.00983615841643972,0.229008567757908,0.0564264793198282))
#502=CARTESIAN_POINT('',(-0.00983615841643972,0.229923166048506,0.0564264793198282))
#503=CARTESIAN_POINT('',(-0.00983615841643972,0.231780943826284,0.0564264793198282))
#504=CARTESIAN_POINT('',(-0.00983615841643972,0.232724123313463,0.0564264793198282))
#505=CARTESIAN_POINT('',(-0.00983615841643972,0.233667302800643,0.0564264793198282))
#506=CARTESIAN_POINT('',(-0.0100881807326079,0.216947302800643,0.056453083678087))
#507=CARTESIAN_POINT('',(-0.0100881807326079,0.217890482287823,0.056453083678087))
#508=CARTESIAN_POINT('',(-0.0100881807326079,0.218833661775002,0.0564530836780869))
#509=CARTESIAN_POINT('',(-0.0100881807326079,0.22069143955278,0.0564530836780869))
#510=CARTESIAN_POINT('',(-0.0100881807326079,0.221606037843378,0.0564530836780869))
#511=CARTESIAN_POINT('',(-0.0100881807326079,0.2230922600656,0.0564530836780869))
#512=CARTESIAN_POINT('',(-0.0100881807326079,0.223663883997224,0.0564530836780869))
#513=CARTESIAN_POINT('',(-0.0100881807326079,0.224592772886113,0.0564530836780869))
#514=CARTESIAN_POINT('',(-0.0100881807326079,0.224950037843378,0.0564530836780869))
#515=CARTESIAN_POINT('',(-0.0100881807326079,0.225664567757908,0.0564530836780869))
#516=CARTESIAN_POINT('',(-0.0100881807326079,0.226021832715173,0.0564530836780869))
#517=CARTESIAN_POINT('',(-0.0100881807326079,0.226950721604062,0.0564530836780869))
#518=CARTESIAN_POINT('',(-0.0100881807326079,0.227522345535686,0.0564530836780869))
#519=CARTESIAN_POINT('',(-0.0100881807326079,0.229008567757908,0.0564530836780869))
#520=CARTESIAN_POINT('',(-0.0100881807326079,0.229923166048506,0.0564530836780869))
#521=CARTESIAN_POINT('',(-0.0100881807326079,0.231780943826284,0.0564530836780869))
#522=CARTESIAN_POINT('',(-0.0100881807326079,0.232724123313463,0.0564530836780869))
#523=CARTESIAN_POINT('',(-0.0100881807326079,0.233667302800643,0.0564530836780869))
#524=CARTESIAN_POINT('',(-0.0102154634535306,0.216947302800643,0.0564543136407586))
#525=CARTESIAN_POINT('',(-0.0102154634535306,0.217890482287823,0.0564543136407586))
#526=CARTESIAN_POINT('',(-0.0102154634535306,0.218833661775002,0.0564543136407586))
#527=CARTESIAN_POINT('',(-0.0102154634535306,0.22069143955278,0.0564543136407586))
#528=CARTESIAN_POINT('',(-0.0102154634535306,0.221606037843378,0.0564543136407586))
#529=CARTESIAN_POINT('',(-0.0102154634535306,0.2230922600656,0.0564543136407586))
#530=CARTESIAN_POINT('',(-0.0102154634535306,0.223663883997224,0.0564543136407586))
#531=CARTESIAN_POINT('',(-0.0102154634535306,0.224592772886113,0.0564543136407586))
#532=CARTESIAN_POINT('',(-0.0102154634535306,0.224950037843378,0.0564543136407586))
#533=CARTESIAN_POINT('',(-0.0102154634535306,0.225664567757908,0.0564543136407586))
#534=CARTESIAN_POINT('',(-0.0102154634535306,0.226021832715173,0.0564543136407586))
#535=CARTESIAN_POINT('',(-0.0102154634535306,0.226950721604062,0.0564543136407586))
#536=CARTESIAN_POINT('',(-0.0102154634535306,0.227522345535686,0.0564543136407586))
#537=CARTESIAN_POINT('',(-0.0102154634535306,0.229008567757908,0.0564543136407586))
#538=CARTESIAN_POINT('',(-0.0102154634535306,0.229923166048506,0.0564543136407586))
#539=CARTESIAN_POINT('',(-0.0102154634535306,0.231780943826284,0.0564543136407586))
#540=CARTESIAN_POINT('',(-0.0102154634535306,0.232724123313463,0.0564543136407586))
#541=CARTESIAN_POINT('',(-0.0102154634535306,0.233667302800643,0.0564543136407586))
#542=CARTESIAN_POINT('',(-0.0104679528276234,0.216947302800643,0.0564325844968413))
#543=CARTESIAN_POINT('',(-0.0104679528276234,0.217890482287823,0.0564325844968413))
#544=CARTESIAN_POINT('',(-0.0104679528276234,0.218833661775002,0.0564325844968413))
#545=CARTESIAN_POINT('',(-0.0104679528276234,0.22069143955278,0.0564325844968413))
#546=CARTESIAN_POINT('',(-0.0104679528276234,0.221606037843378,0.0564325844968413))
#547=CARTESIAN_POINT('',(-0.0104679528276234,0.2230922600656,0.0564325844968413))
#548=CARTESIAN_POINT('',(-0.0104679528276234,0.223663883997224,0.0564325844968413))
#549=CARTESIAN_POINT('',(-0.0104679528276234,0.224592772886113,0.0564325844968413))
#550=CARTESIAN_POINT('',(-0.0104679528276234,0.224950037843378,0.0564325844968413))
#551=CARTESIAN_POINT('',(-0.0104679528276234,0.225664567757908,0.0564325844968413))
#552=CARTESIAN_POINT('',(-0.0104679528276234,0.226021832715173,0.0564325844968413))
#553=CARTESIAN_POINT('',(-0.0104679528276234,0.226950721604062,0.0564325844968413))
#554=CARTESIAN_POINT('',(-0.0104679528276234,0.227522345535686,0.0564325844968413))
#555=CARTESIAN_POINT('',(-0.0104679528276234,0.229008567757908,0.0564325844968413))
#556=CARTESIAN_POINT('',(-0.0104679528276234,0.229923166048506,0.0564325844968413))
#557=CARTESIAN_POINT('',(-0.0104679528276234,0.231780943826284,0.0564325844968413))
#558=CARTESIAN_POINT('',(-0.0104679528276234,0.232724123313463,0.0564325844968413))
#559=CARTESIAN_POINT('',(-0.0104679528276234,0.233667302800643,0.0564325844968413))
#560=CARTESIAN_POINT('',(-0.0105931538874485,0.216947302800643,0.0564096258716135))
#561=CARTESIAN_POINT('',(-0.0105931538874485,0.217890482287823,0.0564096258716135))
#562=CARTESIAN_POINT('',(-0.0105931538874485,0.218833661775002,0.0564096258716135))
#563=CARTESIAN_POINT('',(-0.0105931538874485,0.22069143955278,0.0564096258716135))
#564=CARTESIAN_POINT('',(-0.0105931538874485,0.221606037843378,0.0564096258716135))
#565=CARTESIAN_POINT('',(-0.0105931538874485,0.2230922600656,0.0564096258716135))
#566=CARTESIAN_POINT('',(-0.0105931538874485,0.223663883997224,0.0564096258716135))
#567=CARTESIAN_POINT('',(-0.0105931538874485,0.224592772886113,0.0564096258716135))
#568=CARTESIAN_POINT('',(-0.0105931538874485,0.224950037843378,0.0564096258716135))
#569=CARTESIAN_POINT('',(-0.0105931538874485,0.225664567757908,0.0564096258716135))
#570=CARTESIAN_POINT('',(-0.0105931538874485,0.226021832715173,0.0564096258716135))
#571=CARTESIAN_POINT('',(-0.0105931538874485,0.226950721604062,0.0564096258716135))
#572=CARTESIAN_POINT('',(-0.0105931538874485,0.227522345535686,0.0564096258716135))
#573=CARTESIAN_POINT('',(-0.0105931538874485,0.229008567757908,0.0564096258716135))
#574=CARTESIAN_POINT('',(-0.0105931538874485,0.229923166048506,0.0564096258716135))
#575=CARTESIAN_POINT('',(-0.0105931538874485,0.231780943826284,0.0564096258716135))
#576=CARTESIAN_POINT('',(-0.0105931538874485,0.232724123313463,0.0564096258716135))
#577=CARTESIAN_POINT('',(-0.0105931538874485,0.233667302800643,0.0564096258716135))
#578=CARTESIAN_POINT('',(-0.0108369251043997,0.216947302800643,0.0563403537017959))
#579=CARTESIAN_POINT('',(-0.0108369251043997,0.217890482287823,0.0563403537017959))
#580=CARTESIAN_POINT('',(-0.0108369251043997,0.218833661775002,0.0563403537017959))
#581=CARTESIAN_POINT('',(-0.0108369251043997,0.22069143955278,0.0563403537017959))
#582=CARTESIAN_POINT('',(-0.0108369251043997,0.221606037843378,0.0563403537017959))
#583=CARTESIAN_POINT('',(-0.0108369251043997,0.2230922600656,0.0563403537017959))
#584=CARTESIAN_POINT('',(-0.0108369251043997,0.223663883997224,0.0563403537017959))
#585=CARTESIAN_POINT('',(-0.0108369251043997,0.224592772886113,0.0563403537017959))
#586=CARTESIAN_POINT('',(-0.0108369251043997,0.224950037843378,0.0563403537017959))
#587=CARTESIAN_POINT('',(-0.0108369251043997,0.225664567757908,0.0563403537017959))
#588=CARTESIAN_POINT('',(-0.0108369251043997,0.226021832715173,0.0563403537017959))
#589=CARTESIAN_POINT('',(-0.0108369251043997,0.226950721604062,0.0563403537017959))
#590=CARTESIAN_POINT('',(-0.0108369251043997,0.227522345535686,0.0563403537017959))
#591=CARTESIAN_POINT('',(-0.0108369251043997,0.229008567757908,0.0563403537017959))
#592=CARTESIAN_POINT('',(-0.0108369251043997,0.229923166048506,0.0563403537017959))
#593=CARTESIAN_POINT('',(-0.0108369251043997,0.231780943826284,0.0563403537017959))
#594=CARTESIAN_POINT('',(-0.0108369251043997,0.232724123313463,0.0563403537017958))
#595=CARTESIAN_POINT('',(-0.0108369251043997,0.233667302800643,0.0563403537017958))
#596=CARTESIAN_POINT('',(-0.0109554898613125,0.216947302800643,0.0562940416917781))
#597=CARTESIAN_POINT('',(-0.0109554898613125,0.217890482287823,0.0562940416917781))
#598=CARTESIAN_POINT('',(-0.0109554898613125,0.218833661775002,0.0562940416917781))
#599=CARTESIAN_POINT('',(-0.0109554898613125,0.22069143955278,0.0562940416917781))
#600=CARTESIAN_POINT('',(-0.0109554898613125,0.221606037843378,0.056294041691778))
#601=CARTESIAN_POINT('',(-0.0109554898613125,0.2230922600656,0.056294041691778))
#602=CARTESIAN_POINT('',(-0.0109554898613125,0.223663883997224,0.056294041691778))
#603=CARTESIAN_POINT('',(-0.0109554898613125,0.224592772886113,0.056294041691778))
#604=CARTESIAN_POINT('',(-0.0109554898613125,0.224950037843378,0.056294041691778))
#605=CARTESIAN_POINT('',(-0.0109554898613125,0.225664567757908,0.056294041691778))
#606=CARTESIAN_POINT('',(-0.0109554898613125,0.226021832715173,0.056294041691778))
#607=CARTESIAN_POINT('',(-0.0109554898613125,0.226950721604062,0.056294041691778))
#608=CARTESIAN_POINT('',(-0.0109554898613125,0.227522345535686,0.056294041691778))
#609=CARTESIAN_POINT('',(-0.0109554898613125,0.229008567757908,0.056294041691778))
#610=CARTESIAN_POINT('',(-0.0109554898613125,0.229923166048506,0.056294041691778))
#611=CARTESIAN_POINT('',(-0.0109554898613125,0.231780943826284,0.056294041691778))
#612=CARTESIAN_POINT('',(-0.0109554898613125,0.232724123313463,0.056294041691778))
#613=CARTESIAN_POINT('',(-0.0109554898613125,0.233667302800643,0.056294041691778))
#614=CARTESIAN_POINT('',(-0.0111816748605843,0.216947302800643,0.0561797465220222))
#615=CARTESIAN_POINT('',(-0.0111816748605843,0.217890482287823,0.0561797465220222))
#616=CARTESIAN_POINT('',(-0.0111816748605843,0.218833661775002,0.0561797465220222))
#617=CARTESIAN_POINT('',(-0.0111816748605843,0.22069143955278,0.0561797465220222))
#618=CARTESIAN_POINT('',(-0.0111816748605843,0.221606037843378,0.0561797465220222))
#619=CARTESIAN_POINT('',(-0.0111816748605843,0.2230922600656,0.0561797465220222))
#620=CARTESIAN_POINT('',(-0.0111816748605843,0.223663883997224,0.0561797465220222))
#621=CARTESIAN_POINT('',(-0.0111816748605843,0.224592772886113,0.0561797465220222))
#622=CARTESIAN_POINT('',(-0.0111816748605843,0.224950037843378,0.0561797465220222))
#623=CARTESIAN_POINT('',(-0.0111816748605843,0.225664567757908,0.0561797465220222))
#624=CARTESIAN_POINT('',(-0.0111816748605843,0.226021832715173,0.0561797465220222))
#625=CARTESIAN_POINT('',(-0.0111816748605843,0.226950721604062,0.0561797465220222))
#626=CARTESIAN_POINT('',(-0.0111816748605843,0.227522345535686,0.0561797465220222))
#627=CARTESIAN_POINT('',(-0.0111816748605843,0.229008567757908,0.0561797465220222))
#628=CARTESIAN_POINT('',(-0.0111816748605843,0.229923166048506,0.0561797465220222))
#629=CARTESIAN_POINT('',(-0.0111816748605843,0.231780943826284,0.0561797465220222))
#630=CARTESIAN_POINT('',(-0.0111816748605843,0.232724123313463,0.0561797465220222))
#631=CARTESIAN_POINT('',(-0.0111816748605843,0.233667302800643,0.0561797465220222))
#632=CARTESIAN_POINT('',(-0.0112892900923138,0.216947302800643,0.0561117658942414))
#633=CARTESIAN_POINT('',(-0.0112892900923138,0.217890482287823,0.0561117658942414))
#634=CARTESIAN_POINT('',(-0.0112892900923138,0.218833661775002,0.0561117658942414))
#635=CARTESIAN_POINT('',(-0.0112892900923138,0.22069143955278,0.0561117658942414))
#636=CARTESIAN_POINT('',(-0.0112892900923138,0.221606037843378,0.0561117658942414))
#637=CARTESIAN_POINT('',(-0.0112892900923138,0.2230922600656,0.0561117658942414))
#638=CARTESIAN_POINT('',(-0.0112892900923138,0.223663883997224,0.0561117658942414))
#639=CARTESIAN_POINT('',(-0.0112892900923138,0.224592772886113,0.0561117658942414))
#640=CARTESIAN_POINT('',(-0.0112892900923138,0.224950037843378,0.0561117658942414))
#641=CARTESIAN_POINT('',(-0.0112892900923139,0.225664567757908,0.0561117658942414))
#642=CARTESIAN_POINT('',(-0.0112892900923138,0.226021832715173,0.0561117658942414))
#643=CARTESIAN_POINT('',(-0.0112892900923138,0.226950721604062,0.0561117658942414))
#644=CARTESIAN_POINT('',(-0.0112892900923138,0.227522345535686,0.0561117658942414))
#645=CARTESIAN_POINT('',(-0.0112892900923138,0.229008567757908,0.0561117658942414))
#646=CARTESIAN_POINT('',(-0.0112892900923138,0.229923166048506,0.0561117658942414))
#647=CARTESIAN_POINT('',(-0.0112892900923138,0.231780943826284,0.0561117658942414))
#648=CARTESIAN_POINT('',(-0.0112892900923138,0.232724123313463,0.0561117658942414))
#649=CARTESIAN_POINT('',(-0.0112892900923138,0.233667302800643,0.0561117658942414))
#650=CARTESIAN_POINT('',(-0.0114896605757036,0.216947302800643,0.0559566056251283))
#651=CARTESIAN_POINT('',(-0.0114896605757036,0.217890482287823,0.0559566056251283))
#652=CARTESIAN_POINT('',(-0.0114896605757036,0.218833661775002,0.0559566056251283))
#653=CARTESIAN_POINT('',(-0.0114896605757036,0.22069143955278,0.0559566056251283))
#654=CARTESIAN_POINT('',(-0.0114896605757036,0.221606037843378,0.0559566056251283))
#655=CARTESIAN_POINT('',(-0.0114896605757036,0.2230922600656,0.0559566056251283))
#656=CARTESIAN_POINT('',(-0.0114896605757036,0.223663883997224,0.0559566056251283))
#657=CARTESIAN_POINT('',(-0.0114896605757036,0.224592772886113,0.0559566056251283))
#658=CARTESIAN_POINT('',(-0.0114896605757036,0.224950037843378,0.0559566056251283))
#659=CARTESIAN_POINT('',(-0.0114896605757036,0.225664567757908,0.0559566056251283))
#660=CARTESIAN_POINT('',(-0.0114896605757036,0.226021832715173,0.0559566056251283))
#661=CARTESIAN_POINT('',(-0.0114896605757036,0.226950721604062,0.0559566056251283))
#662=CARTESIAN_POINT('',(-0.0114896605757036,0.227522345535686,0.0559566056251283))
#663=CARTESIAN_POINT('',(-0.0114896605757036,0.229008567757908,0.0559566056251283))
#664=CARTESIAN_POINT('',(-0.0114896605757036,0.229923166048506,0.0559566056251283))
#665=CARTESIAN_POINT('',(-0.0114896605757036,0.231780943826284,0.0559566056251283))
#666=CARTESIAN_POINT('',(-0.0114896605757036,0.232724123313463,0.0559566056251283))
#667=CARTESIAN_POINT('',(-0.0114896605757036,0.233667302800643,0.0559566056251283))
#668=CARTESIAN_POINT('',(-0.011582411388598,0.216947302800643,0.0558694294210293))
#669=CARTESIAN_POINT('',(-0.011582411388598,0.217890482287823,0.0558694294210293))
#670=CARTESIAN_POINT('',(-0.011582411388598,0.218833661775002,0.0558694294210293))
#671=CARTESIAN_POINT('',(-0.011582411388598,0.22069143955278,0.0558694294210293))
#672=CARTESIAN_POINT('',(-0.011582411388598,0.221606037843378,0.0558694294210293))
#673=CARTESIAN_POINT('',(-0.011582411388598,0.2230922600656,0.0558694294210293))
#674=CARTESIAN_POINT('',(-0.011582411388598,0.223663883997224,0.0558694294210293))
#675=CARTESIAN_POINT('',(-0.011582411388598,0.224592772886113,0.0558694294210293))
#676=CARTESIAN_POINT('',(-0.011582411388598,0.224950037843378,0.0558694294210293))
#677=CARTESIAN_POINT('',(-0.011582411388598,0.225664567757908,0.0558694294210293))
#678=CARTESIAN_POINT('',(-0.011582411388598,0.226021832715173,0.0558694294210293))
#679=CARTESIAN_POINT('',(-0.011582411388598,0.226950721604062,0.0558694294210293))
#680=CARTESIAN_POINT('',(-0.011582411388598,0.227522345535686,0.0558694294210293))
#681=CARTESIAN_POINT('',(-0.011582411388598,0.229008567757908,0.0558694294210293))
#682=CARTESIAN_POINT('',(-0.011582411388598,0.229923166048506,0.0558694294210292))
#683=CARTESIAN_POINT('',(-0.011582411388598,0.231780943826284,0.0558694294210292))
#684=CARTESIAN_POINT('',(-0.011582411388598,0.232724123313463,0.0558694294210292))
#685=CARTESIAN_POINT('',(-0.011582411388598,0.233667302800643,0.0558694294210292))
#686=CARTESIAN_POINT('',(-0.0116660447714861,0.216947302800643,0.0557742389950508))
#687=CARTESIAN_POINT('',(-0.0116660447714861,0.217890482287823,0.0557742389950508))
#688=CARTESIAN_POINT('',(-0.0116660447714861,0.218833661775002,0.0557742389950508))
#689=CARTESIAN_POINT('',(-0.0116660447714861,0.22069143955278,0.0557742389950508))
#690=CARTESIAN_POINT('',(-0.0116660447714861,0.221606037843378,0.0557742389950508))
#691=CARTESIAN_POINT('',(-0.0116660447714861,0.2230922600656,0.0557742389950508))
#692=CARTESIAN_POINT('',(-0.0116660447714861,0.223663883997224,0.0557742389950508))
#693=CARTESIAN_POINT('',(-0.0116660447714861,0.224592772886113,0.0557742389950508))
#694=CARTESIAN_POINT('',(-0.0116660447714861,0.224950037843378,0.0557742389950508))
#695=CARTESIAN_POINT('',(-0.0116660447714861,0.225664567757908,0.0557742389950508))
#696=CARTESIAN_POINT('',(-0.0116660447714861,0.226021832715173,0.0557742389950508))
#697=CARTESIAN_POINT('',(-0.0116660447714861,0.226950721604062,0.0557742389950508))
#698=CARTESIAN_POINT('',(-0.0116660447714861,0.227522345535686,0.0557742389950508))
#699=CARTESIAN_POINT('',(-0.0116660447714861,0.229008567757908,0.0557742389950508))
#700=CARTESIAN_POINT('',(-0.0116660447714861,0.229923166048506,0.0557742389950507))
#701=CARTESIAN_POINT('',(-0.0116660447714861,0.231780943826284,0.0557742389950507))
#702=CARTESIAN_POINT('',(-0.0116660447714861,0.232724123313463,0.0557742389950507))
#703=CARTESIAN_POINT('',(-0.0116660447714861,0.233667302800643,0.0557742389950507))
#704=EDGE_LOOP('',(#909,#910,#911,#912))
#705=AXIS2_PLACEMENT_3D('',#913,#914,#915)
#706=EDGE_LOOP('',(#916,#917,#918,#919))
#707=AXIS2_PLACEMENT_3D('',#920,#921,#922)
#708=EDGE_LOOP('',(#923,#924,#925,#926))
#709=AXIS2_PLACEMENT_3D('',#927,#928,#929)
#710=EDGE_LOOP('',(#930,#931,#932,#933,#934,#935,#936,#937,#938,#939,#940,#941))
#711=AXIS2_PLACEMENT_3D('',#942,#943,#944)
#712=EDGE_LOOP('',(#945,#946))
#713=EDGE_LOOP('',(#947,#948))
#714=AXIS2_PLACEMENT_3D('',#949,#950,#951)
#715=EDGE_LOOP('',(#952,#953))
#716=EDGE_LOOP('',(#954,#955))
#717=AXIS2_PLACEMENT_3D('',#956,#957,#958)
#718=FILL_AREA_STYLE_COLOUR('',#959)
#719=ORIENTED_EDGE('',*,*,#960,.F.)
#720=ORIENTED_EDGE('',*,*,#961,.T.)
#721=ORIENTED_EDGE('',*,*,#962,.F.)
#722=ORIENTED_EDGE('',*,*,#963,.T.)
#723=CARTESIAN_POINT('',(0.0127149636838978,0.225077302800643,0.0586789074238388))
#724=DIRECTION('',(-9.48221235157457E-15,2.66453525910034E-15,1.0))
#725=DIRECTION('',(-1.0,6.70651389879342E-17,-9.48221235157457E-15))
#726=ORIENTED_EDGE('',*,*,#964,.F.)
#727=ORIENTED_EDGE('',*,*,#965,.T.)
#728=ORIENTED_EDGE('',*,*,#966,.F.)
#729=ORIENTED_EDGE('',*,*,#967,.F.)
#730=CARTESIAN_POINT('',(0.0127149636838978,0.225077302800643,0.0586789074238388))
#731=DIRECTION('',(-8.78903771732869E-15,2.66453525910034E-15,1.0))
#732=DIRECTION('',(1.0,0.0,8.78903771732869E-15))
#733=ORIENTED_EDGE('',*,*,#968,.F.)
#734=ORIENTED_EDGE('',*,*,#969,.T.)
#735=ORIENTED_EDGE('',*,*,#970,.F.)
#736=ORIENTED_EDGE('',*,*,#971,.T.)
#737=CARTESIAN_POINT('',(-0.0198954254581826,0.225077302800643,0.0586789074238385))
#738=DIRECTION('',(-9.62057047341595E-15,2.66453525910034E-15,1.0))
#739=DIRECTION('',(1.0,-7.77770906016786E-33,9.62057047341595E-15))
#740=ORIENTED_EDGE('',*,*,#972,.F.)
#741=ORIENTED_EDGE('',*,*,#973,.T.)
#742=ORIENTED_EDGE('',*,*,#974,.F.)
#743=ORIENTED_EDGE('',*,*,#975,.F.)
#744=CARTESIAN_POINT('',(-0.0198954254581826,0.225077302800643,0.0586789074238385))
#745=DIRECTION('',(-8.78903771732869E-15,2.66453525910034E-15,1.0))
#746=DIRECTION('',(1.0,0.0,8.78903771732869E-15))
#747=ORIENTED_EDGE('',*,*,#972,.T.)
#748=ORIENTED_EDGE('',*,*,#976,.F.)
#749=ORIENTED_EDGE('',*,*,#974,.T.)
#750=ORIENTED_EDGE('',*,*,#977,.T.)
#751=CARTESIAN_POINT('',(-0.0198954254581826,0.225077302800643,0.0586789074238385))
#752=DIRECTION('',(-8.78903771732869E-15,2.66453525910034E-15,1.0))
#753=DIRECTION('',(1.0,0.0,8.78903771732869E-15))
#754=ORIENTED_EDGE('',*,*,#968,.T.)
#755=ORIENTED_EDGE('',*,*,#978,.T.)
#756=ORIENTED_EDGE('',*,*,#970,.T.)
#757=ORIENTED_EDGE('',*,*,#979,.T.)
#758=CARTESIAN_POINT('',(-0.0198954254581826,0.225077302800643,0.0586789074238385))
#759=DIRECTION('',(-9.62057047341595E-15,2.66453525910034E-15,1.0))
#760=DIRECTION('',(1.0,-7.77770906016786E-33,9.62057047341595E-15))
#761=ORIENTED_EDGE('',*,*,#964,.T.)
#762=ORIENTED_EDGE('',*,*,#980,.F.)
#763=ORIENTED_EDGE('',*,*,#966,.T.)
#764=ORIENTED_EDGE('',*,*,#981,.T.)
#765=CARTESIAN_POINT('',(0.0127149636838978,0.225077302800643,0.0586789074238388))
#766=DIRECTION('',(-8.78903771732869E-15,2.66453525910034E-15,1.0))
#767=DIRECTION('',(1.0,0.0,8.78903771732869E-15))
#768=ORIENTED_EDGE('',*,*,#960,.T.)
#769=ORIENTED_EDGE('',*,*,#982,.T.)
#770=ORIENTED_EDGE('',*,*,#962,.T.)
#771=ORIENTED_EDGE('',*,*,#983,.T.)
#772=CARTESIAN_POINT('',(0.0127149636838978,0.225077302800643,0.0586789074238388))
#773=DIRECTION('',(-9.48221235157457E-15,2.66453525910034E-15,1.0))
#774=DIRECTION('',(-1.0,6.70651389879342E-17,-9.48221235157457E-15))
#775=ORIENTED_EDGE('',*,*,#984,.T.)
#776=ORIENTED_EDGE('',*,*,#985,.F.)
#777=ORIENTED_EDGE('',*,*,#986,.F.)
#778=ORIENTED_EDGE('',*,*,#987,.F.)
#779=CARTESIAN_POINT('',(0.0232703265185666,0.221499669180946,0.0536789074238389))
#780=DIRECTION('',(-9.60420034063137E-15,2.66453525910034E-15,1.0))
#781=DIRECTION('',(-1.0,6.70651389879339E-17,-9.60420034063137E-15))
#782=ORIENTED_EDGE('',*,*,#988,.T.)
#783=ORIENTED_EDGE('',*,*,#989,.F.)
#784=ORIENTED_EDGE('',*,*,#990,.F.)
#785=ORIENTED_EDGE('',*,*,#985,.T.)
#786=CARTESIAN_POINT('',(0.0127149636838979,0.225077302800643,0.0536789074238388))
#787=DIRECTION('',(9.65163631801876E-15,-2.66453525910034E-15,-1.0))
#788=DIRECTION('',(-1.0,6.70651389879338E-17,-9.65163631801876E-15))
#789=ORIENTED_EDGE('',*,*,#991,.T.)
#790=ORIENTED_EDGE('',*,*,#992,.F.)
#791=ORIENTED_EDGE('',*,*,#993,.F.)
#792=ORIENTED_EDGE('',*,*,#989,.T.)
#793=CARTESIAN_POINT('',(0.0153873720152377,0.21560195192131,0.0536789074238389))
#794=DIRECTION('',(-9.61508736059467E-15,2.66453525910034E-15,1.0))
#795=DIRECTION('',(-1.0,6.70651389879339E-17,-9.61508736059467E-15))
#796=ORIENTED_EDGE('',*,*,#992,.T.)
#797=ORIENTED_EDGE('',*,*,#994,.F.)
#798=ORIENTED_EDGE('',*,*,#995,.F.)
#799=ORIENTED_EDGE('',*,*,#996,.F.)
#800=ORIENTED_EDGE('',*,*,#997,.T.)
#801=ORIENTED_EDGE('',*,*,#998,.F.)
#802=ORIENTED_EDGE('',*,*,#999,.F.)
#803=ORIENTED_EDGE('',*,*,#1000,.F.)
#804=ORIENTED_EDGE('',*,*,#1001,.F.)
#805=ORIENTED_EDGE('',*,*,#1002,.T.)
#806=ORIENTED_EDGE('',*,*,#1003,.F.)
#807=ORIENTED_EDGE('',*,*,#1004,.F.)
#808=CARTESIAN_POINT('',(-0.00359023088714225,0.218937302800643,0.0438394531069946))
#809=DIRECTION('',(3.35325694939922E-17,1.0,-2.66453525910034E-15))
#810=DIRECTION('',(-1.0,3.35325694939666E-17,-9.61979703621211E-15))
#811=ORIENTED_EDGE('',*,*,#1005,.F.)
#812=ORIENTED_EDGE('',*,*,#987,.T.)
#813=ORIENTED_EDGE('',*,*,#1006,.F.)
#814=ORIENTED_EDGE('',*,*,#1007,.T.)
#815=CARTESIAN_POINT('',(0.0212097691128577,0.225077302800643,0.0561789074238389))
#816=DIRECTION('',(1.0,-3.35325694939682E-17,9.0205620750794E-15))
#817=DIRECTION('',(9.0205620750794E-15,0.0,-1.0))
#818=ORIENTED_EDGE('',*,*,#993,.T.)
#819=ORIENTED_EDGE('',*,*,#1004,.T.)
#820=ORIENTED_EDGE('',*,*,#1008,.F.)
#821=ORIENTED_EDGE('',*,*,#1009,.T.)
#822=ORIENTED_EDGE('',*,*,#1006,.T.)
#823=ORIENTED_EDGE('',*,*,#986,.T.)
#824=ORIENTED_EDGE('',*,*,#990,.T.)
#825=ORIENTED_EDGE('',*,*,#983,.F.)
#826=ORIENTED_EDGE('',*,*,#961,.F.)
#827=CARTESIAN_POINT('',(0.0135679856905263,0.225077302800643,0.0536789074238388))
#828=DIRECTION('',(8.88968614023696E-15,-2.66453525910034E-15,-1.0))
#829=DIRECTION('',(-1.0,0.0,-8.88968614023696E-15))
#830=ORIENTED_EDGE('',*,*,#984,.F.)
#831=ORIENTED_EDGE('',*,*,#1005,.T.)
#832=ORIENTED_EDGE('',*,*,#1010,.T.)
#833=ORIENTED_EDGE('',*,*,#1011,.T.)
#834=ORIENTED_EDGE('',*,*,#994,.T.)
#835=ORIENTED_EDGE('',*,*,#991,.F.)
#836=ORIENTED_EDGE('',*,*,#988,.F.)
#837=ORIENTED_EDGE('',*,*,#981,.F.)
#838=ORIENTED_EDGE('',*,*,#965,.F.)
#839=CARTESIAN_POINT('',(0.0148938158746766,0.225077302800643,0.0586789074238388))
#840=DIRECTION('',(-8.78903771732869E-15,2.66453525910034E-15,1.0))
#841=DIRECTION('',(1.0,-0.0,8.78903771732869E-15))
#842=ORIENTED_EDGE('',*,*,#1012,.T.)
#843=ORIENTED_EDGE('',*,*,#1013,.F.)
#844=ORIENTED_EDGE('',*,*,#1014,.T.)
#845=ORIENTED_EDGE('',*,*,#1015,.T.)
#846=CARTESIAN_POINT('',(-0.0198954254581826,0.225077302800643,0.0536789074238385))
#847=DIRECTION('',(-9.65163631801876E-15,2.66453525910034E-15,1.0))
#848=DIRECTION('',(1.0,6.96589168406599E-32,9.65163631801876E-15))
#849=ORIENTED_EDGE('',*,*,#1016,.T.)
#850=ORIENTED_EDGE('',*,*,#1017,.T.)
#851=ORIENTED_EDGE('',*,*,#1018,.T.)
#852=ORIENTED_EDGE('',*,*,#1013,.T.)
#853=CARTESIAN_POINT('',(-0.0304507882928513,0.221499669180946,0.0536789074238384))
#854=DIRECTION('',(9.60420034063137E-15,-2.66453525910034E-15,-1.0))
#855=DIRECTION('',(1.0,-4.67585765110563E-32,9.60420034063137E-15))
#856=ORIENTED_EDGE('',*,*,#1019,.T.)
#857=ORIENTED_EDGE('',*,*,#1015,.F.)
#858=ORIENTED_EDGE('',*,*,#1020,.T.)
#859=ORIENTED_EDGE('',*,*,#997,.F.)
#860=CARTESIAN_POINT('',(-0.0225678337895224,0.21560195192131,0.0536789074238385))
#861=DIRECTION('',(9.61508736059467E-15,-2.66453525910034E-15,-1.0))
#862=DIRECTION('',(1.0,-1.9544522134892E-32,9.61508736059467E-15))
#863=ORIENTED_EDGE('',*,*,#1017,.F.)
#864=ORIENTED_EDGE('',*,*,#1021,.F.)
#865=ORIENTED_EDGE('',*,*,#1022,.T.)
#866=ORIENTED_EDGE('',*,*,#1023,.T.)
#867=CARTESIAN_POINT('',(-0.0283902308871425,0.225077302800643,0.0561789074238384))
#868=DIRECTION('',(-1.0,3.35325694939663E-17,-9.71445146547012E-15))
#869=DIRECTION('',(-9.71445146547012E-15,-0.0,1.0))
#870=ORIENTED_EDGE('',*,*,#1020,.F.)
#871=ORIENTED_EDGE('',*,*,#1014,.F.)
#872=ORIENTED_EDGE('',*,*,#1018,.F.)
#873=ORIENTED_EDGE('',*,*,#1023,.F.)
#874=ORIENTED_EDGE('',*,*,#1024,.T.)
#875=ORIENTED_EDGE('',*,*,#1025,.T.)
#876=ORIENTED_EDGE('',*,*,#998,.T.)
#877=ORIENTED_EDGE('',*,*,#979,.F.)
#878=ORIENTED_EDGE('',*,*,#969,.F.)
#879=CARTESIAN_POINT('',(-0.020748447464811,0.225077302800643,0.0536789074238385))
#880=DIRECTION('',(1.12501303580409E-14,-2.66453525910034E-15,-1.0))
#881=DIRECTION('',(-1.0,0.0,-1.12501303580409E-14))
#882=ORIENTED_EDGE('',*,*,#1012,.F.)
#883=ORIENTED_EDGE('',*,*,#1019,.F.)
#884=ORIENTED_EDGE('',*,*,#996,.T.)
#885=ORIENTED_EDGE('',*,*,#1026,.F.)
#886=ORIENTED_EDGE('',*,*,#1027,.T.)
#887=ORIENTED_EDGE('',*,*,#1021,.T.)
#888=ORIENTED_EDGE('',*,*,#1016,.F.)
#889=ORIENTED_EDGE('',*,*,#977,.F.)
#890=ORIENTED_EDGE('',*,*,#973,.F.)
#891=CARTESIAN_POINT('',(-0.0220742776489614,0.225077302800643,0.0586789074238385))
#892=DIRECTION('',(-9.88766743199478E-15,2.66453525910034E-15,1.0))
#893=DIRECTION('',(1.0,0.0,9.88766743199478E-15))
#894=ORIENTED_EDGE('',*,*,#1002,.F.)
#895=ORIENTED_EDGE('',*,*,#1028,.F.)
#896=ORIENTED_EDGE('',*,*,#1029,.T.)
#897=ORIENTED_EDGE('',*,*,#1030,.T.)
#898=ORIENTED_EDGE('',*,*,#1030,.F.)
#899=ORIENTED_EDGE('',*,*,#1031,.T.)
#900=ORIENTED_EDGE('',*,*,#1008,.T.)
#901=ORIENTED_EDGE('',*,*,#1003,.T.)
#902=CARTESIAN_POINT('',(-0.0035902308871423,0.225077302800643,0.0486789074238386))
#903=DIRECTION('',(3.35325694939922E-17,1.0,-2.66453525910034E-15))
#904=DIRECTION('',(-1.0,3.35325694939922E-17,0.0))
#905=ORIENTED_EDGE('',*,*,#1032,.F.)
#906=ORIENTED_EDGE('',*,*,#1033,.T.)
#907=ORIENTED_EDGE('',*,*,#1000,.T.)
#908=ORIENTED_EDGE('',*,*,#1034,.T.)
#909=ORIENTED_EDGE('',*,*,#1034,.F.)
#910=ORIENTED_EDGE('',*,*,#999,.T.)
#911=ORIENTED_EDGE('',*,*,#1025,.F.)
#912=ORIENTED_EDGE('',*,*,#1035,.T.)
#913=CARTESIAN_POINT('',(-0.0035902308871423,0.225077302800643,0.0486789074238386))
#914=DIRECTION('',(3.35325694939922E-17,1.0,-2.66453525910034E-15))
#915=DIRECTION('',(-1.0,3.35325694939922E-17,0.0))
#916=ORIENTED_EDGE('',*,*,#1001,.T.)
#917=ORIENTED_EDGE('',*,*,#1033,.F.)
#918=ORIENTED_EDGE('',*,*,#1036,.T.)
#919=ORIENTED_EDGE('',*,*,#1028,.T.)
#920=CARTESIAN_POINT('',(-0.0035902308871423,0.231677302800643,0.0486789074238386))
#921=DIRECTION('',(-3.35325694939922E-17,-1.0,2.66453525910034E-15))
#922=DIRECTION('',(-1.0,3.35325694939922E-17,0.0))
#923=ORIENTED_EDGE('',*,*,#1037,.T.)
#924=ORIENTED_EDGE('',*,*,#1026,.T.)
#925=ORIENTED_EDGE('',*,*,#995,.T.)
#926=ORIENTED_EDGE('',*,*,#1011,.F.)
#927=CARTESIAN_POINT('',(-0.0035902308871423,0.225077302800643,0.0486789074238386))
#928=DIRECTION('',(3.35325694939922E-17,1.0,-2.66453525910034E-15))
#929=DIRECTION('',(-1.0,3.35325694939922E-17,0.0))
#930=ORIENTED_EDGE('',*,*,#1010,.F.)
#931=ORIENTED_EDGE('',*,*,#1007,.F.)
#932=ORIENTED_EDGE('',*,*,#1009,.F.)
#933=ORIENTED_EDGE('',*,*,#1031,.F.)
#934=ORIENTED_EDGE('',*,*,#1029,.F.)
#935=ORIENTED_EDGE('',*,*,#1036,.F.)
#936=ORIENTED_EDGE('',*,*,#1032,.T.)
#937=ORIENTED_EDGE('',*,*,#1035,.F.)
#938=ORIENTED_EDGE('',*,*,#1024,.F.)
#939=ORIENTED_EDGE('',*,*,#1022,.F.)
#940=ORIENTED_EDGE('',*,*,#1027,.F.)
#941=ORIENTED_EDGE('',*,*,#1037,.F.)
#942=CARTESIAN_POINT('',(-0.00359023088714225,0.231677302800643,0.0438394531069946))
#943=DIRECTION('',(3.35325694939922E-17,1.0,-2.66453525910034E-15))
#944=DIRECTION('',(-1.0,3.35325694939666E-17,-9.61979703621211E-15))
#945=ORIENTED_EDGE('',*,*,#963,.F.)
#946=ORIENTED_EDGE('',*,*,#982,.F.)
#947=ORIENTED_EDGE('',*,*,#967,.T.)
#948=ORIENTED_EDGE('',*,*,#980,.T.)
#949=CARTESIAN_POINT('',(0.0148938158746766,0.225077302800643,0.0566789074238388))
#950=DIRECTION('',(-8.78903771732869E-15,2.66453525910034E-15,1.0))
#951=DIRECTION('',(1.0,0.0,8.78903771732869E-15))
#952=ORIENTED_EDGE('',*,*,#971,.F.)
#953=ORIENTED_EDGE('',*,*,#978,.F.)
#954=ORIENTED_EDGE('',*,*,#975,.T.)
#955=ORIENTED_EDGE('',*,*,#976,.T.)
#956=CARTESIAN_POINT('',(-0.0220742776489614,0.225077302800643,0.0566789074238385))
#957=DIRECTION('',(-9.88766743199478E-15,2.66453525910034E-15,1.0))
#958=DIRECTION('',(1.0,0.0,9.88766743199478E-15))
#959=COLOUR_RGB('',0.560784339904785,0.686274528503418,0.560784339904785)
#960=EDGE_CURVE('',#1038,#1039,#1040,.T.)
#961=EDGE_CURVE('1306:1432',#1038,#1041,#1042,.T.)
#962=EDGE_CURVE('',#1043,#1041,#1044,.T.)
#963=EDGE_CURVE('1306:1435',#1043,#1039,#1045,.F.)
#964=EDGE_CURVE('',#1046,#1047,#1048,.T.)
#965=EDGE_CURVE('1306:1426',#1046,#1049,#1050,.T.)
#966=EDGE_CURVE('',#1051,#1049,#1052,.T.)
#967=EDGE_CURVE('1306:1429',#1047,#1051,#1053,.F.)
#968=EDGE_CURVE('',#1054,#1055,#1056,.T.)
#969=EDGE_CURVE('1306:1420',#1054,#1057,#1058,.T.)
#970=EDGE_CURVE('',#1059,#1057,#1060,.T.)
#971=EDGE_CURVE('1306:1423',#1059,#1055,#1061,.F.)
#972=EDGE_CURVE('',#1062,#1063,#1064,.T.)
#973=EDGE_CURVE('1306:1414',#1062,#1065,#1066,.T.)
#974=EDGE_CURVE('',#1067,#1065,#1068,.T.)
#975=EDGE_CURVE('1306:1417',#1063,#1067,#1069,.F.)
#976=EDGE_CURVE('1306:1417',#1067,#1063,#1070,.F.)
#977=EDGE_CURVE('1306:1414',#1065,#1062,#1071,.T.)
#978=EDGE_CURVE('1306:1423',#1055,#1059,#1072,.F.)
#979=EDGE_CURVE('1306:1420',#1057,#1054,#1073,.T.)
#980=EDGE_CURVE('1306:1429',#1051,#1047,#1074,.F.)
#981=EDGE_CURVE('1306:1426',#1049,#1046,#1075,.T.)
#982=EDGE_CURVE('1306:1435',#1039,#1043,#1076,.F.)
#983=EDGE_CURVE('1306:1432',#1041,#1038,#1077,.T.)
#984=EDGE_CURVE('1306:1438',#1078,#1079,#1080,.T.)
#985=EDGE_CURVE('1306:1441',#1081,#1079,#1082,.T.)
#986=EDGE_CURVE('1306:1444',#1083,#1081,#1084,.T.)
#987=EDGE_CURVE('1306:1447',#1078,#1083,#1085,.T.)
#988=EDGE_CURVE('1306:1450',#1079,#1086,#1087,.T.)
#989=EDGE_CURVE('1306:1453',#1088,#1086,#1089,.T.)
#990=EDGE_CURVE('1306:1456',#1081,#1088,#1090,.T.)
#991=EDGE_CURVE('1306:1459',#1086,#1091,#1092,.T.)
#992=EDGE_CURVE('1306:1462',#1093,#1091,#1094,.F.)
#993=EDGE_CURVE('1306:1465',#1088,#1093,#1095,.T.)
#994=EDGE_CURVE('1306:1468',#1096,#1091,#1097,.T.)
#995=EDGE_CURVE('1306:1471',#1098,#1096,#1099,.T.)
#996=EDGE_CURVE('1306:1474',#1100,#1098,#1101,.T.)
#997=EDGE_CURVE('1306:1477',#1100,#1102,#1103,.F.)
#998=EDGE_CURVE('1306:1480',#1104,#1102,#1105,.T.)
#999=EDGE_CURVE('1306:1483',#1106,#1104,#1107,.T.)
#1000=EDGE_CURVE('1306:1486',#1108,#1106,#1109,.T.)
#1001=EDGE_CURVE('1306:1489',#1110,#1108,#1111,.T.)
#1002=EDGE_CURVE('1306:1492',#1110,#1112,#1113,.F.)
#1003=EDGE_CURVE('1306:1495',#1114,#1112,#1115,.T.)
#1004=EDGE_CURVE('1306:1498',#1093,#1114,#1116,.T.)
#1005=EDGE_CURVE('1306:1501',#1078,#1117,#1118,.T.)
#1006=EDGE_CURVE('1306:1504',#1119,#1083,#1120,.T.)
#1007=EDGE_CURVE('1306:1507',#1119,#1117,#1121,.F.)
#1008=EDGE_CURVE('1306:1510',#1122,#1114,#1123,.T.)
#1009=EDGE_CURVE('1306:1513',#1122,#1119,#1124,.F.)
#1010=EDGE_CURVE('1306:1516',#1117,#1125,#1126,.F.)
#1011=EDGE_CURVE('1306:1519',#1125,#1096,#1127,.T.)
#1012=EDGE_CURVE('1306:1522',#1128,#1129,#1130,.T.)
#1013=EDGE_CURVE('1306:1525',#1131,#1129,#1132,.T.)
#1014=EDGE_CURVE('1306:1528',#1131,#1133,#1134,.T.)
#1015=EDGE_CURVE('1306:1531',#1133,#1128,#1135,.T.)
#1016=EDGE_CURVE('1306:1534',#1129,#1136,#1137,.T.)
#1017=EDGE_CURVE('1306:1537',#1136,#1138,#1139,.T.)
#1018=EDGE_CURVE('1306:1540',#1138,#1131,#1140,.T.)
#1019=EDGE_CURVE('1306:1543',#1100,#1128,#1141,.T.)
#1020=EDGE_CURVE('1306:1546',#1133,#1102,#1142,.T.)
#1021=EDGE_CURVE('1306:1549',#1143,#1136,#1144,.T.)
#1022=EDGE_CURVE('1306:1552',#1143,#1145,#1146,.F.)
#1023=EDGE_CURVE('1306:1555',#1145,#1138,#1147,.T.)
#1024=EDGE_CURVE('1306:1558',#1145,#1148,#1149,.F.)
#1025=EDGE_CURVE('1306:1561',#1148,#1104,#1150,.T.)
#1026=EDGE_CURVE('1306:1564',#1151,#1098,#1152,.T.)
#1027=EDGE_CURVE('1306:1567',#1151,#1143,#1153,.F.)
#1028=EDGE_CURVE('1306:1570',#1154,#1110,#1155,.T.)
#1029=EDGE_CURVE('1306:1573',#1154,#1156,#1157,.T.)
#1030=EDGE_CURVE('1306:1576',#1156,#1112,#1158,.T.)
#1031=EDGE_CURVE('1306:1579',#1156,#1122,#1159,.F.)
#1032=EDGE_CURVE('1306:1582',#1160,#1161,#1162,.F.)
#1033=EDGE_CURVE('1306:1585',#1160,#1108,#1163,.T.)
#1034=EDGE_CURVE('1306:1588',#1106,#1161,#1164,.T.)
#1035=EDGE_CURVE('1306:1591',#1148,#1161,#1165,.F.)
#1036=EDGE_CURVE('1306:1594',#1160,#1154,#1166,.T.)
#1037=EDGE_CURVE('1306:1597',#1125,#1151,#1167,.F.)
#1038=VERTEX_POINT('',#1168)
#1039=VERTEX_POINT('',#1169)
#1040=LINE('',#1170,#1171)
#1041=VERTEX_POINT('',#1172)
#1042=CIRCLE('',#1173,0.00159999999999972)
#1043=VERTEX_POINT('',#1174)
#1044=LINE('',#1175,#1176)
#1045=CIRCLE('',#1177,0.00159999999999972)
#1046=VERTEX_POINT('',#1178)
#1047=VERTEX_POINT('',#1179)
#1048=LINE('',#1180,#1181)
#1049=VERTEX_POINT('',#1182)
#1050=CIRCLE('',#1183,0.003)
#1051=VERTEX_POINT('',#1184)
#1052=LINE('',#1185,#1186)
#1053=CIRCLE('',#1187,0.003)
#1054=VERTEX_POINT('',#1188)
#1055=VERTEX_POINT('',#1189)
#1056=LINE('',#1190,#1191)
#1057=VERTEX_POINT('',#1192)
#1058=CIRCLE('',#1193,0.00159999999999972)
#1059=VERTEX_POINT('',#1194)
#1060=LINE('',#1195,#1196)
#1061=CIRCLE('',#1197,0.00159999999999972)
#1062=VERTEX_POINT('',#1198)
#1063=VERTEX_POINT('',#1199)
#1064=LINE('',#1200,#1201)
#1065=VERTEX_POINT('',#1202)
#1066=CIRCLE('',#1203,0.003)
#1067=VERTEX_POINT('',#1204)
#1068=LINE('',#1205,#1206)
#1069=CIRCLE('',#1207,0.003)
#1070=CIRCLE('',#1208,0.003)
#1071=CIRCLE('',#1209,0.003)
#1072=CIRCLE('',#1210,0.00159999999999972)
#1073=CIRCLE('',#1211,0.00159999999999972)
#1074=CIRCLE('',#1212,0.003)
#1075=CIRCLE('',#1213,0.003)
#1076=CIRCLE('',#1214,0.00159999999999972)
#1077=CIRCLE('',#1215,0.00159999999999972)
#1078=VERTEX_POINT('',#1216)
#1079=VERTEX_POINT('',#1217)
#1080=CIRCLE('',#1218,0.00557259245971216)
#1081=VERTEX_POINT('',#1219)
#1082=LINE('',#1220,#1221)
#1083=VERTEX_POINT('',#1222)
#1084=CIRCLE('',#1223,0.00557259245971216)
#1085=LINE('',#1224,#1225)
#1086=VERTEX_POINT('',#1226)
#1087=CIRCLE('',#1227,0.0055725924597188)
#1088=VERTEX_POINT('',#1228)
#1089=LINE('',#1229,#1230)
#1090=CIRCLE('',#1231,0.0055725924597188)
#1091=VERTEX_POINT('',#1232)
#1092=CIRCLE('',#1233,0.00427240833133949)
#1093=VERTEX_POINT('',#1234)
#1094=LINE('',#1235,#1236)
#1095=CIRCLE('',#1237,0.00427240833133949)
#1096=VERTEX_POINT('',#1238)
#1097=LINE('',#1239,#1240)
#1098=VERTEX_POINT('',#1241)
#1099=CIRCLE('',#1242,0.01575)
#1100=VERTEX_POINT('',#1243)
#1101=LINE('',#1244,#1245)
#1102=VERTEX_POINT('',#1246)
#1103=LINE('',#1247,#1248)
#1104=VERTEX_POINT('',#1249)
#1105=LINE('',#1250,#1251)
#1106=VERTEX_POINT('',#1252)
#1107=CIRCLE('',#1253,0.01075)
#1108=VERTEX_POINT('',#1254)
#1109=B_SPLINE_CURVE_WITH_KNOTS('',3,(#1255,#1256,#1257,#1258,#1259,#1260,#1261,#1262,#1263,#1264,#1265,#1266,#1267,#1268),.UNSPECIFIED.,.F.,.F.,(4,2,2,2,2,2,4),(0.0,0.166666666666667,0.333333333333333,0.5,0.666666666666667,0.833333333333333,1.0),.UNSPECIFIED.)
#1110=VERTEX_POINT('',#1269)
#1111=CIRCLE('',#1270,0.00975)
#1112=VERTEX_POINT('',#1271)
#1113=B_SPLINE_CURVE_WITH_KNOTS('',3,(#1272,#1273,#1274,#1275,#1276,#1277,#1278,#1279,#1280,#1281,#1282,#1283,#1284,#1285),.UNSPECIFIED.,.F.,.F.,(4,2,2,2,2,2,4),(-1.0,-0.833333333333333,-0.666666666666667,-0.5,-0.333333333333333,-0.166666666666667,-0.0),.UNSPECIFIED.)
#1114=VERTEX_POINT('',#1286)
#1115=CIRCLE('',#1287,0.01075)
#1116=LINE('',#1288,#1289)
#1117=VERTEX_POINT('',#1290)
#1118=LINE('',#1291,#1292)
#1119=VERTEX_POINT('',#1293)
#1120=LINE('',#1294,#1295)
#1121=LINE('',#1296,#1297)
#1122=VERTEX_POINT('',#1298)
#1123=LINE('',#1299,#1300)
#1124=LINE('',#1301,#1302)
#1125=VERTEX_POINT('',#1303)
#1126=LINE('',#1304,#1305)
#1127=LINE('',#1306,#1307)
#1128=VERTEX_POINT('',#1308)
#1129=VERTEX_POINT('',#1309)
#1130=CIRCLE('',#1310,0.0055725924597188)
#1131=VERTEX_POINT('',#1311)
#1132=LINE('',#1312,#1313)
#1133=VERTEX_POINT('',#1314)
#1134=CIRCLE('',#1315,0.0055725924597188)
#1135=LINE('',#1316,#1317)
#1136=VERTEX_POINT('',#1318)
#1137=CIRCLE('',#1319,0.00557259245971216)
#1138=VERTEX_POINT('',#1320)
#1139=LINE('',#1321,#1322)
#1140=CIRCLE('',#1323,0.00557259245971216)
#1141=CIRCLE('',#1324,0.00427240833133949)
#1142=CIRCLE('',#1325,0.00427240833133949)
#1143=VERTEX_POINT('',#1326)
#1144=LINE('',#1327,#1328)
#1145=VERTEX_POINT('',#1329)
#1146=LINE('',#1330,#1331)
#1147=LINE('',#1332,#1333)
#1148=VERTEX_POINT('',#1334)
#1149=LINE('',#1335,#1336)
#1150=LINE('',#1337,#1338)
#1151=VERTEX_POINT('',#1339)
#1152=LINE('',#1340,#1341)
#1153=LINE('',#1342,#1343)
#1154=VERTEX_POINT('',#1344)
#1155=LINE('',#1345,#1346)
#1156=VERTEX_POINT('',#1347)
#1157=B_SPLINE_CURVE_WITH_KNOTS('',3,(#1348,#1349,#1350,#1351,#1352,#1353,#1354,#1355,#1356,#1357,#1358,#1359,#1360,#1361),.UNSPECIFIED.,.F.,.F.,(4,2,2,2,2,2,4),(0.0,0.166666666666667,0.333333333333333,0.5,0.666666666666667,0.833333333333333,1.0),.UNSPECIFIED.)
#1158=B_SPLINE_CURVE_WITH_KNOTS('',3,(#1362,#1363,#1364,#1365,#1366,#1367,#1368,#1369,#1370,#1371,#1372,#1373,#1374,#1375,#1376,#1377,#1378,#1379),.UNSPECIFIED.,.F.,.F.,(4,2,2,2,2,2,2,2,4),(0.0019899999999999,0.00282953846153842,0.00557333333333325,0.00728820512820502,0.00835999999999988,0.00943179487179474,0.0111466666666665,0.0138904615384613,0.0147299999999998),.UNSPECIFIED.)
#1159=CIRCLE('',#1380,0.01075)
#1160=VERTEX_POINT('',#1381)
#1161=VERTEX_POINT('',#1382)
#1162=B_SPLINE_CURVE_WITH_KNOTS('',3,(#1383,#1384,#1385,#1386,#1387,#1388,#1389,#1390,#1391,#1392,#1393,#1394,#1395,#1396),.UNSPECIFIED.,.F.,.F.,(4,2,2,2,2,2,4),(-1.0,-0.833333333333333,-0.666666666666667,-0.5,-0.333333333333333,-0.166666666666667,-0.0),.UNSPECIFIED.)
#1163=LINE('',#1397,#1398)
#1164=B_SPLINE_CURVE_WITH_KNOTS('',3,(#1399,#1400,#1401,#1402,#1403,#1404,#1405,#1406,#1407,#1408,#1409,#1410,#1411,#1412,#1413,#1414,#1415,#1416),.UNSPECIFIED.,.F.,.F.,(4,2,2,2,2,2,2,2,4),(0.00198999999999986,0.00282953846153842,0.00557333333333325,0.00728820512820502,0.00835999999999988,0.00943179487179474,0.0111466666666665,0.0138904615384613,0.0147299999999998),.UNSPECIFIED.)
#1165=CIRCLE('',#1417,0.01075)
#1166=CIRCLE('',#1418,0.00975)
#1167=CIRCLE('',#1419,0.01575)
#1168=CARTESIAN_POINT('',(0.0111149636838982,0.225077302800643,0.0536789074238388))
#1169=CARTESIAN_POINT('',(0.0111149636838981,0.225077302800643,0.0566789074238388))
#1170=CARTESIAN_POINT('',(0.0111149636838982,0.225077302800643,0.0551789074238388))
#1171=VECTOR('',#1420,1.0)
#1172=CARTESIAN_POINT('',(0.0143149636838976,0.225077302800643,0.0536789074238388))
#1173=AXIS2_PLACEMENT_3D('',#1421,#1422,#1423)
#1174=CARTESIAN_POINT('',(0.0143149636838976,0.225077302800643,0.0566789074238388))
#1175=CARTESIAN_POINT('',(0.0143149636838976,0.225077302800643,0.0551789074238388))
#1176=VECTOR('',#1424,1.0)
#1177=AXIS2_PLACEMENT_3D('',#1425,#1426,#1427)
#1178=CARTESIAN_POINT('',(0.00971496368389785,0.225077302800643,0.0586789074238388))
#1179=CARTESIAN_POINT('',(0.00971496368389787,0.225077302800643,0.0566789074238388))
#1180=CARTESIAN_POINT('',(0.00971496368389785,0.225077302800643,0.0586789074238388))
#1181=VECTOR('',#1428,1.0)
#1182=CARTESIAN_POINT('',(0.0157149636838978,0.225077302800643,0.0586789074238388))
#1183=AXIS2_PLACEMENT_3D('',#1429,#1430,#1431)
#1184=CARTESIAN_POINT('',(0.0157149636838979,0.225077302800643,0.0566789074238388))
#1185=CARTESIAN_POINT('',(0.0157149636838978,0.225077302800643,0.0586789074238388))
#1186=VECTOR('',#1432,1.0)
#1187=AXIS2_PLACEMENT_3D('',#1433,#1434,#1435)
#1188=CARTESIAN_POINT('',(-0.0182954254581829,0.225077302800643,0.0536789074238385))
#1189=CARTESIAN_POINT('',(-0.0182954254581829,0.225077302800643,0.0566789074238385))
#1190=CARTESIAN_POINT('',(-0.0182954254581829,0.225077302800643,0.0551789074238385))
#1191=VECTOR('',#1436,1.0)
#1192=CARTESIAN_POINT('',(-0.0214954254581823,0.225077302800643,0.0536789074238385))
#1193=AXIS2_PLACEMENT_3D('',#1437,#1438,#1439)
#1194=CARTESIAN_POINT('',(-0.0214954254581823,0.225077302800643,0.0566789074238385))
#1195=CARTESIAN_POINT('',(-0.0214954254581823,0.225077302800643,0.0551789074238385))
#1196=VECTOR('',#1440,1.0)
#1197=AXIS2_PLACEMENT_3D('',#1441,#1442,#1443)
#1198=CARTESIAN_POINT('',(-0.0228954254581826,0.225077302800643,0.0586789074238385))
#1199=CARTESIAN_POINT('',(-0.0228954254581826,0.225077302800643,0.0566789074238385))
#1200=CARTESIAN_POINT('',(-0.0228954254581826,0.225077302800643,0.0586789074238385))
#1201=VECTOR('',#1444,1.0)
#1202=CARTESIAN_POINT('',(-0.0168954254581826,0.225077302800643,0.0586789074238385))
#1203=AXIS2_PLACEMENT_3D('',#1445,#1446,#1447)
#1204=CARTESIAN_POINT('',(-0.0168954254581826,0.225077302800643,0.0566789074238385))
#1205=CARTESIAN_POINT('',(-0.0168954254581826,0.225077302800643,0.0586789074238385))
#1206=VECTOR('',#1448,1.0)
#1207=AXIS2_PLACEMENT_3D('',#1449,#1450,#1451)
#1208=AXIS2_PLACEMENT_3D('',#1452,#1453,#1454)
#1209=AXIS2_PLACEMENT_3D('',#1455,#1456,#1457)
#1210=AXIS2_PLACEMENT_3D('',#1458,#1459,#1460)
#1211=AXIS2_PLACEMENT_3D('',#1461,#1462,#1463)
#1212=AXIS2_PLACEMENT_3D('',#1464,#1465,#1466)
#1213=AXIS2_PLACEMENT_3D('',#1467,#1468,#1469)
#1214=AXIS2_PLACEMENT_3D('',#1470,#1471,#1472)
#1215=AXIS2_PLACEMENT_3D('',#1473,#1474,#1475)
#1216=CARTESIAN_POINT('',(0.0212097691128577,0.226677302800643,0.0586789074238389))
#1217=CARTESIAN_POINT('',(0.0179926451012357,0.223288485990793,0.0586789074238389))
#1218=AXIS2_PLACEMENT_3D('',#1476,#1477,#1478)
#1219=CARTESIAN_POINT('',(0.0179926451012357,0.223288485990793,0.0536789074238389))
#1220=CARTESIAN_POINT('',(0.0179926451012357,0.223288485990793,0.0536789074238389))
#1221=VECTOR('',#1479,1.0)
#1222=CARTESIAN_POINT('',(0.0212097691128577,0.226677302800643,0.0536789074238389))
#1223=AXIS2_PLACEMENT_3D('',#1480,#1481,#1482)
#1224=CARTESIAN_POINT('',(0.0212097691128577,0.226677302800643,0.0536789074238389))
#1225=VECTOR('',#1483,1.0)
#1226=CARTESIAN_POINT('',(0.0142276342090274,0.219713944281535,0.0586789074238388))
#1227=AXIS2_PLACEMENT_3D('',#1484,#1485,#1486)
#1228=CARTESIAN_POINT('',(0.0142276342090274,0.219713944281535,0.0536789074238388))
#1229=CARTESIAN_POINT('',(0.0142276342090274,0.219713944281535,0.0536789074238388))
#1230=VECTOR('',#1487,1.0)
#1231=AXIS2_PLACEMENT_3D('',#1488,#1489,#1490)
#1232=CARTESIAN_POINT('',(0.012717370617966,0.218937302800643,0.0586789074238388))
#1233=AXIS2_PLACEMENT_3D('',#1491,#1492,#1493)
#1234=CARTESIAN_POINT('',(0.012717370617966,0.218937302800643,0.0536789074238388))
#1235=CARTESIAN_POINT('',(0.012717370617966,0.218937302800643,0.0536789074238388))
#1236=VECTOR('',#1494,1.0)
#1237=AXIS2_PLACEMENT_3D('',#1495,#1496,#1497)
#1238=CARTESIAN_POINT('',(0.00857786263649552,0.218937302800643,0.0586789074238388))
#1239=CARTESIAN_POINT('',(0.0212097691128577,0.218937302800643,0.0586789074238389))
#1240=VECTOR('',#1498,1.0)
#1241=CARTESIAN_POINT('',(-0.0157583244107803,0.218937302800643,0.0586789074238385))
#1242=AXIS2_PLACEMENT_3D('',#1499,#1500,#1501)
#1243=CARTESIAN_POINT('',(-0.0198978323922508,0.218937302800643,0.0586789074238385))
#1244=CARTESIAN_POINT('',(-0.0283902308871425,0.218937302800643,0.0586789074238384))
#1245=VECTOR('',#1502,1.0)
#1246=CARTESIAN_POINT('',(-0.0198978323922507,0.218937302800643,0.0536789074238385))
#1247=CARTESIAN_POINT('',(-0.0198978323922507,0.218937302800643,0.0536789074238385))
#1248=VECTOR('',#1503,1.0)
#1249=CARTESIAN_POINT('',(-0.0131066640424795,0.218937302800643,0.0536789074238386))
#1250=CARTESIAN_POINT('',(-0.0131066640424795,0.218937302800643,0.0536789074238386))
#1251=VECTOR('',#1504,1.0)
#1252=CARTESIAN_POINT('',(-0.0116660447714861,0.218937302800643,0.0557742389950508))
#1253=AXIS2_PLACEMENT_3D('',#1505,#1506,#1507)
#1254=CARTESIAN_POINT('',(-0.00959023088714236,0.218937302800643,0.0563641204983083))
#1255=CARTESIAN_POINT('',(-0.00959023088714236,0.218937302800643,0.0563641204983083))
#1256=CARTESIAN_POINT('',(-0.00971142440419254,0.218937302800643,0.0564011055136021))
#1257=CARTESIAN_POINT('',(-0.00983615841643972,0.218937302800643,0.0564264793198283))
#1258=CARTESIAN_POINT('',(-0.0100881807326079,0.218937302800643,0.0564530836780869))
#1259=CARTESIAN_POINT('',(-0.0102154634535306,0.218937302800643,0.0564543136407586))
#1260=CARTESIAN_POINT('',(-0.0104679528276234,0.218937302800643,0.0564325844968413))
#1261=CARTESIAN_POINT('',(-0.0105931538874485,0.218937302800643,0.0564096258716135))
#1262=CARTESIAN_POINT('',(-0.0108369251043997,0.218937302800643,0.0563403537017959))
#1263=CARTESIAN_POINT('',(-0.0109554898613125,0.218937302800643,0.0562940416917781))
#1264=CARTESIAN_POINT('',(-0.0111816748605843,0.218937302800643,0.0561797465220222))
#1265=CARTESIAN_POINT('',(-0.0112892900923138,0.218937302800643,0.0561117658942414))
#1266=CARTESIAN_POINT('',(-0.0114896605757036,0.218937302800643,0.0559566056251283))
#1267=CARTESIAN_POINT('',(-0.011582411388598,0.218937302800643,0.0558694294210293))
#1268=CARTESIAN_POINT('',(-0.0116660447714861,0.218937302800643,0.0557742389950508))
#1269=CARTESIAN_POINT('',(0.00240976911285763,0.218937302800643,0.0563641204983084))
#1270=AXIS2_PLACEMENT_3D('',#1508,#1509,#1510)
#1271=CARTESIAN_POINT('',(0.00448558299720138,0.218937302800643,0.0557742389950509))
#1272=CARTESIAN_POINT('',(0.00448558299720138,0.218937302800643,0.0557742389950509))
#1273=CARTESIAN_POINT('',(0.00440194961431328,0.218937302800643,0.0558694294210294))
#1274=CARTESIAN_POINT('',(0.00430919880141888,0.218937302800643,0.0559566056251284))
#1275=CARTESIAN_POINT('',(0.0041088283180291,0.218937302800643,0.0561117658942416))
#1276=CARTESIAN_POINT('',(0.00400121308629952,0.218937302800643,0.0561797465220223))
#1277=CARTESIAN_POINT('',(0.00377502808702772,0.218937302800643,0.0562940416917782))
#1278=CARTESIAN_POINT('',(0.00365646333011492,0.218937302800643,0.056340353701796))
#1279=CARTESIAN_POINT('',(0.00341269211316373,0.218937302800643,0.0564096258716136))
#1280=CARTESIAN_POINT('',(0.00328749105333861,0.218937302800643,0.0564325844968414))
#1281=CARTESIAN_POINT('',(0.00303500167924591,0.218937302800643,0.0564543136407588))
#1282=CARTESIAN_POINT('',(0.00290771895832312,0.218937302800643,0.0564530836780871))
#1283=CARTESIAN_POINT('',(0.00265569664215499,0.218937302800643,0.0564264793198284))
#1284=CARTESIAN_POINT('',(0.0025309626299078,0.218937302800643,0.0564011055136022))
#1285=CARTESIAN_POINT('',(0.00240976911285763,0.218937302800643,0.0563641204983084))
#1286=CARTESIAN_POINT('',(0.00592620226819477,0.218937302800643,0.0536789074238388))
#1287=AXIS2_PLACEMENT_3D('',#1511,#1512,#1513)
#1288=CARTESIAN_POINT('',(0.0212097691128577,0.218937302800643,0.0536789074238389))
#1289=VECTOR('',#1514,1.0)
#1290=CARTESIAN_POINT('',(0.0212097691128577,0.231677302800643,0.0586789074238389))
#1291=CARTESIAN_POINT('',(0.0212097691128577,0.225077302800643,0.0586789074238389))
#1292=VECTOR('',#1515,1.0)
#1293=CARTESIAN_POINT('',(0.0212097691128577,0.231677302800643,0.0536789074238389))
#1294=CARTESIAN_POINT('',(0.0212097691128577,0.225077302800643,0.0536789074238389))
#1295=VECTOR('',#1516,1.0)
#1296=CARTESIAN_POINT('',(0.0212097691128578,0.231677302800643,0.0500091802654168))
#1297=VECTOR('',#1517,1.0)
#1298=CARTESIAN_POINT('',(0.00592620226819477,0.231677302800643,0.0536789074238387))
#1299=CARTESIAN_POINT('',(0.00592620226819477,0.225077302800643,0.0536789074238387))
#1300=VECTOR('',#1518,1.0)
#1301=CARTESIAN_POINT('',(0.00498887740169196,0.231677302800643,0.0536789074238387))
#1302=VECTOR('',#1519,1.0)
#1303=CARTESIAN_POINT('',(0.00857786263649553,0.231677302800643,0.0586789074238388))
#1304=CARTESIAN_POINT('',(0.00565179249376711,0.231677302800643,0.0586789074238387))
#1305=VECTOR('',#1520,1.0)
#1306=CARTESIAN_POINT('',(0.00857786263649552,0.225077302800643,0.0586789074238388))
#1307=VECTOR('',#1521,1.0)
#1308=CARTESIAN_POINT('',(-0.0214080959833129,0.219713944281533,0.0586789074238385))
#1309=CARTESIAN_POINT('',(-0.0251731068755198,0.223288485990793,0.0586789074238385))
#1310=AXIS2_PLACEMENT_3D('',#1522,#1523,#1524)
#1311=CARTESIAN_POINT('',(-0.0251731068755197,0.223288485990793,0.0536789074238384))
#1312=CARTESIAN_POINT('',(-0.0251731068755197,0.223288485990793,0.0536789074238384))
#1313=VECTOR('',#1525,1.0)
#1314=CARTESIAN_POINT('',(-0.0214080959833128,0.219713944281533,0.0536789074238385))
#1315=AXIS2_PLACEMENT_3D('',#1526,#1527,#1528)
#1316=CARTESIAN_POINT('',(-0.0214080959833128,0.219713944281533,0.0536789074238385))
#1317=VECTOR('',#1529,1.0)
#1318=CARTESIAN_POINT('',(-0.0283902308871425,0.226677302800643,0.0586789074238384))
#1319=AXIS2_PLACEMENT_3D('',#1530,#1531,#1532)
#1320=CARTESIAN_POINT('',(-0.0283902308871424,0.226677302800643,0.0536789074238384))
#1321=CARTESIAN_POINT('',(-0.0283902308871424,0.226677302800643,0.0536789074238384))
#1322=VECTOR('',#1533,1.0)
#1323=AXIS2_PLACEMENT_3D('',#1534,#1535,#1536)
#1324=AXIS2_PLACEMENT_3D('',#1537,#1538,#1539)
#1325=AXIS2_PLACEMENT_3D('',#1540,#1541,#1542)
#1326=CARTESIAN_POINT('',(-0.0283902308871425,0.231677302800643,0.0586789074238384))
#1327=CARTESIAN_POINT('',(-0.0283902308871425,0.225077302800643,0.0586789074238384))
#1328=VECTOR('',#1543,1.0)
#1329=CARTESIAN_POINT('',(-0.0283902308871424,0.231677302800643,0.0536789074238384))
#1330=CARTESIAN_POINT('',(-0.0283902308871424,0.231677302800643,0.0500091802654164))
#1331=VECTOR('',#1544,1.0)
#1332=CARTESIAN_POINT('',(-0.0283902308871424,0.225077302800643,0.0536789074238384))
#1333=VECTOR('',#1545,1.0)
#1334=CARTESIAN_POINT('',(-0.0131066640424795,0.231677302800643,0.0536789074238386))
#1335=CARTESIAN_POINT('',(-0.0121693391759767,0.231677302800643,0.0536789074238386))
#1336=VECTOR('',#1546,1.0)
#1337=CARTESIAN_POINT('',(-0.0131066640424795,0.225077302800643,0.0536789074238386))
#1338=VECTOR('',#1547,1.0)
#1339=CARTESIAN_POINT('',(-0.0157583244107803,0.231677302800643,0.0586789074238385))
#1340=CARTESIAN_POINT('',(-0.0157583244107803,0.225077302800643,0.0586789074238385))
#1341=VECTOR('',#1548,1.0)
#1342=CARTESIAN_POINT('',(-0.0128322542680519,0.231677302800643,0.0586789074238386))
#1343=VECTOR('',#1549,1.0)
#1344=CARTESIAN_POINT('',(0.00240976911285763,0.231677302800643,0.0563641204983084))
#1345=CARTESIAN_POINT('',(0.00240976911285763,0.231677302800643,0.0563641204983084))
#1346=VECTOR('',#1550,1.0)
#1347=CARTESIAN_POINT('',(0.00448558299720139,0.231677302800643,0.0557742389950509))
#1348=CARTESIAN_POINT('',(0.00240976911285763,0.231677302800643,0.0563641204983084))
#1349=CARTESIAN_POINT('',(0.0025309626299078,0.231677302800643,0.0564011055136022))
#1350=CARTESIAN_POINT('',(0.00265569664215498,0.231677302800643,0.0564264793198283))
#1351=CARTESIAN_POINT('',(0.00290771895832311,0.231677302800643,0.056453083678087))
#1352=CARTESIAN_POINT('',(0.00303500167924591,0.231677302800643,0.0564543136407587))
#1353=CARTESIAN_POINT('',(0.00328749105333861,0.231677302800643,0.0564325844968414))
#1354=CARTESIAN_POINT('',(0.00341269211316373,0.231677302800643,0.0564096258716136))
#1355=CARTESIAN_POINT('',(0.00365646333011491,0.231677302800643,0.056340353701796))
#1356=CARTESIAN_POINT('',(0.00377502808702771,0.231677302800643,0.0562940416917781))
#1357=CARTESIAN_POINT('',(0.00400121308629952,0.231677302800643,0.0561797465220223))
#1358=CARTESIAN_POINT('',(0.0041088283180291,0.231677302800643,0.0561117658942415))
#1359=CARTESIAN_POINT('',(0.00430919880141888,0.231677302800643,0.0559566056251284))
#1360=CARTESIAN_POINT('',(0.00440194961431327,0.231677302800643,0.0558694294210294))
#1361=CARTESIAN_POINT('',(0.00448558299720138,0.231677302800643,0.0557742389950509))
#1362=CARTESIAN_POINT('',(0.00448558299720138,0.231677302800643,0.0557742389950509))
#1363=CARTESIAN_POINT('',(0.00448558299720138,0.231397456646797,0.0557742389950509))
#1364=CARTESIAN_POINT('',(0.00448558299720138,0.231117610492951,0.0557742389950509))
#1365=CARTESIAN_POINT('',(0.00448558299720138,0.229923166048506,0.0557742389950509))
#1366=CARTESIAN_POINT('',(0.00448558299720139,0.229008567757908,0.0557742389950509))
#1367=CARTESIAN_POINT('',(0.00448558299720139,0.227522345535686,0.0557742389950509))
#1368=CARTESIAN_POINT('',(0.00448558299720138,0.226950721604062,0.0557742389950509))
#1369=CARTESIAN_POINT('',(0.00448558299720138,0.226021832715173,0.0557742389950509))
#1370=CARTESIAN_POINT('',(0.00448558299720138,0.225664567757908,0.0557742389950509))
#1371=CARTESIAN_POINT('',(0.00448558299720139,0.224950037843378,0.0557742389950509))
#1372=CARTESIAN_POINT('',(0.00448558299720138,0.224592772886113,0.0557742389950509))
#1373=CARTESIAN_POINT('',(0.00448558299720138,0.223663883997224,0.0557742389950509))
#1374=CARTESIAN_POINT('',(0.00448558299720138,0.2230922600656,0.0557742389950509))
#1375=CARTESIAN_POINT('',(0.00448558299720138,0.221606037843378,0.0557742389950509))
#1376=CARTESIAN_POINT('',(0.00448558299720138,0.22069143955278,0.0557742389950509))
#1377=CARTESIAN_POINT('',(0.00448558299720138,0.219496995108335,0.0557742389950509))
#1378=CARTESIAN_POINT('',(0.00448558299720138,0.219217148954489,0.0557742389950509))
#1379=CARTESIAN_POINT('',(0.00448558299720138,0.218937302800643,0.0557742389950509))
#1380=AXIS2_PLACEMENT_3D('',#1551,#1552,#1553)
#1381=CARTESIAN_POINT('',(-0.00959023088714236,0.231677302800643,0.0563641204983083))
#1382=CARTESIAN_POINT('',(-0.0116660447714861,0.231677302800643,0.0557742389950507))
#1383=CARTESIAN_POINT('',(-0.0116660447714861,0.231677302800643,0.0557742389950507))
#1384=CARTESIAN_POINT('',(-0.011582411388598,0.231677302800643,0.0558694294210292))
#1385=CARTESIAN_POINT('',(-0.0114896605757036,0.231677302800643,0.0559566056251283))
#1386=CARTESIAN_POINT('',(-0.0112892900923138,0.231677302800643,0.0561117658942414))
#1387=CARTESIAN_POINT('',(-0.0111816748605843,0.231677302800643,0.0561797465220222))
#1388=CARTESIAN_POINT('',(-0.0109554898613125,0.231677302800643,0.056294041691778))
#1389=CARTESIAN_POINT('',(-0.0108369251043997,0.231677302800643,0.0563403537017959))
#1390=CARTESIAN_POINT('',(-0.0105931538874485,0.231677302800643,0.0564096258716135))
#1391=CARTESIAN_POINT('',(-0.0104679528276234,0.231677302800643,0.0564325844968413))
#1392=CARTESIAN_POINT('',(-0.0102154634535306,0.231677302800643,0.0564543136407586))
#1393=CARTESIAN_POINT('',(-0.0100881807326079,0.231677302800643,0.0564530836780869))
#1394=CARTESIAN_POINT('',(-0.00983615841643972,0.231677302800643,0.0564264793198282))
#1395=CARTESIAN_POINT('',(-0.00971142440419254,0.231677302800643,0.0564011055136021))
#1396=CARTESIAN_POINT('',(-0.00959023088714236,0.231677302800643,0.0563641204983082))
#1397=CARTESIAN_POINT('',(-0.00959023088714236,0.231677302800643,0.0563641204983083))
#1398=VECTOR('',#1554,1.0)
#1399=CARTESIAN_POINT('',(-0.0116660447714861,0.218937302800643,0.0557742389950508))
#1400=CARTESIAN_POINT('',(-0.0116660447714861,0.219217148954489,0.0557742389950508))
#1401=CARTESIAN_POINT('',(-0.0116660447714861,0.219496995108335,0.0557742389950508))
#1402=CARTESIAN_POINT('',(-0.0116660447714861,0.22069143955278,0.0557742389950508))
#1403=CARTESIAN_POINT('',(-0.0116660447714861,0.221606037843378,0.0557742389950508))
#1404=CARTESIAN_POINT('',(-0.0116660447714861,0.2230922600656,0.0557742389950508))
#1405=CARTESIAN_POINT('',(-0.0116660447714861,0.223663883997224,0.0557742389950508))
#1406=CARTESIAN_POINT('',(-0.0116660447714861,0.224592772886113,0.0557742389950508))
#1407=CARTESIAN_POINT('',(-0.0116660447714861,0.224950037843378,0.0557742389950508))
#1408=CARTESIAN_POINT('',(-0.0116660447714861,0.225664567757908,0.0557742389950508))
#1409=CARTESIAN_POINT('',(-0.0116660447714861,0.226021832715173,0.0557742389950508))
#1410=CARTESIAN_POINT('',(-0.0116660447714861,0.226950721604062,0.0557742389950508))
#1411=CARTESIAN_POINT('',(-0.0116660447714861,0.227522345535686,0.0557742389950508))
#1412=CARTESIAN_POINT('',(-0.0116660447714861,0.229008567757908,0.0557742389950508))
#1413=CARTESIAN_POINT('',(-0.0116660447714861,0.229923166048506,0.0557742389950507))
#1414=CARTESIAN_POINT('',(-0.0116660447714861,0.231117610492951,0.0557742389950507))
#1415=CARTESIAN_POINT('',(-0.0116660447714861,0.231397456646797,0.0557742389950507))
#1416=CARTESIAN_POINT('',(-0.0116660447714861,0.231677302800643,0.0557742389950507))
#1417=AXIS2_PLACEMENT_3D('',#1555,#1556,#1557)
#1418=AXIS2_PLACEMENT_3D('',#1558,#1559,#1560)
#1419=AXIS2_PLACEMENT_3D('',#1561,#1562,#1563)
#1420=DIRECTION('',(-9.48221235157457E-15,2.66453525910034E-15,1.0))
#1421=CARTESIAN_POINT('',(0.0127149636838979,0.225077302800643,0.0536789074238388))
#1422=DIRECTION('',(8.88968614023696E-15,-2.66453525910034E-15,-1.0))
#1423=DIRECTION('',(-1.0,6.70651389879358E-17,-8.88968614023696E-15))
#1424=DIRECTION('',(9.48221235157457E-15,-2.66453525910034E-15,-1.0))
#1425=CARTESIAN_POINT('',(0.0127149636838979,0.225077302800643,0.0566789074238388))
#1426=DIRECTION('',(8.78903771732869E-15,-2.66453525910034E-15,-1.0))
#1427=DIRECTION('',(-1.0,6.70651389879361E-17,-8.78903771732869E-15))
#1428=DIRECTION('',(8.78903771732869E-15,-2.66453525910034E-15,-1.0))
#1429=CARTESIAN_POINT('',(0.0127149636838978,0.225077302800643,0.0586789074238388))
#1430=DIRECTION('',(-8.78903771732869E-15,2.66453525910034E-15,1.0))
#1431=DIRECTION('',(1.0,0.0,8.78903771732869E-15))
#1432=DIRECTION('',(-8.78903771732869E-15,2.66453525910034E-15,1.0))
#1433=CARTESIAN_POINT('',(0.0127149636838979,0.225077302800643,0.0566789074238388))
#1434=DIRECTION('',(8.78903771732869E-15,-2.66453525910034E-15,-1.0))
#1435=DIRECTION('',(1.0,0.0,8.78903771732869E-15))
#1436=DIRECTION('',(-9.62057047341595E-15,2.66453525910034E-15,1.0))
#1437=CARTESIAN_POINT('',(-0.0198954254581826,0.225077302800643,0.0536789074238385))
#1438=DIRECTION('',(1.12501303580409E-14,-2.66453525910034E-15,-1.0))
#1439=DIRECTION('',(1.0,4.33424206033838E-30,1.12501303580409E-14))
#1440=DIRECTION('',(9.62057047341595E-15,-2.66453525910034E-15,-1.0))
#1441=CARTESIAN_POINT('',(-0.0198954254581826,0.225077302800643,0.0566789074238385))
#1442=DIRECTION('',(9.88766743199478E-15,-2.66453525910034E-15,-1.0))
#1443=DIRECTION('',(1.0,7.03911554671584E-31,9.88766743199478E-15))
#1444=DIRECTION('',(8.78903771732869E-15,-2.66453525910034E-15,-1.0))
#1445=CARTESIAN_POINT('',(-0.0198954254581826,0.225077302800643,0.0586789074238385))
#1446=DIRECTION('',(-8.78903771732869E-15,2.66453525910034E-15,1.0))
#1447=DIRECTION('',(1.0,0.0,8.78903771732869E-15))
#1448=DIRECTION('',(-8.78903771732869E-15,2.66453525910034E-15,1.0))
#1449=CARTESIAN_POINT('',(-0.0198954254581826,0.225077302800643,0.0566789074238385))
#1450=DIRECTION('',(9.88766743199478E-15,-2.66453525910034E-15,-1.0))
#1451=DIRECTION('',(1.0,2.92733761142314E-30,9.88766743199478E-15))
#1452=CARTESIAN_POINT('',(-0.0198954254581826,0.225077302800643,0.0566789074238385))
#1453=DIRECTION('',(9.88766743199478E-15,-2.66453525910034E-15,-1.0))
#1454=DIRECTION('',(1.0,2.92733761142314E-30,9.88766743199478E-15))
#1455=CARTESIAN_POINT('',(-0.0198954254581826,0.225077302800643,0.0586789074238385))
#1456=DIRECTION('',(-8.78903771732869E-15,2.66453525910034E-15,1.0))
#1457=DIRECTION('',(1.0,0.0,8.78903771732869E-15))
#1458=CARTESIAN_POINT('',(-0.0198954254581826,0.225077302800643,0.0566789074238385))
#1459=DIRECTION('',(9.88766743199478E-15,-2.66453525910034E-15,-1.0))
#1460=DIRECTION('',(1.0,7.03911554671584E-31,9.88766743199478E-15))
#1461=CARTESIAN_POINT('',(-0.0198954254581826,0.225077302800643,0.0536789074238385))
#1462=DIRECTION('',(1.12501303580409E-14,-2.66453525910034E-15,-1.0))
#1463=DIRECTION('',(1.0,4.33424206033838E-30,1.12501303580409E-14))
#1464=CARTESIAN_POINT('',(0.0127149636838979,0.225077302800643,0.0566789074238388))
#1465=DIRECTION('',(8.78903771732869E-15,-2.66453525910034E-15,-1.0))
#1466=DIRECTION('',(1.0,0.0,8.78903771732869E-15))
#1467=CARTESIAN_POINT('',(0.0127149636838978,0.225077302800643,0.0586789074238388))
#1468=DIRECTION('',(-8.78903771732869E-15,2.66453525910034E-15,1.0))
#1469=DIRECTION('',(1.0,0.0,8.78903771732869E-15))
#1470=CARTESIAN_POINT('',(0.0127149636838979,0.225077302800643,0.0566789074238388))
#1471=DIRECTION('',(8.78903771732869E-15,-2.66453525910034E-15,-1.0))
#1472=DIRECTION('',(-1.0,6.70651389879361E-17,-8.78903771732869E-15))
#1473=CARTESIAN_POINT('',(0.0127149636838979,0.225077302800643,0.0536789074238388))
#1474=DIRECTION('',(8.88968614023696E-15,-2.66453525910034E-15,-1.0))
#1475=DIRECTION('',(-1.0,6.70651389879358E-17,-8.88968614023696E-15))
#1476=CARTESIAN_POINT('',(0.0232703265185665,0.221499669180946,0.0586789074238389))
#1477=DIRECTION('',(-8.7890377173287E-15,2.66453525910034E-15,1.0))
#1478=DIRECTION('',(-1.0,6.70651389879361E-17,-8.78903771732869E-15))
#1479=DIRECTION('',(-8.93071368287591E-15,2.16502149887901E-15,1.0))
#1480=CARTESIAN_POINT('',(0.0232703265185666,0.221499669180946,0.0536789074238389))
#1481=DIRECTION('',(-9.60420034063137E-15,2.66453525910034E-15,1.0))
#1482=DIRECTION('',(-1.0,6.70651389879339E-17,-9.60420034063137E-15))
#1483=DIRECTION('',(9.60420034063137E-15,-2.66453525910034E-15,-1.0))
#1484=CARTESIAN_POINT('',(0.0127149636838978,0.225077302800643,0.0586789074238388))
#1485=DIRECTION('',(8.7890377173287E-15,-2.66453525910034E-15,-1.0))
#1486=DIRECTION('',(-1.0,6.70651389879361E-17,-8.78903771732869E-15))
#1487=DIRECTION('',(-8.93071368287592E-15,2.16502149887901E-15,1.0))
#1488=CARTESIAN_POINT('',(0.0127149636838979,0.225077302800643,0.0536789074238388))
#1489=DIRECTION('',(9.65163631801876E-15,-2.66453525910034E-15,-1.0))
#1490=DIRECTION('',(-1.0,6.70651389879338E-17,-9.65163631801876E-15))
#1491=CARTESIAN_POINT('',(0.0153873720152376,0.21560195192131,0.0586789074238389))
#1492=DIRECTION('',(-8.7890377173287E-15,2.66453525910034E-15,1.0))
#1493=DIRECTION('',(-1.0,6.70651389879361E-17,-8.78903771732869E-15))
#1494=DIRECTION('',(9.61508736059467E-15,-2.66453525910034E-15,-1.0))
#1495=CARTESIAN_POINT('',(0.0153873720152377,0.21560195192131,0.0536789074238389))
#1496=DIRECTION('',(-9.61508736059467E-15,2.66453525910034E-15,1.0))
#1497=DIRECTION('',(-1.0,6.70651389879339E-17,-9.61508736059467E-15))
#1498=DIRECTION('',(1.0,-2.63327651782028E-62,8.78903771732869E-15))
#1499=CARTESIAN_POINT('',(-0.0035902308871423,0.218937302800643,0.0486789074238386))
#1500=DIRECTION('',(3.35325694939922E-17,1.0,-2.66453525910034E-15))
#1501=DIRECTION('',(-1.0,3.35325694939922E-17,-1.00466661619407E-64))
#1502=DIRECTION('',(1.0,-2.96243608254781E-62,9.88766743199478E-15))
#1503=DIRECTION('',(-9.61508736059467E-15,2.66453525910034E-15,1.0))
#1504=DIRECTION('',(-1.0,3.37064250342642E-62,-1.12501303580409E-14))
#1505=CARTESIAN_POINT('',(-0.0035902308871423,0.218937302800643,0.0486789074238386))
#1506=DIRECTION('',(-3.35325694939922E-17,-1.0,2.66453525910034E-15))
#1507=DIRECTION('',(-1.0,3.35325694939922E-17,-1.00466661619407E-64))
#1508=CARTESIAN_POINT('',(-0.0035902308871423,0.218937302800643,0.0486789074238386))
#1509=DIRECTION('',(-3.35325694939922E-17,-1.0,2.66453525910038E-15))
#1510=DIRECTION('',(-1.0,3.35325694939922E-17,-1.00466661619407E-64))
#1511=CARTESIAN_POINT('',(-0.0035902308871423,0.218937302800643,0.0486789074238386))
#1512=DIRECTION('',(-3.35325694939922E-17,-1.0,2.66453525910034E-15))
#1513=DIRECTION('',(-1.0,3.35325694939922E-17,-1.00466661619407E-64))
#1514=DIRECTION('',(-1.0,2.66343171081455E-62,-8.88968614023696E-15))
#1515=DIRECTION('',(3.35325694939922E-17,1.0,-2.66453525910034E-15))
#1516=DIRECTION('',(-3.35325694939922E-17,-1.0,2.66453525910034E-15))
#1517=DIRECTION('',(9.0205620750794E-15,-2.66453525910034E-15,-1.0))
#1518=DIRECTION('',(-3.35325694939922E-17,-1.0,2.66453525910034E-15))
#1519=DIRECTION('',(-1.0,3.35325694939685E-17,-8.88968614023696E-15))
#1520=DIRECTION('',(1.0,-3.35325694939688E-17,8.78903771732869E-15))
#1521=DIRECTION('',(-3.35325694939922E-17,-1.0,2.66453525910034E-15))
#1522=CARTESIAN_POINT('',(-0.0198954254581826,0.225077302800643,0.0586789074238385))
#1523=DIRECTION('',(9.88766743199478E-15,-2.66453525910034E-15,-1.0))
#1524=DIRECTION('',(1.0,6.98572142274504E-31,9.88766743199478E-15))
#1525=DIRECTION('',(-1.1200166586637E-14,2.08375192309526E-15,1.0))
#1526=CARTESIAN_POINT('',(-0.0198954254581826,0.225077302800643,0.0536789074238385))
#1527=DIRECTION('',(-9.65163631801876E-15,2.66453525910034E-15,1.0))
#1528=DIRECTION('',(1.0,6.96589168406599E-32,9.65163631801876E-15))
#1529=DIRECTION('',(-1.1200166586637E-14,2.08375192309526E-15,1.0))
#1530=CARTESIAN_POINT('',(-0.0304507882928513,0.221499669180946,0.0586789074238384))
#1531=DIRECTION('',(-9.88766743199478E-15,2.66453525910034E-15,1.0))
#1532=DIRECTION('',(1.0,7.0854948322137E-31,9.88766743199478E-15))
#1533=DIRECTION('',(9.60420034063137E-15,-2.66453525910034E-15,-1.0))
#1534=CARTESIAN_POINT('',(-0.0304507882928513,0.221499669180946,0.0536789074238384))
#1535=DIRECTION('',(9.60420034063137E-15,-2.66453525910034E-15,-1.0))
#1536=DIRECTION('',(1.0,-4.67585765110563E-32,9.60420034063137E-15))
#1537=CARTESIAN_POINT('',(-0.0225678337895224,0.21560195192131,0.0586789074238385))
#1538=DIRECTION('',(-9.88766743199478E-15,2.66453525910034E-15,1.0))
#1539=DIRECTION('',(1.0,7.06754689038793E-31,9.88766743199478E-15))
#1540=CARTESIAN_POINT('',(-0.0225678337895224,0.21560195192131,0.0536789074238385))
#1541=DIRECTION('',(9.61508736059467E-15,-2.66453525910034E-15,-1.0))
#1542=DIRECTION('',(1.0,-1.9544522134892E-32,9.61508736059467E-15))
#1543=DIRECTION('',(-3.35325694939922E-17,-1.0,2.66453525910034E-15))
#1544=DIRECTION('',(-9.71445146547012E-15,2.66453525910034E-15,1.0))
#1545=DIRECTION('',(-3.35325694939922E-17,-1.0,2.66453525910034E-15))
#1546=DIRECTION('',(-1.0,3.35325694939622E-17,-1.12501303580409E-14))
#1547=DIRECTION('',(-3.35325694939922E-17,-1.0,2.66453525910034E-15))
#1548=DIRECTION('',(-3.35325694939922E-17,-1.0,2.66453525910034E-15))
#1549=DIRECTION('',(1.0,-3.35325694939659E-17,9.88766743199478E-15))
#1550=DIRECTION('',(-3.35325694939922E-17,-1.0,2.66453525910034E-15))
#1551=CARTESIAN_POINT('',(-0.0035902308871423,0.231677302800643,0.0486789074238386))
#1552=DIRECTION('',(-3.35325694939922E-17,-1.0,2.66453525910034E-15))
#1553=DIRECTION('',(-1.0,3.35325694939922E-17,0.0))
#1554=DIRECTION('',(-3.35325694939922E-17,-1.0,2.66453525910034E-15))
#1555=CARTESIAN_POINT('',(-0.0035902308871423,0.231677302800643,0.0486789074238386))
#1556=DIRECTION('',(-3.35325694939922E-17,-1.0,2.66453525910034E-15))
#1557=DIRECTION('',(-1.0,3.35325694939922E-17,0.0))
#1558=CARTESIAN_POINT('',(-0.0035902308871423,0.231677302800643,0.0486789074238386))
#1559=DIRECTION('',(3.35325694939922E-17,1.0,-2.66453525910038E-15))
#1560=DIRECTION('',(-1.0,3.35325694939922E-17,0.0))
#1561=CARTESIAN_POINT('',(-0.0035902308871423,0.231677302800643,0.0486789074238386))
#1562=DIRECTION('',(3.35325694939922E-17,1.0,-2.66453525910034E-15))
#1563=DIRECTION('',(-1.0,3.35325694939922E-17,0.0))
#1564=PRESENTATION_LAYER_ASSIGNMENT('9','Capa0',(#25))
ENDSEC
END-ISO-10303-21
