# Supplementary material for: Open-source perfusion system for medium-scale fabrication of demineralized bone matrix chip grafts
Source: HardwareX. 2022 Nov 23;13:e00378. doi: 10.1016/j.ohx.2022.e00378 (PMC9722481; doi:10.1016/j.ohx.2022.e00378)
Supplement: Supplementary data 2 [file mmc2.zip › syringe_holder.stp]

ISO-10303-21
HEADER
FILE_DESCRIPTION(('STEP AP214'),'1')
FILE_NAME('syringe_holder.stp','2022-03-02T17:19:13',(' '),(' '),'Spatial InterOp 3D',' ',' ')
FILE_SCHEMA(('AUTOMOTIVE_DESIGN { 1 0 10303 214 1 1 1 1 }'))
ENDSEC
DATA
#1=MECHANICAL_DESIGN_GEOMETRIC_PRESENTATION_REPRESENTATION(' ',(#10),#6)
#2=PRODUCT_DEFINITION_CONTEXT('',#11,'design')
#3=APPLICATION_PROTOCOL_DEFINITION('INTERNATIONAL STANDARD','automotive_design',1994,#11)
#4=PRODUCT_CATEGORY_RELATIONSHIP('NONE','NONE',#12,#13)
#5=SHAPE_DEFINITION_REPRESENTATION(#14,#15)
#6= (GEOMETRIC_REPRESENTATION_CONTEXT(3)GLOBAL_UNCERTAINTY_ASSIGNED_CONTEXT((#18))GLOBAL_UNIT_ASSIGNED_CONTEXT((#20,#21,#22))REPRESENTATION_CONTEXT('NONE','WORKSPACE'))
#10=STYLED_ITEM('',(#24),#25)
#11=APPLICATION_CONTEXT(' ')
#12=PRODUCT_CATEGORY('part','NONE')
#13=PRODUCT_RELATED_PRODUCT_CATEGORY('detail',' ',(#26))
#14=PRODUCT_DEFINITION_SHAPE('NONE','NONE',#27)
#15=ADVANCED_BREP_SHAPE_REPRESENTATION('S\X2\00F3\X0\lido11111',(#25,#28),#6)
#18=UNCERTAINTY_MEASURE_WITH_UNIT(LENGTH_MEASURE(1.0E-08),#20,'','')
#20= (CONVERSION_BASED_UNIT('METRE',#31)LENGTH_UNIT()NAMED_UNIT(#34))
#21= (NAMED_UNIT(#36)PLANE_ANGLE_UNIT()SI_UNIT($,.RADIAN.))
#22= (NAMED_UNIT(#36)SOLID_ANGLE_UNIT()SI_UNIT($,.STERADIAN.))
#24=PRESENTATION_STYLE_ASSIGNMENT((#42))
#25=MANIFOLD_SOLID_BREP('S\X2\00F3\X0\lido11111',#43)
#26=PRODUCT('S\X2\00F3\X0\lido11111','','PART--DESC',(#44))
#27=PRODUCT_DEFINITION('','NONE',#45,#2)
#28=AXIS2_PLACEMENT_3D('',#46,#47,#48)
#31=LENGTH_MEASURE_WITH_UNIT(LENGTH_MEASURE(1.0),#49)
#34=DIMENSIONAL_EXPONENTS(1.0,0.0,0.0,0.0,0.0,0.0,0.0)
#36=DIMENSIONAL_EXPONENTS(0.0,0.0,0.0,0.0,0.0,0.0,0.0)
#42=SURFACE_STYLE_USAGE(.BOTH.,#50)
#43=CLOSED_SHELL('',(#51,#52,#53,#54,#55,#56,#57,#58,#59,#60,#61,#62,#63,#64,#65,#66,#67,#68,#69,#70,#71,#72,#73,#74,#75,#76,#77,#78,#79,#80,#81,#82,#83,#84,#85,#86,#87,#88,#89,#90,#91,#92,#93,#94,#95,#96,#97,#98,#99,#100,#101,#102,#103,#104,#105,#106,#107,#108,#109,#110,#111,#112,#113,#114,#115,#116,#117,#118,#119,#120,#121,#122))
#44=PRODUCT_CONTEXT('',#11,'mechanical')
#45=PRODUCT_DEFINITION_FORMATION_WITH_SPECIFIED_SOURCE(' ','NONE',#26,.NOT_KNOWN.)
#46=CARTESIAN_POINT('',(0.0,0.0,0.0))
#47=DIRECTION('',(0.0,0.0,1.0))
#48=DIRECTION('',(1.0,0.0,0.0))
#49= (NAMED_UNIT(#34)LENGTH_UNIT()SI_UNIT($,.METRE.))
#50=SURFACE_SIDE_STYLE('',(#124))
#51=ADVANCED_FACE('1306:636',(#125),#126,.F.)
#52=ADVANCED_FACE('1306:633',(#127),#128,.F.)
#53=ADVANCED_FACE('1306:627',(#129),#130,.F.)
#54=ADVANCED_FACE('1306:621',(#131),#132,.F.)
#55=ADVANCED_FACE('1306:600',(#133),#134,.F.)
#56=ADVANCED_FACE('1306:597',(#135),#136,.F.)
#57=ADVANCED_FACE('1306:585',(#137),#138,.F.)
#58=ADVANCED_FACE('1306:558',(#139),#140,.F.)
#59=ADVANCED_FACE('1306:555',(#141),#142,.F.)
#60=ADVANCED_FACE('1306:549',(#143),#144,.F.)
#61=ADVANCED_FACE('1306:543',(#145),#146,.F.)
#62=ADVANCED_FACE('1306:525',(#147),#148,.F.)
#63=ADVANCED_FACE('1306:522',(#149),#150,.F.)
#64=ADVANCED_FACE('1306:510',(#151),#152,.F.)
#65=ADVANCED_FACE('1306:504',(#153),#154,.F.)
#66=ADVANCED_FACE('1306:507',(#155),#156,.T.)
#67=ADVANCED_FACE('1306:510',(#157),#158,.F.)
#68=ADVANCED_FACE('1306:513',(#159),#160,.F.)
#69=ADVANCED_FACE('1306:516',(#161),#162,.T.)
#70=ADVANCED_FACE('1306:519',(#163),#164,.F.)
#71=ADVANCED_FACE('1306:522',(#165),#166,.F.)
#72=ADVANCED_FACE('1306:525',(#167),#168,.F.)
#73=ADVANCED_FACE('1306:528',(#169),#170,.F.)
#74=ADVANCED_FACE('1306:531',(#171),#172,.F.)
#75=ADVANCED_FACE('1306:534',(#173),#174,.F.)
#76=ADVANCED_FACE('1306:537',(#175),#176,.F.)
#77=ADVANCED_FACE('1306:540',(#177,#178),#179,.F.)
#78=ADVANCED_FACE('1306:543',(#180),#181,.F.)
#79=ADVANCED_FACE('1306:546',(#182,#183),#184,.T.)
#80=ADVANCED_FACE('1306:549',(#185),#186,.F.)
#81=ADVANCED_FACE('1306:552',(#187,#188),#189,.T.)
#82=ADVANCED_FACE('1306:555',(#190),#191,.F.)
#83=ADVANCED_FACE('1306:558',(#192),#193,.F.)
#84=ADVANCED_FACE('1306:561',(#194,#195),#196,.F.)
#85=ADVANCED_FACE('1306:564',(#197,#198),#199,.T.)
#86=ADVANCED_FACE('1306:567',(#200),#201,.T.)
#87=ADVANCED_FACE('1306:570',(#202),#203,.T.)
#88=ADVANCED_FACE('1306:573',(#204),#205,.T.)
#89=ADVANCED_FACE('1306:576',(#206),#207,.T.)
#90=ADVANCED_FACE('1306:579',(#208),#209,.F.)
#91=ADVANCED_FACE('1306:582',(#210),#211,.T.)
#92=ADVANCED_FACE('1306:585',(#212),#213,.F.)
#93=ADVANCED_FACE('1306:588',(#214),#215,.F.)
#94=ADVANCED_FACE('1306:591',(#216),#217,.T.)
#95=ADVANCED_FACE('1306:594',(#218),#219,.T.)
#96=ADVANCED_FACE('1306:597',(#220),#221,.F.)
#97=ADVANCED_FACE('1306:600',(#222),#223,.F.)
#98=ADVANCED_FACE('1306:603',(#224),#225,.T.)
#99=ADVANCED_FACE('1306:606',(#226),#227,.F.)
#100=ADVANCED_FACE('1306:609',(#228),#229,.T.)
#101=ADVANCED_FACE('1306:612',(#230),#231,.T.)
#102=ADVANCED_FACE('1306:615',(#232),#233,.T.)
#103=ADVANCED_FACE('1306:618',(#234,#235),#236,.T.)
#104=ADVANCED_FACE('1306:621',(#237),#238,.F.)
#105=ADVANCED_FACE('1306:624',(#239,#240),#241,.F.)
#106=ADVANCED_FACE('1306:627',(#242),#243,.F.)
#107=ADVANCED_FACE('1306:630',(#244,#245),#246,.F.)
#108=ADVANCED_FACE('1306:633',(#247),#248,.F.)
#109=ADVANCED_FACE('1306:636',(#249),#250,.F.)
#110=ADVANCED_FACE('1306:639',(#251,#252),#253,.T.)
#111=ADVANCED_FACE('1306:642',(#254,#255),#256,.F.)
#112=ADVANCED_FACE('1306:645',(#257),#258,.F.)
#113=ADVANCED_FACE('1306:648',(#259),#260,.F.)
#114=ADVANCED_FACE('1306:651',(#261),#262,.F.)
#115=ADVANCED_FACE('1306:654',(#263),#264,.F.)
#116=ADVANCED_FACE('1306:657',(#265),#266,.T.)
#117=ADVANCED_FACE('1306:660',(#267),#268,.T.)
#118=ADVANCED_FACE('1306:663',(#269),#270,.F.)
#119=ADVANCED_FACE('1306:666',(#271,#272,#273,#274,#275),#276,.F.)
#120=ADVANCED_FACE('1306:669',(#277),#278,.T.)
#121=ADVANCED_FACE('1306:672',(#279,#280,#281,#282,#283,#284,#285),#286,.F.)
#122=ADVANCED_FACE('1306:675',(#287),#288,.F.)
#124=SURFACE_STYLE_FILL_AREA(#289)
#125=FACE_OUTER_BOUND('',#290,.T.)
#126=CYLINDRICAL_SURFACE('',#291,0.003)
#127=FACE_OUTER_BOUND('',#292,.T.)
#128=CYLINDRICAL_SURFACE('',#293,0.0016)
#129=FACE_OUTER_BOUND('',#294,.T.)
#130=CYLINDRICAL_SURFACE('',#295,0.003)
#131=FACE_OUTER_BOUND('',#296,.T.)
#132=CYLINDRICAL_SURFACE('',#297,0.0016)
#133=FACE_OUTER_BOUND('',#298,.T.)
#134=CYLINDRICAL_SURFACE('',#299,0.003)
#135=FACE_OUTER_BOUND('',#300,.T.)
#136=CYLINDRICAL_SURFACE('',#301,0.00159999999999972)
#137=FACE_OUTER_BOUND('',#302,.T.)
#138=CYLINDRICAL_SURFACE('',#303,0.00159999999999972)
#139=FACE_OUTER_BOUND('',#304,.T.)
#140=CYLINDRICAL_SURFACE('',#305,0.003)
#141=FACE_OUTER_BOUND('',#306,.T.)
#142=CYLINDRICAL_SURFACE('',#307,0.0016)
#143=FACE_OUTER_BOUND('',#308,.T.)
#144=CYLINDRICAL_SURFACE('',#309,0.003)
#145=FACE_OUTER_BOUND('',#310,.T.)
#146=CYLINDRICAL_SURFACE('',#311,0.0016)
#147=FACE_OUTER_BOUND('',#312,.T.)
#148=CYLINDRICAL_SURFACE('',#313,0.003)
#149=FACE_OUTER_BOUND('',#314,.T.)
#150=CYLINDRICAL_SURFACE('',#315,0.00159999999999972)
#151=FACE_OUTER_BOUND('',#316,.T.)
#152=CYLINDRICAL_SURFACE('',#317,0.00159999999999972)
#153=FACE_OUTER_BOUND('',#318,.T.)
#154=CYLINDRICAL_SURFACE('',#319,0.00427240833133949)
#155=FACE_OUTER_BOUND('',#320,.T.)
#156=CYLINDRICAL_SURFACE('',#321,0.0055725924597188)
#157=FACE_OUTER_BOUND('',#322,.T.)
#158=CYLINDRICAL_SURFACE('',#323,0.00159999999999972)
#159=FACE_OUTER_BOUND('',#324,.T.)
#160=CYLINDRICAL_SURFACE('',#325,0.00557259245971216)
#161=FACE_OUTER_BOUND('',#326,.T.)
#162=CYLINDRICAL_SURFACE('',#327,0.0055725924597188)
#163=FACE_OUTER_BOUND('',#328,.T.)
#164=PLANE('',#329)
#165=FACE_OUTER_BOUND('',#330,.T.)
#166=CYLINDRICAL_SURFACE('',#331,0.00159999999999972)
#167=FACE_OUTER_BOUND('',#332,.T.)
#168=CYLINDRICAL_SURFACE('',#333,0.003)
#169=FACE_OUTER_BOUND('',#334,.T.)
#170=PLANE('',#335)
#171=FACE_OUTER_BOUND('',#336,.T.)
#172=PLANE('',#337)
#173=FACE_OUTER_BOUND('',#338,.T.)
#174=PLANE('',#339)
#175=FACE_OUTER_BOUND('',#340,.T.)
#176=PLANE('',#341)
#177=FACE_BOUND('',#342,.T.)
#178=FACE_OUTER_BOUND('',#343,.T.)
#179=PLANE('',#344)
#180=FACE_OUTER_BOUND('',#345,.T.)
#181=CYLINDRICAL_SURFACE('',#346,0.0016)
#182=FACE_BOUND('',#347,.T.)
#183=FACE_OUTER_BOUND('',#348,.T.)
#184=PLANE('',#349)
#185=FACE_OUTER_BOUND('',#350,.T.)
#186=CYLINDRICAL_SURFACE('',#351,0.003)
#187=FACE_BOUND('',#352,.T.)
#188=FACE_OUTER_BOUND('',#353,.T.)
#189=PLANE('',#354)
#190=FACE_OUTER_BOUND('',#355,.T.)
#191=CYLINDRICAL_SURFACE('',#356,0.0016)
#192=FACE_OUTER_BOUND('',#357,.T.)
#193=CYLINDRICAL_SURFACE('',#358,0.003)
#194=FACE_BOUND('',#359,.T.)
#195=FACE_OUTER_BOUND('',#360,.T.)
#196=PLANE('',#361)
#197=FACE_BOUND('',#362,.T.)
#198=FACE_OUTER_BOUND('',#363,.T.)
#199=PLANE('',#364)
#200=FACE_OUTER_BOUND('',#365,.T.)
#201=PLANE('',#366)
#202=FACE_OUTER_BOUND('',#367,.T.)
#203=PLANE('',#368)
#204=FACE_OUTER_BOUND('',#369,.T.)
#205=PLANE('',#370)
#206=FACE_OUTER_BOUND('',#371,.T.)
#207=PLANE('',#372)
#208=FACE_OUTER_BOUND('',#373,.T.)
#209=CYLINDRICAL_SURFACE('',#374,0.00427240833133949)
#210=FACE_OUTER_BOUND('',#375,.T.)
#211=CYLINDRICAL_SURFACE('',#376,0.0055725924597188)
#212=FACE_OUTER_BOUND('',#377,.T.)
#213=CYLINDRICAL_SURFACE('',#378,0.00159999999999972)
#214=FACE_OUTER_BOUND('',#379,.T.)
#215=CYLINDRICAL_SURFACE('',#380,0.00557259245971216)
#216=FACE_OUTER_BOUND('',#381,.T.)
#217=CYLINDRICAL_SURFACE('',#382,0.0055725924597188)
#218=FACE_OUTER_BOUND('',#383,.T.)
#219=PLANE('',#384)
#220=FACE_OUTER_BOUND('',#385,.T.)
#221=CYLINDRICAL_SURFACE('',#386,0.00159999999999972)
#222=FACE_OUTER_BOUND('',#387,.T.)
#223=CYLINDRICAL_SURFACE('',#388,0.003)
#224=FACE_OUTER_BOUND('',#389,.T.)
#225=PLANE('',#390)
#226=FACE_OUTER_BOUND('',#391,.T.)
#227=CYLINDRICAL_SURFACE('',#392,0.01075)
#228=FACE_OUTER_BOUND('',#393,.T.)
#229=PLANE('',#394)
#230=FACE_OUTER_BOUND('',#395,.T.)
#231=PLANE('',#396)
#232=FACE_OUTER_BOUND('',#397,.T.)
#233=PLANE('',#398)
#234=FACE_BOUND('',#399,.T.)
#235=FACE_OUTER_BOUND('',#400,.T.)
#236=PLANE('',#401)
#237=FACE_OUTER_BOUND('',#402,.T.)
#238=CYLINDRICAL_SURFACE('',#403,0.0016)
#239=FACE_BOUND('',#404,.T.)
#240=FACE_OUTER_BOUND('',#405,.T.)
#241=PLANE('',#406)
#242=FACE_OUTER_BOUND('',#407,.T.)
#243=CYLINDRICAL_SURFACE('',#408,0.003)
#244=FACE_BOUND('',#409,.T.)
#245=FACE_OUTER_BOUND('',#410,.T.)
#246=PLANE('',#411)
#247=FACE_OUTER_BOUND('',#412,.T.)
#248=CYLINDRICAL_SURFACE('',#413,0.0016)
#249=FACE_OUTER_BOUND('',#414,.T.)
#250=CYLINDRICAL_SURFACE('',#415,0.003)
#251=FACE_BOUND('',#416,.T.)
#252=FACE_OUTER_BOUND('',#417,.T.)
#253=PLANE('',#418)
#254=FACE_BOUND('',#419,.T.)
#255=FACE_OUTER_BOUND('',#420,.T.)
#256=PLANE('',#421)
#257=FACE_OUTER_BOUND('',#422,.T.)
#258=PLANE('',#423)
#259=FACE_OUTER_BOUND('',#424,.T.)
#260=PLANE('',#425)
#261=FACE_OUTER_BOUND('',#426,.T.)
#262=PLANE('',#427)
#263=FACE_OUTER_BOUND('',#428,.T.)
#264=PLANE('',#429)
#265=FACE_OUTER_BOUND('',#430,.T.)
#266=PLANE('',#431)
#267=FACE_OUTER_BOUND('',#432,.T.)
#268=PLANE('',#433)
#269=FACE_OUTER_BOUND('',#434,.T.)
#270=PLANE('',#435)
#271=FACE_BOUND('',#436,.T.)
#272=FACE_BOUND('',#437,.T.)
#273=FACE_BOUND('',#438,.T.)
#274=FACE_OUTER_BOUND('',#439,.T.)
#275=FACE_BOUND('',#440,.T.)
#276=CYLINDRICAL_SURFACE('',#441,0.01075)
#277=FACE_OUTER_BOUND('',#442,.T.)
#278=PLANE('',#443)
#279=FACE_BOUND('',#444,.T.)
#280=FACE_BOUND('',#445,.T.)
#281=FACE_BOUND('',#446,.T.)
#282=FACE_OUTER_BOUND('',#447,.T.)
#283=FACE_BOUND('',#448,.T.)
#284=FACE_BOUND('',#449,.T.)
#285=FACE_BOUND('',#450,.T.)
#286=PLANE('',#451)
#287=FACE_OUTER_BOUND('',#452,.T.)
#288=PLANE('',#453)
#289=FILL_AREA_STYLE('',(#454))
#290=EDGE_LOOP('',(#455,#456,#457,#458))
#291=AXIS2_PLACEMENT_3D('',#459,#460,#461)
#292=EDGE_LOOP('',(#462,#463,#464,#465))
#293=AXIS2_PLACEMENT_3D('',#466,#467,#468)
#294=EDGE_LOOP('',(#469,#470,#471,#472))
#295=AXIS2_PLACEMENT_3D('',#473,#474,#475)
#296=EDGE_LOOP('',(#476,#477,#478,#479))
#297=AXIS2_PLACEMENT_3D('',#480,#481,#482)
#298=EDGE_LOOP('',(#483,#484,#485,#486))
#299=AXIS2_PLACEMENT_3D('',#487,#488,#489)
#300=EDGE_LOOP('',(#490,#491,#492,#493))
#301=AXIS2_PLACEMENT_3D('',#494,#495,#496)
#302=EDGE_LOOP('',(#497,#498,#499,#500))
#303=AXIS2_PLACEMENT_3D('',#501,#502,#503)
#304=EDGE_LOOP('',(#504,#505,#506,#507))
#305=AXIS2_PLACEMENT_3D('',#508,#509,#510)
#306=EDGE_LOOP('',(#511,#512,#513,#514))
#307=AXIS2_PLACEMENT_3D('',#515,#516,#517)
#308=EDGE_LOOP('',(#518,#519,#520,#521))
#309=AXIS2_PLACEMENT_3D('',#522,#523,#524)
#310=EDGE_LOOP('',(#525,#526,#527,#528))
#311=AXIS2_PLACEMENT_3D('',#529,#530,#531)
#312=EDGE_LOOP('',(#532,#533,#534,#535))
#313=AXIS2_PLACEMENT_3D('',#536,#537,#538)
#314=EDGE_LOOP('',(#539,#540,#541,#542))
#315=AXIS2_PLACEMENT_3D('',#543,#544,#545)
#316=EDGE_LOOP('',(#546,#547,#548,#549))
#317=AXIS2_PLACEMENT_3D('',#550,#551,#552)
#318=EDGE_LOOP('',(#553,#554,#555,#556,#557,#558,#559,#560))
#319=AXIS2_PLACEMENT_3D('',#561,#562,#563)
#320=EDGE_LOOP('',(#564,#565,#566,#567))
#321=AXIS2_PLACEMENT_3D('',#568,#569,#570)
#322=EDGE_LOOP('',(#571,#572,#573,#574))
#323=AXIS2_PLACEMENT_3D('',#575,#576,#577)
#324=EDGE_LOOP('',(#578,#579,#580,#581,#582,#583,#584,#585))
#325=AXIS2_PLACEMENT_3D('',#586,#587,#588)
#326=EDGE_LOOP('',(#589,#590,#591,#592))
#327=AXIS2_PLACEMENT_3D('',#593,#594,#595)
#328=EDGE_LOOP('',(#596,#597,#598,#599))
#329=AXIS2_PLACEMENT_3D('',#600,#601,#602)
#330=EDGE_LOOP('',(#603,#604,#605,#606))
#331=AXIS2_PLACEMENT_3D('',#607,#608,#609)
#332=EDGE_LOOP('',(#610,#611,#612,#613))
#333=AXIS2_PLACEMENT_3D('',#614,#615,#616)
#334=EDGE_LOOP('',(#617,#618,#619,#620))
#335=AXIS2_PLACEMENT_3D('',#621,#622,#623)
#336=EDGE_LOOP('',(#624,#625,#626,#627))
#337=AXIS2_PLACEMENT_3D('',#628,#629,#630)
#338=EDGE_LOOP('',(#631,#632,#633,#634))
#339=AXIS2_PLACEMENT_3D('',#635,#636,#637)
#340=EDGE_LOOP('',(#638,#639,#640,#641))
#341=AXIS2_PLACEMENT_3D('',#642,#643,#644)
#342=EDGE_LOOP('',(#645,#646))
#343=EDGE_LOOP('',(#647,#648,#649,#650,#651,#652,#653,#654,#655,#656,#657,#658))
#344=AXIS2_PLACEMENT_3D('',#659,#660,#661)
#345=EDGE_LOOP('',(#662,#663,#664,#665))
#346=AXIS2_PLACEMENT_3D('',#666,#667,#668)
#347=EDGE_LOOP('',(#669,#670))
#348=EDGE_LOOP('',(#671,#672))
#349=AXIS2_PLACEMENT_3D('',#673,#674,#675)
#350=EDGE_LOOP('',(#676,#677,#678,#679))
#351=AXIS2_PLACEMENT_3D('',#680,#681,#682)
#352=EDGE_LOOP('',(#683,#684))
#353=EDGE_LOOP('',(#685,#686))
#354=AXIS2_PLACEMENT_3D('',#687,#688,#689)
#355=EDGE_LOOP('',(#690,#691,#692,#693))
#356=AXIS2_PLACEMENT_3D('',#694,#695,#696)
#357=EDGE_LOOP('',(#697,#698,#699,#700))
#358=AXIS2_PLACEMENT_3D('',#701,#702,#703)
#359=EDGE_LOOP('',(#704,#705))
#360=EDGE_LOOP('',(#706,#707,#708,#709,#710,#711,#712))
#361=AXIS2_PLACEMENT_3D('',#713,#714,#715)
#362=EDGE_LOOP('',(#716,#717))
#363=EDGE_LOOP('',(#718,#719,#720,#721,#722,#723,#724))
#364=AXIS2_PLACEMENT_3D('',#725,#726,#727)
#365=EDGE_LOOP('',(#728,#729,#730,#731))
#366=AXIS2_PLACEMENT_3D('',#732,#733,#734)
#367=EDGE_LOOP('',(#735,#736,#737,#738))
#368=AXIS2_PLACEMENT_3D('',#739,#740,#741)
#369=EDGE_LOOP('',(#742,#743,#744,#745))
#370=AXIS2_PLACEMENT_3D('',#746,#747,#748)
#371=EDGE_LOOP('',(#749,#750,#751,#752))
#372=AXIS2_PLACEMENT_3D('',#753,#754,#755)
#373=EDGE_LOOP('',(#756,#757,#758,#759,#760,#761,#762,#763))
#374=AXIS2_PLACEMENT_3D('',#764,#765,#766)
#375=EDGE_LOOP('',(#767,#768,#769,#770))
#376=AXIS2_PLACEMENT_3D('',#771,#772,#773)
#377=EDGE_LOOP('',(#774,#775,#776,#777))
#378=AXIS2_PLACEMENT_3D('',#778,#779,#780)
#379=EDGE_LOOP('',(#781,#782,#783,#784,#785,#786,#787,#788))
#380=AXIS2_PLACEMENT_3D('',#789,#790,#791)
#381=EDGE_LOOP('',(#792,#793,#794,#795))
#382=AXIS2_PLACEMENT_3D('',#796,#797,#798)
#383=EDGE_LOOP('',(#799,#800,#801,#802))
#384=AXIS2_PLACEMENT_3D('',#803,#804,#805)
#385=EDGE_LOOP('',(#806,#807,#808,#809))
#386=AXIS2_PLACEMENT_3D('',#810,#811,#812)
#387=EDGE_LOOP('',(#813,#814,#815,#816))
#388=AXIS2_PLACEMENT_3D('',#817,#818,#819)
#389=EDGE_LOOP('',(#820,#821,#822,#823))
#390=AXIS2_PLACEMENT_3D('',#824,#825,#826)
#391=EDGE_LOOP('',(#827,#828,#829,#830))
#392=AXIS2_PLACEMENT_3D('',#831,#832,#833)
#393=EDGE_LOOP('',(#834,#835,#836,#837))
#394=AXIS2_PLACEMENT_3D('',#838,#839,#840)
#395=EDGE_LOOP('',(#841,#842,#843,#844))
#396=AXIS2_PLACEMENT_3D('',#845,#846,#847)
#397=EDGE_LOOP('',(#848,#849,#850,#851))
#398=AXIS2_PLACEMENT_3D('',#852,#853,#854)
#399=EDGE_LOOP('',(#855,#856))
#400=EDGE_LOOP('',(#857,#858,#859,#860,#861,#862,#863,#864,#865,#866,#867,#868))
#401=AXIS2_PLACEMENT_3D('',#869,#870,#871)
#402=EDGE_LOOP('',(#872,#873,#874,#875))
#403=AXIS2_PLACEMENT_3D('',#876,#877,#878)
#404=EDGE_LOOP('',(#879,#880))
#405=EDGE_LOOP('',(#881,#882))
#406=AXIS2_PLACEMENT_3D('',#883,#884,#885)
#407=EDGE_LOOP('',(#886,#887,#888,#889))
#408=AXIS2_PLACEMENT_3D('',#890,#891,#892)
#409=EDGE_LOOP('',(#893,#894))
#410=EDGE_LOOP('',(#895,#896))
#411=AXIS2_PLACEMENT_3D('',#897,#898,#899)
#412=EDGE_LOOP('',(#900,#901,#902,#903))
#413=AXIS2_PLACEMENT_3D('',#904,#905,#906)
#414=EDGE_LOOP('',(#907,#908,#909,#910))
#415=AXIS2_PLACEMENT_3D('',#911,#912,#913)
#416=EDGE_LOOP('',(#914,#915))
#417=EDGE_LOOP('',(#916,#917,#918,#919,#920,#921,#922))
#418=AXIS2_PLACEMENT_3D('',#923,#924,#925)
#419=EDGE_LOOP('',(#926,#927))
#420=EDGE_LOOP('',(#928,#929,#930,#931,#932,#933,#934))
#421=AXIS2_PLACEMENT_3D('',#935,#936,#937)
#422=EDGE_LOOP('',(#938,#939,#940,#941))
#423=AXIS2_PLACEMENT_3D('',#942,#943,#944)
#424=EDGE_LOOP('',(#945,#946,#947,#948))
#425=AXIS2_PLACEMENT_3D('',#949,#950,#951)
#426=EDGE_LOOP('',(#952,#953,#954,#955))
#427=AXIS2_PLACEMENT_3D('',#956,#957,#958)
#428=EDGE_LOOP('',(#959,#960,#961,#962))
#429=AXIS2_PLACEMENT_3D('',#963,#964,#965)
#430=EDGE_LOOP('',(#966,#967,#968,#969,#970,#971,#972,#973,#974,#975,#976,#977))
#431=AXIS2_PLACEMENT_3D('',#978,#979,#980)
#432=EDGE_LOOP('',(#981,#982,#983,#984))
#433=AXIS2_PLACEMENT_3D('',#985,#986,#987)
#434=EDGE_LOOP('',(#988,#989,#990,#991,#992,#993,#994,#995,#996,#997,#998,#999))
#435=AXIS2_PLACEMENT_3D('',#1000,#1001,#1002)
#436=EDGE_LOOP('',(#1003,#1004))
#437=EDGE_LOOP('',(#1005,#1006))
#438=EDGE_LOOP('',(#1007,#1008))
#439=EDGE_LOOP('',(#1009,#1010,#1011,#1012))
#440=EDGE_LOOP('',(#1013,#1014))
#441=AXIS2_PLACEMENT_3D('',#1015,#1016,#1017)
#442=EDGE_LOOP('',(#1018,#1019,#1020,#1021,#1022,#1023,#1024,#1025))
#443=AXIS2_PLACEMENT_3D('',#1026,#1027,#1028)
#444=EDGE_LOOP('',(#1029,#1030))
#445=EDGE_LOOP('',(#1031,#1032))
#446=EDGE_LOOP('',(#1033,#1034))
#447=EDGE_LOOP('',(#1035,#1036,#1037,#1038,#1039,#1040,#1041,#1042,#1043,#1044,#1045,#1046))
#448=EDGE_LOOP('',(#1047,#1048))
#449=EDGE_LOOP('',(#1049,#1050))
#450=EDGE_LOOP('',(#1051,#1052))
#451=AXIS2_PLACEMENT_3D('',#1053,#1054,#1055)
#452=EDGE_LOOP('',(#1056,#1057,#1058,#1059,#1060,#1061,#1062,#1063))
#453=AXIS2_PLACEMENT_3D('',#1064,#1065,#1066)
#454=FILL_AREA_STYLE_COLOUR('',#1067)
#455=ORIENTED_EDGE('',*,*,#1068,.F.)
#456=ORIENTED_EDGE('',*,*,#1069,.T.)
#457=ORIENTED_EDGE('',*,*,#1070,.F.)
#458=ORIENTED_EDGE('',*,*,#1071,.T.)
#459=CARTESIAN_POINT('',(-0.0108785499169743,0.196157302800643,0.0387899987901504))
#460=DIRECTION('',(9.61980427083028E-15,-2.66453525910034E-15,-1.0))
#461=DIRECTION('',(-1.0,4.79110102769884E-45,-9.61980427083028E-15))
#462=ORIENTED_EDGE('',*,*,#1072,.F.)
#463=ORIENTED_EDGE('',*,*,#1073,.T.)
#464=ORIENTED_EDGE('',*,*,#1074,.F.)
#465=ORIENTED_EDGE('',*,*,#1075,.F.)
#466=CARTESIAN_POINT('',(-0.0108785499169741,0.145757302800643,0.00654999879015056))
#467=DIRECTION('',(-9.61980427083028E-15,2.66453525910034E-15,1.0))
#468=DIRECTION('',(-1.0,-1.42723205043826E-14,-9.61980427083024E-15))
#469=ORIENTED_EDGE('',*,*,#1076,.F.)
#470=ORIENTED_EDGE('',*,*,#1077,.F.)
#471=ORIENTED_EDGE('',*,*,#1078,.F.)
#472=ORIENTED_EDGE('',*,*,#1079,.F.)
#473=CARTESIAN_POINT('',(-0.0108785499169744,0.145757302800643,0.0387899987901506))
#474=DIRECTION('',(9.61980427083028E-15,-2.66453525910034E-15,-1.0))
#475=DIRECTION('',(-1.0,4.79110102769884E-45,-9.61980427083028E-15))
#476=ORIENTED_EDGE('',*,*,#1080,.F.)
#477=ORIENTED_EDGE('',*,*,#1081,.F.)
#478=ORIENTED_EDGE('',*,*,#1082,.F.)
#479=ORIENTED_EDGE('',*,*,#1083,.T.)
#480=CARTESIAN_POINT('',(-0.0108785499169743,0.196157302800643,0.0339999987901504))
#481=DIRECTION('',(-9.61980427083027E-15,2.66453525910034E-15,1.0))
#482=DIRECTION('',(-1.0,9.92280927107578E-45,-9.61980427083028E-15))
#483=ORIENTED_EDGE('',*,*,#1084,.F.)
#484=ORIENTED_EDGE('',*,*,#1085,.F.)
#485=ORIENTED_EDGE('',*,*,#1086,.T.)
#486=ORIENTED_EDGE('',*,*,#1087,.T.)
#487=CARTESIAN_POINT('',(-0.0213902308871423,0.231677302800643,0.0379914074238384))
#488=DIRECTION('',(-1.355988625791E-15,1.0,-4.05404645232938E-15))
#489=DIRECTION('',(-0.707106781186541,-3.82547249019604E-15,-0.707106781186554))
#490=ORIENTED_EDGE('',*,*,#1088,.F.)
#491=ORIENTED_EDGE('',*,*,#1089,.T.)
#492=ORIENTED_EDGE('',*,*,#1090,.F.)
#493=ORIENTED_EDGE('',*,*,#1091,.T.)
#494=CARTESIAN_POINT('',(-0.0198954254581826,0.225077302800643,0.0536789074238384))
#495=DIRECTION('',(9.7529135752481E-15,-2.66453525910034E-15,-1.0))
#496=DIRECTION('',(1.0,3.45578078384243E-31,9.7529135752481E-15))
#497=ORIENTED_EDGE('',*,*,#1092,.F.)
#498=ORIENTED_EDGE('',*,*,#1093,.F.)
#499=ORIENTED_EDGE('',*,*,#1094,.F.)
#500=ORIENTED_EDGE('',*,*,#1095,.T.)
#501=CARTESIAN_POINT('',(-0.0198954254581826,0.225077302800643,0.0536789074238384))
#502=DIRECTION('',(9.7529135752481E-15,-2.66453525910034E-15,-1.0))
#503=DIRECTION('',(1.0,3.45578078384243E-31,9.7529135752481E-15))
#504=ORIENTED_EDGE('',*,*,#1096,.F.)
#505=ORIENTED_EDGE('',*,*,#1097,.F.)
#506=ORIENTED_EDGE('',*,*,#1098,.F.)
#507=ORIENTED_EDGE('',*,*,#1099,.F.)
#508=CARTESIAN_POINT('',(0.00369808814268993,0.196157302800643,0.0387899987901506))
#509=DIRECTION('',(-9.61980427083028E-15,2.66453525910034E-15,1.0))
#510=DIRECTION('',(1.0,-6.70651389879339E-17,9.61980427083028E-15))
#511=ORIENTED_EDGE('',*,*,#1100,.F.)
#512=ORIENTED_EDGE('',*,*,#1101,.F.)
#513=ORIENTED_EDGE('',*,*,#1102,.F.)
#514=ORIENTED_EDGE('',*,*,#1103,.T.)
#515=CARTESIAN_POINT('',(0.00369808814269025,0.145757302800643,0.0065499987901507))
#516=DIRECTION('',(9.61980427083028E-15,-2.66453525910034E-15,-1.0))
#517=DIRECTION('',(1.0,-1.43393856433706E-14,9.61980427083032E-15))
#518=ORIENTED_EDGE('',*,*,#1104,.F.)
#519=ORIENTED_EDGE('',*,*,#1105,.T.)
#520=ORIENTED_EDGE('',*,*,#1106,.F.)
#521=ORIENTED_EDGE('',*,*,#1107,.T.)
#522=CARTESIAN_POINT('',(0.00369808814268995,0.145757302800643,0.0387899987901507))
#523=DIRECTION('',(-9.61980427083028E-15,2.66453525910034E-15,1.0))
#524=DIRECTION('',(1.0,-6.70651389879339E-17,9.61980427083028E-15))
#525=ORIENTED_EDGE('',*,*,#1108,.F.)
#526=ORIENTED_EDGE('',*,*,#1109,.T.)
#527=ORIENTED_EDGE('',*,*,#1110,.F.)
#528=ORIENTED_EDGE('',*,*,#1111,.F.)
#529=CARTESIAN_POINT('',(0.00369808814268998,0.196157302800643,0.0339999987901506))
#530=DIRECTION('',(9.61980427083027E-15,-2.66453525910034E-15,-1.0))
#531=DIRECTION('',(1.0,-6.70651389879339E-17,9.61980427083028E-15))
#532=ORIENTED_EDGE('',*,*,#1112,.F.)
#533=ORIENTED_EDGE('',*,*,#1113,.T.)
#534=ORIENTED_EDGE('',*,*,#1114,.T.)
#535=ORIENTED_EDGE('',*,*,#1115,.F.)
#536=CARTESIAN_POINT('',(0.0142097691128579,0.231677302800643,0.0379914074238388))
#537=DIRECTION('',(-1.42305376477902E-15,-1.0,4.05404645232936E-15))
#538=DIRECTION('',(0.707106781186554,-3.87289470475562E-15,-0.707106781186541))
#539=ORIENTED_EDGE('',*,*,#1116,.F.)
#540=ORIENTED_EDGE('',*,*,#1117,.F.)
#541=ORIENTED_EDGE('',*,*,#1118,.F.)
#542=ORIENTED_EDGE('',*,*,#1119,.F.)
#543=CARTESIAN_POINT('',(0.0127149636838979,0.225077302800643,0.0536789074238387))
#544=DIRECTION('',(-9.48669496641245E-15,2.66453525910034E-15,1.0))
#545=DIRECTION('',(-1.0,6.70651389879342E-17,-9.48669496641245E-15))
#546=ORIENTED_EDGE('',*,*,#1120,.F.)
#547=ORIENTED_EDGE('',*,*,#1121,.T.)
#548=ORIENTED_EDGE('',*,*,#1122,.F.)
#549=ORIENTED_EDGE('',*,*,#1123,.F.)
#550=CARTESIAN_POINT('',(0.0127149636838979,0.225077302800643,0.0536789074238387))
#551=DIRECTION('',(-9.48669496641245E-15,2.66453525910034E-15,1.0))
#552=DIRECTION('',(-1.0,6.70651389879342E-17,-9.48669496641245E-15))
#553=ORIENTED_EDGE('',*,*,#1124,.F.)
#554=ORIENTED_EDGE('',*,*,#1125,.F.)
#555=ORIENTED_EDGE('',*,*,#1126,.F.)
#556=ORIENTED_EDGE('',*,*,#1127,.F.)
#557=ORIENTED_EDGE('',*,*,#1128,.F.)
#558=ORIENTED_EDGE('',*,*,#1129,.F.)
#559=ORIENTED_EDGE('',*,*,#1130,.F.)
#560=ORIENTED_EDGE('',*,*,#1131,.F.)
#561=CARTESIAN_POINT('',(0.0153873720152377,0.21560195192131,0.0536789074238378))
#562=DIRECTION('',(-9.48669496641245E-15,2.66453525910034E-15,1.0))
#563=DIRECTION('',(-1.0,6.70651389879342E-17,-9.48669496641245E-15))
#564=ORIENTED_EDGE('',*,*,#1132,.F.)
#565=ORIENTED_EDGE('',*,*,#1129,.T.)
#566=ORIENTED_EDGE('',*,*,#1133,.F.)
#567=ORIENTED_EDGE('',*,*,#1134,.F.)
#568=CARTESIAN_POINT('',(0.0127149636838979,0.225077302800643,0.0536789074238387))
#569=DIRECTION('',(-9.48669496641245E-15,2.66453525910034E-15,1.0))
#570=DIRECTION('',(-1.0,6.70651389879342E-17,-9.48669496641245E-15))
#571=ORIENTED_EDGE('',*,*,#1120,.T.)
#572=ORIENTED_EDGE('',*,*,#1135,.F.)
#573=ORIENTED_EDGE('',*,*,#1122,.T.)
#574=ORIENTED_EDGE('',*,*,#1136,.T.)
#575=CARTESIAN_POINT('',(0.0127149636838979,0.225077302800643,0.0536789074238387))
#576=DIRECTION('',(-9.48669496641245E-15,2.66453525910034E-15,1.0))
#577=DIRECTION('',(-1.0,6.70651389879342E-17,-9.48669496641245E-15))
#578=ORIENTED_EDGE('',*,*,#1137,.F.)
#579=ORIENTED_EDGE('',*,*,#1138,.F.)
#580=ORIENTED_EDGE('',*,*,#1139,.F.)
#581=ORIENTED_EDGE('',*,*,#1134,.T.)
#582=ORIENTED_EDGE('',*,*,#1140,.F.)
#583=ORIENTED_EDGE('',*,*,#1141,.F.)
#584=ORIENTED_EDGE('',*,*,#1142,.F.)
#585=ORIENTED_EDGE('',*,*,#1143,.T.)
#586=CARTESIAN_POINT('',(0.0232703265185666,0.221499669180946,0.0536789074238384))
#587=DIRECTION('',(-9.48669496641245E-15,2.66453525910034E-15,1.0))
#588=DIRECTION('',(-1.0,6.70651389879342E-17,-9.48669496641245E-15))
#589=ORIENTED_EDGE('',*,*,#1144,.F.)
#590=ORIENTED_EDGE('',*,*,#1143,.F.)
#591=ORIENTED_EDGE('',*,*,#1145,.T.)
#592=ORIENTED_EDGE('',*,*,#1125,.T.)
#593=CARTESIAN_POINT('',(0.0127149636838979,0.225077302800643,0.0536789074238387))
#594=DIRECTION('',(-9.48669496641245E-15,2.66453525910034E-15,1.0))
#595=DIRECTION('',(-1.0,6.70651389879342E-17,-9.48669496641245E-15))
#596=ORIENTED_EDGE('',*,*,#1127,.T.)
#597=ORIENTED_EDGE('',*,*,#1146,.F.)
#598=ORIENTED_EDGE('',*,*,#1147,.F.)
#599=ORIENTED_EDGE('',*,*,#1148,.F.)
#600=CARTESIAN_POINT('',(0.0111149636838983,0.176167302800643,0.0359999987901507))
#601=DIRECTION('',(-1.0,3.35325694939669E-17,-9.61980427083028E-15))
#602=DIRECTION('',(-9.61980427083028E-15,-3.64942615591356E-29,1.0))
#603=ORIENTED_EDGE('',*,*,#1116,.T.)
#604=ORIENTED_EDGE('',*,*,#1149,.F.)
#605=ORIENTED_EDGE('',*,*,#1118,.T.)
#606=ORIENTED_EDGE('',*,*,#1150,.F.)
#607=CARTESIAN_POINT('',(0.0127149636838979,0.225077302800643,0.0536789074238387))
#608=DIRECTION('',(-9.48669496641245E-15,2.66453525910034E-15,1.0))
#609=DIRECTION('',(-1.0,6.70651389879342E-17,-9.48669496641245E-15))
#610=ORIENTED_EDGE('',*,*,#1112,.T.)
#611=ORIENTED_EDGE('',*,*,#1151,.F.)
#612=ORIENTED_EDGE('',*,*,#1152,.F.)
#613=ORIENTED_EDGE('',*,*,#1153,.T.)
#614=CARTESIAN_POINT('',(0.0142097691128579,0.231677302800643,0.0379914074238388))
#615=DIRECTION('',(-1.42305376477902E-15,-1.0,4.05404645232936E-15))
#616=DIRECTION('',(0.707106781186554,-3.87289470475562E-15,-0.707106781186541))
#617=ORIENTED_EDGE('',*,*,#1114,.F.)
#618=ORIENTED_EDGE('',*,*,#1154,.T.)
#619=ORIENTED_EDGE('',*,*,#1155,.T.)
#620=ORIENTED_EDGE('',*,*,#1156,.T.)
#621=CARTESIAN_POINT('',(0.0172097691128578,0.232677302799642,0.0493351574238388))
#622=DIRECTION('',(1.0,-1.60814287233924E-16,6.29766333499052E-15))
#623=DIRECTION('',(1.60814287233901E-16,1.0,3.71352800374352E-15))
#624=ORIENTED_EDGE('',*,*,#1157,.F.)
#625=ORIENTED_EDGE('',*,*,#1158,.F.)
#626=ORIENTED_EDGE('',*,*,#1159,.T.)
#627=ORIENTED_EDGE('',*,*,#1160,.T.)
#628=CARTESIAN_POINT('',(0.00715976911285767,0.234377302800643,0.0511789074238387))
#629=DIRECTION('',(1.0,-3.35325694939677E-17,9.48669496641245E-15))
#630=DIRECTION('',(9.48669496641245E-15,-2.66453525910034E-15,-1.0))
#631=ORIENTED_EDGE('',*,*,#1161,.T.)
#632=ORIENTED_EDGE('',*,*,#1162,.T.)
#633=ORIENTED_EDGE('',*,*,#1163,.T.)
#634=ORIENTED_EDGE('',*,*,#1141,.T.)
#635=CARTESIAN_POINT('',(0.0212097691128578,0.234377302800643,0.0458351574238388))
#636=DIRECTION('',(-1.0,3.35325694939764E-17,-6.29766333499052E-15))
#637=DIRECTION('',(-6.29766333499052E-15,2.66453525910034E-15,1.0))
#638=ORIENTED_EDGE('',*,*,#1164,.T.)
#639=ORIENTED_EDGE('',*,*,#1165,.T.)
#640=ORIENTED_EDGE('',*,*,#1166,.F.)
#641=ORIENTED_EDGE('',*,*,#1167,.F.)
#642=CARTESIAN_POINT('',(0.00715976911285767,0.216677302800643,0.0511789074238387))
#643=DIRECTION('',(1.0,-3.35325694939677E-17,9.48669496641245E-15))
#644=DIRECTION('',(-9.48669496641245E-15,3.2253659001637E-15,1.0))
#645=ORIENTED_EDGE('',*,*,#1121,.F.)
#646=ORIENTED_EDGE('',*,*,#1136,.F.)
#647=ORIENTED_EDGE('',*,*,#1166,.T.)
#648=ORIENTED_EDGE('',*,*,#1168,.F.)
#649=ORIENTED_EDGE('',*,*,#1146,.T.)
#650=ORIENTED_EDGE('',*,*,#1126,.T.)
#651=ORIENTED_EDGE('',*,*,#1145,.F.)
#652=ORIENTED_EDGE('',*,*,#1142,.T.)
#653=ORIENTED_EDGE('',*,*,#1163,.F.)
#654=ORIENTED_EDGE('',*,*,#1169,.F.)
#655=ORIENTED_EDGE('',*,*,#1160,.F.)
#656=ORIENTED_EDGE('',*,*,#1170,.F.)
#657=ORIENTED_EDGE('',*,*,#1155,.F.)
#658=ORIENTED_EDGE('',*,*,#1171,.T.)
#659=CARTESIAN_POINT('',(0.0121847691128577,0.219377302800643,0.0536789074238388))
#660=DIRECTION('',(9.48669496641245E-15,-2.66453525910034E-15,-1.0))
#661=DIRECTION('',(-1.0,3.35325694939677E-17,-9.48669496641245E-15))
#662=ORIENTED_EDGE('',*,*,#1108,.T.)
#663=ORIENTED_EDGE('',*,*,#1172,.F.)
#664=ORIENTED_EDGE('',*,*,#1110,.T.)
#665=ORIENTED_EDGE('',*,*,#1173,.T.)
#666=CARTESIAN_POINT('',(0.00369808814268998,0.196157302800643,0.0339999987901506))
#667=DIRECTION('',(9.61980427083027E-15,-2.66453525910034E-15,-1.0))
#668=DIRECTION('',(1.0,-6.70651389879339E-17,9.61980427083028E-15))
#669=ORIENTED_EDGE('',*,*,#1111,.T.)
#670=ORIENTED_EDGE('',*,*,#1172,.T.)
#671=ORIENTED_EDGE('',*,*,#1174,.T.)
#672=ORIENTED_EDGE('',*,*,#1097,.T.)
#673=CARTESIAN_POINT('',(-0.00409018750285678,0.182017302800643,0.0353899987901505))
#674=DIRECTION('',(-9.61980427083028E-15,2.66453525910034E-15,1.0))
#675=DIRECTION('',(1.0,-3.35325694939898E-17,9.61980427083028E-15))
#676=ORIENTED_EDGE('',*,*,#1104,.T.)
#677=ORIENTED_EDGE('',*,*,#1175,.T.)
#678=ORIENTED_EDGE('',*,*,#1106,.T.)
#679=ORIENTED_EDGE('',*,*,#1176,.T.)
#680=CARTESIAN_POINT('',(0.00369808814268995,0.145757302800643,0.0387899987901507))
#681=DIRECTION('',(-9.61980427083028E-15,2.66453525910034E-15,1.0))
#682=DIRECTION('',(1.0,-6.70651389879339E-17,9.61980427083028E-15))
#683=ORIENTED_EDGE('',*,*,#1101,.T.)
#684=ORIENTED_EDGE('',*,*,#1177,.T.)
#685=ORIENTED_EDGE('',*,*,#1105,.F.)
#686=ORIENTED_EDGE('',*,*,#1176,.F.)
#687=CARTESIAN_POINT('',(-0.00409018750285677,0.182017302800643,0.0353899987901505))
#688=DIRECTION('',(-9.61980427083028E-15,2.66453525910034E-15,1.0))
#689=DIRECTION('',(1.0,-3.35325694939898E-17,9.61980427083028E-15))
#690=ORIENTED_EDGE('',*,*,#1100,.T.)
#691=ORIENTED_EDGE('',*,*,#1178,.T.)
#692=ORIENTED_EDGE('',*,*,#1102,.T.)
#693=ORIENTED_EDGE('',*,*,#1177,.F.)
#694=CARTESIAN_POINT('',(0.00369808814269025,0.145757302800643,0.0065499987901507))
#695=DIRECTION('',(9.61980427083028E-15,-2.66453525910034E-15,-1.0))
#696=DIRECTION('',(1.0,-1.43393856433706E-14,9.61980427083032E-15))
#697=ORIENTED_EDGE('',*,*,#1096,.T.)
#698=ORIENTED_EDGE('',*,*,#1179,.F.)
#699=ORIENTED_EDGE('',*,*,#1098,.T.)
#700=ORIENTED_EDGE('',*,*,#1174,.F.)
#701=CARTESIAN_POINT('',(0.00369808814268993,0.196157302800643,0.0387899987901506))
#702=DIRECTION('',(-9.61980427083028E-15,2.66453525910034E-15,1.0))
#703=DIRECTION('',(1.0,-6.70651389879339E-17,9.61980427083028E-15))
#704=ORIENTED_EDGE('',*,*,#1135,.T.)
#705=ORIENTED_EDGE('',*,*,#1123,.T.)
#706=ORIENTED_EDGE('',*,*,#1124,.T.)
#707=ORIENTED_EDGE('',*,*,#1180,.F.)
#708=ORIENTED_EDGE('',*,*,#1181,.F.)
#709=ORIENTED_EDGE('',*,*,#1182,.F.)
#710=ORIENTED_EDGE('',*,*,#1183,.F.)
#711=ORIENTED_EDGE('',*,*,#1137,.T.)
#712=ORIENTED_EDGE('',*,*,#1144,.T.)
#713=CARTESIAN_POINT('',(0.00961436550172679,0.228128533144857,0.0455394531069944))
#714=DIRECTION('',(-1.89733826982068E-14,3.47098798297245E-29,1.0))
#715=DIRECTION('',(0.707106781186555,0.70710678118654,1.34162075679496E-14))
#716=ORIENTED_EDGE('',*,*,#1117,.T.)
#717=ORIENTED_EDGE('',*,*,#1150,.T.)
#718=ORIENTED_EDGE('',*,*,#1130,.T.)
#719=ORIENTED_EDGE('',*,*,#1132,.T.)
#720=ORIENTED_EDGE('',*,*,#1139,.T.)
#721=ORIENTED_EDGE('',*,*,#1184,.F.)
#722=ORIENTED_EDGE('',*,*,#1185,.F.)
#723=ORIENTED_EDGE('',*,*,#1186,.F.)
#724=ORIENTED_EDGE('',*,*,#1187,.F.)
#725=CARTESIAN_POINT('',(0.00961436550172685,0.228128533144857,0.0421394531069944))
#726=DIRECTION('',(-1.89733826982068E-14,3.47098798297245E-29,1.0))
#727=DIRECTION('',(0.707106781186555,0.70710678118654,1.34162075679496E-14))
#728=ORIENTED_EDGE('',*,*,#1138,.T.)
#729=ORIENTED_EDGE('',*,*,#1183,.T.)
#730=ORIENTED_EDGE('',*,*,#1188,.F.)
#731=ORIENTED_EDGE('',*,*,#1184,.T.)
#732=CARTESIAN_POINT('',(0.0162593961023134,0.225492668356873,0.0438394531069945))
#733=DIRECTION('',(-0.707106781186561,-0.707106781186534,-1.34162075679497E-14))
#734=DIRECTION('',(0.707106781186534,-0.707106781186561,1.34162075679493E-14))
#735=ORIENTED_EDGE('',*,*,#1131,.T.)
#736=ORIENTED_EDGE('',*,*,#1187,.T.)
#737=ORIENTED_EDGE('',*,*,#1189,.F.)
#738=ORIENTED_EDGE('',*,*,#1180,.T.)
#739=CARTESIAN_POINT('',(0.0122995981276687,0.221532870382228,0.0438394531069944))
#740=DIRECTION('',(0.707106781186561,0.707106781186534,1.34162075679498E-14))
#741=DIRECTION('',(-0.707106781186534,0.707106781186561,-1.34162075679493E-14))
#742=ORIENTED_EDGE('',*,*,#1181,.T.)
#743=ORIENTED_EDGE('',*,*,#1189,.T.)
#744=ORIENTED_EDGE('',*,*,#1186,.T.)
#745=ORIENTED_EDGE('',*,*,#1190,.T.)
#746=CARTESIAN_POINT('',(0.00960212307982518,0.226210244417394,0.0438394531069944))
#747=DIRECTION('',(0.965925826289063,-0.258819045102539,1.8326880360264E-14))
#748=DIRECTION('',(0.258819045102539,0.965925826289063,4.91067279231488E-15))
#749=ORIENTED_EDGE('',*,*,#1182,.T.)
#750=ORIENTED_EDGE('',*,*,#1190,.F.)
#751=ORIENTED_EDGE('',*,*,#1185,.T.)
#752=ORIENTED_EDGE('',*,*,#1188,.T.)
#753=CARTESIAN_POINT('',(0.0115820220671475,0.228190143404717,0.0438394531069944))
#754=DIRECTION('',(0.258819045102502,-0.965925826289073,4.91067279231423E-15))
#755=DIRECTION('',(0.965925826289073,0.258819045102502,1.83268803602642E-14))
#756=ORIENTED_EDGE('',*,*,#1191,.T.)
#757=ORIENTED_EDGE('',*,*,#1192,.T.)
#758=ORIENTED_EDGE('',*,*,#1193,.T.)
#759=ORIENTED_EDGE('',*,*,#1194,.T.)
#760=ORIENTED_EDGE('',*,*,#1195,.T.)
#761=ORIENTED_EDGE('',*,*,#1196,.T.)
#762=ORIENTED_EDGE('',*,*,#1197,.T.)
#763=ORIENTED_EDGE('',*,*,#1198,.T.)
#764=CARTESIAN_POINT('',(-0.0225678337895224,0.21560195192131,0.0536789074238374))
#765=DIRECTION('',(9.7529135752481E-15,-2.66453525910034E-15,-1.0))
#766=DIRECTION('',(1.0,3.45578078384247E-31,9.7529135752481E-15))
#767=ORIENTED_EDGE('',*,*,#1199,.T.)
#768=ORIENTED_EDGE('',*,*,#1200,.T.)
#769=ORIENTED_EDGE('',*,*,#1201,.T.)
#770=ORIENTED_EDGE('',*,*,#1194,.F.)
#771=CARTESIAN_POINT('',(-0.0198954254581826,0.225077302800643,0.0536789074238384))
#772=DIRECTION('',(9.7529135752481E-15,-2.66453525910034E-15,-1.0))
#773=DIRECTION('',(1.0,3.45578078384245E-31,9.7529135752481E-15))
#774=ORIENTED_EDGE('',*,*,#1092,.T.)
#775=ORIENTED_EDGE('',*,*,#1202,.T.)
#776=ORIENTED_EDGE('',*,*,#1094,.T.)
#777=ORIENTED_EDGE('',*,*,#1203,.F.)
#778=CARTESIAN_POINT('',(-0.0198954254581826,0.225077302800643,0.0536789074238384))
#779=DIRECTION('',(9.7529135752481E-15,-2.66453525910034E-15,-1.0))
#780=DIRECTION('',(1.0,3.45578078384243E-31,9.7529135752481E-15))
#781=ORIENTED_EDGE('',*,*,#1204,.T.)
#782=ORIENTED_EDGE('',*,*,#1205,.F.)
#783=ORIENTED_EDGE('',*,*,#1206,.T.)
#784=ORIENTED_EDGE('',*,*,#1207,.T.)
#785=ORIENTED_EDGE('',*,*,#1208,.T.)
#786=ORIENTED_EDGE('',*,*,#1200,.F.)
#787=ORIENTED_EDGE('',*,*,#1209,.T.)
#788=ORIENTED_EDGE('',*,*,#1210,.T.)
#789=CARTESIAN_POINT('',(-0.0304507882928513,0.221499669180946,0.0536789074238379))
#790=DIRECTION('',(9.7529135752481E-15,-2.66453525910034E-15,-1.0))
#791=DIRECTION('',(1.0,3.45578078384247E-31,9.7529135752481E-15))
#792=ORIENTED_EDGE('',*,*,#1211,.T.)
#793=ORIENTED_EDGE('',*,*,#1198,.F.)
#794=ORIENTED_EDGE('',*,*,#1212,.F.)
#795=ORIENTED_EDGE('',*,*,#1205,.T.)
#796=CARTESIAN_POINT('',(-0.0198954254581826,0.225077302800643,0.0536789074238384))
#797=DIRECTION('',(9.7529135752481E-15,-2.66453525910034E-15,-1.0))
#798=DIRECTION('',(1.0,3.45578078384245E-31,9.7529135752481E-15))
#799=ORIENTED_EDGE('',*,*,#1196,.F.)
#800=ORIENTED_EDGE('',*,*,#1213,.T.)
#801=ORIENTED_EDGE('',*,*,#1214,.T.)
#802=ORIENTED_EDGE('',*,*,#1215,.T.)
#803=CARTESIAN_POINT('',(-0.0182954254581827,0.176167302800643,0.0359999987901504))
#804=DIRECTION('',(-1.0,3.35325694939669E-17,-9.61980427083028E-15))
#805=DIRECTION('',(-9.61980427083028E-15,-3.64942615591356E-29,1.0))
#806=ORIENTED_EDGE('',*,*,#1088,.T.)
#807=ORIENTED_EDGE('',*,*,#1216,.T.)
#808=ORIENTED_EDGE('',*,*,#1090,.T.)
#809=ORIENTED_EDGE('',*,*,#1217,.T.)
#810=CARTESIAN_POINT('',(-0.0198954254581826,0.225077302800643,0.0536789074238384))
#811=DIRECTION('',(9.7529135752481E-15,-2.66453525910034E-15,-1.0))
#812=DIRECTION('',(1.0,3.45578078384243E-31,9.7529135752481E-15))
#813=ORIENTED_EDGE('',*,*,#1084,.T.)
#814=ORIENTED_EDGE('',*,*,#1218,.T.)
#815=ORIENTED_EDGE('',*,*,#1219,.F.)
#816=ORIENTED_EDGE('',*,*,#1220,.F.)
#817=CARTESIAN_POINT('',(-0.0213902308871423,0.231677302800643,0.0379914074238384))
#818=DIRECTION('',(-1.355988625791E-15,1.0,-4.05404645232938E-15))
#819=DIRECTION('',(-0.707106781186541,-3.82547249019604E-15,-0.707106781186554))
#820=ORIENTED_EDGE('',*,*,#1219,.T.)
#821=ORIENTED_EDGE('',*,*,#1221,.F.)
#822=ORIENTED_EDGE('',*,*,#1222,.F.)
#823=ORIENTED_EDGE('',*,*,#1223,.F.)
#824=CARTESIAN_POINT('',(-0.0243902308871424,0.232677302799642,0.0493351574238384))
#825=DIRECTION('',(1.0,9.37491482459904E-17,1.294194520667E-14))
#826=DIRECTION('',(-9.37491482460385E-17,1.0,3.71352800374352E-15))
#827=ORIENTED_EDGE('',*,*,#1224,.F.)
#828=ORIENTED_EDGE('',*,*,#1158,.T.)
#829=ORIENTED_EDGE('',*,*,#1225,.F.)
#830=ORIENTED_EDGE('',*,*,#1226,.F.)
#831=CARTESIAN_POINT('',(-0.0035902308871423,0.234377302800643,0.0486789074238386))
#832=DIRECTION('',(3.35325694939922E-17,1.0,-2.66453525910034E-15))
#833=DIRECTION('',(1.0,-3.35325694939662E-17,9.7529135752481E-15))
#834=ORIENTED_EDGE('',*,*,#1227,.T.)
#835=ORIENTED_EDGE('',*,*,#1228,.F.)
#836=ORIENTED_EDGE('',*,*,#1229,.F.)
#837=ORIENTED_EDGE('',*,*,#1226,.T.)
#838=CARTESIAN_POINT('',(-0.0143402308871423,0.234377302800643,0.0511789074238385))
#839=DIRECTION('',(1.0,-3.35325694939661E-17,9.7529135752481E-15))
#840=DIRECTION('',(9.7529135752481E-15,-2.66453525910034E-15,-1.0))
#841=ORIENTED_EDGE('',*,*,#1230,.F.)
#842=ORIENTED_EDGE('',*,*,#1207,.F.)
#843=ORIENTED_EDGE('',*,*,#1231,.F.)
#844=ORIENTED_EDGE('',*,*,#1232,.F.)
#845=CARTESIAN_POINT('',(-0.0283902308871423,0.234377302800643,0.0458351574238383))
#846=DIRECTION('',(-1.0,3.35325694939575E-17,-1.294194520667E-14))
#847=DIRECTION('',(-1.294194520667E-14,2.66453525910034E-15,1.0))
#848=ORIENTED_EDGE('',*,*,#1233,.F.)
#849=ORIENTED_EDGE('',*,*,#1234,.T.)
#850=ORIENTED_EDGE('',*,*,#1235,.T.)
#851=ORIENTED_EDGE('',*,*,#1236,.F.)
#852=CARTESIAN_POINT('',(-0.0143402308871423,0.216677302800643,0.0511789074238385))
#853=DIRECTION('',(1.0,-3.35325694939661E-17,9.7529135752481E-15))
#854=DIRECTION('',(-9.7529135752481E-15,3.2253659001637E-15,1.0))
#855=ORIENTED_EDGE('',*,*,#1203,.T.)
#856=ORIENTED_EDGE('',*,*,#1093,.T.)
#857=ORIENTED_EDGE('',*,*,#1235,.F.)
#858=ORIENTED_EDGE('',*,*,#1237,.F.)
#859=ORIENTED_EDGE('',*,*,#1222,.T.)
#860=ORIENTED_EDGE('',*,*,#1238,.T.)
#861=ORIENTED_EDGE('',*,*,#1228,.T.)
#862=ORIENTED_EDGE('',*,*,#1239,.T.)
#863=ORIENTED_EDGE('',*,*,#1231,.T.)
#864=ORIENTED_EDGE('',*,*,#1206,.F.)
#865=ORIENTED_EDGE('',*,*,#1212,.T.)
#866=ORIENTED_EDGE('',*,*,#1197,.F.)
#867=ORIENTED_EDGE('',*,*,#1215,.F.)
#868=ORIENTED_EDGE('',*,*,#1240,.T.)
#869=CARTESIAN_POINT('',(-0.0193652308871424,0.219377302800643,0.0536789074238385))
#870=DIRECTION('',(-9.7529135752481E-15,2.66453525910034E-15,1.0))
#871=DIRECTION('',(1.0,-3.35325694939661E-17,9.7529135752481E-15))
#872=ORIENTED_EDGE('',*,*,#1080,.T.)
#873=ORIENTED_EDGE('',*,*,#1241,.T.)
#874=ORIENTED_EDGE('',*,*,#1082,.T.)
#875=ORIENTED_EDGE('',*,*,#1242,.F.)
#876=CARTESIAN_POINT('',(-0.0108785499169743,0.196157302800643,0.0339999987901504))
#877=DIRECTION('',(-9.61980427083027E-15,2.66453525910034E-15,1.0))
#878=DIRECTION('',(-1.0,9.92280927107578E-45,-9.61980427083028E-15))
#879=ORIENTED_EDGE('',*,*,#1241,.F.)
#880=ORIENTED_EDGE('',*,*,#1083,.F.)
#881=ORIENTED_EDGE('',*,*,#1069,.F.)
#882=ORIENTED_EDGE('',*,*,#1243,.F.)
#883=CARTESIAN_POINT('',(-0.00309027427142758,0.182017302800643,0.0353899987901505))
#884=DIRECTION('',(9.61980427083028E-15,-2.66453525910034E-15,-1.0))
#885=DIRECTION('',(-1.0,3.35325694939441E-17,-9.61980427083028E-15))
#886=ORIENTED_EDGE('',*,*,#1076,.T.)
#887=ORIENTED_EDGE('',*,*,#1244,.F.)
#888=ORIENTED_EDGE('',*,*,#1078,.T.)
#889=ORIENTED_EDGE('',*,*,#1245,.F.)
#890=CARTESIAN_POINT('',(-0.0108785499169744,0.145757302800643,0.0387899987901506))
#891=DIRECTION('',(9.61980427083028E-15,-2.66453525910034E-15,-1.0))
#892=DIRECTION('',(-1.0,4.79110102769884E-45,-9.61980427083028E-15))
#893=ORIENTED_EDGE('',*,*,#1246,.F.)
#894=ORIENTED_EDGE('',*,*,#1073,.F.)
#895=ORIENTED_EDGE('',*,*,#1245,.T.)
#896=ORIENTED_EDGE('',*,*,#1077,.T.)
#897=CARTESIAN_POINT('',(-0.00309027427142758,0.182017302800643,0.0353899987901505))
#898=DIRECTION('',(9.61980427083028E-15,-2.66453525910034E-15,-1.0))
#899=DIRECTION('',(-1.0,3.35325694939441E-17,-9.61980427083028E-15))
#900=ORIENTED_EDGE('',*,*,#1072,.T.)
#901=ORIENTED_EDGE('',*,*,#1247,.F.)
#902=ORIENTED_EDGE('',*,*,#1074,.T.)
#903=ORIENTED_EDGE('',*,*,#1246,.T.)
#904=CARTESIAN_POINT('',(-0.0108785499169741,0.145757302800643,0.00654999879015056))
#905=DIRECTION('',(-9.61980427083028E-15,2.66453525910034E-15,1.0))
#906=DIRECTION('',(-1.0,-1.42723205043826E-14,-9.61980427083024E-15))
#907=ORIENTED_EDGE('',*,*,#1068,.T.)
#908=ORIENTED_EDGE('',*,*,#1248,.T.)
#909=ORIENTED_EDGE('',*,*,#1070,.T.)
#910=ORIENTED_EDGE('',*,*,#1243,.T.)
#911=CARTESIAN_POINT('',(-0.0108785499169743,0.196157302800643,0.0387899987901504))
#912=DIRECTION('',(9.61980427083028E-15,-2.66453525910034E-15,-1.0))
#913=DIRECTION('',(-1.0,4.79110102769884E-45,-9.61980427083028E-15))
#914=ORIENTED_EDGE('',*,*,#1095,.F.)
#915=ORIENTED_EDGE('',*,*,#1202,.F.)
#916=ORIENTED_EDGE('',*,*,#1191,.F.)
#917=ORIENTED_EDGE('',*,*,#1211,.F.)
#918=ORIENTED_EDGE('',*,*,#1204,.F.)
#919=ORIENTED_EDGE('',*,*,#1249,.T.)
#920=ORIENTED_EDGE('',*,*,#1250,.T.)
#921=ORIENTED_EDGE('',*,*,#1251,.T.)
#922=ORIENTED_EDGE('',*,*,#1252,.T.)
#923=CARTESIAN_POINT('',(-0.0167948272760113,0.228128533144857,0.0455394531069941))
#924=DIRECTION('',(2.6622584345379E-16,-3.54987407349455E-29,-1.0))
#925=DIRECTION('',(-0.707106781186555,0.70710678118654,-1.88250099233311E-16))
#926=ORIENTED_EDGE('',*,*,#1217,.F.)
#927=ORIENTED_EDGE('',*,*,#1089,.F.)
#928=ORIENTED_EDGE('',*,*,#1193,.F.)
#929=ORIENTED_EDGE('',*,*,#1253,.T.)
#930=ORIENTED_EDGE('',*,*,#1254,.T.)
#931=ORIENTED_EDGE('',*,*,#1255,.T.)
#932=ORIENTED_EDGE('',*,*,#1256,.T.)
#933=ORIENTED_EDGE('',*,*,#1209,.F.)
#934=ORIENTED_EDGE('',*,*,#1199,.F.)
#935=CARTESIAN_POINT('',(-0.0167948272760113,0.228128533144857,0.0421394531069941))
#936=DIRECTION('',(2.6622584345379E-16,-3.54987407349455E-29,-1.0))
#937=DIRECTION('',(-0.707106781186555,0.70710678118654,-1.88250099233311E-16))
#938=ORIENTED_EDGE('',*,*,#1210,.F.)
#939=ORIENTED_EDGE('',*,*,#1256,.F.)
#940=ORIENTED_EDGE('',*,*,#1257,.T.)
#941=ORIENTED_EDGE('',*,*,#1249,.F.)
#942=CARTESIAN_POINT('',(-0.0234398578765979,0.225492668356873,0.0438394531069941))
#943=DIRECTION('',(-0.707106781186561,0.707106781186534,-1.88250099233312E-16))
#944=DIRECTION('',(-0.707106781186534,-0.707106781186561,-1.88250099233255E-16))
#945=ORIENTED_EDGE('',*,*,#1192,.F.)
#946=ORIENTED_EDGE('',*,*,#1252,.F.)
#947=ORIENTED_EDGE('',*,*,#1258,.T.)
#948=ORIENTED_EDGE('',*,*,#1253,.F.)
#949=CARTESIAN_POINT('',(-0.0194800599019532,0.221532870382228,0.0438394531069941))
#950=DIRECTION('',(0.707106781186561,-0.707106781186534,1.88250099233312E-16))
#951=DIRECTION('',(0.707106781186534,0.707106781186561,1.88250099233255E-16))
#952=ORIENTED_EDGE('',*,*,#1251,.F.)
#953=ORIENTED_EDGE('',*,*,#1259,.F.)
#954=ORIENTED_EDGE('',*,*,#1254,.F.)
#955=ORIENTED_EDGE('',*,*,#1258,.F.)
#956=CARTESIAN_POINT('',(-0.0167825848541097,0.226210244417394,0.0438394531069942))
#957=DIRECTION('',(0.965925826289063,0.258819045102539,2.57154417817596E-16))
#958=DIRECTION('',(-0.258819045102539,0.965925826289063,-6.89043185843627E-17))
#959=ORIENTED_EDGE('',*,*,#1250,.F.)
#960=ORIENTED_EDGE('',*,*,#1257,.F.)
#961=ORIENTED_EDGE('',*,*,#1255,.F.)
#962=ORIENTED_EDGE('',*,*,#1259,.T.)
#963=CARTESIAN_POINT('',(-0.0187624838414321,0.228190143404717,0.0438394531069942))
#964=DIRECTION('',(0.258819045102502,0.965925826289073,6.89043185842838E-17))
#965=DIRECTION('',(-0.965925826289073,0.258819045102502,-2.5715441781762E-16))
#966=ORIENTED_EDGE('',*,*,#1260,.F.)
#967=ORIENTED_EDGE('',*,*,#1151,.T.)
#968=ORIENTED_EDGE('',*,*,#1115,.T.)
#969=ORIENTED_EDGE('',*,*,#1156,.F.)
#970=ORIENTED_EDGE('',*,*,#1170,.T.)
#971=ORIENTED_EDGE('',*,*,#1159,.F.)
#972=ORIENTED_EDGE('',*,*,#1224,.T.)
#973=ORIENTED_EDGE('',*,*,#1229,.T.)
#974=ORIENTED_EDGE('',*,*,#1238,.F.)
#975=ORIENTED_EDGE('',*,*,#1221,.T.)
#976=ORIENTED_EDGE('',*,*,#1218,.F.)
#977=ORIENTED_EDGE('',*,*,#1087,.F.)
#978=CARTESIAN_POINT('',(-0.0035902308871419,0.234377302800643,0.00767890742383859))
#979=DIRECTION('',(-3.35325694939922E-17,-1.0,2.66453525910034E-15))
#980=DIRECTION('',(1.0,-3.35325694939666E-17,9.61979703621211E-15))
#981=ORIENTED_EDGE('',*,*,#1261,.T.)
#982=ORIENTED_EDGE('',*,*,#1152,.T.)
#983=ORIENTED_EDGE('',*,*,#1260,.T.)
#984=ORIENTED_EDGE('',*,*,#1086,.F.)
#985=CARTESIAN_POINT('',(-0.00359009957273434,0.232677302799642,0.0349914074238386))
#986=DIRECTION('',(-9.54509527838604E-15,3.28087705139497E-15,1.0))
#987=DIRECTION('',(1.28295456679061E-16,1.0,-3.28087705139496E-15))
#988=ORIENTED_EDGE('',*,*,#1262,.T.)
#989=ORIENTED_EDGE('',*,*,#1167,.T.)
#990=ORIENTED_EDGE('',*,*,#1171,.F.)
#991=ORIENTED_EDGE('',*,*,#1154,.F.)
#992=ORIENTED_EDGE('',*,*,#1113,.F.)
#993=ORIENTED_EDGE('',*,*,#1153,.F.)
#994=ORIENTED_EDGE('',*,*,#1261,.F.)
#995=ORIENTED_EDGE('',*,*,#1085,.T.)
#996=ORIENTED_EDGE('',*,*,#1220,.T.)
#997=ORIENTED_EDGE('',*,*,#1223,.T.)
#998=ORIENTED_EDGE('',*,*,#1237,.T.)
#999=ORIENTED_EDGE('',*,*,#1234,.F.)
#1000=CARTESIAN_POINT('',(-0.0035902308871419,0.231677302800643,0.00767890742383859))
#1001=DIRECTION('',(-3.35325694939922E-17,-1.0,2.66453525910034E-15))
#1002=DIRECTION('',(1.0,-3.35325694939666E-17,9.61979703621211E-15))
#1003=ORIENTED_EDGE('',*,*,#1179,.T.)
#1004=ORIENTED_EDGE('',*,*,#1099,.T.)
#1005=ORIENTED_EDGE('',*,*,#1107,.F.)
#1006=ORIENTED_EDGE('',*,*,#1175,.F.)
#1007=ORIENTED_EDGE('',*,*,#1071,.F.)
#1008=ORIENTED_EDGE('',*,*,#1248,.F.)
#1009=ORIENTED_EDGE('',*,*,#1263,.F.)
#1010=ORIENTED_EDGE('',*,*,#1164,.F.)
#1011=ORIENTED_EDGE('',*,*,#1262,.F.)
#1012=ORIENTED_EDGE('',*,*,#1233,.T.)
#1013=ORIENTED_EDGE('',*,*,#1244,.T.)
#1014=ORIENTED_EDGE('',*,*,#1079,.T.)
#1015=CARTESIAN_POINT('',(-0.0035902308871423,0.216677302800643,0.0486789074238386))
#1016=DIRECTION('',(-3.35325694939922E-17,-1.0,2.66453525910034E-15))
#1017=DIRECTION('',(1.0,-3.35325694939662E-17,9.7529135752481E-15))
#1018=ORIENTED_EDGE('',*,*,#1264,.F.)
#1019=ORIENTED_EDGE('',*,*,#1147,.T.)
#1020=ORIENTED_EDGE('',*,*,#1168,.T.)
#1021=ORIENTED_EDGE('',*,*,#1165,.F.)
#1022=ORIENTED_EDGE('',*,*,#1263,.T.)
#1023=ORIENTED_EDGE('',*,*,#1236,.T.)
#1024=ORIENTED_EDGE('',*,*,#1240,.F.)
#1025=ORIENTED_EDGE('',*,*,#1214,.F.)
#1026=CARTESIAN_POINT('',(-0.00358854991697428,0.140657302800643,0.0339999987901506))
#1027=DIRECTION('',(7.56830839161252E-18,-1.0,2.66453525910034E-15))
#1028=DIRECTION('',(1.0,7.56830839162565E-18,4.92640513007431E-15))
#1029=ORIENTED_EDGE('',*,*,#1119,.T.)
#1030=ORIENTED_EDGE('',*,*,#1149,.T.)
#1031=ORIENTED_EDGE('',*,*,#1109,.F.)
#1032=ORIENTED_EDGE('',*,*,#1173,.F.)
#1033=ORIENTED_EDGE('',*,*,#1103,.F.)
#1034=ORIENTED_EDGE('',*,*,#1178,.F.)
#1035=ORIENTED_EDGE('',*,*,#1265,.F.)
#1036=ORIENTED_EDGE('',*,*,#1161,.F.)
#1037=ORIENTED_EDGE('',*,*,#1140,.T.)
#1038=ORIENTED_EDGE('',*,*,#1133,.T.)
#1039=ORIENTED_EDGE('',*,*,#1128,.T.)
#1040=ORIENTED_EDGE('',*,*,#1148,.T.)
#1041=ORIENTED_EDGE('',*,*,#1264,.T.)
#1042=ORIENTED_EDGE('',*,*,#1213,.F.)
#1043=ORIENTED_EDGE('',*,*,#1195,.F.)
#1044=ORIENTED_EDGE('',*,*,#1201,.F.)
#1045=ORIENTED_EDGE('',*,*,#1208,.F.)
#1046=ORIENTED_EDGE('',*,*,#1230,.T.)
#1047=ORIENTED_EDGE('',*,*,#1216,.F.)
#1048=ORIENTED_EDGE('',*,*,#1091,.F.)
#1049=ORIENTED_EDGE('',*,*,#1242,.T.)
#1050=ORIENTED_EDGE('',*,*,#1081,.T.)
#1051=ORIENTED_EDGE('',*,*,#1247,.T.)
#1052=ORIENTED_EDGE('',*,*,#1075,.T.)
#1053=CARTESIAN_POINT('',(-0.00358854991697437,0.196157302800643,0.0339999987901505))
#1054=DIRECTION('',(-9.61980427083028E-15,2.66453525910034E-15,1.0))
#1055=DIRECTION('',(1.0,-3.35325694939441E-17,9.61980427083028E-15))
#1056=ORIENTED_EDGE('',*,*,#1225,.T.)
#1057=ORIENTED_EDGE('',*,*,#1157,.T.)
#1058=ORIENTED_EDGE('',*,*,#1169,.T.)
#1059=ORIENTED_EDGE('',*,*,#1162,.F.)
#1060=ORIENTED_EDGE('',*,*,#1265,.T.)
#1061=ORIENTED_EDGE('',*,*,#1232,.T.)
#1062=ORIENTED_EDGE('',*,*,#1239,.F.)
#1063=ORIENTED_EDGE('',*,*,#1227,.F.)
#1064=CARTESIAN_POINT('',(-0.0035902308871419,0.238377302800643,0.00767890742383857))
#1065=DIRECTION('',(-3.35325694939922E-17,-1.0,2.66453525910034E-15))
#1066=DIRECTION('',(1.0,-3.35325694939666E-17,9.61979703621211E-15))
#1067=COLOUR_RGB('',1.0,0.501960813999176,0.501960813999176)
#1068=EDGE_CURVE('',#1266,#1267,#1268,.T.)
#1069=EDGE_CURVE('1306:1041',#1266,#1269,#1270,.T.)
#1070=EDGE_CURVE('',#1271,#1269,#1272,.T.)
#1071=EDGE_CURVE('1306:1056',#1271,#1267,#1273,.T.)
#1072=EDGE_CURVE('',#1274,#1275,#1276,.T.)
#1073=EDGE_CURVE('1306:1050',#1274,#1277,#1278,.T.)
#1074=EDGE_CURVE('',#1279,#1277,#1280,.T.)
#1075=EDGE_CURVE('1306:1053',#1275,#1279,#1281,.T.)
#1076=EDGE_CURVE('',#1282,#1283,#1284,.T.)
#1077=EDGE_CURVE('1306:1047',#1285,#1282,#1286,.T.)
#1078=EDGE_CURVE('',#1287,#1285,#1288,.T.)
#1079=EDGE_CURVE('1306:1044',#1283,#1287,#1289,.T.)
#1080=EDGE_CURVE('',#1290,#1291,#1292,.T.)
#1081=EDGE_CURVE('1306:1038',#1293,#1290,#1294,.T.)
#1082=EDGE_CURVE('',#1295,#1293,#1296,.T.)
#1083=EDGE_CURVE('1306:1035',#1295,#1291,#1297,.T.)
#1084=EDGE_CURVE('',#1298,#1299,#1300,.T.)
#1085=EDGE_CURVE('1306:969',#1301,#1298,#1302,.T.)
#1086=EDGE_CURVE('1306:972',#1301,#1303,#1304,.T.)
#1087=EDGE_CURVE('1306:963',#1303,#1299,#1305,.F.)
#1088=EDGE_CURVE('',#1306,#1307,#1308,.T.)
#1089=EDGE_CURVE('1306:957',#1306,#1309,#1310,.T.)
#1090=EDGE_CURVE('',#1311,#1309,#1312,.T.)
#1091=EDGE_CURVE('1306:960',#1311,#1307,#1313,.T.)
#1092=EDGE_CURVE('',#1314,#1315,#1316,.T.)
#1093=EDGE_CURVE('1306:918',#1317,#1314,#1318,.T.)
#1094=EDGE_CURVE('',#1319,#1317,#1320,.T.)
#1095=EDGE_CURVE('1306:915',#1319,#1315,#1321,.T.)
#1096=EDGE_CURVE('',#1322,#1323,#1324,.T.)
#1097=EDGE_CURVE('1306:831',#1325,#1322,#1326,.T.)
#1098=EDGE_CURVE('',#1327,#1325,#1328,.T.)
#1099=EDGE_CURVE('1306:846',#1323,#1327,#1329,.T.)
#1100=EDGE_CURVE('',#1330,#1331,#1332,.T.)
#1101=EDGE_CURVE('1306:840',#1333,#1330,#1334,.T.)
#1102=EDGE_CURVE('',#1335,#1333,#1336,.T.)
#1103=EDGE_CURVE('1306:843',#1335,#1331,#1337,.T.)
#1104=EDGE_CURVE('',#1338,#1339,#1340,.T.)
#1105=EDGE_CURVE('1306:837',#1338,#1341,#1342,.T.)
#1106=EDGE_CURVE('',#1343,#1341,#1344,.T.)
#1107=EDGE_CURVE('1306:834',#1343,#1339,#1345,.T.)
#1108=EDGE_CURVE('',#1346,#1347,#1348,.T.)
#1109=EDGE_CURVE('1306:828',#1346,#1349,#1350,.T.)
#1110=EDGE_CURVE('',#1351,#1349,#1352,.T.)
#1111=EDGE_CURVE('1306:825',#1347,#1351,#1353,.T.)
#1112=EDGE_CURVE('',#1354,#1355,#1356,.T.)
#1113=EDGE_CURVE('1306:765',#1354,#1357,#1358,.T.)
#1114=EDGE_CURVE('1306:768',#1357,#1359,#1360,.T.)
#1115=EDGE_CURVE('1306:759',#1355,#1359,#1361,.F.)
#1116=EDGE_CURVE('',#1362,#1363,#1364,.T.)
#1117=EDGE_CURVE('1306:753',#1365,#1362,#1366,.T.)
#1118=EDGE_CURVE('',#1367,#1365,#1368,.T.)
#1119=EDGE_CURVE('1306:756',#1363,#1367,#1369,.T.)
#1120=EDGE_CURVE('',#1370,#1371,#1372,.T.)
#1121=EDGE_CURVE('1306:714',#1370,#1373,#1374,.T.)
#1122=EDGE_CURVE('',#1375,#1373,#1376,.T.)
#1123=EDGE_CURVE('1306:711',#1371,#1375,#1377,.T.)
#1124=EDGE_CURVE('1306:678',#1378,#1379,#1380,.T.)
#1125=EDGE_CURVE('1306:681',#1381,#1378,#1382,.T.)
#1126=EDGE_CURVE('1306:684',#1383,#1381,#1384,.T.)
#1127=EDGE_CURVE('1306:687',#1385,#1383,#1386,.T.)
#1128=EDGE_CURVE('1306:690',#1387,#1385,#1388,.T.)
#1129=EDGE_CURVE('1306:693',#1389,#1387,#1390,.T.)
#1130=EDGE_CURVE('1306:696',#1391,#1389,#1392,.T.)
#1131=EDGE_CURVE('1306:699',#1379,#1391,#1393,.T.)
#1132=EDGE_CURVE('1306:702',#1389,#1394,#1395,.T.)
#1133=EDGE_CURVE('1306:705',#1396,#1387,#1397,.T.)
#1134=EDGE_CURVE('1306:708',#1394,#1396,#1398,.T.)
#1135=EDGE_CURVE('1306:711',#1375,#1371,#1399,.T.)
#1136=EDGE_CURVE('1306:714',#1373,#1370,#1400,.T.)
#1137=EDGE_CURVE('1306:717',#1401,#1402,#1403,.T.)
#1138=EDGE_CURVE('1306:720',#1404,#1401,#1405,.T.)
#1139=EDGE_CURVE('1306:723',#1394,#1404,#1406,.T.)
#1140=EDGE_CURVE('1306:726',#1407,#1396,#1408,.T.)
#1141=EDGE_CURVE('1306:729',#1409,#1407,#1410,.T.)
#1142=EDGE_CURVE('1306:732',#1411,#1409,#1412,.T.)
#1143=EDGE_CURVE('1306:735',#1411,#1402,#1413,.T.)
#1144=EDGE_CURVE('1306:738',#1402,#1378,#1414,.T.)
#1145=EDGE_CURVE('1306:741',#1411,#1381,#1415,.T.)
#1146=EDGE_CURVE('1306:744',#1416,#1383,#1417,.F.)
#1147=EDGE_CURVE('1306:747',#1418,#1416,#1419,.F.)
#1148=EDGE_CURVE('1306:750',#1385,#1418,#1420,.T.)
#1149=EDGE_CURVE('1306:756',#1367,#1363,#1421,.T.)
#1150=EDGE_CURVE('1306:753',#1362,#1365,#1422,.T.)
#1151=EDGE_CURVE('1306:759',#1423,#1355,#1424,.F.)
#1152=EDGE_CURVE('1306:762',#1425,#1423,#1426,.T.)
#1153=EDGE_CURVE('1306:765',#1425,#1354,#1427,.T.)
#1154=EDGE_CURVE('1306:771',#1357,#1428,#1429,.T.)
#1155=EDGE_CURVE('1306:774',#1428,#1430,#1431,.T.)
#1156=EDGE_CURVE('1306:777',#1430,#1359,#1432,.T.)
#1157=EDGE_CURVE('1306:780',#1433,#1434,#1435,.F.)
#1158=EDGE_CURVE('1306:783',#1436,#1433,#1437,.T.)
#1159=EDGE_CURVE('1306:786',#1436,#1438,#1439,.T.)
#1160=EDGE_CURVE('1306:789',#1438,#1434,#1440,.T.)
#1161=EDGE_CURVE('1306:792',#1407,#1441,#1442,.T.)
#1162=EDGE_CURVE('1306:795',#1441,#1443,#1444,.F.)
#1163=EDGE_CURVE('1306:798',#1443,#1409,#1445,.F.)
#1164=EDGE_CURVE('1306:801',#1446,#1447,#1448,.T.)
#1165=EDGE_CURVE('1306:804',#1447,#1449,#1450,.T.)
#1166=EDGE_CURVE('1306:807',#1451,#1449,#1452,.T.)
#1167=EDGE_CURVE('1306:810',#1446,#1451,#1453,.T.)
#1168=EDGE_CURVE('1306:813',#1416,#1449,#1454,.F.)
#1169=EDGE_CURVE('1306:816',#1434,#1443,#1455,.F.)
#1170=EDGE_CURVE('1306:819',#1430,#1438,#1456,.T.)
#1171=EDGE_CURVE('1306:822',#1428,#1451,#1457,.T.)
#1172=EDGE_CURVE('1306:825',#1351,#1347,#1458,.T.)
#1173=EDGE_CURVE('1306:828',#1349,#1346,#1459,.T.)
#1174=EDGE_CURVE('1306:831',#1322,#1325,#1460,.T.)
#1175=EDGE_CURVE('1306:834',#1339,#1343,#1461,.T.)
#1176=EDGE_CURVE('1306:837',#1341,#1338,#1462,.T.)
#1177=EDGE_CURVE('1306:840',#1330,#1333,#1463,.T.)
#1178=EDGE_CURVE('1306:843',#1331,#1335,#1464,.T.)
#1179=EDGE_CURVE('1306:846',#1327,#1323,#1465,.T.)
#1180=EDGE_CURVE('1306:849',#1466,#1379,#1467,.T.)
#1181=EDGE_CURVE('1306:852',#1468,#1466,#1469,.T.)
#1182=EDGE_CURVE('1306:855',#1470,#1468,#1471,.T.)
#1183=EDGE_CURVE('1306:858',#1401,#1470,#1472,.T.)
#1184=EDGE_CURVE('1306:861',#1473,#1404,#1474,.T.)
#1185=EDGE_CURVE('1306:864',#1475,#1473,#1476,.T.)
#1186=EDGE_CURVE('1306:867',#1477,#1475,#1478,.T.)
#1187=EDGE_CURVE('1306:870',#1391,#1477,#1479,.T.)
#1188=EDGE_CURVE('1306:873',#1473,#1470,#1480,.T.)
#1189=EDGE_CURVE('1306:876',#1466,#1477,#1481,.T.)
#1190=EDGE_CURVE('1306:879',#1475,#1468,#1482,.T.)
#1191=EDGE_CURVE('1306:882',#1483,#1484,#1485,.T.)
#1192=EDGE_CURVE('1306:885',#1484,#1486,#1487,.T.)
#1193=EDGE_CURVE('1306:888',#1486,#1488,#1489,.T.)
#1194=EDGE_CURVE('1306:891',#1488,#1490,#1491,.T.)
#1195=EDGE_CURVE('1306:894',#1490,#1492,#1493,.T.)
#1196=EDGE_CURVE('1306:897',#1492,#1494,#1495,.T.)
#1197=EDGE_CURVE('1306:900',#1494,#1496,#1497,.T.)
#1198=EDGE_CURVE('1306:903',#1496,#1483,#1498,.T.)
#1199=EDGE_CURVE('1306:906',#1488,#1499,#1500,.T.)
#1200=EDGE_CURVE('1306:909',#1499,#1501,#1502,.T.)
#1201=EDGE_CURVE('1306:912',#1501,#1490,#1503,.T.)
#1202=EDGE_CURVE('1306:915',#1315,#1319,#1504,.T.)
#1203=EDGE_CURVE('1306:918',#1314,#1317,#1505,.T.)
#1204=EDGE_CURVE('1306:921',#1506,#1507,#1508,.T.)
#1205=EDGE_CURVE('1306:924',#1509,#1507,#1510,.T.)
#1206=EDGE_CURVE('1306:927',#1509,#1511,#1512,.T.)
#1207=EDGE_CURVE('1306:930',#1511,#1513,#1514,.T.)
#1208=EDGE_CURVE('1306:933',#1513,#1501,#1515,.T.)
#1209=EDGE_CURVE('1306:936',#1499,#1516,#1517,.T.)
#1210=EDGE_CURVE('1306:939',#1516,#1506,#1518,.T.)
#1211=EDGE_CURVE('1306:942',#1507,#1483,#1519,.T.)
#1212=EDGE_CURVE('1306:945',#1509,#1496,#1520,.T.)
#1213=EDGE_CURVE('1306:948',#1492,#1521,#1522,.T.)
#1214=EDGE_CURVE('1306:951',#1521,#1523,#1524,.F.)
#1215=EDGE_CURVE('1306:954',#1523,#1494,#1525,.F.)
#1216=EDGE_CURVE('1306:960',#1307,#1311,#1526,.T.)
#1217=EDGE_CURVE('1306:957',#1309,#1306,#1527,.T.)
#1218=EDGE_CURVE('1306:963',#1299,#1528,#1529,.F.)
#1219=EDGE_CURVE('1306:966',#1530,#1528,#1531,.T.)
#1220=EDGE_CURVE('1306:969',#1298,#1530,#1532,.T.)
#1221=EDGE_CURVE('1306:975',#1533,#1528,#1534,.T.)
#1222=EDGE_CURVE('1306:978',#1535,#1533,#1536,.T.)
#1223=EDGE_CURVE('1306:981',#1530,#1535,#1537,.T.)
#1224=EDGE_CURVE('1306:984',#1436,#1538,#1539,.F.)
#1225=EDGE_CURVE('1306:987',#1540,#1433,#1541,.F.)
#1226=EDGE_CURVE('1306:990',#1538,#1540,#1542,.T.)
#1227=EDGE_CURVE('1306:993',#1540,#1543,#1544,.F.)
#1228=EDGE_CURVE('1306:996',#1545,#1543,#1546,.T.)
#1229=EDGE_CURVE('1306:999',#1538,#1545,#1547,.T.)
#1230=EDGE_CURVE('1306:1002',#1513,#1548,#1549,.T.)
#1231=EDGE_CURVE('1306:1005',#1550,#1511,#1551,.F.)
#1232=EDGE_CURVE('1306:1008',#1548,#1550,#1552,.F.)
#1233=EDGE_CURVE('1306:1011',#1553,#1554,#1555,.T.)
#1234=EDGE_CURVE('1306:1014',#1553,#1556,#1557,.T.)
#1235=EDGE_CURVE('1306:1017',#1556,#1558,#1559,.T.)
#1236=EDGE_CURVE('1306:1020',#1554,#1558,#1560,.T.)
#1237=EDGE_CURVE('1306:1023',#1535,#1556,#1561,.T.)
#1238=EDGE_CURVE('1306:1026',#1533,#1545,#1562,.T.)
#1239=EDGE_CURVE('1306:1029',#1543,#1550,#1563,.F.)
#1240=EDGE_CURVE('1306:1032',#1523,#1558,#1564,.F.)
#1241=EDGE_CURVE('1306:1035',#1291,#1295,#1565,.T.)
#1242=EDGE_CURVE('1306:1038',#1290,#1293,#1566,.T.)
#1243=EDGE_CURVE('1306:1041',#1269,#1266,#1567,.T.)
#1244=EDGE_CURVE('1306:1044',#1287,#1283,#1568,.T.)
#1245=EDGE_CURVE('1306:1047',#1282,#1285,#1569,.T.)
#1246=EDGE_CURVE('1306:1050',#1277,#1274,#1570,.T.)
#1247=EDGE_CURVE('1306:1053',#1279,#1275,#1571,.T.)
#1248=EDGE_CURVE('1306:1056',#1267,#1271,#1572,.T.)
#1249=EDGE_CURVE('1306:1059',#1506,#1573,#1574,.T.)
#1250=EDGE_CURVE('1306:1062',#1573,#1575,#1576,.T.)
#1251=EDGE_CURVE('1306:1065',#1575,#1577,#1578,.T.)
#1252=EDGE_CURVE('1306:1068',#1577,#1484,#1579,.T.)
#1253=EDGE_CURVE('1306:1071',#1486,#1580,#1581,.T.)
#1254=EDGE_CURVE('1306:1074',#1580,#1582,#1583,.T.)
#1255=EDGE_CURVE('1306:1077',#1582,#1584,#1585,.T.)
#1256=EDGE_CURVE('1306:1080',#1584,#1516,#1586,.T.)
#1257=EDGE_CURVE('1306:1083',#1584,#1573,#1587,.T.)
#1258=EDGE_CURVE('1306:1086',#1577,#1580,#1588,.T.)
#1259=EDGE_CURVE('1306:1089',#1582,#1575,#1589,.T.)
#1260=EDGE_CURVE('1306:1092',#1423,#1303,#1590,.T.)
#1261=EDGE_CURVE('1306:1095',#1301,#1425,#1591,.T.)
#1262=EDGE_CURVE('1306:1098',#1553,#1446,#1592,.T.)
#1263=EDGE_CURVE('1306:1101',#1447,#1554,#1593,.T.)
#1264=EDGE_CURVE('1306:1104',#1418,#1521,#1594,.T.)
#1265=EDGE_CURVE('1306:1107',#1441,#1548,#1595,.F.)
#1266=VERTEX_POINT('',#1596)
#1267=VERTEX_POINT('',#1597)
#1268=LINE('',#1598,#1599)
#1269=VERTEX_POINT('',#1600)
#1270=CIRCLE('',#1601,0.003)
#1271=VERTEX_POINT('',#1602)
#1272=LINE('',#1603,#1604)
#1273=B_SPLINE_CURVE_WITH_KNOTS('',3,(#1605,#1606,#1607,#1608,#1609,#1610,#1611,#1612,#1613,#1614,#1615,#1616,#1617,#1618,#1619,#1620,#1621,#1622,#1623,#1624,#1625,#1626,#1627,#1628,#1629,#1630,#1631,#1632,#1633,#1634,#1635,#1636,#1637,#1638,#1639,#1640,#1641,#1642,#1643,#1644),.UNSPECIFIED.,.F.,.F.,(4,3,3,3,3,3,3,3,3,3,3,3,3,4),(0.0,0.00110542608791212,0.00207614626989668,0.00262821767084714,0.0…
#1274=VERTEX_POINT('',#1645)
#1275=VERTEX_POINT('',#1646)
#1276=LINE('',#1647,#1648)
#1277=VERTEX_POINT('',#1649)
#1278=CIRCLE('',#1650,0.0016)
#1279=VERTEX_POINT('',#1651)
#1280=LINE('',#1652,#1653)
#1281=CIRCLE('',#1654,0.0016)
#1282=VERTEX_POINT('',#1655)
#1283=VERTEX_POINT('',#1656)
#1284=LINE('',#1657,#1658)
#1285=VERTEX_POINT('',#1659)
#1286=CIRCLE('',#1660,0.003)
#1287=VERTEX_POINT('',#1661)
#1288=LINE('',#1662,#1663)
#1289=B_SPLINE_CURVE_WITH_KNOTS('',3,(#1664,#1665,#1666,#1667,#1668,#1669,#1670,#1671,#1672,#1673,#1674,#1675,#1676,#1677,#1678,#1679,#1680,#1681,#1682,#1683,#1684,#1685,#1686,#1687,#1688,#1689,#1690,#1691,#1692,#1693,#1694,#1695,#1696,#1697,#1698,#1699,#1700,#1701,#1702,#1703),.UNSPECIFIED.,.F.,.F.,(4,3,3,3,3,3,3,3,3,3,3,3,3,4),(0.0115010305144523,0.0120080092993952,0.0123294140423469,0.01269015…
#1290=VERTEX_POINT('',#1704)
#1291=VERTEX_POINT('',#1705)
#1292=LINE('',#1706,#1707)
#1293=VERTEX_POINT('',#1708)
#1294=CIRCLE('',#1709,0.0016)
#1295=VERTEX_POINT('',#1710)
#1296=LINE('',#1711,#1712)
#1297=CIRCLE('',#1713,0.0016)
#1298=VERTEX_POINT('',#1714)
#1299=VERTEX_POINT('',#1715)
#1300=LINE('',#1716,#1717)
#1301=VERTEX_POINT('',#1718)
#1302=CIRCLE('',#1719,0.003)
#1303=VERTEX_POINT('',#1720)
#1304=LINE('',#1721,#1722)
#1305=CIRCLE('',#1723,0.003)
#1306=VERTEX_POINT('',#1724)
#1307=VERTEX_POINT('',#1725)
#1308=LINE('',#1726,#1727)
#1309=VERTEX_POINT('',#1728)
#1310=CIRCLE('',#1729,0.00159999999999972)
#1311=VERTEX_POINT('',#1730)
#1312=LINE('',#1731,#1732)
#1313=CIRCLE('',#1733,0.00159999999999972)
#1314=VERTEX_POINT('',#1734)
#1315=VERTEX_POINT('',#1735)
#1316=LINE('',#1736,#1737)
#1317=VERTEX_POINT('',#1738)
#1318=CIRCLE('',#1739,0.00159999999999972)
#1319=VERTEX_POINT('',#1740)
#1320=LINE('',#1741,#1742)
#1321=CIRCLE('',#1743,0.00159999999999972)
#1322=VERTEX_POINT('',#1744)
#1323=VERTEX_POINT('',#1745)
#1324=LINE('',#1746,#1747)
#1325=VERTEX_POINT('',#1748)
#1326=CIRCLE('',#1749,0.003)
#1327=VERTEX_POINT('',#1750)
#1328=LINE('',#1751,#1752)
#1329=B_SPLINE_CURVE_WITH_KNOTS('',3,(#1753,#1754,#1755,#1756,#1757,#1758,#1759,#1760,#1761,#1762,#1763,#1764,#1765,#1766,#1767,#1768,#1769,#1770,#1771,#1772,#1773,#1774,#1775,#1776,#1777,#1778,#1779,#1780,#1781,#1782,#1783,#1784,#1785,#1786,#1787,#1788,#1789,#1790,#1791,#1792),.UNSPECIFIED.,.F.,.F.,(4,3,3,3,3,3,3,3,3,3,3,3,3,4),(0.0115091717908822,0.0120161505758254,0.0123375553187766,0.01269829…
#1330=VERTEX_POINT('',#1793)
#1331=VERTEX_POINT('',#1794)
#1332=LINE('',#1795,#1796)
#1333=VERTEX_POINT('',#1797)
#1334=CIRCLE('',#1798,0.0016)
#1335=VERTEX_POINT('',#1799)
#1336=LINE('',#1800,#1801)
#1337=CIRCLE('',#1802,0.0016)
#1338=VERTEX_POINT('',#1803)
#1339=VERTEX_POINT('',#1804)
#1340=LINE('',#1805,#1806)
#1341=VERTEX_POINT('',#1807)
#1342=CIRCLE('',#1808,0.003)
#1343=VERTEX_POINT('',#1809)
#1344=LINE('',#1810,#1811)
#1345=B_SPLINE_CURVE_WITH_KNOTS('',3,(#1812,#1813,#1814,#1815,#1816,#1817,#1818,#1819,#1820,#1821,#1822,#1823,#1824,#1825,#1826,#1827,#1828,#1829,#1830,#1831,#1832,#1833,#1834,#1835,#1836,#1837,#1838,#1839,#1840,#1841,#1842,#1843,#1844,#1845,#1846,#1847,#1848,#1849,#1850,#1851,#1852,#1853,#1854),.UNSPECIFIED.,.F.,.F.,(4,3,3,3,3,3,3,3,3,3,3,3,3,3,4),(0.0,0.00113539499395898,0.0020978196829924,0.00…
#1346=VERTEX_POINT('',#1855)
#1347=VERTEX_POINT('',#1856)
#1348=LINE('',#1857,#1858)
#1349=VERTEX_POINT('',#1859)
#1350=CIRCLE('',#1860,0.0016)
#1351=VERTEX_POINT('',#1861)
#1352=LINE('',#1862,#1863)
#1353=CIRCLE('',#1864,0.0016)
#1354=VERTEX_POINT('',#1865)
#1355=VERTEX_POINT('',#1866)
#1356=LINE('',#1867,#1868)
#1357=VERTEX_POINT('',#1869)
#1358=CIRCLE('',#1870,0.003)
#1359=VERTEX_POINT('',#1871)
#1360=LINE('',#1872,#1873)
#1361=CIRCLE('',#1874,0.003)
#1362=VERTEX_POINT('',#1875)
#1363=VERTEX_POINT('',#1876)
#1364=LINE('',#1877,#1878)
#1365=VERTEX_POINT('',#1879)
#1366=CIRCLE('',#1880,0.00159999999999972)
#1367=VERTEX_POINT('',#1881)
#1368=LINE('',#1882,#1883)
#1369=CIRCLE('',#1884,0.00159999999999972)
#1370=VERTEX_POINT('',#1885)
#1371=VERTEX_POINT('',#1886)
#1372=LINE('',#1887,#1888)
#1373=VERTEX_POINT('',#1889)
#1374=CIRCLE('',#1890,0.00159999999999972)
#1375=VERTEX_POINT('',#1891)
#1376=LINE('',#1892,#1893)
#1377=CIRCLE('',#1894,0.00159999999999972)
#1378=VERTEX_POINT('',#1895)
#1379=VERTEX_POINT('',#1896)
#1380=CIRCLE('',#1897,0.00427240833133949)
#1381=VERTEX_POINT('',#1898)
#1382=LINE('',#1899,#1900)
#1383=VERTEX_POINT('',#1901)
#1384=CIRCLE('',#1902,0.00427240833133949)
#1385=VERTEX_POINT('',#1903)
#1386=LINE('',#1904,#1905)
#1387=VERTEX_POINT('',#1906)
#1388=CIRCLE('',#1907,0.00427240833133949)
#1389=VERTEX_POINT('',#1908)
#1390=LINE('',#1909,#1910)
#1391=VERTEX_POINT('',#1911)
#1392=CIRCLE('',#1912,0.00427240833133949)
#1393=LINE('',#1913,#1914)
#1394=VERTEX_POINT('',#1915)
#1395=CIRCLE('',#1916,0.0055725924597188)
#1396=VERTEX_POINT('',#1917)
#1397=CIRCLE('',#1918,0.0055725924597188)
#1398=LINE('',#1919,#1920)
#1399=CIRCLE('',#1921,0.00159999999999972)
#1400=CIRCLE('',#1922,0.00159999999999972)
#1401=VERTEX_POINT('',#1923)
#1402=VERTEX_POINT('',#1924)
#1403=CIRCLE('',#1925,0.00557259245971216)
#1404=VERTEX_POINT('',#1926)
#1405=LINE('',#1927,#1928)
#1406=CIRCLE('',#1929,0.00557259245971216)
#1407=VERTEX_POINT('',#1930)
#1408=CIRCLE('',#1931,0.00557259245971216)
#1409=VERTEX_POINT('',#1932)
#1410=LINE('',#1933,#1934)
#1411=VERTEX_POINT('',#1935)
#1412=CIRCLE('',#1936,0.00557259245971216)
#1413=LINE('',#1937,#1938)
#1414=CIRCLE('',#1939,0.0055725924597188)
#1415=CIRCLE('',#1940,0.0055725924597188)
#1416=VERTEX_POINT('',#1941)
#1417=LINE('',#1942,#1943)
#1418=VERTEX_POINT('',#1944)
#1419=LINE('',#1945,#1946)
#1420=LINE('',#1947,#1948)
#1421=CIRCLE('',#1949,0.00159999999999972)
#1422=CIRCLE('',#1950,0.00159999999999972)
#1423=VERTEX_POINT('',#1951)
#1424=CIRCLE('',#1952,0.003)
#1425=VERTEX_POINT('',#1953)
#1426=LINE('',#1954,#1955)
#1427=CIRCLE('',#1956,0.003)
#1428=VERTEX_POINT('',#1957)
#1429=LINE('',#1958,#1959)
#1430=VERTEX_POINT('',#1960)
#1431=LINE('',#1961,#1962)
#1432=LINE('',#1963,#1964)
#1433=VERTEX_POINT('',#1965)
#1434=VERTEX_POINT('',#1966)
#1435=LINE('',#1967,#1968)
#1436=VERTEX_POINT('',#1969)
#1437=LINE('',#1970,#1971)
#1438=VERTEX_POINT('',#1972)
#1439=LINE('',#1973,#1974)
#1440=LINE('',#1975,#1976)
#1441=VERTEX_POINT('',#1977)
#1442=LINE('',#1978,#1979)
#1443=VERTEX_POINT('',#1980)
#1444=LINE('',#1981,#1982)
#1445=LINE('',#1983,#1984)
#1446=VERTEX_POINT('',#1985)
#1447=VERTEX_POINT('',#1986)
#1448=LINE('',#1987,#1988)
#1449=VERTEX_POINT('',#1989)
#1450=LINE('',#1990,#1991)
#1451=VERTEX_POINT('',#1992)
#1452=LINE('',#1993,#1994)
#1453=LINE('',#1995,#1996)
#1454=LINE('',#1997,#1998)
#1455=LINE('',#1999,#2000)
#1456=LINE('',#2001,#2002)
#1457=LINE('',#2003,#2004)
#1458=CIRCLE('',#2005,0.0016)
#1459=CIRCLE('',#2006,0.0016)
#1460=CIRCLE('',#2007,0.003)
#1461=B_SPLINE_CURVE_WITH_KNOTS('',3,(#2008,#2009,#2010,#2011,#2012,#2013,#2014,#2015,#2016,#2017,#2018,#2019,#2020,#2021,#2022,#2023,#2024,#2025,#2026,#2027,#2028,#2029,#2030,#2031,#2032,#2033,#2034,#2035,#2036,#2037,#2038,#2039,#2040,#2041,#2042,#2043,#2044,#2045,#2046,#2047),.UNSPECIFIED.,.F.,.F.,(4,3,3,3,3,3,3,3,3,3,3,3,3,4),(0.0115010305144523,0.0120080092993949,0.0123294140423447,0.01269015…
#1462=CIRCLE('',#2048,0.003)
#1463=CIRCLE('',#2049,0.0016)
#1464=CIRCLE('',#2050,0.0016)
#1465=B_SPLINE_CURVE_WITH_KNOTS('',3,(#2051,#2052,#2053,#2054,#2055,#2056,#2057,#2058,#2059,#2060,#2061,#2062,#2063,#2064,#2065,#2066,#2067,#2068,#2069,#2070,#2071,#2072,#2073,#2074,#2075,#2076,#2077,#2078,#2079,#2080,#2081,#2082,#2083,#2084,#2085,#2086,#2087,#2088,#2089,#2090),.UNSPECIFIED.,.F.,.F.,(4,3,3,3,3,3,3,3,3,3,3,3,3,4),(0.0,0.00110542608791212,0.002076146269898,0.00262821767083873,0.003…
#1466=VERTEX_POINT('',#2091)
#1467=LINE('',#2092,#2093)
#1468=VERTEX_POINT('',#2094)
#1469=LINE('',#2095,#2096)
#1470=VERTEX_POINT('',#2097)
#1471=LINE('',#2098,#2099)
#1472=LINE('',#2100,#2101)
#1473=VERTEX_POINT('',#2102)
#1474=LINE('',#2103,#2104)
#1475=VERTEX_POINT('',#2105)
#1476=LINE('',#2106,#2107)
#1477=VERTEX_POINT('',#2108)
#1478=LINE('',#2109,#2110)
#1479=LINE('',#2111,#2112)
#1480=LINE('',#2113,#2114)
#1481=LINE('',#2115,#2116)
#1482=LINE('',#2117,#2118)
#1483=VERTEX_POINT('',#2119)
#1484=VERTEX_POINT('',#2120)
#1485=CIRCLE('',#2121,0.00427240833133949)
#1486=VERTEX_POINT('',#2122)
#1487=LINE('',#2123,#2124)
#1488=VERTEX_POINT('',#2125)
#1489=CIRCLE('',#2126,0.00427240833133949)
#1490=VERTEX_POINT('',#2127)
#1491=LINE('',#2128,#2129)
#1492=VERTEX_POINT('',#2130)
#1493=CIRCLE('',#2131,0.00427240833133949)
#1494=VERTEX_POINT('',#2132)
#1495=LINE('',#2133,#2134)
#1496=VERTEX_POINT('',#2135)
#1497=CIRCLE('',#2136,0.00427240833133949)
#1498=LINE('',#2137,#2138)
#1499=VERTEX_POINT('',#2139)
#1500=CIRCLE('',#2140,0.0055725924597188)
#1501=VERTEX_POINT('',#2141)
#1502=LINE('',#2142,#2143)
#1503=CIRCLE('',#2144,0.0055725924597188)
#1504=CIRCLE('',#2145,0.00159999999999972)
#1505=CIRCLE('',#2146,0.00159999999999972)
#1506=VERTEX_POINT('',#2147)
#1507=VERTEX_POINT('',#2148)
#1508=CIRCLE('',#2149,0.00557259245971216)
#1509=VERTEX_POINT('',#2150)
#1510=LINE('',#2151,#2152)
#1511=VERTEX_POINT('',#2153)
#1512=CIRCLE('',#2154,0.00557259245971216)
#1513=VERTEX_POINT('',#2155)
#1514=LINE('',#2156,#2157)
#1515=CIRCLE('',#2158,0.00557259245971216)
#1516=VERTEX_POINT('',#2159)
#1517=CIRCLE('',#2160,0.00557259245971216)
#1518=LINE('',#2161,#2162)
#1519=CIRCLE('',#2163,0.0055725924597188)
#1520=CIRCLE('',#2164,0.0055725924597188)
#1521=VERTEX_POINT('',#2165)
#1522=LINE('',#2166,#2167)
#1523=VERTEX_POINT('',#2168)
#1524=LINE('',#2169,#2170)
#1525=LINE('',#2171,#2172)
#1526=CIRCLE('',#2173,0.00159999999999972)
#1527=CIRCLE('',#2174,0.00159999999999972)
#1528=VERTEX_POINT('',#2175)
#1529=CIRCLE('',#2176,0.003)
#1530=VERTEX_POINT('',#2177)
#1531=LINE('',#2178,#2179)
#1532=CIRCLE('',#2180,0.003)
#1533=VERTEX_POINT('',#2181)
#1534=LINE('',#2182,#2183)
#1535=VERTEX_POINT('',#2184)
#1536=LINE('',#2185,#2186)
#1537=LINE('',#2187,#2188)
#1538=VERTEX_POINT('',#2189)
#1539=CIRCLE('',#2190,0.01075)
#1540=VERTEX_POINT('',#2191)
#1541=CIRCLE('',#2192,0.01075)
#1542=LINE('',#2193,#2194)
#1543=VERTEX_POINT('',#2195)
#1544=LINE('',#2196,#2197)
#1545=VERTEX_POINT('',#2198)
#1546=LINE('',#2199,#2200)
#1547=LINE('',#2201,#2202)
#1548=VERTEX_POINT('',#2203)
#1549=LINE('',#2204,#2205)
#1550=VERTEX_POINT('',#2206)
#1551=LINE('',#2207,#2208)
#1552=LINE('',#2209,#2210)
#1553=VERTEX_POINT('',#2211)
#1554=VERTEX_POINT('',#2212)
#1555=LINE('',#2213,#2214)
#1556=VERTEX_POINT('',#2215)
#1557=LINE('',#2216,#2217)
#1558=VERTEX_POINT('',#2218)
#1559=LINE('',#2219,#2220)
#1560=LINE('',#2221,#2222)
#1561=LINE('',#2223,#2224)
#1562=LINE('',#2225,#2226)
#1563=LINE('',#2227,#2228)
#1564=LINE('',#2229,#2230)
#1565=CIRCLE('',#2231,0.0016)
#1566=CIRCLE('',#2232,0.0016)
#1567=CIRCLE('',#2233,0.003)
#1568=B_SPLINE_CURVE_WITH_KNOTS('',3,(#2234,#2235,#2236,#2237,#2238,#2239,#2240,#2241,#2242,#2243,#2244,#2245,#2246,#2247,#2248,#2249,#2250,#2251,#2252,#2253,#2254,#2255,#2256,#2257,#2258,#2259,#2260,#2261,#2262,#2263,#2264,#2265,#2266,#2267,#2268,#2269,#2270,#2271,#2272,#2273,#2274,#2275,#2276),.UNSPECIFIED.,.F.,.F.,(4,3,3,3,3,3,3,3,3,3,3,3,3,3,4),(0.0,0.00113539499395899,0.00209781968299317,0.0…
#1569=CIRCLE('',#2277,0.003)
#1570=CIRCLE('',#2278,0.0016)
#1571=CIRCLE('',#2279,0.0016)
#1572=B_SPLINE_CURVE_WITH_KNOTS('',3,(#2280,#2281,#2282,#2283,#2284,#2285,#2286,#2287,#2288,#2289,#2290,#2291,#2292,#2293,#2294,#2295,#2296,#2297,#2298,#2299,#2300,#2301,#2302,#2303,#2304,#2305,#2306,#2307,#2308,#2309,#2310,#2311,#2312,#2313,#2314,#2315,#2316,#2317,#2318,#2319),.UNSPECIFIED.,.F.,.F.,(4,3,3,3,3,3,3,3,3,3,3,3,3,4),(0.0115091717908822,0.012016150575825,0.0123375553187757,0.012698294…
#1573=VERTEX_POINT('',#2320)
#1574=LINE('',#2321,#2322)
#1575=VERTEX_POINT('',#2323)
#1576=LINE('',#2324,#2325)
#1577=VERTEX_POINT('',#2326)
#1578=LINE('',#2327,#2328)
#1579=LINE('',#2329,#2330)
#1580=VERTEX_POINT('',#2331)
#1581=LINE('',#2332,#2333)
#1582=VERTEX_POINT('',#2334)
#1583=LINE('',#2335,#2336)
#1584=VERTEX_POINT('',#2337)
#1585=LINE('',#2338,#2339)
#1586=LINE('',#2340,#2341)
#1587=LINE('',#2342,#2343)
#1588=LINE('',#2344,#2345)
#1589=LINE('',#2346,#2347)
#1590=LINE('',#2348,#2349)
#1591=LINE('',#2350,#2351)
#1592=CIRCLE('',#2352,0.01075)
#1593=CIRCLE('',#2353,0.01075)
#1594=LINE('',#2354,#2355)
#1595=LINE('',#2356,#2357)
#1596=CARTESIAN_POINT('',(-0.0138785499169743,0.196157302800643,0.0353899987901504))
#1597=CARTESIAN_POINT('',(-0.0138785499169744,0.196157302800643,0.0455623401551287))
#1598=CARTESIAN_POINT('',(-0.0138785499169743,0.196157302800643,0.0387899987901504))
#1599=VECTOR('',#2358,1.0)
#1600=CARTESIAN_POINT('',(-0.00787854991697431,0.196157302800643,0.0353899987901505))
#1601=AXIS2_PLACEMENT_3D('',#2359,#2360,#2361)
#1602=CARTESIAN_POINT('',(-0.00787854991697435,0.196157302800643,0.0388212799253794))
#1603=CARTESIAN_POINT('',(-0.00787854991697435,0.196157302800643,0.0387899987901505))
#1604=VECTOR('',#2362,1.0)
#1605=CARTESIAN_POINT('',(-0.00787854991697435,0.196157302800643,0.0388212799253794))
#1606=CARTESIAN_POINT('',(-0.00787854991697435,0.19652577816328,0.0388212799253794))
#1607=CARTESIAN_POINT('',(-0.00795093742003945,0.196916818894341,0.0388518245781455))
#1608=CARTESIAN_POINT('',(-0.00809398455454483,0.197273634177232,0.0389178263923464))
#1609=CARTESIAN_POINT('',(-0.00821960013568395,0.197586968374906,0.0389757853041117))
#1610=CARTESIAN_POINT('',(-0.00839898502538225,0.197874407352621,0.0390616965710255))
#1611=CARTESIAN_POINT('',(-0.00860142700278036,0.198110431376455,0.0391683651947849))
#1612=CARTESIAN_POINT('',(-0.00871656051720351,0.198244663790609,0.0392290301501956))
#1613=CARTESIAN_POINT('',(-0.0088389947929302,0.1983640900431,0.039296125291427))
#1614=CARTESIAN_POINT('',(-0.00897204489256427,0.198473601268436,0.0393730717272962))
#1615=CARTESIAN_POINT('',(-0.0092897924196494,0.198735133737288,0.0395568336318923))
#1616=CARTESIAN_POINT('',(-0.00965776593761496,0.198923839693793,0.0397933270740316))
#1617=CARTESIAN_POINT('',(-0.0100214737537957,0.199032267226599,0.0400648714829965))
#1618=CARTESIAN_POINT('',(-0.0102765819754066,0.199108319359209,0.0402553353888506))
#1619=CARTESIAN_POINT('',(-0.0105294726627601,0.199146062436654,0.0404626078886727))
#1620=CARTESIAN_POINT('',(-0.010762834933637,0.199155070310413,0.0406716450207319))
#1621=CARTESIAN_POINT('',(-0.0109046584975864,0.19916054475474,0.0407986852271671))
#1622=CARTESIAN_POINT('',(-0.011040109950552,0.199156051863949,0.0409265865166871))
#1623=CARTESIAN_POINT('',(-0.011175811802307,0.199142539034432,0.041061725387187))
#1624=CARTESIAN_POINT('',(-0.0116591504556003,0.19909440945671,0.0415430588312797))
#1625=CARTESIAN_POINT('',(-0.0121138532814683,0.198927786940682,0.0420936086293672))
#1626=CARTESIAN_POINT('',(-0.0124923163060512,0.198686286399144,0.0426526834656332))
#1627=CARTESIAN_POINT('',(-0.0127402662207833,0.198528067406025,0.0430189611439711))
#1628=CARTESIAN_POINT('',(-0.0129565783730862,0.198338433750207,0.0433884565727293))
#1629=CARTESIAN_POINT('',(-0.0131374374758242,0.198131493013483,0.0437379210493351))
#1630=CARTESIAN_POINT('',(-0.0132051345530494,0.198054033362169,0.0438687285304192))
#1631=CARTESIAN_POINT('',(-0.0132676558721393,0.197974979330899,0.0439957689698902))
#1632=CARTESIAN_POINT('',(-0.0133301958697583,0.197886300233318,0.0441296676920358))
#1633=CARTESIAN_POINT('',(-0.0134748951072608,0.197681122774237,0.0444394701182374))
#1634=CARTESIAN_POINT('',(-0.0136077852501995,0.197435950611388,0.0447682638113543))
#1635=CARTESIAN_POINT('',(-0.0137047950148371,0.197163453210277,0.0450377410575833))
#1636=CARTESIAN_POINT('',(-0.0137453284035553,0.197049596186449,0.0451503361763623))
#1637=CARTESIAN_POINT('',(-0.0137793649275142,0.196935071900255,0.0452505907236499))
#1638=CARTESIAN_POINT('',(-0.0138093097557547,0.196798120065854,0.0453423033003203))
#1639=CARTESIAN_POINT('',(-0.0138426947730158,0.196645434623189,0.0454445522072303))
#1640=CARTESIAN_POINT('',(-0.0138676640724973,0.196468926182729,0.0455265098443863))
#1641=CARTESIAN_POINT('',(-0.0138755932599369,0.196290461354271,0.0455525963612121))
#1642=CARTESIAN_POINT('',(-0.0138775735969187,0.196245889258777,0.0455591115425456))
#1643=CARTESIAN_POINT('',(-0.0138785499169744,0.196201349400484,0.0455623401551287))
#1644=CARTESIAN_POINT('',(-0.0138785499169744,0.196157302800643,0.0455623401551287))
#1645=CARTESIAN_POINT('',(-0.0124785499169743,0.145757302800643,0.0353899987901506))
#1646=CARTESIAN_POINT('',(-0.0124785499169743,0.145757302800643,0.0339999987901505))
#1647=CARTESIAN_POINT('',(-0.0124785499169743,0.145757302800643,0.0346949987901506))
#1648=VECTOR('',#2363,1.0)
#1649=CARTESIAN_POINT('',(-0.00927854991697433,0.145757302800643,0.0353899987901506))
#1650=AXIS2_PLACEMENT_3D('',#2364,#2365,#2366)
#1651=CARTESIAN_POINT('',(-0.00927854991697431,0.145757302800643,0.0339999987901506))
#1652=CARTESIAN_POINT('',(-0.00927854991697432,0.145757302800643,0.0346949987901506))
#1653=VECTOR('',#2367,1.0)
#1654=AXIS2_PLACEMENT_3D('',#2368,#2369,#2370)
#1655=CARTESIAN_POINT('',(-0.0138785499169743,0.145757302800643,0.0353899987901505))
#1656=CARTESIAN_POINT('',(-0.0138785499169744,0.145757302800643,0.0455623401551289))
#1657=CARTESIAN_POINT('',(-0.0138785499169744,0.145757302800643,0.0387899987901505))
#1658=VECTOR('',#2371,1.0)
#1659=CARTESIAN_POINT('',(-0.00787854991697433,0.145757302800643,0.0353899987901506))
#1660=AXIS2_PLACEMENT_3D('',#2372,#2373,#2374)
#1661=CARTESIAN_POINT('',(-0.00787854991697436,0.145757302800643,0.0388212799253795))
#1662=CARTESIAN_POINT('',(-0.00787854991697436,0.145757302800643,0.0387899987901506))
#1663=VECTOR('',#2375,1.0)
#1664=CARTESIAN_POINT('',(-0.0138785499169744,0.145757302800643,0.0455623401551289))
#1665=CARTESIAN_POINT('',(-0.0138785499169744,0.145926295728957,0.0455623401551289))
#1666=CARTESIAN_POINT('',(-0.0138629931490647,0.146101726794899,0.045510207240489))
#1667=CARTESIAN_POINT('',(-0.0138362594508477,0.146259253309394,0.045426001235254))
#1668=CARTESIAN_POINT('',(-0.0138193113306131,0.14635911896532,0.0453726179177044))
#1669=CARTESIAN_POINT('',(-0.0137981767228306,0.146452428292502,0.0453076722848529))
#1670=CARTESIAN_POINT('',(-0.0137758286166329,0.14653561901948,0.045241452130603))
#1671=CARTESIAN_POINT('',(-0.0137507454638005,0.146628990945521,0.0451671277008302))
#1672=CARTESIAN_POINT('',(-0.0137227229355574,0.146715965754546,0.0450867288363068))
#1673=CARTESIAN_POINT('',(-0.0136909034247285,0.146801653195589,0.0449993810564306))
#1674=CARTESIAN_POINT('',(-0.0135771167036853,0.147108071889554,0.0446870249829523))
#1675=CARTESIAN_POINT('',(-0.0134170502165094,0.147379125044791,0.0443038815374784))
#1676=CARTESIAN_POINT('',(-0.0132501237384549,0.147594593634797,0.0439620260281325))
#1677=CARTESIAN_POINT('',(-0.0131910331849242,0.147670867683111,0.0438410120852866))
#1678=CARTESIAN_POINT('',(-0.0131300876303224,0.147742223333973,0.0437217668855021))
#1679=CARTESIAN_POINT('',(-0.0130639071829817,0.14781259198222,0.043598360460996))
#1680=CARTESIAN_POINT('',(-0.0127532812060635,0.148142875789362,0.0430191374017616))
#1681=CARTESIAN_POINT('',(-0.0123456816913614,0.148421927057013,0.0423973446220798))
#1682=CARTESIAN_POINT('',(-0.0118713132556102,0.14858827806607,0.0418242612034529))
#1683=CARTESIAN_POINT('',(-0.0116424208304332,0.148668545813719,0.0415477367898702))
#1684=CARTESIAN_POINT('',(-0.01139871664971,0.148722522514367,0.0412820275914758))
#1685=CARTESIAN_POINT('',(-0.0111485360915826,0.148745129346063,0.0410346597540853))
#1686=CARTESIAN_POINT('',(-0.0109682883083176,0.148761416907856,0.0408564384539395))
#1687=CARTESIAN_POINT('',(-0.0107873650513176,0.148762287369801,0.0406895649383446))
#1688=CARTESIAN_POINT('',(-0.0105926866812329,0.148743652112169,0.0405224306812859))
#1689=CARTESIAN_POINT('',(-0.0102500933712994,0.148710857947152,0.0402283092629479))
#1690=CARTESIAN_POINT('',(-0.00987584176967213,0.148612518296102,0.0399477037722085))
#1691=CARTESIAN_POINT('',(-0.00952168956967293,0.148432920485948,0.0397134014204148))
#1692=CARTESIAN_POINT('',(-0.00922590352523999,0.148282921344748,0.0395177133353526))
#1693=CARTESIAN_POINT('',(-0.00894488565297544,0.148076413968828,0.0393535386941833))
#1694=CARTESIAN_POINT('',(-0.00870838178432137,0.147828623701908,0.0392254936809782))
#1695=CARTESIAN_POINT('',(-0.00858103755290291,0.147695202370267,0.0391565485348105))
#1696=CARTESIAN_POINT('',(-0.00846027545278822,0.147543795859532,0.0390945703182698))
#1697=CARTESIAN_POINT('',(-0.00835287514096248,0.147376242863096,0.0390414949229881))
#1698=CARTESIAN_POINT('',(-0.00815197796452685,0.147062827349537,0.038942214977995))
#1699=CARTESIAN_POINT('',(-0.00800326357097603,0.146695040769404,0.0388761638312957))
#1700=CARTESIAN_POINT('',(-0.00793158288903465,0.146318894588542,0.0388445206714447))
#1701=CARTESIAN_POINT('',(-0.00789573536514571,0.146130783805567,0.0388286959206477))
#1702=CARTESIAN_POINT('',(-0.00787854991697436,0.145941176107444,0.0388212799253795))
#1703=CARTESIAN_POINT('',(-0.00787854991697436,0.145757302800643,0.0388212799253795))
#1704=CARTESIAN_POINT('',(-0.0124785499169743,0.196157302800643,0.0339999987901504))
#1705=CARTESIAN_POINT('',(-0.0124785499169743,0.196157302800643,0.0353899987901504))
#1706=CARTESIAN_POINT('',(-0.0124785499169743,0.196157302800643,0.0339999987901504))
#1707=VECTOR('',#2376,1.0)
#1708=CARTESIAN_POINT('',(-0.0092785499169743,0.196157302800643,0.0339999987901504))
#1709=AXIS2_PLACEMENT_3D('',#2377,#2378,#2379)
#1710=CARTESIAN_POINT('',(-0.00927854991697431,0.196157302800643,0.0353899987901504))
#1711=CARTESIAN_POINT('',(-0.0092785499169743,0.196157302800643,0.0339999987901504))
#1712=VECTOR('',#2380,1.0)
#1713=AXIS2_PLACEMENT_3D('',#2381,#2382,#2383)
#1714=CARTESIAN_POINT('',(-0.0235115512307019,0.231677302800643,0.0358700870802788))
#1715=CARTESIAN_POINT('',(-0.0235115512307019,0.234377302800643,0.0358700870802788))
#1716=CARTESIAN_POINT('',(-0.0235115512307019,0.231677302800643,0.0358700870802788))
#1717=VECTOR('',#2384,1.0)
#1718=CARTESIAN_POINT('',(-0.0213902308871422,0.231677302800643,0.0349914074238384))
#1719=AXIS2_PLACEMENT_3D('',#2385,#2386,#2387)
#1720=CARTESIAN_POINT('',(-0.0213902308871422,0.234377302800643,0.0349914074238384))
#1721=CARTESIAN_POINT('',(-0.0213902308871422,0.231677302800643,0.0349914074238384))
#1722=VECTOR('',#2388,1.0)
#1723=AXIS2_PLACEMENT_3D('',#2389,#2390,#2391)
#1724=CARTESIAN_POINT('',(-0.0182954254581828,0.225077302800643,0.0421394531069941))
#1725=CARTESIAN_POINT('',(-0.0182954254581827,0.225077302800643,0.0339999987901503))
#1726=CARTESIAN_POINT('',(-0.0182954254581827,0.225077302800643,0.0380697259485721))
#1727=VECTOR('',#2392,1.0)
#1728=CARTESIAN_POINT('',(-0.0214954254581822,0.225077302800643,0.0421394531069941))
#1729=AXIS2_PLACEMENT_3D('',#2393,#2394,#2395)
#1730=CARTESIAN_POINT('',(-0.0214954254581821,0.225077302800643,0.0339999987901502))
#1731=CARTESIAN_POINT('',(-0.0214954254581822,0.225077302800643,0.0380697259485721))
#1732=VECTOR('',#2396,1.0)
#1733=AXIS2_PLACEMENT_3D('',#2397,#2398,#2399)
#1734=CARTESIAN_POINT('',(-0.0182954254581829,0.225077302800643,0.0536789074238384))
#1735=CARTESIAN_POINT('',(-0.0182954254581828,0.225077302800643,0.0455394531069941))
#1736=CARTESIAN_POINT('',(-0.0182954254581829,0.225077302800643,0.0536789074238384))
#1737=VECTOR('',#2400,1.0)
#1738=CARTESIAN_POINT('',(-0.0214954254581823,0.225077302800643,0.0536789074238384))
#1739=AXIS2_PLACEMENT_3D('',#2401,#2402,#2403)
#1740=CARTESIAN_POINT('',(-0.0214954254581822,0.225077302800643,0.0455394531069941))
#1741=CARTESIAN_POINT('',(-0.0214954254581823,0.225077302800643,0.0536789074238384))
#1742=VECTOR('',#2404,1.0)
#1743=AXIS2_PLACEMENT_3D('',#2405,#2406,#2407)
#1744=CARTESIAN_POINT('',(0.00669808814268997,0.196157302800643,0.0353899987901506))
#1745=CARTESIAN_POINT('',(0.00669808814268987,0.196157302800643,0.0455623401551289))
#1746=CARTESIAN_POINT('',(0.00669808814268993,0.196157302800643,0.0387899987901506))
#1747=VECTOR('',#2408,1.0)
#1748=CARTESIAN_POINT('',(0.000698088142689962,0.196157302800643,0.0353899987901505))
#1749=AXIS2_PLACEMENT_3D('',#2409,#2410,#2411)
#1750=CARTESIAN_POINT('',(0.000698088142689929,0.196157302800643,0.0388212799253795))
#1751=CARTESIAN_POINT('',(0.000698088142689931,0.196157302800643,0.0387899987901505))
#1752=VECTOR('',#2412,1.0)
#1753=CARTESIAN_POINT('',(0.00669808814268987,0.196157302800643,0.0455623401551289))
#1754=CARTESIAN_POINT('',(0.00669808814268987,0.195988309872328,0.0455623401551289))
#1755=CARTESIAN_POINT('',(0.00668253137478011,0.195812878806386,0.0455102072404889))
#1756=CARTESIAN_POINT('',(0.00665579767656309,0.195655352291892,0.0454260012352539))
#1757=CARTESIAN_POINT('',(0.00663884955632855,0.195555486635966,0.0453726179177043))
#1758=CARTESIAN_POINT('',(0.00661771494854604,0.195462177308784,0.0453076722848529))
#1759=CARTESIAN_POINT('',(0.00659536684234843,0.195378986581806,0.0452414521306031))
#1760=CARTESIAN_POINT('',(0.00657028368951587,0.195285614655764,0.0451671277008301))
#1761=CARTESIAN_POINT('',(0.00654226116127273,0.195198639846739,0.0450867288363065))
#1762=CARTESIAN_POINT('',(0.00651044165044371,0.195112952405696,0.04499938105643))
#1763=CARTESIAN_POINT('',(0.00639665492940045,0.194806533711731,0.0446870249829517))
#1764=CARTESIAN_POINT('',(0.00623658844222458,0.194535480556494,0.0443038815374779))
#1765=CARTESIAN_POINT('',(0.00606966196417007,0.194320011966488,0.043962026028132))
#1766=CARTESIAN_POINT('',(0.00601057141063947,0.194243737918175,0.0438410120852862))
#1767=CARTESIAN_POINT('',(0.00594962585603764,0.194172382267312,0.0437217668855017))
#1768=CARTESIAN_POINT('',(0.00588344540869692,0.194102013619065,0.0435983604609956))
#1769=CARTESIAN_POINT('',(0.00557281943177868,0.193771729811923,0.0430191374017612))
#1770=CARTESIAN_POINT('',(0.00516521991707657,0.193492678544273,0.0423973446220795))
#1771=CARTESIAN_POINT('',(0.0046908514813254,0.193326327535216,0.0418242612034526))
#1772=CARTESIAN_POINT('',(0.00446195905614836,0.193246059787566,0.0415477367898698))
#1773=CARTESIAN_POINT('',(0.00421825487542507,0.193192083086918,0.0412820275914754))
#1774=CARTESIAN_POINT('',(0.0039680743172976,0.193169476255222,0.0410346597540849))
#1775=CARTESIAN_POINT('',(0.00378782653403287,0.193153188693429,0.0408564384539392))
#1776=CARTESIAN_POINT('',(0.00360690327703308,0.193152318231484,0.0406895649383446))
#1777=CARTESIAN_POINT('',(0.00341222490694867,0.193170953489117,0.0405224306812861))
#1778=CARTESIAN_POINT('',(0.00306963159701513,0.193203747654134,0.040228309262948))
#1779=CARTESIAN_POINT('',(0.00269537999538781,0.193302087305184,0.0399477037722085))
#1780=CARTESIAN_POINT('',(0.00234122779538856,0.193481685115337,0.0397134014204148))
#1781=CARTESIAN_POINT('',(0.00204544175095695,0.193631684256537,0.0395177133353535))
#1782=CARTESIAN_POINT('',(0.00176442387869357,0.193838191632455,0.0393535386941848))
#1783=CARTESIAN_POINT('',(0.0015279200100402,0.194085981899374,0.03922549368098))
#1784=CARTESIAN_POINT('',(0.00140057577862105,0.194219403231015,0.0391565485348119))
#1785=CARTESIAN_POINT('',(0.00127981367850581,0.194370809741751,0.0390945703182708))
#1786=CARTESIAN_POINT('',(0.00117241336667955,0.194538362738187,0.0390414949229888))
#1787=CARTESIAN_POINT('',(0.000971516190243644,0.194851778251746,0.0389422149779955))
#1788=CARTESIAN_POINT('',(0.000822801796692399,0.195219564831879,0.038876163831296))
#1789=CARTESIAN_POINT('',(0.000751121114750677,0.195595711012741,0.0388445206714448))
#1790=CARTESIAN_POINT('',(0.000715273590861435,0.195783821795716,0.0388286959206477))
#1791=CARTESIAN_POINT('',(0.000698088142689931,0.19597342949384,0.0388212799253795))
#1792=CARTESIAN_POINT('',(0.000698088142689931,0.196157302800643,0.0388212799253795))
#1793=CARTESIAN_POINT('',(0.00529808814268997,0.145757302800643,0.0353899987901507))
#1794=CARTESIAN_POINT('',(0.00529808814268999,0.145757302800643,0.0339999987901507))
#1795=CARTESIAN_POINT('',(0.00529808814268998,0.145757302800643,0.0346949987901507))
#1796=VECTOR('',#2413,1.0)
#1797=CARTESIAN_POINT('',(0.00209808814268997,0.145757302800643,0.0353899987901507))
#1798=AXIS2_PLACEMENT_3D('',#2414,#2415,#2416)
#1799=CARTESIAN_POINT('',(0.00209808814268999,0.145757302800643,0.0339999987901507))
#1800=CARTESIAN_POINT('',(0.00209808814268998,0.145757302800643,0.0346949987901507))
#1801=VECTOR('',#2417,1.0)
#1802=AXIS2_PLACEMENT_3D('',#2418,#2419,#2420)
#1803=CARTESIAN_POINT('',(0.00669808814268998,0.145757302800643,0.0353899987901507))
#1804=CARTESIAN_POINT('',(0.00669808814268988,0.145757302800643,0.0455623401551291))
#1805=CARTESIAN_POINT('',(0.00669808814268995,0.145757302800643,0.0387899987901507))
#1806=VECTOR('',#2421,1.0)
#1807=CARTESIAN_POINT('',(0.000698088142689976,0.145757302800643,0.0353899987901507))
#1808=AXIS2_PLACEMENT_3D('',#2422,#2423,#2424)
#1809=CARTESIAN_POINT('',(0.000698088142689943,0.145757302800643,0.0388212799253796))
#1810=CARTESIAN_POINT('',(0.000698088142689947,0.145757302800643,0.0387899987901507))
#1811=VECTOR('',#2425,1.0)
#1812=CARTESIAN_POINT('',(0.000698088142689946,0.145757302800643,0.0388212799253796))
#1813=CARTESIAN_POINT('',(0.000698088142689946,0.145378837802656,0.0388212799253796))
#1814=CARTESIAN_POINT('',(0.000774255722346598,0.144978949428314,0.0388533815006318))
#1815=CARTESIAN_POINT('',(0.000923942641568057,0.14461532349321,0.0389226408554895))
#1816=CARTESIAN_POINT('',(0.00105082569764157,0.14430709368827,0.0389813489821029))
#1817=CARTESIAN_POINT('',(0.00122975894788459,0.144024288074581,0.0390673005112312))
#1818=CARTESIAN_POINT('',(0.00143289306154407,0.143790353069625,0.0391746596473899))
#1819=CARTESIAN_POINT('',(0.00155653752038182,0.143647960605011,0.0392400074220817))
#1820=CARTESIAN_POINT('',(0.00168721125676558,0.14352356968131,0.0393120324870223))
#1821=CARTESIAN_POINT('',(0.00182974823203976,0.143410111718035,0.0393952483204663))
#1822=CARTESIAN_POINT('',(0.00214544437607917,0.143158820841073,0.0395795578141312))
#1823=CARTESIAN_POINT('',(0.0025096093047565,0.14297758433882,0.0398157376890877))
#1824=CARTESIAN_POINT('',(0.00286829882329574,0.142874344305378,0.0400853113209614))
#1825=CARTESIAN_POINT('',(0.00313571440291101,0.142797375250094,0.0402862878906423))
#1826=CARTESIAN_POINT('',(0.00339989569281458,0.142762461910397,0.0405053830731466))
#1827=CARTESIAN_POINT('',(0.00364066414549615,0.142757852436902,0.0407242448271623))
#1828=CARTESIAN_POINT('',(0.00378211393368996,0.142755144403344,0.0408528245825432))
#1829=CARTESIAN_POINT('',(0.00391980214336497,0.142762299279402,0.0409847390624946))
#1830=CARTESIAN_POINT('',(0.00405738030569087,0.142778895652248,0.0411240055023541))
#1831=CARTESIAN_POINT('',(0.00441956720880894,0.142822587098498,0.0414906369481319))
#1832=CARTESIAN_POINT('',(0.00476694849021728,0.142933234141066,0.0418976421458767))
#1833=CARTESIAN_POINT('',(0.00507208864764544,0.143090446484232,0.0423128473960638))
#1834=CARTESIAN_POINT('',(0.00525610183925411,0.143185252573571,0.0425632347718309))
#1835=CARTESIAN_POINT('',(0.00542521967122071,0.143296667500309,0.0428164705297312))
#1836=CARTESIAN_POINT('',(0.00557662489478605,0.143418264607063,0.0430636376107909))
#1837=CARTESIAN_POINT('',(0.00566058862013169,0.143485697855626,0.0432007073130105))
#1838=CARTESIAN_POINT('',(0.00573914593429297,0.143556243752149,0.0433358850922409))
#1839=CARTESIAN_POINT('',(0.00581211992534355,0.143628718853055,0.0434675449149601))
#1840=CARTESIAN_POINT('',(0.00588040473953897,0.143696536834885,0.0435907445152828))
#1841=CARTESIAN_POINT('',(0.00594786271868311,0.143770059570959,0.0437182076422691))
#1842=CARTESIAN_POINT('',(0.00601339853295468,0.143849597950114,0.0438485035109711))
#1843=CARTESIAN_POINT('',(0.00619660005252109,0.144071942817375,0.044212737959032))
#1844=CARTESIAN_POINT('',(0.00636016194966043,0.144337432134726,0.0445960639940906))
#1845=CARTESIAN_POINT('',(0.00648007789243186,0.144634568178245,0.044917075279254))
#1846=CARTESIAN_POINT('',(0.00652622667141448,0.1447489188249,0.0450406141391216))
#1847=CARTESIAN_POINT('',(0.006565575291061,0.144864247942011,0.0451526244891046))
#1848=CARTESIAN_POINT('',(0.00660124438258932,0.145001205024735,0.0452589173907468))
#1849=CARTESIAN_POINT('',(0.00664547281643838,0.145171027047496,0.0453907168946723))
#1850=CARTESIAN_POINT('',(0.00668015228941776,0.14536946657007,0.0455034442099077))
#1851=CARTESIAN_POINT('',(0.00669265012580625,0.145576752172634,0.0455444444597025))
#1852=CARTESIAN_POINT('',(0.00669626350070866,0.145636682593442,0.0455562984533856))
#1853=CARTESIAN_POINT('',(0.00669808814268988,0.145697114672255,0.0455623401551291))
#1854=CARTESIAN_POINT('',(0.00669808814268988,0.145757302800643,0.0455623401551291))
#1855=CARTESIAN_POINT('',(0.00529808814268998,0.196157302800643,0.0339999987901506))
#1856=CARTESIAN_POINT('',(0.00529808814268996,0.196157302800643,0.0353899987901506))
#1857=CARTESIAN_POINT('',(0.00529808814268998,0.196157302800643,0.0339999987901506))
#1858=VECTOR('',#2426,1.0)
#1859=CARTESIAN_POINT('',(0.00209808814268998,0.196157302800643,0.0339999987901506))
#1860=AXIS2_PLACEMENT_3D('',#2427,#2428,#2429)
#1861=CARTESIAN_POINT('',(0.00209808814268996,0.196157302800643,0.0353899987901505))
#1862=CARTESIAN_POINT('',(0.00209808814268998,0.196157302800643,0.0339999987901506))
#1863=VECTOR('',#2430,1.0)
#1864=AXIS2_PLACEMENT_3D('',#2431,#2432,#2433)
#1865=CARTESIAN_POINT('',(0.0163310894564175,0.231677302800643,0.0358700870802791))
#1866=CARTESIAN_POINT('',(0.0163310894564175,0.234377302800643,0.0358700870802791))
#1867=CARTESIAN_POINT('',(0.0163310894564175,0.231677302800643,0.0358700870802791))
#1868=VECTOR('',#2434,1.0)
#1869=CARTESIAN_POINT('',(0.0172097691128578,0.231677302800643,0.0379914074238388))
#1870=AXIS2_PLACEMENT_3D('',#2435,#2436,#2437)
#1871=CARTESIAN_POINT('',(0.0172097691128579,0.234377302800643,0.0379914074238388))
#1872=CARTESIAN_POINT('',(0.0172097691128578,0.231677302800643,0.0379914074238388))
#1873=VECTOR('',#2438,1.0)
#1874=AXIS2_PLACEMENT_3D('',#2439,#2440,#2441)
#1875=CARTESIAN_POINT('',(0.0111149636838983,0.225077302800643,0.0421394531069944))
#1876=CARTESIAN_POINT('',(0.0111149636838984,0.225077302800643,0.0339999987901506))
#1877=CARTESIAN_POINT('',(0.0111149636838983,0.225077302800643,0.0380697259485724))
#1878=VECTOR('',#2442,1.0)
#1879=CARTESIAN_POINT('',(0.0143149636838977,0.225077302800643,0.0421394531069944))
#1880=AXIS2_PLACEMENT_3D('',#2443,#2444,#2445)
#1881=CARTESIAN_POINT('',(0.0143149636838978,0.225077302800643,0.0339999987901505))
#1882=CARTESIAN_POINT('',(0.0143149636838978,0.225077302800643,0.0380697259485724))
#1883=VECTOR('',#2446,1.0)
#1884=AXIS2_PLACEMENT_3D('',#2447,#2448,#2449)
#1885=CARTESIAN_POINT('',(0.0111149636838982,0.225077302800643,0.0536789074238387))
#1886=CARTESIAN_POINT('',(0.0111149636838982,0.225077302800643,0.0455394531069944))
#1887=CARTESIAN_POINT('',(0.0111149636838982,0.225077302800643,0.0536789074238387))
#1888=VECTOR('',#2450,1.0)
#1889=CARTESIAN_POINT('',(0.0143149636838976,0.225077302800643,0.0536789074238387))
#1890=AXIS2_PLACEMENT_3D('',#2451,#2452,#2453)
#1891=CARTESIAN_POINT('',(0.0143149636838977,0.225077302800643,0.0455394531069944))
#1892=CARTESIAN_POINT('',(0.0143149636838976,0.225077302800643,0.0536789074238387))
#1893=VECTOR('',#2454,1.0)
#1894=AXIS2_PLACEMENT_3D('',#2455,#2456,#2457)
#1895=CARTESIAN_POINT('',(0.0142276342090278,0.219713944281534,0.0455394531069945))
#1896=CARTESIAN_POINT('',(0.0141432607669423,0.219689207742954,0.0455394531069945))
#1897=AXIS2_PLACEMENT_3D('',#2458,#2459,#2460)
#1898=CARTESIAN_POINT('',(0.0142276342090278,0.219713944281534,0.0536789074238382))
#1899=CARTESIAN_POINT('',(0.0142276342090277,0.219713944281534,0.0536789074238377))
#1900=VECTOR('',#2461,1.0)
#1901=CARTESIAN_POINT('',(0.0111149636838982,0.21560195192131,0.0536789074238382))
#1902=AXIS2_PLACEMENT_3D('',#2462,#2463,#2464)
#1903=CARTESIAN_POINT('',(0.0111149636838984,0.21560195192131,0.0339999987901506))
#1904=CARTESIAN_POINT('',(0.0111149636838983,0.21560195192131,0.0438394531069944))
#1905=VECTOR('',#2465,1.0)
#1906=CARTESIAN_POINT('',(0.014227634209028,0.219713944281534,0.0339999987901506))
#1907=AXIS2_PLACEMENT_3D('',#2466,#2467,#2468)
#1908=CARTESIAN_POINT('',(0.0142276342090278,0.219713944281534,0.0421394531069945))
#1909=CARTESIAN_POINT('',(0.0142276342090277,0.219713944281534,0.0536789074238377))
#1910=VECTOR('',#2469,1.0)
#1911=CARTESIAN_POINT('',(0.0141432607669424,0.219689207742954,0.0421394531069945))
#1912=AXIS2_PLACEMENT_3D('',#2470,#2471,#2472)
#1913=CARTESIAN_POINT('',(0.0141432607669423,0.219689207742954,0.0438394531069945))
#1914=VECTOR('',#2473,1.0)
#1915=CARTESIAN_POINT('',(0.0179926451012355,0.223288485990793,0.0421394531069946))
#1916=AXIS2_PLACEMENT_3D('',#2474,#2475,#2476)
#1917=CARTESIAN_POINT('',(0.0179926451012356,0.223288485990793,0.0339999987901506))
#1918=AXIS2_PLACEMENT_3D('',#2477,#2478,#2479)
#1919=CARTESIAN_POINT('',(0.0179926451012354,0.223288485990793,0.0536789074238384))
#1920=VECTOR('',#2480,1.0)
#1921=AXIS2_PLACEMENT_3D('',#2481,#2482,#2483)
#1922=AXIS2_PLACEMENT_3D('',#2484,#2485,#2486)
#1923=CARTESIAN_POINT('',(0.0181213174758348,0.223630746983351,0.0455394531069946))
#1924=CARTESIAN_POINT('',(0.0179926451012354,0.223288485990793,0.0455394531069946))
#1925=AXIS2_PLACEMENT_3D('',#2487,#2488,#2489)
#1926=CARTESIAN_POINT('',(0.0181213174758348,0.223630746983351,0.0421394531069946))
#1927=CARTESIAN_POINT('',(0.0181213174758348,0.223630746983351,0.0438394531069946))
#1928=VECTOR('',#2490,1.0)
#1929=AXIS2_PLACEMENT_3D('',#2491,#2492,#2493)
#1930=CARTESIAN_POINT('',(0.0212097691128579,0.226677302800643,0.0339999987901507))
#1931=AXIS2_PLACEMENT_3D('',#2494,#2495,#2496)
#1932=CARTESIAN_POINT('',(0.0212097691128577,0.226677302800643,0.0536789074238389))
#1933=CARTESIAN_POINT('',(0.0212097691128579,0.226677302800643,0.0267570324238388))
#1934=VECTOR('',#2497,1.0)
#1935=CARTESIAN_POINT('',(0.0179926451012354,0.223288485990793,0.0536789074238386))
#1936=AXIS2_PLACEMENT_3D('',#2498,#2499,#2500)
#1937=CARTESIAN_POINT('',(0.0179926451012354,0.223288485990793,0.0536789074238384))
#1938=VECTOR('',#2501,1.0)
#1939=AXIS2_PLACEMENT_3D('',#2502,#2503,#2504)
#1940=AXIS2_PLACEMENT_3D('',#2505,#2506,#2507)
#1941=CARTESIAN_POINT('',(0.0111149636838982,0.140657302800643,0.053678907423839))
#1942=CARTESIAN_POINT('',(0.0111149636838982,0.186162302800643,0.0536789074238388))
#1943=VECTOR('',#2508,1.0)
#1944=CARTESIAN_POINT('',(0.0111149636838984,0.140657302800643,0.0339999987901508))
#1945=CARTESIAN_POINT('',(0.0111149636838982,0.140657302800643,0.0475026574238567))
#1946=VECTOR('',#2509,1.0)
#1947=CARTESIAN_POINT('',(0.0111149636838984,0.186162302800643,0.0339999987901507))
#1948=VECTOR('',#2510,1.0)
#1949=AXIS2_PLACEMENT_3D('',#2511,#2512,#2513)
#1950=AXIS2_PLACEMENT_3D('',#2514,#2515,#2516)
#1951=CARTESIAN_POINT('',(0.0142097691128579,0.234377302800643,0.0349914074238388))
#1952=AXIS2_PLACEMENT_3D('',#2517,#2518,#2519)
#1953=CARTESIAN_POINT('',(0.0142097691128579,0.231677302800643,0.0349914074238388))
#1954=CARTESIAN_POINT('',(0.0142097691128579,0.231677302800643,0.0349914074238388))
#1955=VECTOR('',#2520,1.0)
#1956=AXIS2_PLACEMENT_3D('',#2521,#2522,#2523)
#1957=CARTESIAN_POINT('',(0.0172097691128577,0.231677302800643,0.0536789074238389))
#1958=CARTESIAN_POINT('',(0.0172097691128579,0.231677302800643,0.0285070324238388))
#1959=VECTOR('',#2524,1.0)
#1960=CARTESIAN_POINT('',(0.0172097691128577,0.234377302800643,0.0536789074238388))
#1961=CARTESIAN_POINT('',(0.0172097691128577,0.232177302800142,0.0536789074238389))
#1962=VECTOR('',#2525,1.0)
#1963=CARTESIAN_POINT('',(0.0172097691128579,0.234377302800643,0.0285070324238388))
#1964=VECTOR('',#2526,1.0)
#1965=CARTESIAN_POINT('',(0.00715976911285771,0.238377302800643,0.0486789074238387))
#1966=CARTESIAN_POINT('',(0.00715976911285764,0.238377302800643,0.0536789074238387))
#1967=CARTESIAN_POINT('',(0.00715976911285788,0.238377302800643,0.0294289074238387))
#1968=VECTOR('',#2527,1.0)
#1969=CARTESIAN_POINT('',(0.00715976911285771,0.234377302800643,0.0486789074238387))
#1970=CARTESIAN_POINT('',(0.00715976911285771,0.234377302800643,0.0486789074238387))
#1971=VECTOR('',#2528,1.0)
#1972=CARTESIAN_POINT('',(0.00715976911285764,0.234377302800643,0.0536789074238387))
#1973=CARTESIAN_POINT('',(0.00715976911285787,0.234377302800643,0.0311789074238387))
#1974=VECTOR('',#2529,1.0)
#1975=CARTESIAN_POINT('',(0.00715976911285764,0.234377302800643,0.0536789074238387))
#1976=VECTOR('',#2530,1.0)
#1977=CARTESIAN_POINT('',(0.0212097691128579,0.238377302800643,0.0339999987901507))
#1978=CARTESIAN_POINT('',(0.0212097691128579,0.231677302800643,0.0339999987901507))
#1979=VECTOR('',#2531,1.0)
#1980=CARTESIAN_POINT('',(0.0212097691128577,0.238377302800643,0.0536789074238389))
#1981=CARTESIAN_POINT('',(0.0212097691128579,0.238377302800643,0.0267570324238388))
#1982=VECTOR('',#2532,1.0)
#1983=CARTESIAN_POINT('',(0.0212097691128577,0.234377302800643,0.0536789074238389))
#1984=VECTOR('',#2533,1.0)
#1985=CARTESIAN_POINT('',(0.00715976911285771,0.231677302800643,0.0486789074238387))
#1986=CARTESIAN_POINT('',(0.0071597691128577,0.140657302800643,0.0486789074238389))
#1987=CARTESIAN_POINT('',(0.0071597691128577,0.216677302800643,0.0486789074238387))
#1988=VECTOR('',#2534,1.0)
#1989=CARTESIAN_POINT('',(0.00715976911285764,0.140657302800643,0.0536789074238389))
#1990=CARTESIAN_POINT('',(0.0071597691128577,0.140657302800643,0.0475026574238566))
#1991=VECTOR('',#2535,1.0)
#1992=CARTESIAN_POINT('',(0.00715976911285764,0.231677302800643,0.0536789074238388))
#1993=CARTESIAN_POINT('',(0.00715976911285764,0.216677302800643,0.0536789074238388))
#1994=VECTOR('',#2536,1.0)
#1995=CARTESIAN_POINT('',(0.00715976911285769,0.231677302800643,0.0486789074238387))
#1996=VECTOR('',#2537,1.0)
#1997=CARTESIAN_POINT('',(0.00428903896357299,0.140657302800643,0.0536789074238389))
#1998=VECTOR('',#2538,1.0)
#1999=CARTESIAN_POINT('',(0.00429726911285767,0.238377302800643,0.0536789074238387))
#2000=VECTOR('',#2539,1.0)
#2001=CARTESIAN_POINT('',(0.00434726911285765,0.234377302800643,0.0536789074238387))
#2002=VECTOR('',#2540,1.0)
#2003=CARTESIAN_POINT('',(0.00434726911285765,0.231677302800643,0.0536789074238387))
#2004=VECTOR('',#2541,1.0)
#2005=AXIS2_PLACEMENT_3D('',#2542,#2543,#2544)
#2006=AXIS2_PLACEMENT_3D('',#2545,#2546,#2547)
#2007=AXIS2_PLACEMENT_3D('',#2548,#2549,#2550)
#2008=CARTESIAN_POINT('',(0.00669808814268988,0.145757302800643,0.0455623401551291))
#2009=CARTESIAN_POINT('',(0.00669808814268988,0.145926295728957,0.0455623401551291))
#2010=CARTESIAN_POINT('',(0.00668253137478017,0.146101726794899,0.0455102072404893))
#2011=CARTESIAN_POINT('',(0.00665579767656321,0.146259253309393,0.0454260012352544))
[truncated: 691 more rows]
