# Supplementary material for: Open-source perfusion system for medium-scale fabrication of demineralized bone matrix chip grafts
Source: HardwareX. 2022 Nov 23;13:e00378. doi: 10.1016/j.ohx.2022.e00378 (PMC9722481; doi:10.1016/j.ohx.2022.e00378)
Supplement: Supplementary data 2 [file mmc2.zip › top_lid.stp]

ISO-10303-21
HEADER
FILE_DESCRIPTION(('STEP AP214'),'1')
FILE_NAME('top_lid.stp','2022-03-02T17:50:05',(' '),(' '),'Spatial InterOp 3D',' ',' ')
FILE_SCHEMA(('AUTOMOTIVE_DESIGN { 1 0 10303 214 1 1 1 1 }'))
ENDSEC
DATA
#1=MECHANICAL_DESIGN_GEOMETRIC_PRESENTATION_REPRESENTATION(' ',(#10),#6)
#2=PRODUCT_DEFINITION_CONTEXT('',#11,'design')
#3=APPLICATION_PROTOCOL_DEFINITION('INTERNATIONAL STANDARD','automotive_design',1994,#11)
#4=PRODUCT_CATEGORY_RELATIONSHIP('NONE','NONE',#12,#13)
#5=SHAPE_DEFINITION_REPRESENTATION(#14,#15)
#6= (GEOMETRIC_REPRESENTATION_CONTEXT(3)GLOBAL_UNCERTAINTY_ASSIGNED_CONTEXT((#18))GLOBAL_UNIT_ASSIGNED_CONTEXT((#20,#21,#22))REPRESENTATION_CONTEXT('NONE','WORKSPACE'))
#10=STYLED_ITEM('',(#24),#25)
#11=APPLICATION_CONTEXT(' ')
#12=PRODUCT_CATEGORY('part','NONE')
#13=PRODUCT_RELATED_PRODUCT_CATEGORY('detail',' ',(#26))
#14=PRODUCT_DEFINITION_SHAPE('NONE','NONE',#27)
#15=ADVANCED_BREP_SHAPE_REPRESENTATION('S\X2\00F3\X0\lido11',(#25,#28),#6)
#18=UNCERTAINTY_MEASURE_WITH_UNIT(LENGTH_MEASURE(1.0E-08),#20,'','')
#20= (CONVERSION_BASED_UNIT('METRE',#31)LENGTH_UNIT()NAMED_UNIT(#34))
#21= (NAMED_UNIT(#36)PLANE_ANGLE_UNIT()SI_UNIT($,.RADIAN.))
#22= (NAMED_UNIT(#36)SOLID_ANGLE_UNIT()SI_UNIT($,.STERADIAN.))
#24=PRESENTATION_STYLE_ASSIGNMENT((#42))
#25=MANIFOLD_SOLID_BREP('S\X2\00F3\X0\lido11',#43)
#26=PRODUCT('S\X2\00F3\X0\lido11','','PART--DESC',(#44))
#27=PRODUCT_DEFINITION('','NONE',#45,#2)
#28=AXIS2_PLACEMENT_3D('',#46,#47,#48)
#31=LENGTH_MEASURE_WITH_UNIT(LENGTH_MEASURE(1.0),#49)
#34=DIMENSIONAL_EXPONENTS(1.0,0.0,0.0,0.0,0.0,0.0,0.0)
#36=DIMENSIONAL_EXPONENTS(0.0,0.0,0.0,0.0,0.0,0.0,0.0)
#42=SURFACE_STYLE_USAGE(.BOTH.,#50)
#43=CLOSED_SHELL('',(#51,#52,#53,#54,#55,#56,#57,#58,#59,#60,#61,#62,#63,#64,#65,#66,#67,#68,#69,#70,#71,#72,#73,#74,#75,#76))
#44=PRODUCT_CONTEXT('',#11,'mechanical')
#45=PRODUCT_DEFINITION_FORMATION_WITH_SPECIFIED_SOURCE(' ','NONE',#26,.NOT_KNOWN.)
#46=CARTESIAN_POINT('',(0.0,0.0,0.0))
#47=DIRECTION('',(0.0,0.0,1.0))
#48=DIRECTION('',(1.0,0.0,0.0))
#49= (NAMED_UNIT(#34)LENGTH_UNIT()SI_UNIT($,.METRE.))
#50=SURFACE_SIDE_STYLE('',(#78))
#51=ADVANCED_FACE('468:55',(#79),#80,.F.)
#52=ADVANCED_FACE('468:46',(#81),#82,.F.)
#53=ADVANCED_FACE('468:43',(#83,#84),#85,.F.)
#54=ADVANCED_FACE('468:40',(#86),#87,.F.)
#55=ADVANCED_FACE('468:37',(#88,#89),#90,.T.)
#56=ADVANCED_FACE('468:22',(#91),#92,.T.)
#57=ADVANCED_FACE('468:19',(#93),#94,.T.)
#58=ADVANCED_FACE('468:16',(#95),#96,.T.)
#59=ADVANCED_FACE('468:13',(#97),#98,.T.)
#60=ADVANCED_FACE('468:10',(#99),#100,.T.)
#61=ADVANCED_FACE('468:10',(#101),#102,.T.)
#62=ADVANCED_FACE('468:13',(#103),#104,.T.)
#63=ADVANCED_FACE('468:16',(#105),#106,.T.)
#64=ADVANCED_FACE('468:19',(#107),#108,.T.)
#65=ADVANCED_FACE('468:22',(#109,#110),#111,.T.)
#66=ADVANCED_FACE('468:25',(#112),#113,.T.)
#67=ADVANCED_FACE('468:28',(#114),#115,.T.)
#68=ADVANCED_FACE('468:31',(#116),#117,.F.)
#69=ADVANCED_FACE('468:34',(#118),#119,.F.)
#70=ADVANCED_FACE('468:37',(#120),#121,.T.)
#71=ADVANCED_FACE('468:40',(#122,#123),#124,.F.)
#72=ADVANCED_FACE('468:43',(#125),#126,.F.)
#73=ADVANCED_FACE('468:46',(#127),#128,.F.)
#74=ADVANCED_FACE('468:49',(#129,#130,#131),#132,.F.)
#75=ADVANCED_FACE('468:52',(#133),#134,.F.)
#76=ADVANCED_FACE('468:55',(#135),#136,.F.)
#78=SURFACE_STYLE_FILL_AREA(#137)
#79=FACE_OUTER_BOUND('',#138,.T.)
#80=CYLINDRICAL_SURFACE('',#139,0.0015)
#81=FACE_OUTER_BOUND('',#140,.T.)
#82=CYLINDRICAL_SURFACE('',#141,0.0015)
#83=FACE_BOUND('',#142,.T.)
#84=FACE_OUTER_BOUND('',#143,.T.)
#85=CYLINDRICAL_SURFACE('',#144,0.00435)
#86=FACE_OUTER_BOUND('',#145,.T.)
#87=CYLINDRICAL_SURFACE('',#146,0.00435)
#88=FACE_BOUND('',#147,.T.)
#89=FACE_OUTER_BOUND('',#148,.T.)
#90=CYLINDRICAL_SURFACE('',#149,0.0125000000000003)
#91=FACE_OUTER_BOUND('',#150,.T.)
#92=CYLINDRICAL_SURFACE('',#151,0.0125000000000003)
#93=FACE_OUTER_BOUND('',#152,.T.)
#94=TOROIDAL_SURFACE('',#153,0.00950000000000031,0.003)
#95=FACE_OUTER_BOUND('',#154,.T.)
#96=TOROIDAL_SURFACE('',#155,0.02043,0.003)
#97=FACE_OUTER_BOUND('',#156,.T.)
#98=TOROIDAL_SURFACE('',#157,0.00950000000000031,0.003)
#99=FACE_OUTER_BOUND('',#158,.T.)
#100=TOROIDAL_SURFACE('',#159,0.440252478803933,0.003)
#101=FACE_OUTER_BOUND('',#160,.T.)
#102=TOROIDAL_SURFACE('',#161,0.440252478803933,0.003)
#103=FACE_OUTER_BOUND('',#162,.T.)
#104=TOROIDAL_SURFACE('',#163,0.00950000000000031,0.003)
#105=FACE_OUTER_BOUND('',#164,.T.)
#106=TOROIDAL_SURFACE('',#165,0.02043,0.003)
#107=FACE_OUTER_BOUND('',#166,.T.)
#108=TOROIDAL_SURFACE('',#167,0.00950000000000031,0.003)
#109=FACE_OUTER_BOUND('',#168,.T.)
#110=FACE_BOUND('',#169,.T.)
#111=CYLINDRICAL_SURFACE('',#170,0.0125000000000003)
#112=FACE_OUTER_BOUND('',#171,.T.)
#113=CYLINDRICAL_SURFACE('',#172,0.443252478803933)
#114=FACE_OUTER_BOUND('',#173,.T.)
#115=PLANE('',#174)
#116=FACE_OUTER_BOUND('',#175,.T.)
#117=PLANE('',#176)
#118=FACE_OUTER_BOUND('',#177,.T.)
#119=PLANE('',#178)
#120=FACE_OUTER_BOUND('',#179,.T.)
#121=CYLINDRICAL_SURFACE('',#180,0.0125000000000003)
#122=FACE_OUTER_BOUND('',#181,.T.)
#123=FACE_BOUND('',#182,.T.)
#124=CYLINDRICAL_SURFACE('',#183,0.00435)
#125=FACE_OUTER_BOUND('',#184,.T.)
#126=CYLINDRICAL_SURFACE('',#185,0.00435)
#127=FACE_OUTER_BOUND('',#186,.T.)
#128=CYLINDRICAL_SURFACE('',#187,0.0015)
#129=FACE_BOUND('',#188,.T.)
#130=FACE_OUTER_BOUND('',#189,.T.)
#131=FACE_BOUND('',#190,.T.)
#132=PLANE('',#191)
#133=FACE_OUTER_BOUND('',#192,.T.)
#134=CYLINDRICAL_SURFACE('',#193,0.01743)
#135=FACE_OUTER_BOUND('',#194,.T.)
#136=CYLINDRICAL_SURFACE('',#195,0.0015)
#137=FILL_AREA_STYLE('',(#196))
#138=EDGE_LOOP('',(#197,#198,#199,#200))
#139=AXIS2_PLACEMENT_3D('',#201,#202,#203)
#140=EDGE_LOOP('',(#204,#205,#206,#207))
#141=AXIS2_PLACEMENT_3D('',#208,#209,#210)
#142=EDGE_LOOP('',(#211,#212))
#143=EDGE_LOOP('',(#213,#214,#215,#216))
#144=AXIS2_PLACEMENT_3D('',#217,#218,#219)
#145=EDGE_LOOP('',(#220,#221,#222,#223))
#146=AXIS2_PLACEMENT_3D('',#224,#225,#226)
#147=EDGE_LOOP('',(#227,#228))
#148=EDGE_LOOP('',(#229,#230,#231,#232,#233))
#149=AXIS2_PLACEMENT_3D('',#234,#235,#236)
#150=EDGE_LOOP('',(#237,#238,#239,#240))
#151=AXIS2_PLACEMENT_3D('',#241,#242,#243)
#152=EDGE_LOOP('',(#244,#245,#246,#247,#248))
#153=AXIS2_PLACEMENT_3D('',#249,#250,#251)
#154=EDGE_LOOP('',(#252,#253,#254,#255))
#155=AXIS2_PLACEMENT_3D('',#256,#257,#258)
#156=EDGE_LOOP('',(#259,#260,#261,#262))
#157=AXIS2_PLACEMENT_3D('',#263,#264,#265)
#158=EDGE_LOOP('',(#266,#267,#268,#269))
#159=AXIS2_PLACEMENT_3D('',#270,#271,#272)
#160=EDGE_LOOP('',(#273,#274,#275,#276))
#161=AXIS2_PLACEMENT_3D('',#277,#278,#279)
#162=EDGE_LOOP('',(#280,#281,#282,#283,#284))
#163=AXIS2_PLACEMENT_3D('',#285,#286,#287)
#164=EDGE_LOOP('',(#288,#289,#290,#291))
#165=AXIS2_PLACEMENT_3D('',#292,#293,#294)
#166=EDGE_LOOP('',(#295,#296,#297,#298))
#167=AXIS2_PLACEMENT_3D('',#299,#300,#301)
#168=EDGE_LOOP('',(#302,#303,#304,#305,#306))
#169=EDGE_LOOP('',(#307,#308))
#170=AXIS2_PLACEMENT_3D('',#309,#310,#311)
#171=EDGE_LOOP('',(#312,#313,#314,#315,#316))
#172=AXIS2_PLACEMENT_3D('',#317,#318,#319)
#173=EDGE_LOOP('',(#320,#321,#322,#323,#324,#325,#326,#327))
#174=AXIS2_PLACEMENT_3D('',#328,#329,#330)
#175=EDGE_LOOP('',(#331,#332))
#176=AXIS2_PLACEMENT_3D('',#333,#334,#335)
#177=EDGE_LOOP('',(#336,#337))
#178=AXIS2_PLACEMENT_3D('',#338,#339,#340)
#179=EDGE_LOOP('',(#341,#342,#343,#344))
#180=AXIS2_PLACEMENT_3D('',#345,#346,#347)
#181=EDGE_LOOP('',(#348,#349,#350,#351,#352))
#182=EDGE_LOOP('',(#353,#354))
#183=AXIS2_PLACEMENT_3D('',#355,#356,#357)
#184=EDGE_LOOP('',(#358,#359,#360,#361,#362))
#185=AXIS2_PLACEMENT_3D('',#363,#364,#365)
#186=EDGE_LOOP('',(#366,#367,#368,#369))
#187=AXIS2_PLACEMENT_3D('',#370,#371,#372)
#188=EDGE_LOOP('',(#373,#374,#375))
#189=EDGE_LOOP('',(#376,#377,#378,#379,#380,#381))
#190=EDGE_LOOP('',(#382,#383,#384))
#191=AXIS2_PLACEMENT_3D('',#385,#386,#387)
#192=EDGE_LOOP('',(#388,#389,#390,#391,#392))
#193=AXIS2_PLACEMENT_3D('',#393,#394,#395)
#194=EDGE_LOOP('',(#396,#397,#398,#399))
#195=AXIS2_PLACEMENT_3D('',#400,#401,#402)
#196=FILL_AREA_STYLE_COLOUR('',#403)
#197=ORIENTED_EDGE('',*,*,#404,.F.)
#198=ORIENTED_EDGE('',*,*,#405,.F.)
#199=ORIENTED_EDGE('',*,*,#406,.F.)
#200=ORIENTED_EDGE('',*,*,#407,.T.)
#201=CARTESIAN_POINT('',(0.00616870554907484,-0.156422697199357,-0.0267466482297251))
#202=DIRECTION('',(-0.707106781186563,2.47829907555148E-15,-0.707106781186532))
#203=DIRECTION('',(0.707106781186532,-6.74186660535582E-16,-0.707106781186563))
#204=ORIENTED_EDGE('',*,*,#408,.F.)
#205=ORIENTED_EDGE('',*,*,#409,.T.)
#206=ORIENTED_EDGE('',*,*,#410,.F.)
#207=ORIENTED_EDGE('',*,*,#411,.F.)
#208=CARTESIAN_POINT('',(-0.0133424434426867,-0.156422697199357,-0.0267466482297249))
#209=DIRECTION('',(-0.707106781186554,-1.80411241501588E-15,0.707106781186541))
#210=DIRECTION('',(-0.707106781186541,1.51187839349851E-31,-0.707106781186554))
#211=ORIENTED_EDGE('',*,*,#409,.F.)
#212=ORIENTED_EDGE('',*,*,#412,.F.)
#213=ORIENTED_EDGE('',*,*,#413,.F.)
#214=ORIENTED_EDGE('',*,*,#414,.F.)
#215=ORIENTED_EDGE('',*,*,#415,.F.)
#216=ORIENTED_EDGE('',*,*,#416,.T.)
#217=CARTESIAN_POINT('',(-0.0283424434426869,-0.141422697199357,-0.0117466482297251))
#218=DIRECTION('',(-3.35325694939694E-17,-1.0,2.66453525910034E-15))
#219=DIRECTION('',(1.0,-3.35325694939166E-17,1.98061583868929E-14))
#220=ORIENTED_EDGE('',*,*,#417,.F.)
#221=ORIENTED_EDGE('',*,*,#418,.F.)
#222=ORIENTED_EDGE('',*,*,#419,.F.)
#223=ORIENTED_EDGE('',*,*,#420,.T.)
#224=CARTESIAN_POINT('',(0.0211687055490752,-0.141422697199357,-0.0117466482297254))
#225=DIRECTION('',(9.19911349406459E-16,1.0,-2.66453525910034E-15))
#226=DIRECTION('',(-1.0,9.19911349406545E-16,3.20562876832634E-14))
#227=ORIENTED_EDGE('',*,*,#421,.F.)
#228=ORIENTED_EDGE('',*,*,#407,.F.)
#229=ORIENTED_EDGE('',*,*,#422,.F.)
#230=ORIENTED_EDGE('',*,*,#423,.F.)
#231=ORIENTED_EDGE('',*,*,#424,.F.)
#232=ORIENTED_EDGE('',*,*,#425,.F.)
#233=ORIENTED_EDGE('',*,*,#426,.F.)
#234=CARTESIAN_POINT('',(0.0211687055490752,-0.141422697199357,-0.0117466482297254))
#235=DIRECTION('',(9.19911349406459E-16,1.0,-2.66453525910034E-15))
#236=DIRECTION('',(-1.0,9.19911349406492E-16,1.22501292963706E-14))
#237=ORIENTED_EDGE('',*,*,#427,.F.)
#238=ORIENTED_EDGE('',*,*,#428,.F.)
#239=ORIENTED_EDGE('',*,*,#429,.T.)
#240=ORIENTED_EDGE('',*,*,#430,.F.)
#241=CARTESIAN_POINT('',(-0.0283424434426869,-0.141422697199357,-0.0117466482297251))
#242=DIRECTION('',(-3.35325694939694E-17,-1.0,2.66453525910034E-15))
#243=DIRECTION('',(1.0,-3.35325694939694E-17,1.64214663788058E-46))
#244=ORIENTED_EDGE('',*,*,#431,.F.)
#245=ORIENTED_EDGE('',*,*,#423,.T.)
#246=ORIENTED_EDGE('',*,*,#432,.T.)
#247=ORIENTED_EDGE('',*,*,#433,.F.)
#248=ORIENTED_EDGE('',*,*,#434,.T.)
#249=CARTESIAN_POINT('',(0.0211687055490752,-0.168422697199357,-0.0117466482297254))
#250=DIRECTION('',(-3.35325694939693E-17,-1.0,2.66453525910034E-15))
#251=DIRECTION('',(0.0,-2.66453525910034E-15,-1.0))
#252=ORIENTED_EDGE('',*,*,#435,.F.)
#253=ORIENTED_EDGE('',*,*,#436,.T.)
#254=ORIENTED_EDGE('',*,*,#437,.T.)
#255=ORIENTED_EDGE('',*,*,#438,.T.)
#256=CARTESIAN_POINT('',(-0.00358686894680594,-0.168422697199357,-0.0285682543176974))
#257=DIRECTION('',(3.35325694939693E-17,1.0,-2.66453525910034E-15))
#258=DIRECTION('',(0.0,2.66453525910034E-15,1.0))
#259=ORIENTED_EDGE('',*,*,#439,.F.)
#260=ORIENTED_EDGE('',*,*,#440,.T.)
#261=ORIENTED_EDGE('',*,*,#441,.T.)
#262=ORIENTED_EDGE('',*,*,#442,.T.)
#263=CARTESIAN_POINT('',(-0.0283424434426869,-0.168422697199357,-0.0117466482297251))
#264=DIRECTION('',(3.35325694939693E-17,1.0,-2.66453525910034E-15))
#265=DIRECTION('',(0.0,2.66453525910034E-15,1.0))
#266=ORIENTED_EDGE('',*,*,#443,.F.)
#267=ORIENTED_EDGE('',*,*,#444,.T.)
#268=ORIENTED_EDGE('',*,*,#433,.T.)
#269=ORIENTED_EDGE('',*,*,#445,.T.)
#270=CARTESIAN_POINT('',(-0.00358686894680826,-0.168422697199358,-0.441787180653253))
#271=DIRECTION('',(3.35325694939693E-17,1.0,-2.66453525910034E-15))
#272=DIRECTION('',(0.0,2.66453525910034E-15,1.0))
#273=ORIENTED_EDGE('',*,*,#443,.T.)
#274=ORIENTED_EDGE('',*,*,#446,.T.)
#275=ORIENTED_EDGE('',*,*,#447,.T.)
#276=ORIENTED_EDGE('',*,*,#448,.T.)
#277=CARTESIAN_POINT('',(-0.00358686894680826,-0.168422697199358,-0.441787180653253))
#278=DIRECTION('',(3.35325694939693E-17,1.0,-2.66453525910034E-15))
#279=DIRECTION('',(0.0,2.66453525910034E-15,1.0))
#280=ORIENTED_EDGE('',*,*,#439,.T.)
#281=ORIENTED_EDGE('',*,*,#449,.T.)
#282=ORIENTED_EDGE('',*,*,#447,.F.)
#283=ORIENTED_EDGE('',*,*,#428,.T.)
#284=ORIENTED_EDGE('',*,*,#450,.T.)
#285=CARTESIAN_POINT('',(-0.0283424434426869,-0.168422697199357,-0.0117466482297251))
#286=DIRECTION('',(3.35325694939693E-17,1.0,-2.66453525910034E-15))
#287=DIRECTION('',(0.0,2.66453525910034E-15,1.0))
#288=ORIENTED_EDGE('',*,*,#435,.T.)
#289=ORIENTED_EDGE('',*,*,#451,.T.)
#290=ORIENTED_EDGE('',*,*,#441,.F.)
#291=ORIENTED_EDGE('',*,*,#452,.T.)
#292=CARTESIAN_POINT('',(-0.00358686894680594,-0.168422697199357,-0.0285682543176974))
#293=DIRECTION('',(3.35325694939693E-17,1.0,-2.66453525910034E-15))
#294=DIRECTION('',(0.0,2.66453525910034E-15,1.0))
#295=ORIENTED_EDGE('',*,*,#431,.T.)
#296=ORIENTED_EDGE('',*,*,#453,.T.)
#297=ORIENTED_EDGE('',*,*,#437,.F.)
#298=ORIENTED_EDGE('',*,*,#424,.T.)
#299=CARTESIAN_POINT('',(0.0211687055490752,-0.168422697199357,-0.0117466482297254))
#300=DIRECTION('',(-3.35325694939693E-17,-1.0,2.66453525910034E-15))
#301=DIRECTION('',(0.0,-2.66453525910034E-15,-1.0))
#302=ORIENTED_EDGE('',*,*,#427,.T.)
#303=ORIENTED_EDGE('',*,*,#454,.F.)
#304=ORIENTED_EDGE('',*,*,#455,.T.)
#305=ORIENTED_EDGE('',*,*,#440,.F.)
#306=ORIENTED_EDGE('',*,*,#450,.F.)
#307=ORIENTED_EDGE('',*,*,#411,.T.)
#308=ORIENTED_EDGE('',*,*,#456,.T.)
#309=CARTESIAN_POINT('',(-0.0283424434426869,-0.141422697199357,-0.0117466482297251))
#310=DIRECTION('',(-3.35325694939694E-17,-1.0,2.66453525910034E-15))
#311=DIRECTION('',(1.0,-3.35325694939694E-17,1.64214663788058E-46))
#312=ORIENTED_EDGE('',*,*,#445,.F.)
#313=ORIENTED_EDGE('',*,*,#457,.T.)
#314=ORIENTED_EDGE('',*,*,#458,.F.)
#315=ORIENTED_EDGE('',*,*,#429,.F.)
#316=ORIENTED_EDGE('',*,*,#446,.F.)
#317=CARTESIAN_POINT('',(-0.00358686894680826,-0.171422697199358,-0.441787180653253))
#318=DIRECTION('',(3.35325694939693E-17,1.0,-2.66453525910034E-15))
#319=DIRECTION('',(-1.0,3.35325694939693E-17,0.0))
#320=ORIENTED_EDGE('',*,*,#448,.F.)
#321=ORIENTED_EDGE('',*,*,#449,.F.)
#322=ORIENTED_EDGE('',*,*,#442,.F.)
#323=ORIENTED_EDGE('',*,*,#451,.F.)
#324=ORIENTED_EDGE('',*,*,#438,.F.)
#325=ORIENTED_EDGE('',*,*,#453,.F.)
#326=ORIENTED_EDGE('',*,*,#434,.F.)
#327=ORIENTED_EDGE('',*,*,#444,.F.)
#328=CARTESIAN_POINT('',(-0.00358854991697401,-0.171422697199357,0.00362667528021291))
#329=DIRECTION('',(-3.35325694939693E-17,-1.0,2.66453525910034E-15))
#330=DIRECTION('',(1.0,-3.35325694939437E-17,9.61980427083028E-15))
#331=ORIENTED_EDGE('',*,*,#420,.F.)
#332=ORIENTED_EDGE('',*,*,#459,.F.)
#333=CARTESIAN_POINT('',(-0.00358686894680597,-0.167422697199357,-0.0124356254185925))
#334=DIRECTION('',(-3.35325694939693E-17,-1.0,2.66453525910034E-15))
#335=DIRECTION('',(1.0,-3.35325694939437E-17,9.61980427083028E-15))
#336=ORIENTED_EDGE('',*,*,#460,.F.)
#337=ORIENTED_EDGE('',*,*,#416,.F.)
#338=CARTESIAN_POINT('',(-0.00358686894680597,-0.167422697199357,-0.0124356254185925))
#339=DIRECTION('',(-3.35325694939693E-17,-1.0,2.66453525910034E-15))
#340=DIRECTION('',(1.0,-3.35325694939437E-17,9.61980427083028E-15))
#341=ORIENTED_EDGE('',*,*,#422,.T.)
#342=ORIENTED_EDGE('',*,*,#461,.F.)
#343=ORIENTED_EDGE('',*,*,#457,.F.)
#344=ORIENTED_EDGE('',*,*,#432,.F.)
#345=CARTESIAN_POINT('',(0.0211687055490752,-0.141422697199357,-0.0117466482297254))
#346=DIRECTION('',(9.19911349406459E-16,1.0,-2.66453525910034E-15))
#347=DIRECTION('',(-1.0,9.19911349406492E-16,1.22501292963706E-14))
#348=ORIENTED_EDGE('',*,*,#417,.T.)
#349=ORIENTED_EDGE('',*,*,#459,.T.)
#350=ORIENTED_EDGE('',*,*,#419,.T.)
#351=ORIENTED_EDGE('',*,*,#462,.F.)
#352=ORIENTED_EDGE('',*,*,#463,.F.)
#353=ORIENTED_EDGE('',*,*,#464,.T.)
#354=ORIENTED_EDGE('',*,*,#405,.T.)
#355=CARTESIAN_POINT('',(0.0211687055490752,-0.141422697199357,-0.0117466482297254))
#356=DIRECTION('',(9.19911349406459E-16,1.0,-2.66453525910034E-15))
#357=DIRECTION('',(-1.0,9.19911349406545E-16,3.20562876832634E-14))
#358=ORIENTED_EDGE('',*,*,#413,.T.)
#359=ORIENTED_EDGE('',*,*,#460,.T.)
#360=ORIENTED_EDGE('',*,*,#415,.T.)
#361=ORIENTED_EDGE('',*,*,#465,.F.)
#362=ORIENTED_EDGE('',*,*,#466,.F.)
#363=CARTESIAN_POINT('',(-0.0283424434426869,-0.141422697199357,-0.0117466482297251))
#364=DIRECTION('',(-3.35325694939694E-17,-1.0,2.66453525910034E-15))
#365=DIRECTION('',(1.0,-3.35325694939166E-17,1.98061583868929E-14))
#366=ORIENTED_EDGE('',*,*,#408,.T.)
#367=ORIENTED_EDGE('',*,*,#456,.F.)
#368=ORIENTED_EDGE('',*,*,#410,.T.)
#369=ORIENTED_EDGE('',*,*,#412,.T.)
#370=CARTESIAN_POINT('',(-0.0133424434426867,-0.156422697199357,-0.0267466482297249))
#371=DIRECTION('',(-0.707106781186554,-1.80411241501588E-15,0.707106781186541))
#372=DIRECTION('',(-0.707106781186541,1.51187839349851E-31,-0.707106781186554))
#373=ORIENTED_EDGE('',*,*,#462,.T.)
#374=ORIENTED_EDGE('',*,*,#418,.T.)
#375=ORIENTED_EDGE('',*,*,#463,.T.)
#376=ORIENTED_EDGE('',*,*,#461,.T.)
#377=ORIENTED_EDGE('',*,*,#426,.T.)
#378=ORIENTED_EDGE('',*,*,#467,.T.)
#379=ORIENTED_EDGE('',*,*,#454,.T.)
#380=ORIENTED_EDGE('',*,*,#430,.T.)
#381=ORIENTED_EDGE('',*,*,#458,.T.)
#382=ORIENTED_EDGE('',*,*,#465,.T.)
#383=ORIENTED_EDGE('',*,*,#414,.T.)
#384=ORIENTED_EDGE('',*,*,#466,.T.)
#385=CARTESIAN_POINT('',(-0.00358854991697401,-0.141422697199357,0.00362667528021283))
#386=DIRECTION('',(-3.35534069664748E-17,-1.0,2.66453525910038E-15))
#387=DIRECTION('',(1.0,-3.35534069664491E-17,9.61980427083028E-15))
#388=ORIENTED_EDGE('',*,*,#452,.F.)
#389=ORIENTED_EDGE('',*,*,#455,.F.)
#390=ORIENTED_EDGE('',*,*,#467,.F.)
#391=ORIENTED_EDGE('',*,*,#425,.T.)
#392=ORIENTED_EDGE('',*,*,#436,.F.)
#393=CARTESIAN_POINT('',(-0.00358686894680594,-0.141422697199357,-0.0285682543176975))
#394=DIRECTION('',(1.67993154574734E-29,-1.0,2.833297049373E-15))
#395=DIRECTION('',(-0.827115753287032,-1.59240250233098E-15,-0.562031610022448))
#396=ORIENTED_EDGE('',*,*,#404,.T.)
#397=ORIENTED_EDGE('',*,*,#421,.T.)
#398=ORIENTED_EDGE('',*,*,#406,.T.)
#399=ORIENTED_EDGE('',*,*,#464,.F.)
#400=CARTESIAN_POINT('',(0.00616870554907484,-0.156422697199357,-0.0267466482297251))
#401=DIRECTION('',(-0.707106781186563,2.47829907555148E-15,-0.707106781186532))
#402=DIRECTION('',(0.707106781186532,-6.74186660535582E-16,-0.707106781186563))
#403=COLOUR_RGB('',0.560784339904785,0.686274528503418,0.560784339904785)
#404=EDGE_CURVE('',#468,#469,#470,.T.)
#405=EDGE_CURVE('468:130',#471,#468,#472,.T.)
#406=EDGE_CURVE('',#473,#471,#474,.T.)
#407=EDGE_CURVE('468:124',#473,#469,#475,.T.)
#408=EDGE_CURVE('',#476,#477,#478,.T.)
#409=EDGE_CURVE('468:133',#476,#479,#480,.T.)
#410=EDGE_CURVE('',#481,#479,#482,.T.)
#411=EDGE_CURVE('468:94',#477,#481,#483,.T.)
#412=EDGE_CURVE('468:133',#479,#476,#484,.T.)
#413=EDGE_CURVE('',#485,#486,#487,.T.)
#414=EDGE_CURVE('468:136',#488,#485,#489,.T.)
#415=EDGE_CURVE('',#490,#488,#491,.T.)
#416=EDGE_CURVE('468:115',#490,#486,#492,.T.)
#417=EDGE_CURVE('',#493,#494,#495,.T.)
#418=EDGE_CURVE('468:127',#496,#493,#497,.T.)
#419=EDGE_CURVE('',#498,#496,#499,.T.)
#420=EDGE_CURVE('468:112',#498,#494,#500,.T.)
#421=EDGE_CURVE('468:124',#469,#473,#501,.T.)
#422=EDGE_CURVE('',#502,#503,#504,.T.)
#423=EDGE_CURVE('468:91',#505,#502,#506,.T.)
#424=EDGE_CURVE('468:91',#507,#505,#508,.T.)
#425=EDGE_CURVE('468:118',#509,#507,#510,.T.)
#426=EDGE_CURVE('468:121',#503,#509,#511,.T.)
#427=EDGE_CURVE('',#512,#513,#514,.T.)
#428=EDGE_CURVE('468:76',#515,#512,#516,.T.)
#429=EDGE_CURVE('468:97',#515,#517,#518,.T.)
#430=EDGE_CURVE('468:100',#513,#517,#519,.T.)
#431=EDGE_CURVE('',#505,#520,#521,.T.)
#432=EDGE_CURVE('468:91',#502,#522,#523,.T.)
#433=EDGE_CURVE('468:64',#524,#522,#525,.T.)
#434=EDGE_CURVE('468:88',#524,#520,#526,.T.)
#435=EDGE_CURVE('',#527,#528,#529,.T.)
#436=EDGE_CURVE('468:85',#527,#507,#530,.T.)
#437=EDGE_CURVE('468:79',#507,#531,#532,.T.)
#438=EDGE_CURVE('468:82',#531,#528,#533,.T.)
#439=EDGE_CURVE('',#534,#535,#536,.T.)
#440=EDGE_CURVE('468:76',#534,#537,#538,.T.)
#441=EDGE_CURVE('468:70',#537,#539,#540,.T.)
#442=EDGE_CURVE('468:73',#539,#535,#541,.T.)
#443=EDGE_CURVE('',#542,#543,#544,.T.)
#444=EDGE_CURVE('468:61',#542,#524,#545,.T.)
#445=EDGE_CURVE('468:67',#522,#543,#546,.T.)
#446=EDGE_CURVE('468:67',#543,#515,#547,.T.)
#447=EDGE_CURVE('468:58',#515,#548,#549,.T.)
#448=EDGE_CURVE('468:61',#548,#542,#550,.T.)
#449=EDGE_CURVE('468:73',#535,#548,#551,.T.)
#450=EDGE_CURVE('468:76',#512,#534,#552,.T.)
#451=EDGE_CURVE('468:82',#528,#539,#553,.T.)
#452=EDGE_CURVE('468:85',#537,#527,#554,.T.)
#453=EDGE_CURVE('468:88',#520,#531,#555,.T.)
#454=EDGE_CURVE('468:100',#556,#513,#557,.T.)
#455=EDGE_CURVE('468:103',#556,#537,#558,.T.)
#456=EDGE_CURVE('468:94',#481,#477,#559,.T.)
#457=EDGE_CURVE('468:106',#522,#560,#561,.T.)
#458=EDGE_CURVE('468:109',#517,#560,#562,.T.)
#459=EDGE_CURVE('468:112',#494,#498,#563,.T.)
#460=EDGE_CURVE('468:115',#486,#490,#564,.T.)
#461=EDGE_CURVE('468:121',#560,#503,#565,.T.)
#462=EDGE_CURVE('468:127',#566,#496,#567,.T.)
#463=EDGE_CURVE('468:127',#493,#566,#568,.T.)
#464=EDGE_CURVE('468:130',#468,#471,#569,.T.)
#465=EDGE_CURVE('468:136',#570,#488,#571,.T.)
#466=EDGE_CURVE('468:136',#485,#570,#572,.T.)
#467=EDGE_CURVE('468:139',#509,#556,#573,.T.)
#468=VERTEX_POINT('',#574)
#469=VERTEX_POINT('',#575)
#470=LINE('',#576,#577)
#471=VERTEX_POINT('',#578)
#472=B_SPLINE_CURVE_WITH_KNOTS('',3,(#579,#580,#581,#582,#583,#584,#585,#586,#587,#588,#589,#590,#591,#592,#593,#594,#595,#596,#597,#598,#599,#600,#601,#602,#603,#604,#605,#606),.UNSPECIFIED.,.F.,.F.,(4,3,3,3,3,3,3,3,3,4),(0.00456103306574005,0.00524439153343671,0.00565294973975339,0.00601632740656417,0.00668863744857997,0.00710443206062042,0.00773722201073352,0.00823594608873138,0.00890917856710…
#473=VERTEX_POINT('',#607)
#474=LINE('',#608,#609)
#475=B_SPLINE_CURVE_WITH_KNOTS('',3,(#610,#611,#612,#613,#614,#615,#616,#617,#618,#619,#620,#621,#622,#623,#624,#625,#626,#627,#628,#629,#630,#631,#632,#633,#634,#635,#636,#637),.UNSPECIFIED.,.F.,.F.,(4,3,3,3,3,3,3,3,3,4),(0.00452492430346304,0.00520899206106993,0.00560647001371834,0.00597261442093817,0.00653841468216564,0.00704569846364311,0.00767899682956605,0.00817741215017272,0.00885987765875…
#476=VERTEX_POINT('',#638)
#477=VERTEX_POINT('',#639)
#478=LINE('',#640,#641)
#479=VERTEX_POINT('',#642)
#480=B_SPLINE_CURVE_WITH_KNOTS('',3,(#643,#644,#645,#646,#647,#648,#649,#650,#651,#652,#653,#654,#655,#656,#657,#658,#659,#660,#661,#662,#663,#664,#665,#666,#667,#668,#669,#670),.UNSPECIFIED.,.F.,.F.,(4,3,3,3,3,3,3,3,3,4),(0.0,0.000683358467696434,0.00109191667401599,0.00145529434082653,0.00212760438284209,0.00254339899488025,0.00317618894499313,0.00367491302299012,0.00434814550136668,0.004561033…
#481=VERTEX_POINT('',#671)
#482=LINE('',#672,#673)
#483=B_SPLINE_CURVE_WITH_KNOTS('',3,(#674,#675,#676,#677,#678,#679,#680,#681,#682,#683,#684,#685,#686,#687,#688,#689,#690,#691,#692,#693,#694,#695,#696,#697,#698,#699,#700,#701),.UNSPECIFIED.,.F.,.F.,(4,3,3,3,3,3,3,3,3,4),(0.0,0.000684067757606845,0.00108154571025475,0.00144769011747183,0.00201349037869711,0.00252077416017915,0.00315407252610253,0.00365248784670955,0.004334953355287,0.00452492430…
#484=B_SPLINE_CURVE_WITH_KNOTS('',3,(#702,#703,#704,#705,#706,#707,#708,#709,#710,#711,#712,#713,#714,#715,#716,#717,#718,#719,#720,#721,#722,#723,#724,#725,#726,#727,#728,#729),.UNSPECIFIED.,.F.,.F.,(4,3,3,3,3,3,3,3,3,4),(0.00456103306574005,0.0052443915334369,0.00565294973975492,0.00601632740656877,0.00668863744858419,0.00710443206062206,0.00773722201073611,0.00823594608873238,0.008909178567108…
#485=VERTEX_POINT('',#730)
#486=VERTEX_POINT('',#731)
#487=LINE('',#732,#733)
#488=VERTEX_POINT('',#734)
#489=CIRCLE('',#735,0.00435)
#490=VERTEX_POINT('',#736)
#491=LINE('',#737,#738)
#492=CIRCLE('',#739,0.00435)
#493=VERTEX_POINT('',#740)
#494=VERTEX_POINT('',#741)
#495=LINE('',#742,#743)
#496=VERTEX_POINT('',#744)
#497=CIRCLE('',#745,0.00435)
#498=VERTEX_POINT('',#746)
#499=LINE('',#747,#748)
#500=CIRCLE('',#749,0.00435)
#501=B_SPLINE_CURVE_WITH_KNOTS('',3,(#750,#751,#752,#753,#754,#755,#756,#757,#758,#759,#760,#761,#762,#763,#764,#765,#766,#767,#768,#769,#770,#771,#772,#773,#774,#775,#776,#777),.UNSPECIFIED.,.F.,.F.,(4,3,3,3,3,3,3,3,3,4),(0.0,0.000684067757606847,0.00108154571025012,0.0014476901174681,0.00201349037869178,0.00252077416017822,0.00315407252610048,0.00365248784670972,0.0043349533552879,0.00452492430…
#502=VERTEX_POINT('',#778)
#503=VERTEX_POINT('',#779)
#504=LINE('',#780,#781)
#505=VERTEX_POINT('',#782)
#506=CIRCLE('',#783,0.0125000000000003)
#507=VERTEX_POINT('',#784)
#508=CIRCLE('',#785,0.0125000000000003)
#509=VERTEX_POINT('',#786)
#510=LINE('',#787,#788)
#511=CIRCLE('',#789,0.0125000000000003)
#512=VERTEX_POINT('',#790)
#513=VERTEX_POINT('',#791)
#514=LINE('',#792,#793)
#515=VERTEX_POINT('',#794)
#516=CIRCLE('',#795,0.0125000000000003)
#517=VERTEX_POINT('',#796)
#518=LINE('',#797,#798)
#519=CIRCLE('',#799,0.0125000000000003)
#520=VERTEX_POINT('',#800)
#521=CIRCLE('',#801,0.003)
#522=VERTEX_POINT('',#802)
#523=CIRCLE('',#803,0.0125000000000003)
#524=VERTEX_POINT('',#804)
#525=CIRCLE('',#805,0.003)
#526=CIRCLE('',#806,0.00950000000000031)
#527=VERTEX_POINT('',#807)
#528=VERTEX_POINT('',#808)
#529=CIRCLE('',#809,0.003)
#530=CIRCLE('',#810,0.01743)
#531=VERTEX_POINT('',#811)
#532=CIRCLE('',#812,0.00299999999999999)
#533=CIRCLE('',#813,0.02043)
#534=VERTEX_POINT('',#814)
#535=VERTEX_POINT('',#815)
#536=CIRCLE('',#816,0.003)
#537=VERTEX_POINT('',#817)
#538=CIRCLE('',#818,0.0125000000000003)
#539=VERTEX_POINT('',#819)
#540=CIRCLE('',#820,0.00299999999999997)
#541=CIRCLE('',#821,0.00950000000000031)
#542=VERTEX_POINT('',#822)
#543=VERTEX_POINT('',#823)
#544=CIRCLE('',#824,0.003)
#545=CIRCLE('',#825,0.440252478803933)
#546=CIRCLE('',#826,0.443252478803933)
#547=CIRCLE('',#827,0.443252478803933)
#548=VERTEX_POINT('',#828)
#549=CIRCLE('',#829,0.00300000000000009)
#550=CIRCLE('',#830,0.440252478803933)
#551=CIRCLE('',#831,0.00950000000000031)
#552=CIRCLE('',#832,0.0125000000000003)
#553=CIRCLE('',#833,0.02043)
#554=CIRCLE('',#834,0.01743)
#555=CIRCLE('',#835,0.00950000000000031)
#556=VERTEX_POINT('',#836)
#557=CIRCLE('',#837,0.0125000000000003)
#558=LINE('',#838,#839)
#559=B_SPLINE_CURVE_WITH_KNOTS('',3,(#840,#841,#842,#843,#844,#845,#846,#847,#848,#849,#850,#851,#852,#853,#854,#855,#856,#857,#858,#859,#860,#861,#862,#863,#864,#865,#866,#867),.UNSPECIFIED.,.F.,.F.,(4,3,3,3,3,3,3,3,3,4),(0.00452492430346304,0.00520899206106993,0.00560647001371737,0.0059726144209351,0.00653841468216075,0.00704569846364221,0.00767899682956545,0.00817741215017188,0.008859877658749…
#560=VERTEX_POINT('',#868)
#561=LINE('',#869,#870)
#562=CIRCLE('',#871,0.443252478803933)
#563=CIRCLE('',#872,0.00435)
#564=CIRCLE('',#873,0.00435)
#565=CIRCLE('',#874,0.0125000000000003)
#566=VERTEX_POINT('',#875)
#567=CIRCLE('',#876,0.00435)
#568=CIRCLE('',#877,0.00435)
#569=B_SPLINE_CURVE_WITH_KNOTS('',3,(#878,#879,#880,#881,#882,#883,#884,#885,#886,#887,#888,#889,#890,#891,#892,#893,#894,#895,#896,#897,#898,#899,#900,#901,#902,#903,#904,#905),.UNSPECIFIED.,.F.,.F.,(4,3,3,3,3,3,3,3,3,4),(0.0,0.000683358467696397,0.00109191667401393,0.00145529434082626,0.00212760438284217,0.0025433989948805,0.0031761889449934,0.00367491302298968,0.00434814550136574,0.00456103306…
#570=VERTEX_POINT('',#906)
#571=CIRCLE('',#907,0.00435)
#572=CIRCLE('',#908,0.00435)
#573=CIRCLE('',#909,0.01743)
#574=CARTESIAN_POINT('',(0.0193421092376169,-0.156422697199357,-0.0156945648847432))
#575=CARTESIAN_POINT('',(0.0134544013334624,-0.156422697199357,-0.0215822727888974))
#576=CARTESIAN_POINT('',(0.0163982901022645,-0.156422697199357,-0.0186383840200954))
#577=VECTOR('',#910,1.0)
#578=CARTESIAN_POINT('',(0.0172207888940573,-0.156422697199357,-0.0135732445411835))
#579=CARTESIAN_POINT('',(0.0172207888940573,-0.156422697199357,-0.0135732445411835))
#580=CARTESIAN_POINT('',(0.0172207888940573,-0.156194911043458,-0.0135732445411835))
#581=CARTESIAN_POINT('',(0.0172450854945317,-0.155951261356901,-0.0136283445390311))
#582=CARTESIAN_POINT('',(0.0172972243706799,-0.155738813077076,-0.0137301132496668))
#583=CARTESIAN_POINT('',(0.0173283965397909,-0.155611797034627,-0.0137909575120005))
#584=CARTESIAN_POINT('',(0.0173694568539776,-0.155495535791771,-0.0138673536424131))
#585=CARTESIAN_POINT('',(0.0174179924819872,-0.155396637382214,-0.0139499755972256))
#586=CARTESIAN_POINT('',(0.0174611607820987,-0.15530867568481,-0.0140234607768228))
#587=CARTESIAN_POINT('',(0.0175118552783602,-0.155229934353619,-0.0141049366879779))
#588=CARTESIAN_POINT('',(0.017572391055997,-0.155161815392307,-0.0141938960853534))
#589=CARTESIAN_POINT('',(0.0176843924664405,-0.155035783811601,-0.0143584859918056))
#590=CARTESIAN_POINT('',(0.0178289638789071,-0.154954505491878,-0.0145432878448319))
#591=CARTESIAN_POINT('',(0.0179852107158742,-0.154930716680298,-0.0147110808309128))
#592=CARTESIAN_POINT('',(0.0180818426102373,-0.154916004331733,-0.0148148535179032))
#593=CARTESIAN_POINT('',(0.0181812011591289,-0.1549210072094,-0.0149117020833789))
#594=CARTESIAN_POINT('',(0.0182878188494659,-0.154946755371255,-0.0150059413776356))
#595=CARTESIAN_POINT('',(0.0184500782943838,-0.154985941011434,-0.015149362375851))
#596=CARTESIAN_POINT('',(0.0186219603837202,-0.155076346987718,-0.015277812083669))
#597=CARTESIAN_POINT('',(0.0187724875938052,-0.155202756486071,-0.0153771632773243))
#598=CARTESIAN_POINT('',(0.0188911233971232,-0.155302384270148,-0.0154554654571311))
#599=CARTESIAN_POINT('',(0.0189940405105341,-0.155418350989709,-0.0155154571089376))
#600=CARTESIAN_POINT('',(0.0190843586141554,-0.155558391047482,-0.0155647626668384))
#601=CARTESIAN_POINT('',(0.0192062798997435,-0.155747432482067,-0.0156313207184899))
#602=CARTESIAN_POINT('',(0.0192946886817967,-0.155976475042161,-0.0156724387568899))
#603=CARTESIAN_POINT('',(0.0193269801945382,-0.156206429896356,-0.0156875298212548))
#604=CARTESIAN_POINT('',(0.0193371913202908,-0.156279145533818,-0.0156923018725738))
#605=CARTESIAN_POINT('',(0.0193421092376169,-0.1563517346779,-0.0156945648847432))
#606=CARTESIAN_POINT('',(0.0193421092376169,-0.156422697199357,-0.0156945648847432))
#607=CARTESIAN_POINT('',(0.0113330809899028,-0.156422697199357,-0.0194609524453377))
#608=CARTESIAN_POINT('',(0.0142769697587049,-0.156422697199357,-0.0165170636765357))
#609=VECTOR('',#911,1.0)
#610=CARTESIAN_POINT('',(0.0113330809899028,-0.156422697199357,-0.0194609524453377))
#611=CARTESIAN_POINT('',(0.0113330809899028,-0.156194674613488,-0.0194609524453377))
#612=CARTESIAN_POINT('',(0.0113678946917604,-0.155949046090997,-0.0195059335125344))
#613=CARTESIAN_POINT('',(0.0114377943797458,-0.155734574304955,-0.0195926260409755))
#614=CARTESIAN_POINT('',(0.0114784096324927,-0.15560995535388,-0.0196429987830489))
#615=CARTESIAN_POINT('',(0.0115304238657147,-0.15549554743272,-0.0197066695400885))
#616=CARTESIAN_POINT('',(0.0115893488788291,-0.155397889047387,-0.0197769611616241))
#617=CARTESIAN_POINT('',(0.0116436287800246,-0.155307929160633,-0.0198417116312493))
#618=CARTESIAN_POINT('',(0.011705868439452,-0.155227648045452,-0.0199146607727293))
#619=CARTESIAN_POINT('',(0.0117772985173145,-0.155158643402784,-0.0199959799580416))
#620=CARTESIAN_POINT('',(0.0118876788916073,-0.15505201103567,-0.0201216418973892))
#621=CARTESIAN_POINT('',(0.0120177653496128,-0.154977651104107,-0.0202641580711645))
#622=CARTESIAN_POINT('',(0.0121522094833171,-0.154944329477182,-0.0204041766701163))
#623=CARTESIAN_POINT('',(0.0122727490680727,-0.154914454056349,-0.0205297141949653))
#624=CARTESIAN_POINT('',(0.0123924934856316,-0.154914972832325,-0.0206493661564657))
#625=CARTESIAN_POINT('',(0.0125181137267881,-0.154946011829405,-0.020769799626227))
#626=CARTESIAN_POINT('',(0.0126749393466011,-0.154984761237229,-0.0209201500265101))
#627=CARTESIAN_POINT('',(0.0128343705223563,-0.155075556224598,-0.0210644247179774))
#628=CARTESIAN_POINT('',(0.0129696062124838,-0.155203717478297,-0.0211819420814671))
#629=CARTESIAN_POINT('',(0.0130760387306762,-0.155304582308824,-0.0212744300106207))
#630=CARTESIAN_POINT('',(0.0131658337033808,-0.155422602283,-0.021349459246171))
#631=CARTESIAN_POINT('',(0.0132429186388607,-0.155564910472875,-0.0214126661199365))
#632=CARTESIAN_POINT('',(0.0133484687845344,-0.155759768911535,-0.021499213441952))
#633=CARTESIAN_POINT('',(0.0134204744472233,-0.155995786280615,-0.0215556160311345))
#634=CARTESIAN_POINT('',(0.0134445096100081,-0.156229558610966,-0.0215745064447643))
#635=CARTESIAN_POINT('',(0.0134512000326102,-0.156294631425189,-0.0215797647761284))
#636=CARTESIAN_POINT('',(0.0134544013334624,-0.156359373549966,-0.0215822727888974))
#637=CARTESIAN_POINT('',(0.0134544013334624,-0.156422697199357,-0.0215822727888974))
#638=CARTESIAN_POINT('',(-0.0265158471312286,-0.156422697199357,-0.0156945648847429))
#639=CARTESIAN_POINT('',(-0.0206281392270742,-0.156422697199357,-0.0215822727888972))
#640=CARTESIAN_POINT('',(-0.0235720279958763,-0.156422697199357,-0.0186383840200952))
#641=VECTOR('',#912,1.0)
#642=CARTESIAN_POINT('',(-0.024394526787669,-0.156422697199357,-0.0135732445411832))
#643=CARTESIAN_POINT('',(-0.0265158471312286,-0.156422697199357,-0.0156945648847429))
#644=CARTESIAN_POINT('',(-0.0265158471312286,-0.156650483355256,-0.0156945648847429))
#645=CARTESIAN_POINT('',(-0.0264607471333811,-0.156894133041814,-0.0156702682842685))
#646=CARTESIAN_POINT('',(-0.0263589784227454,-0.157106581321639,-0.0156181294081203))
#647=CARTESIAN_POINT('',(-0.0262981341604113,-0.157233597364088,-0.0155869572390091))
#648=CARTESIAN_POINT('',(-0.0262217380299981,-0.157349858606945,-0.0155458969248221))
#649=CARTESIAN_POINT('',(-0.026139116075185,-0.157448757016502,-0.0154973612968121))
#650=CARTESIAN_POINT('',(-0.0260656308955877,-0.157536718713906,-0.0154541929967005))
#651=CARTESIAN_POINT('',(-0.0259841549844325,-0.157615460045097,-0.0154034985004389))
#652=CARTESIAN_POINT('',(-0.025895195587057,-0.157683579006409,-0.015342962722802))
#653=CARTESIAN_POINT('',(-0.0257306056806047,-0.157809610587115,-0.0152309613123583))
#654=CARTESIAN_POINT('',(-0.0255458038275785,-0.157890888906837,-0.0150863898998916))
#655=CARTESIAN_POINT('',(-0.0253780108414977,-0.157914677718417,-0.0149301430629244))
#656=CARTESIAN_POINT('',(-0.0252742381545079,-0.157929390066982,-0.0148335111685619))
#657=CARTESIAN_POINT('',(-0.0251773895890329,-0.157924387189314,-0.0147341526196707))
#658=CARTESIAN_POINT('',(-0.0250831502947766,-0.15789863902746,-0.0146275349293343))
#659=CARTESIAN_POINT('',(-0.0249397292965613,-0.157859453387281,-0.0144652754844165))
#660=CARTESIAN_POINT('',(-0.0248112795887433,-0.157769047410996,-0.0142933933950801))
#661=CARTESIAN_POINT('',(-0.0247119283950881,-0.157642637912644,-0.0141428661849952))
#662=CARTESIAN_POINT('',(-0.0246336262152814,-0.157543010128567,-0.0140242303816774))
#663=CARTESIAN_POINT('',(-0.0245736345634749,-0.157427043409006,-0.0139213132682666))
#664=CARTESIAN_POINT('',(-0.0245243290055742,-0.157287003351233,-0.0138309951646454))
#665=CARTESIAN_POINT('',(-0.0244577709539225,-0.157097961916649,-0.0137090738790572))
#666=CARTESIAN_POINT('',(-0.0244166529155225,-0.156868919356555,-0.0136206650970038))
#667=CARTESIAN_POINT('',(-0.0244015618511574,-0.15663896450236,-0.0135883735842621))
#668=CARTESIAN_POINT('',(-0.0243967897998384,-0.156566248864898,-0.0135781624585094))
#669=CARTESIAN_POINT('',(-0.024394526787669,-0.156493659720815,-0.0135732445411832))
#670=CARTESIAN_POINT('',(-0.024394526787669,-0.156422697199357,-0.0135732445411832))
#671=CARTESIAN_POINT('',(-0.0185068188835146,-0.156422697199357,-0.0194609524453375))
#672=CARTESIAN_POINT('',(-0.0214507076523167,-0.156422697199357,-0.0165170636765355))
#673=VECTOR('',#913,1.0)
#674=CARTESIAN_POINT('',(-0.0206281392270742,-0.156422697199357,-0.0215822727888972))
#675=CARTESIAN_POINT('',(-0.0206281392270742,-0.156650719785226,-0.0215822727888972))
#676=CARTESIAN_POINT('',(-0.0205831581598775,-0.156896348307718,-0.0215474590870396))
#677=CARTESIAN_POINT('',(-0.0204964656314365,-0.15711082009376,-0.0214775593990542))
#678=CARTESIAN_POINT('',(-0.0204460928893631,-0.157235439044834,-0.0214369441463073))
#679=CARTESIAN_POINT('',(-0.0203824221323236,-0.157349846965994,-0.0213849299130854))
#680=CARTESIAN_POINT('',(-0.0203121305107881,-0.157447505351327,-0.0213260048999712))
#681=CARTESIAN_POINT('',(-0.0202473800411634,-0.157537465238081,-0.021271724998776))
#682=CARTESIAN_POINT('',(-0.0201744308996841,-0.157617746353261,-0.0212094853393492))
#683=CARTESIAN_POINT('',(-0.0200931117143725,-0.157686750995929,-0.0211380552614874))
#684=CARTESIAN_POINT('',(-0.0199674497750256,-0.157793383363043,-0.0210276748871952))
#685=CARTESIAN_POINT('',(-0.0198249336012511,-0.157867743294606,-0.0208975884291905))
#686=CARTESIAN_POINT('',(-0.0196849150022998,-0.157901064921531,-0.0207631442954868))
#687=CARTESIAN_POINT('',(-0.0195593774774496,-0.157930940342365,-0.0206426047107302))
#688=CARTESIAN_POINT('',(-0.0194397255159481,-0.15793042156639,-0.0205228602931701))
#689=CARTESIAN_POINT('',(-0.0193192920461857,-0.157899382569309,-0.0203972400520125))
#690=CARTESIAN_POINT('',(-0.0191689416459025,-0.157860633161486,-0.0202404144321995))
#691=CARTESIAN_POINT('',(-0.019024666954435,-0.157769838174117,-0.0200809832564441))
#692=CARTESIAN_POINT('',(-0.0189071495909452,-0.157641676920418,-0.0199457475663165))
#693=CARTESIAN_POINT('',(-0.0188146616617915,-0.157540812089891,-0.019839315048124))
#694=CARTESIAN_POINT('',(-0.0187396324262411,-0.157422792115715,-0.0197495200754193))
#695=CARTESIAN_POINT('',(-0.0186764255524756,-0.15728048392584,-0.0196724351399393))
#696=CARTESIAN_POINT('',(-0.0185898782304602,-0.15708562548718,-0.0195668849942658))
#697=CARTESIAN_POINT('',(-0.0185334756412778,-0.1568496081181,-0.0194948793315769))
#698=CARTESIAN_POINT('',(-0.0185145852276479,-0.15661583578775,-0.019470844168792))
#699=CARTESIAN_POINT('',(-0.0185093268962837,-0.156550762973526,-0.0194641537461898))
#700=CARTESIAN_POINT('',(-0.0185068188835146,-0.156486020848749,-0.0194609524453375))
#701=CARTESIAN_POINT('',(-0.0185068188835146,-0.156422697199357,-0.0194609524453375))
#702=CARTESIAN_POINT('',(-0.024394526787669,-0.156422697199357,-0.0135732445411832))
#703=CARTESIAN_POINT('',(-0.024394526787669,-0.156194911043458,-0.0135732445411832))
#704=CARTESIAN_POINT('',(-0.0244188233881434,-0.155951261356901,-0.0136283445390308))
#705=CARTESIAN_POINT('',(-0.0244709622642917,-0.155738813077076,-0.0137301132496666))
#706=CARTESIAN_POINT('',(-0.0245021344334028,-0.155611797034627,-0.0137909575120005))
#707=CARTESIAN_POINT('',(-0.0245431947475897,-0.15549553579177,-0.0138673536424134))
#708=CARTESIAN_POINT('',(-0.0245917303755994,-0.155396637382213,-0.0139499755972262))
#709=CARTESIAN_POINT('',(-0.0246348986757114,-0.155308675684808,-0.0140234607768241))
#710=CARTESIAN_POINT('',(-0.0246855931719735,-0.155229934353617,-0.0141049366879801))
#711=CARTESIAN_POINT('',(-0.024746128949611,-0.155161815392305,-0.0141938960853565))
#712=CARTESIAN_POINT('',(-0.0248581303600549,-0.155035783811599,-0.0143584859918089))
#713=CARTESIAN_POINT('',(-0.0250027017725217,-0.154954505491877,-0.0145432878448351))
#714=CARTESIAN_POINT('',(-0.0251589486094889,-0.154930716680297,-0.0147110808309157))
#715=CARTESIAN_POINT('',(-0.0252555805038514,-0.154916004331733,-0.0148148535179054))
#716=CARTESIAN_POINT('',(-0.0253549390527426,-0.1549210072094,-0.0149117020833804))
#717=CARTESIAN_POINT('',(-0.0254615567430789,-0.154946755371255,-0.0150059413776365))
#718=CARTESIAN_POINT('',(-0.0256238161879971,-0.154985941011434,-0.015149362375852))
#719=CARTESIAN_POINT('',(-0.0257956982773338,-0.155076346987719,-0.01527781208367))
#720=CARTESIAN_POINT('',(-0.0259462254874188,-0.155202756486072,-0.0153771632773252))
#721=CARTESIAN_POINT('',(-0.0260648612907362,-0.155302384270149,-0.0154554654571316))
#722=CARTESIAN_POINT('',(-0.0261677784041467,-0.15541835098971,-0.0155154571089378))
#723=CARTESIAN_POINT('',(-0.0262580965077677,-0.155558391047483,-0.0155647626668384))
#724=CARTESIAN_POINT('',(-0.0263800177933557,-0.155747432482068,-0.0156313207184899))
#725=CARTESIAN_POINT('',(-0.0264684265754087,-0.155976475042162,-0.0156724387568898))
#726=CARTESIAN_POINT('',(-0.0265007180881501,-0.156206429896357,-0.0156875298212546))
#727=CARTESIAN_POINT('',(-0.0265109292139026,-0.156279145533818,-0.0156923018725736))
#728=CARTESIAN_POINT('',(-0.0265158471312286,-0.1563517346779,-0.0156945648847429))
#729=CARTESIAN_POINT('',(-0.0265158471312286,-0.156422697199357,-0.0156945648847429))
#730=CARTESIAN_POINT('',(-0.0239924434426869,-0.141422697199357,-0.0117466482297251))
#731=CARTESIAN_POINT('',(-0.0239924434426869,-0.167422697199357,-0.011746648229725))
#732=CARTESIAN_POINT('',(-0.0239924434426869,-0.141422697199357,-0.0117466482297251))
#733=VECTOR('',#914,1.0)
#734=CARTESIAN_POINT('',(-0.0326924434426869,-0.141422697199357,-0.0117466482297252))
#735=AXIS2_PLACEMENT_3D('',#915,#916,#917)
#736=CARTESIAN_POINT('',(-0.0326924434426869,-0.167422697199357,-0.0117466482297252))
#737=CARTESIAN_POINT('',(-0.0326924434426869,-0.141422697199357,-0.0117466482297252))
#738=VECTOR('',#918,1.0)
#739=AXIS2_PLACEMENT_3D('',#919,#920,#921)
#740=CARTESIAN_POINT('',(0.0168187055490752,-0.141422697199357,-0.0117466482297253))
#741=CARTESIAN_POINT('',(0.0168187055490752,-0.167422697199357,-0.0117466482297252))
#742=CARTESIAN_POINT('',(0.0168187055490752,-0.141422697199357,-0.0117466482297253))
#743=VECTOR('',#922,1.0)
#744=CARTESIAN_POINT('',(0.0255187055490752,-0.141422697199357,-0.0117466482297256))
#745=AXIS2_PLACEMENT_3D('',#923,#924,#925)
#746=CARTESIAN_POINT('',(0.0255187055490752,-0.167422697199357,-0.0117466482297254))
#747=CARTESIAN_POINT('',(0.0255187055490752,-0.141422697199357,-0.0117466482297256))
#748=VECTOR('',#926,1.0)
#749=AXIS2_PLACEMENT_3D('',#927,#928,#929)
#750=CARTESIAN_POINT('',(0.0134544013334624,-0.156422697199357,-0.0215822727888974))
#751=CARTESIAN_POINT('',(0.0134544013334624,-0.156650719785226,-0.0215822727888974))
#752=CARTESIAN_POINT('',(0.0134094202662657,-0.156896348307718,-0.0215474590870398))
#753=CARTESIAN_POINT('',(0.0133227277378246,-0.15711082009376,-0.0214775593990544))
#754=CARTESIAN_POINT('',(0.0132723549957519,-0.157235439044833,-0.021436944146308))
#755=CARTESIAN_POINT('',(0.0132086842387133,-0.157349846965991,-0.0213849299130868))
#756=CARTESIAN_POINT('',(0.0131383926171788,-0.157447505351323,-0.0213260048999734))
#757=CARTESIAN_POINT('',(0.0130736421475541,-0.157537465238078,-0.0212717249987783))
#758=CARTESIAN_POINT('',(0.0130006930060748,-0.157617746353259,-0.0212094853393516))
#759=CARTESIAN_POINT('',(0.0129193738207632,-0.157686750995927,-0.0211380552614897))
#760=CARTESIAN_POINT('',(0.0127937118814169,-0.157793383363041,-0.0210276748871982))
#761=CARTESIAN_POINT('',(0.0126511957076429,-0.157867743294604,-0.020897588429194))
#762=CARTESIAN_POINT('',(0.0125111771086919,-0.15790106492153,-0.0207631442954908))
#763=CARTESIAN_POINT('',(0.0123856395838406,-0.157930940342365,-0.0206426047107332))
#764=CARTESIAN_POINT('',(0.012265987622338,-0.15793042156639,-0.0205228602931721))
#765=CARTESIAN_POINT('',(0.0121455541525745,-0.15789938256931,-0.0203972400520134))
#766=CARTESIAN_POINT('',(0.0119952037522916,-0.157860633161486,-0.0202404144322006))
#767=CARTESIAN_POINT('',(0.0118509290608243,-0.157769838174117,-0.0200809832564455))
#768=CARTESIAN_POINT('',(0.0117334116973346,-0.157641676920419,-0.019945747566318))
#769=CARTESIAN_POINT('',(0.0116409237681803,-0.157540812089892,-0.0198393150481249))
#770=CARTESIAN_POINT('',(0.0115658945326296,-0.157422792115715,-0.0197495200754198))
#771=CARTESIAN_POINT('',(0.0115026876588638,-0.15728048392584,-0.0196724351399395))
#772=CARTESIAN_POINT('',(0.0114161403368483,-0.157085625487179,-0.0195668849942658))
#773=CARTESIAN_POINT('',(0.0113597377476658,-0.1568496081181,-0.0194948793315769))
#774=CARTESIAN_POINT('',(0.011340847334036,-0.156615835787749,-0.0194708441687921))
#775=CARTESIAN_POINT('',(0.0113355890026719,-0.156550762973525,-0.01946415374619))
#776=CARTESIAN_POINT('',(0.0113330809899028,-0.156486020848749,-0.0194609524453377))
#777=CARTESIAN_POINT('',(0.0113330809899028,-0.156422697199357,-0.0194609524453377))
#778=CARTESIAN_POINT('',(0.0336687055490755,-0.168422697199357,-0.0117466482297255))
#779=CARTESIAN_POINT('',(0.0336687055490755,-0.141422697199357,-0.0117466482297256))
#780=CARTESIAN_POINT('',(0.0336687055490755,-0.141422697199357,-0.0117466482297256))
#781=VECTOR('',#930,1.0)
#782=CARTESIAN_POINT('',(0.0211687055490752,-0.168422697199357,-0.0242466482297257))
#783=AXIS2_PLACEMENT_3D('',#931,#932,#933)
#784=CARTESIAN_POINT('',(0.010829758632987,-0.168422697199357,-0.0187720433550061))
#785=AXIS2_PLACEMENT_3D('',#934,#935,#936)
#786=CARTESIAN_POINT('',(0.010829758632987,-0.141422697199357,-0.0187720433550062))
#787=CARTESIAN_POINT('',(0.010829758632987,-0.141422697199357,-0.0187720433550062))
#788=VECTOR('',#937,1.0)
#789=AXIS2_PLACEMENT_3D('',#938,#939,#940)
#790=CARTESIAN_POINT('',(-0.0408424434426872,-0.168422697199357,-0.0117466482297251))
#791=CARTESIAN_POINT('',(-0.0408424434426872,-0.141422697199357,-0.0117466482297251))
#792=CARTESIAN_POINT('',(-0.0408424434426872,-0.141422697199357,-0.0117466482297251))
#793=VECTOR('',#941,1.0)
#794=CARTESIAN_POINT('',(-0.0290608251036763,-0.168422697199357,0.000732691808480545))
#795=AXIS2_PLACEMENT_3D('',#942,#943,#944)
#796=CARTESIAN_POINT('',(-0.0290608251036763,-0.141422697199357,0.000732691808480474))
#797=CARTESIAN_POINT('',(-0.0290608251036763,-0.171422697199357,0.000732691808480554))
#798=VECTOR('',#945,1.0)
#799=AXIS2_PLACEMENT_3D('',#946,#947,#948)
#800=CARTESIAN_POINT('',(0.0211687055490752,-0.171422697199357,-0.0212466482297257))
#801=AXIS2_PLACEMENT_3D('',#949,#950,#951)
#802=CARTESIAN_POINT('',(0.0218870872100647,-0.168422697199357,0.000732691808480231))
#803=AXIS2_PLACEMENT_3D('',#952,#953,#954)
#804=CARTESIAN_POINT('',(0.0217146756114272,-0.171422697199357,-0.0022623498006891))
#805=AXIS2_PLACEMENT_3D('',#955,#956,#957)
#806=AXIS2_PLACEMENT_3D('',#958,#959,#960)
#807=CARTESIAN_POINT('',(-0.00358686894680595,-0.168422697199357,-0.0111382543176974))
#808=CARTESIAN_POINT('',(-0.00358686894680595,-0.171422697199357,-0.00813825431769741))
#809=AXIS2_PLACEMENT_3D('',#961,#962,#963)
#810=AXIS2_PLACEMENT_3D('',#964,#965,#966)
#811=CARTESIAN_POINT('',(0.0133111058928481,-0.171422697199357,-0.0170859485249388))
#812=AXIS2_PLACEMENT_3D('',#967,#968,#969)
#813=AXIS2_PLACEMENT_3D('',#970,#971,#972)
#814=CARTESIAN_POINT('',(-0.0283424434426869,-0.168422697199357,-0.0242466482297254))
#815=CARTESIAN_POINT('',(-0.0283424434426869,-0.171422697199357,-0.0212466482297254))
#816=AXIS2_PLACEMENT_3D('',#973,#974,#975)
#817=CARTESIAN_POINT('',(-0.0180034965265988,-0.168422697199357,-0.018772043355006))
#818=AXIS2_PLACEMENT_3D('',#976,#977,#978)
#819=CARTESIAN_POINT('',(-0.0204848437864599,-0.171422697199357,-0.0170859485249386))
#820=AXIS2_PLACEMENT_3D('',#979,#980,#981)
#821=AXIS2_PLACEMENT_3D('',#982,#983,#984)
#822=CARTESIAN_POINT('',(-0.00358686894680832,-0.171422697199357,-0.00153470184932014))
#823=CARTESIAN_POINT('',(-0.00358686894680832,-0.168422697199357,0.00146529815067986))
#824=AXIS2_PLACEMENT_3D('',#985,#986,#987)
#825=AXIS2_PLACEMENT_3D('',#988,#989,#990)
#826=AXIS2_PLACEMENT_3D('',#991,#992,#993)
#827=AXIS2_PLACEMENT_3D('',#994,#995,#996)
#828=CARTESIAN_POINT('',(-0.0288884135050388,-0.171422697199357,-0.00226234980068882))
#829=AXIS2_PLACEMENT_3D('',#997,#998,#999)
#830=AXIS2_PLACEMENT_3D('',#1000,#1001,#1002)
#831=AXIS2_PLACEMENT_3D('',#1003,#1004,#1005)
#832=AXIS2_PLACEMENT_3D('',#1006,#1007,#1008)
#833=AXIS2_PLACEMENT_3D('',#1009,#1010,#1011)
#834=AXIS2_PLACEMENT_3D('',#1012,#1013,#1014)
#835=AXIS2_PLACEMENT_3D('',#1015,#1016,#1017)
#836=CARTESIAN_POINT('',(-0.0180034965265988,-0.141422697199357,-0.018772043355006))
#837=AXIS2_PLACEMENT_3D('',#1018,#1019,#1020)
#838=CARTESIAN_POINT('',(-0.0180034965265988,-0.141422697199357,-0.018772043355006))
#839=VECTOR('',#1021,1.0)
#840=CARTESIAN_POINT('',(-0.0185068188835146,-0.156422697199357,-0.0194609524453375))
#841=CARTESIAN_POINT('',(-0.0185068188835146,-0.156194674613488,-0.0194609524453375))
#842=CARTESIAN_POINT('',(-0.0185416325853722,-0.155949046090997,-0.0195059335125342))
#843=CARTESIAN_POINT('',(-0.0186115322733576,-0.155734574304955,-0.0195926260409753))
#844=CARTESIAN_POINT('',(-0.0186521475261044,-0.155609955353881,-0.0196429987830486))
#845=CARTESIAN_POINT('',(-0.0187041617593263,-0.155495547432721,-0.019706669540088))
#846=CARTESIAN_POINT('',(-0.0187630867724404,-0.155397889047388,-0.0197769611616234))
#847=CARTESIAN_POINT('',(-0.0188173666736356,-0.155307929160634,-0.0198417116312481))
#848=CARTESIAN_POINT('',(-0.0188796063330625,-0.155227648045453,-0.0199146607727277))
#849=CARTESIAN_POINT('',(-0.0189510364109245,-0.155158643402786,-0.0199959799580394))
#850=CARTESIAN_POINT('',(-0.0190614167852168,-0.155052011035672,-0.0201216418973864))
#851=CARTESIAN_POINT('',(-0.0191915032432216,-0.154977651104109,-0.020264158071161))
#852=CARTESIAN_POINT('',(-0.0193259473769254,-0.154944329477183,-0.0204041766701124))
#853=CARTESIAN_POINT('',(-0.0194464869616819,-0.154914454056349,-0.0205297141949625))
#854=CARTESIAN_POINT('',(-0.0195662313792418,-0.154914972832324,-0.0206493661564639))
#855=CARTESIAN_POINT('',(-0.0196918516203993,-0.154946011829405,-0.0207697996262261))
#856=CARTESIAN_POINT('',(-0.0198486772402123,-0.154984761237229,-0.0209201500265093))
#857=CARTESIAN_POINT('',(-0.0200081084159677,-0.155075556224598,-0.0210644247179767))
#858=CARTESIAN_POINT('',(-0.0201433441060952,-0.155203717478297,-0.0211819420814665))
#859=CARTESIAN_POINT('',(-0.0202497766242876,-0.155304582308823,-0.0212744300106201))
#860=CARTESIAN_POINT('',(-0.0203395715969922,-0.155422602283,-0.0213494592461705))
#861=CARTESIAN_POINT('',(-0.0204166565324721,-0.155564910472874,-0.021412666119936))
#862=CARTESIAN_POINT('',(-0.0205222066781457,-0.155759768911534,-0.0214992134419514))
#863=CARTESIAN_POINT('',(-0.0205942123408347,-0.155995786280614,-0.0215556160311339))
#864=CARTESIAN_POINT('',(-0.0206182475036197,-0.156229558610964,-0.0215745064447639))
#865=CARTESIAN_POINT('',(-0.0206249379262219,-0.156294631425188,-0.0215797647761281))
#866=CARTESIAN_POINT('',(-0.0206281392270742,-0.156359373549965,-0.0215822727888972))
#867=CARTESIAN_POINT('',(-0.0206281392270742,-0.156422697199357,-0.0215822727888972))
#868=CARTESIAN_POINT('',(0.0218870872100647,-0.141422697199357,0.00073269180848016))
#869=CARTESIAN_POINT('',(0.0218870872100647,-0.171422697199357,0.00073269180848024))
#870=VECTOR('',#1022,1.0)
#871=AXIS2_PLACEMENT_3D('',#1023,#1024,#1025)
#872=AXIS2_PLACEMENT_3D('',#1026,#1027,#1028)
#873=AXIS2_PLACEMENT_3D('',#1029,#1030,#1031)
#874=AXIS2_PLACEMENT_3D('',#1032,#1033,#1034)
#875=CARTESIAN_POINT('',(0.0180927910509136,-0.141422697199357,-0.0148225627278869))
#876=AXIS2_PLACEMENT_3D('',#1035,#1036,#1037)
#877=AXIS2_PLACEMENT_3D('',#1038,#1039,#1040)
#878=CARTESIAN_POINT('',(0.0193421092376169,-0.156422697199357,-0.0156945648847432))
#879=CARTESIAN_POINT('',(0.0193421092376169,-0.156650483355256,-0.0156945648847432))
#880=CARTESIAN_POINT('',(0.0192870092397693,-0.156894133041814,-0.0156702682842688))
#881=CARTESIAN_POINT('',(0.0191852405291337,-0.157106581321639,-0.0156181294081206))
#882=CARTESIAN_POINT('',(0.0191243962667999,-0.157233597364087,-0.0155869572390096))
#883=CARTESIAN_POINT('',(0.0190480001363872,-0.157349858606944,-0.0155458969248228))
#884=CARTESIAN_POINT('',(0.0189653781815745,-0.157448757016501,-0.0154973612968131))
#885=CARTESIAN_POINT('',(0.0188918930019769,-0.157536718713905,-0.0154541929967014))
#886=CARTESIAN_POINT('',(0.0188104170908213,-0.157615460045097,-0.0154034985004396))
#887=CARTESIAN_POINT('',(0.0187214576934454,-0.157683579006409,-0.0153429627228024))
#888=CARTESIAN_POINT('',(0.0185568677869931,-0.157809610587115,-0.0152309613123587))
#889=CARTESIAN_POINT('',(0.0183720659339667,-0.157890888906837,-0.0150863898998919))
#890=CARTESIAN_POINT('',(0.0182042729478859,-0.157914677718417,-0.0149301430629246))
#891=CARTESIAN_POINT('',(0.0181005002608961,-0.157929390066982,-0.014833511168562))
#892=CARTESIAN_POINT('',(0.018003651695421,-0.157924387189314,-0.0147341526196709))
#893=CARTESIAN_POINT('',(0.0179094124011647,-0.15789863902746,-0.0146275349293344))
#894=CARTESIAN_POINT('',(0.0177659914029494,-0.157859453387281,-0.0144652754844165))
#895=CARTESIAN_POINT('',(0.0176375416951314,-0.157769047410996,-0.0142933933950802))
#896=CARTESIAN_POINT('',(0.0175381905014762,-0.157642637912644,-0.0141428661849953))
#897=CARTESIAN_POINT('',(0.0174598883216697,-0.157543010128567,-0.0140242303816777))
#898=CARTESIAN_POINT('',(0.0173998966698633,-0.157427043409006,-0.013921313268267))
#899=CARTESIAN_POINT('',(0.0173505911119626,-0.157287003351234,-0.0138309951646459))
#900=CARTESIAN_POINT('',(0.0172840330603109,-0.15709796191665,-0.0137090738790577))
#901=CARTESIAN_POINT('',(0.0172429150219109,-0.156868919356556,-0.0136206650970043))
#902=CARTESIAN_POINT('',(0.0172278239575458,-0.156638964502361,-0.0135883735842625))
#903=CARTESIAN_POINT('',(0.0172230519062267,-0.156566248864898,-0.0135781624585097))
#904=CARTESIAN_POINT('',(0.0172207888940573,-0.156493659720815,-0.0135732445411835))
#905=CARTESIAN_POINT('',(0.0172207888940573,-0.156422697199357,-0.0135732445411835))
#906=CARTESIAN_POINT('',(-0.0314183579408484,-0.141422697199357,-0.00867073373156369))
#907=AXIS2_PLACEMENT_3D('',#1041,#1042,#1043)
#908=AXIS2_PLACEMENT_3D('',#1044,#1045,#1046)
#909=AXIS2_PLACEMENT_3D('',#1047,#1048,#1049)
#910=DIRECTION('',(-0.707106781186563,2.47829907555148E-15,-0.707106781186532))
#911=DIRECTION('',(0.707106781186563,-2.47829907555148E-15,0.707106781186532))
#912=DIRECTION('',(0.707106781186554,1.80411241501588E-15,-0.707106781186541))
#913=DIRECTION('',(-0.707106781186554,-1.80411241501588E-15,0.707106781186541))
#914=DIRECTION('',(-3.35325694939694E-17,-1.0,2.66453525910034E-15))
#915=CARTESIAN_POINT('',(-0.0283424434426869,-0.141422697199357,-0.0117466482297251))
#916=DIRECTION('',(-3.35534069664748E-17,-1.0,2.66453525910038E-15))
#917=DIRECTION('',(1.0,-3.3553406966422E-17,1.98061583868929E-14))
#918=DIRECTION('',(3.35325694939694E-17,1.0,-2.66453525910034E-15))
#919=CARTESIAN_POINT('',(-0.0283424434426869,-0.167422697199357,-0.0117466482297251))
#920=DIRECTION('',(-3.35325694939693E-17,-1.0,2.66453525910034E-15))
#921=DIRECTION('',(1.0,-3.35325694939166E-17,1.98061583868929E-14))
#922=DIRECTION('',(-9.19911349406459E-16,-1.0,2.66453525910034E-15))
#923=CARTESIAN_POINT('',(0.0211687055490752,-0.141422697199357,-0.0117466482297254))
#924=DIRECTION('',(-3.35534069664748E-17,-1.0,2.66453525910038E-15))
#925=DIRECTION('',(-1.0,3.35534069665602E-17,3.20562876832634E-14))
#926=DIRECTION('',(9.19911349406459E-16,1.0,-2.66453525910034E-15))
#927=CARTESIAN_POINT('',(0.0211687055490752,-0.167422697199357,-0.0117466482297254))
#928=DIRECTION('',(-3.35325694939693E-17,-1.0,2.66453525910034E-15))
#929=DIRECTION('',(-1.0,3.35325694940547E-17,3.20562876832634E-14))
#930=DIRECTION('',(9.19911349406459E-16,1.0,-2.66453525910034E-15))
#931=CARTESIAN_POINT('',(0.0211687055490752,-0.168422697199357,-0.0117466482297254))
#932=DIRECTION('',(-3.35325694939694E-17,-1.0,2.66453525910034E-15))
#933=DIRECTION('',(0.869933302845987,-1.34323833098833E-15,-0.493169391385428))
#934=CARTESIAN_POINT('',(0.0211687055490752,-0.168422697199357,-0.0117466482297254))
#935=DIRECTION('',(-3.35325694939694E-17,-1.0,2.66453525910034E-15))
#936=DIRECTION('',(0.869933302845987,-1.34323833098833E-15,-0.493169391385428))
#937=DIRECTION('',(1.67632942359465E-29,-1.0,2.833297049373E-15))
#938=CARTESIAN_POINT('',(0.0211687055490752,-0.141422697199357,-0.0117466482297254))
#939=DIRECTION('',(3.35534069664748E-17,1.0,-2.66453525910037E-15))
#940=DIRECTION('',(-1.0,3.35534069665074E-17,1.22501292963706E-14))
#941=DIRECTION('',(3.35325694939694E-17,1.0,-2.66453525910034E-15))
#942=CARTESIAN_POINT('',(-0.0283424434426869,-0.168422697199357,-0.0117466482297251))
#943=DIRECTION('',(-3.35325694939693E-17,-1.0,2.66453525910034E-15))
#944=DIRECTION('',(-0.869933302845993,-1.2848961331227E-15,-0.493169391385417))
#945=DIRECTION('',(9.19911349406459E-16,1.0,-2.66453525910034E-15))
#946=CARTESIAN_POINT('',(-0.0283424434426869,-0.141422697199357,-0.0117466482297251))
#947=DIRECTION('',(3.35534069664747E-17,1.0,-2.66453525910037E-15))
#948=DIRECTION('',(1.0,-3.35534069664748E-17,5.55221802012053E-35))
#949=CARTESIAN_POINT('',(0.0211687055490752,-0.168422697199357,-0.0212466482297257))
#950=DIRECTION('',(-1.0,3.35325694939693E-17,-7.4457261454094E-32))
#951=DIRECTION('',(-1.48914522908197E-32,-2.66453525910034E-15,-1.0))
#952=CARTESIAN_POINT('',(0.0211687055490752,-0.168422697199357,-0.0117466482297254))
#953=DIRECTION('',(-3.35325694939694E-17,-1.0,2.66453525910034E-15))
#954=DIRECTION('',(0.869933302845987,-1.34323833098833E-15,-0.493169391385428))
#955=CARTESIAN_POINT('',(0.0217146756114272,-0.168422697199357,-0.0022623498006891))
#956=DIRECTION('',(-0.998347203056424,1.86590108538825E-16,0.0574705328791654))
#957=DIRECTION('',(-1.86281712977731E-16,-1.0,1.07234329677076E-17))
#958=CARTESIAN_POINT('',(0.0211687055490752,-0.171422697199357,-0.0117466482297254))
#959=DIRECTION('',(3.35325694939693E-17,1.0,-2.66453525910034E-15))
#960=DIRECTION('',(0.869933302845987,-1.34323833098833E-15,-0.493169391385428))
#961=CARTESIAN_POINT('',(-0.00358686894680595,-0.168422697199357,-0.00813825431769742))
#962=DIRECTION('',(-1.0,3.3532569493969E-17,-1.29567481133564E-16))
#963=DIRECTION('',(-1.29567481133564E-16,2.66453525910034E-15,1.0))
#964=CARTESIAN_POINT('',(-0.00358686894680594,-0.168422697199357,-0.0285682543176974))
#965=DIRECTION('',(3.35325694939693E-17,1.0,-2.66453525910034E-15))
#966=DIRECTION('',(5.47965512835377E-15,2.66453525910034E-15,1.0))
#967=CARTESIAN_POINT('',(0.0133111058928481,-0.168422697199357,-0.0170859485249388))
#968=DIRECTION('',(-0.562031610022448,2.22087492483222E-15,0.827115753287032))
#969=DIRECTION('',(-0.827115753287032,2.24735225710024E-30,-0.562031610022448))
#970=CARTESIAN_POINT('',(-0.00358686894680594,-0.171422697199357,-0.0285682543176974))
#971=DIRECTION('',(-3.35325694939693E-17,-1.0,2.66453525910034E-15))
#972=DIRECTION('',(5.47965512835377E-15,2.66453525910034E-15,1.0))
#973=CARTESIAN_POINT('',(-0.0283424434426869,-0.168422697199357,-0.0212466482297254))
#974=DIRECTION('',(-1.0,3.35325694939693E-17,-7.4457261454094E-32))
#975=DIRECTION('',(-1.48914522908197E-32,-2.66453525910034E-15,-1.0))
#976=CARTESIAN_POINT('',(-0.0283424434426869,-0.168422697199357,-0.0117466482297251))
#977=DIRECTION('',(-3.35325694939693E-17,-1.0,2.66453525910034E-15))
#978=DIRECTION('',(-0.869933302845993,-1.2848961331227E-15,-0.493169391385417))
#979=CARTESIAN_POINT('',(-0.0204848437864599,-0.168422697199357,-0.0170859485249386))
#980=DIRECTION('',(-0.562031610022459,-2.18395583574069E-15,-0.827115753287024))
#981=DIRECTION('',(0.827115753287025,-2.5257063058373E-30,-0.562031610022459))
#982=CARTESIAN_POINT('',(-0.0283424434426869,-0.171422697199357,-0.0117466482297251))
#983=DIRECTION('',(3.35325694939693E-17,1.0,-2.66453525910034E-15))
#984=DIRECTION('',(-0.869933302845993,-1.2848961331227E-15,-0.493169391385417))
#985=CARTESIAN_POINT('',(-0.00358686894680832,-0.168422697199357,-0.00153470184932014))
#986=DIRECTION('',(-1.0,3.3532569493969E-17,-1.22300745549253E-16))
#987=DIRECTION('',(-1.22300745549252E-16,2.66453525910034E-15,1.0))
#988=CARTESIAN_POINT('',(-0.00358686894680826,-0.171422697199358,-0.441787180653253))
#989=DIRECTION('',(3.35325694939693E-17,1.0,-2.66453525910034E-15))
#990=DIRECTION('',(5.49006281973071E-15,2.66453525910034E-15,1.0))
#991=CARTESIAN_POINT('',(-0.00358686894680826,-0.168422697199358,-0.441787180653253))
#992=DIRECTION('',(-3.35325694939693E-17,-1.0,2.66453525910034E-15))
#993=DIRECTION('',(5.49006281973071E-15,2.66453525910034E-15,1.0))
#994=CARTESIAN_POINT('',(-0.00358686894680826,-0.168422697199358,-0.441787180653253))
#995=DIRECTION('',(-3.35325694939693E-17,-1.0,2.66453525910034E-15))
#996=DIRECTION('',(5.49006281973071E-15,2.66453525910034E-15,1.0))
#997=CARTESIAN_POINT('',(-0.0288884135050388,-0.168422697199357,-0.00226234980068882))
#998=DIRECTION('',(0.998347203056425,1.19635814607596E-16,0.0574705328791541))
#999=DIRECTION('',(-0.0574705328791542,9.25185853854269E-15,0.998347203056425))
#1000=CARTESIAN_POINT('',(-0.00358686894680826,-0.171422697199358,-0.441787180653253))
#1001=DIRECTION('',(3.35325694939693E-17,1.0,-2.66453525910034E-15))
#1002=DIRECTION('',(5.49006281973071E-15,2.66453525910034E-15,1.0))
#1003=CARTESIAN_POINT('',(-0.0283424434426869,-0.171422697199357,-0.0117466482297251))
#1004=DIRECTION('',(3.35325694939693E-17,1.0,-2.66453525910034E-15))
#1005=DIRECTION('',(-0.869933302845993,-1.2848961331227E-15,-0.493169391385417))
#1006=CARTESIAN_POINT('',(-0.0283424434426869,-0.168422697199357,-0.0117466482297251))
#1007=DIRECTION('',(-3.35325694939693E-17,-1.0,2.66453525910034E-15))
#1008=DIRECTION('',(-0.869933302845993,-1.2848961331227E-15,-0.493169391385417))
#1009=CARTESIAN_POINT('',(-0.00358686894680594,-0.171422697199357,-0.0285682543176974))
#1010=DIRECTION('',(-3.35325694939693E-17,-1.0,2.66453525910034E-15))
#1011=DIRECTION('',(5.47965512835377E-15,2.66453525910034E-15,1.0))
#1012=CARTESIAN_POINT('',(-0.00358686894680594,-0.168422697199357,-0.0285682543176974))
#1013=DIRECTION('',(3.35325694939693E-17,1.0,-2.66453525910034E-15))
#1014=DIRECTION('',(5.47965512835377E-15,2.66453525910034E-15,1.0))
#1015=CARTESIAN_POINT('',(0.0211687055490752,-0.171422697199357,-0.0117466482297254))
#1016=DIRECTION('',(3.35325694939693E-17,1.0,-2.66453525910034E-15))
#1017=DIRECTION('',(0.869933302845987,-1.34323833098833E-15,-0.493169391385428))
#1018=CARTESIAN_POINT('',(-0.0283424434426869,-0.141422697199357,-0.0117466482297251))
#1019=DIRECTION('',(3.35534069664747E-17,1.0,-2.66453525910037E-15))
#1020=DIRECTION('',(1.0,-3.35534069664748E-17,5.55221802012053E-35))
#1021=DIRECTION('',(-9.53443918900443E-16,-1.0,2.83329704937301E-15))
#1022=DIRECTION('',(3.35325694939693E-17,1.0,-2.66453525910034E-15))
#1023=CARTESIAN_POINT('',(-0.00358686894680826,-0.141422697199358,-0.441787180653253))
#1024=DIRECTION('',(3.35534069664748E-17,1.0,-2.66453525910038E-15))
#1025=DIRECTION('',(-1.0,3.35534069664748E-17,-5.55221802012115E-35))
#1026=CARTESIAN_POINT('',(0.0211687055490752,-0.167422697199357,-0.0117466482297254))
#1027=DIRECTION('',(-3.35325694939693E-17,-1.0,2.66453525910034E-15))
#1028=DIRECTION('',(-1.0,3.35325694940547E-17,3.20562876832634E-14))
#1029=CARTESIAN_POINT('',(-0.0283424434426869,-0.167422697199357,-0.0117466482297251))
#1030=DIRECTION('',(-3.35325694939693E-17,-1.0,2.66453525910034E-15))
#1031=DIRECTION('',(1.0,-3.35325694939166E-17,1.98061583868929E-14))
#1032=CARTESIAN_POINT('',(0.0211687055490752,-0.141422697199357,-0.0117466482297254))
#1033=DIRECTION('',(3.35534069664748E-17,1.0,-2.66453525910037E-15))
#1034=DIRECTION('',(-1.0,3.35534069665074E-17,1.22501292963706E-14))
#1035=CARTESIAN_POINT('',(0.0211687055490752,-0.141422697199357,-0.0117466482297254))
#1036=DIRECTION('',(-3.35534069664748E-17,-1.0,2.66453525910038E-15))
#1037=DIRECTION('',(-1.0,3.35534069665602E-17,3.20562876832634E-14))
#1038=CARTESIAN_POINT('',(0.0211687055490752,-0.141422697199357,-0.0117466482297254))
#1039=DIRECTION('',(-3.35534069664748E-17,-1.0,2.66453525910038E-15))
#1040=DIRECTION('',(-1.0,3.35534069665602E-17,3.20562876832634E-14))
#1041=CARTESIAN_POINT('',(-0.0283424434426869,-0.141422697199357,-0.0117466482297251))
#1042=DIRECTION('',(-3.35534069664748E-17,-1.0,2.66453525910038E-15))
#1043=DIRECTION('',(1.0,-3.3553406966422E-17,1.98061583868929E-14))
#1044=CARTESIAN_POINT('',(-0.0283424434426869,-0.141422697199357,-0.0117466482297251))
#1045=DIRECTION('',(-3.35534069664748E-17,-1.0,2.66453525910038E-15))
#1046=DIRECTION('',(1.0,-3.3553406966422E-17,1.98061583868929E-14))
#1047=CARTESIAN_POINT('',(-0.00358686894680594,-0.141422697199357,-0.0285682543176975))
#1048=DIRECTION('',(-3.35534069664747E-17,-1.0,2.66453525910038E-15))
#1049=DIRECTION('',(-0.827115753287032,-1.46980049015534E-15,-0.562031610022448))
#1050=PRESENTATION_LAYER_ASSIGNMENT('9','Capa0',(#25))
ENDSEC
END-ISO-10303-21
