# Supplementary material for: Open-source perfusion system for medium-scale fabrication of demineralized bone matrix chip grafts
Source: HardwareX. 2022 Nov 23;13:e00378. doi: 10.1016/j.ohx.2022.e00378 (PMC9722481; doi:10.1016/j.ohx.2022.e00378)
Supplement: Supplementary data 2 [file mmc2.zip › valve_block.stp]

ISO-10303-21
HEADER
FILE_DESCRIPTION(('STEP AP214'),'1')
FILE_NAME('valve_block.stp','2022-04-06T16:21:37',(' '),(' '),'Spatial InterOp 3D',' ',' ')
FILE_SCHEMA(('AUTOMOTIVE_DESIGN { 1 0 10303 214 1 1 1 1 }'))
ENDSEC
DATA
#1=MECHANICAL_DESIGN_GEOMETRIC_PRESENTATION_REPRESENTATION(' ',(#10),#6)
#2=PRODUCT_DEFINITION_CONTEXT('',#11,'design')
#3=APPLICATION_PROTOCOL_DEFINITION('INTERNATIONAL STANDARD','automotive_design',1994,#11)
#4=PRODUCT_CATEGORY_RELATIONSHIP('NONE','NONE',#12,#13)
#5=SHAPE_DEFINITION_REPRESENTATION(#14,#15)
#6= (GEOMETRIC_REPRESENTATION_CONTEXT(3)GLOBAL_UNCERTAINTY_ASSIGNED_CONTEXT((#18))GLOBAL_UNIT_ASSIGNED_CONTEXT((#20,#21,#22))REPRESENTATION_CONTEXT('NONE','WORKSPACE'))
#10=STYLED_ITEM('',(#24),#25)
#11=APPLICATION_CONTEXT(' ')
#12=PRODUCT_CATEGORY('part','NONE')
#13=PRODUCT_RELATED_PRODUCT_CATEGORY('detail',' ',(#26))
#14=PRODUCT_DEFINITION_SHAPE('NONE','NONE',#27)
#15=ADVANCED_BREP_SHAPE_REPRESENTATION('rueda',(#25,#28),#6)
#18=UNCERTAINTY_MEASURE_WITH_UNIT(LENGTH_MEASURE(1.0E-08),#20,'','')
#20= (CONVERSION_BASED_UNIT('METRE',#31)LENGTH_UNIT()NAMED_UNIT(#34))
#21= (NAMED_UNIT(#36)PLANE_ANGLE_UNIT()SI_UNIT($,.RADIAN.))
#22= (NAMED_UNIT(#36)SOLID_ANGLE_UNIT()SI_UNIT($,.STERADIAN.))
#24=PRESENTATION_STYLE_ASSIGNMENT((#42))
#25=MANIFOLD_SOLID_BREP('rueda',#43)
#26=PRODUCT('rueda','','PART--DESC',(#44))
#27=PRODUCT_DEFINITION('','NONE',#45,#2)
#28=AXIS2_PLACEMENT_3D('',#46,#47,#48)
#31=LENGTH_MEASURE_WITH_UNIT(LENGTH_MEASURE(1.0),#49)
#34=DIMENSIONAL_EXPONENTS(1.0,0.0,0.0,0.0,0.0,0.0,0.0)
#36=DIMENSIONAL_EXPONENTS(0.0,0.0,0.0,0.0,0.0,0.0,0.0)
#42=SURFACE_STYLE_USAGE(.BOTH.,#50)
#43=CLOSED_SHELL('',(#51,#52,#53,#54,#55,#56,#57,#58,#59,#60,#61,#62,#63,#64,#65,#66,#67,#68,#69,#70,#71,#72,#73,#74,#75,#76,#77,#78,#79,#80,#81,#82,#83,#84,#85,#86,#87,#88,#89,#90,#91,#92,#93,#94,#95,#96,#97,#98,#99,#100,#101,#102,#103,#104,#105,#106,#107,#108,#109,#110,#111,#112,#113,#114,#115,#116,#117,#118,#119,#120,#121,#122,#123,#124,#125,#126,#127,#128,#129,#130,#131,#132,#133,#134,#135,#1…
#44=PRODUCT_CONTEXT('',#11,'mechanical')
#45=PRODUCT_DEFINITION_FORMATION_WITH_SPECIFIED_SOURCE(' ','NONE',#26,.NOT_KNOWN.)
#46=CARTESIAN_POINT('',(0.0,0.0,0.0))
#47=DIRECTION('',(0.0,0.0,1.0))
#48=DIRECTION('',(1.0,0.0,0.0))
#49= (NAMED_UNIT(#34)LENGTH_UNIT()SI_UNIT($,.METRE.))
#50=SURFACE_SIDE_STYLE('',(#164))
#51=ADVANCED_FACE('96:248',(#165),#166,.T.)
#52=ADVANCED_FACE('96:248',(#167),#168,.T.)
#53=ADVANCED_FACE('96:242',(#169),#170,.F.)
#54=ADVANCED_FACE('96:233',(#171),#172,.F.)
#55=ADVANCED_FACE('96:224',(#173),#174,.F.)
#56=ADVANCED_FACE('96:215',(#175),#176,.F.)
#57=ADVANCED_FACE('96:206',(#177),#178,.F.)
#58=ADVANCED_FACE('96:197',(#179),#180,.F.)
#59=ADVANCED_FACE('96:188',(#181),#182,.F.)
#60=ADVANCED_FACE('96:179',(#183),#184,.F.)
#61=ADVANCED_FACE('96:170',(#185),#186,.F.)
#62=ADVANCED_FACE('96:161',(#187),#188,.F.)
#63=ADVANCED_FACE('96:152',(#189),#190,.F.)
#64=ADVANCED_FACE('96:143',(#191),#192,.F.)
#65=ADVANCED_FACE('96:134',(#193),#194,.F.)
#66=ADVANCED_FACE('96:125',(#195),#196,.F.)
#67=ADVANCED_FACE('96:116',(#197),#198,.F.)
#68=ADVANCED_FACE('96:107',(#199),#200,.F.)
#69=ADVANCED_FACE('96:98',(#201),#202,.F.)
#70=ADVANCED_FACE('96:89',(#203),#204,.F.)
#71=ADVANCED_FACE('96:80',(#205),#206,.F.)
#72=ADVANCED_FACE('96:71',(#207),#208,.F.)
#73=ADVANCED_FACE('96:62',(#209),#210,.F.)
#74=ADVANCED_FACE('96:53',(#211),#212,.F.)
#75=ADVANCED_FACE('96:44',(#213),#214,.F.)
#76=ADVANCED_FACE('96:35',(#215),#216,.F.)
#77=ADVANCED_FACE('96:26',(#217),#218,.F.)
#78=ADVANCED_FACE('96:17',(#219),#220,.F.)
#79=ADVANCED_FACE('96:11',(#221),#222,.T.)
#80=ADVANCED_FACE('96:14',(#223),#224,.T.)
#81=ADVANCED_FACE('96:17',(#225),#226,.F.)
#82=ADVANCED_FACE('96:20',(#227),#228,.T.)
#83=ADVANCED_FACE('96:23',(#229),#230,.T.)
#84=ADVANCED_FACE('96:26',(#231),#232,.F.)
#85=ADVANCED_FACE('96:29',(#233),#234,.T.)
#86=ADVANCED_FACE('96:32',(#235),#236,.T.)
#87=ADVANCED_FACE('96:35',(#237),#238,.F.)
#88=ADVANCED_FACE('96:38',(#239),#240,.T.)
#89=ADVANCED_FACE('96:41',(#241),#242,.T.)
#90=ADVANCED_FACE('96:44',(#243),#244,.F.)
#91=ADVANCED_FACE('96:47',(#245),#246,.T.)
#92=ADVANCED_FACE('96:50',(#247),#248,.T.)
#93=ADVANCED_FACE('96:53',(#249),#250,.F.)
#94=ADVANCED_FACE('96:56',(#251),#252,.T.)
#95=ADVANCED_FACE('96:59',(#253),#254,.T.)
#96=ADVANCED_FACE('96:62',(#255),#256,.F.)
#97=ADVANCED_FACE('96:65',(#257),#258,.T.)
#98=ADVANCED_FACE('96:68',(#259),#260,.T.)
#99=ADVANCED_FACE('96:71',(#261),#262,.F.)
#100=ADVANCED_FACE('96:74',(#263),#264,.T.)
#101=ADVANCED_FACE('96:77',(#265),#266,.T.)
#102=ADVANCED_FACE('96:80',(#267),#268,.F.)
#103=ADVANCED_FACE('96:83',(#269),#270,.T.)
#104=ADVANCED_FACE('96:86',(#271),#272,.T.)
#105=ADVANCED_FACE('96:89',(#273),#274,.F.)
#106=ADVANCED_FACE('96:92',(#275),#276,.T.)
#107=ADVANCED_FACE('96:95',(#277),#278,.T.)
#108=ADVANCED_FACE('96:98',(#279),#280,.F.)
#109=ADVANCED_FACE('96:101',(#281),#282,.T.)
#110=ADVANCED_FACE('96:104',(#283),#284,.T.)
#111=ADVANCED_FACE('96:107',(#285),#286,.F.)
#112=ADVANCED_FACE('96:110',(#287),#288,.T.)
#113=ADVANCED_FACE('96:113',(#289),#290,.T.)
#114=ADVANCED_FACE('96:116',(#291),#292,.F.)
#115=ADVANCED_FACE('96:119',(#293),#294,.T.)
#116=ADVANCED_FACE('96:122',(#295),#296,.T.)
#117=ADVANCED_FACE('96:125',(#297),#298,.F.)
#118=ADVANCED_FACE('96:128',(#299),#300,.T.)
#119=ADVANCED_FACE('96:131',(#301),#302,.T.)
#120=ADVANCED_FACE('96:134',(#303),#304,.F.)
#121=ADVANCED_FACE('96:137',(#305),#306,.T.)
#122=ADVANCED_FACE('96:140',(#307),#308,.T.)
#123=ADVANCED_FACE('96:143',(#309),#310,.F.)
#124=ADVANCED_FACE('96:146',(#311),#312,.T.)
#125=ADVANCED_FACE('96:149',(#313),#314,.T.)
#126=ADVANCED_FACE('96:152',(#315),#316,.F.)
#127=ADVANCED_FACE('96:155',(#317),#318,.T.)
#128=ADVANCED_FACE('96:158',(#319),#320,.T.)
#129=ADVANCED_FACE('96:161',(#321),#322,.F.)
#130=ADVANCED_FACE('96:164',(#323),#324,.T.)
#131=ADVANCED_FACE('96:167',(#325),#326,.T.)
#132=ADVANCED_FACE('96:170',(#327),#328,.F.)
#133=ADVANCED_FACE('96:173',(#329),#330,.T.)
#134=ADVANCED_FACE('96:176',(#331),#332,.T.)
#135=ADVANCED_FACE('96:179',(#333),#334,.F.)
#136=ADVANCED_FACE('96:182',(#335),#336,.T.)
#137=ADVANCED_FACE('96:185',(#337),#338,.T.)
#138=ADVANCED_FACE('96:188',(#339),#340,.F.)
#139=ADVANCED_FACE('96:191',(#341),#342,.T.)
#140=ADVANCED_FACE('96:194',(#343),#344,.T.)
#141=ADVANCED_FACE('96:197',(#345),#346,.F.)
#142=ADVANCED_FACE('96:200',(#347),#348,.T.)
#143=ADVANCED_FACE('96:203',(#349),#350,.T.)
#144=ADVANCED_FACE('96:206',(#351),#352,.F.)
#145=ADVANCED_FACE('96:209',(#353),#354,.T.)
#146=ADVANCED_FACE('96:212',(#355),#356,.T.)
#147=ADVANCED_FACE('96:215',(#357),#358,.F.)
#148=ADVANCED_FACE('96:218',(#359),#360,.T.)
#149=ADVANCED_FACE('96:221',(#361),#362,.T.)
#150=ADVANCED_FACE('96:224',(#363),#364,.F.)
#151=ADVANCED_FACE('96:227',(#365),#366,.T.)
#152=ADVANCED_FACE('96:230',(#367),#368,.T.)
#153=ADVANCED_FACE('96:233',(#369),#370,.F.)
#154=ADVANCED_FACE('96:236',(#371),#372,.T.)
#155=ADVANCED_FACE('96:239',(#373),#374,.T.)
#156=ADVANCED_FACE('96:242',(#375),#376,.F.)
#157=ADVANCED_FACE('96:245',(#377),#378,.T.)
#158=ADVANCED_FACE('96:248',(#379),#380,.T.)
#159=ADVANCED_FACE('96:251',(#381),#382,.T.)
#160=ADVANCED_FACE('96:254',(#383),#384,.T.)
#161=ADVANCED_FACE('96:257',(#385,#386),#387,.T.)
#162=ADVANCED_FACE('96:260',(#388,#389),#390,.F.)
#164=SURFACE_STYLE_FILL_AREA(#391)
#165=FACE_OUTER_BOUND('',#392,.T.)
#166=CYLINDRICAL_SURFACE('',#393,0.014995)
#167=FACE_OUTER_BOUND('',#394,.T.)
#168=CYLINDRICAL_SURFACE('',#395,0.014995)
#169=FACE_OUTER_BOUND('',#396,.T.)
#170=CYLINDRICAL_SURFACE('',#397,0.00258)
#171=FACE_OUTER_BOUND('',#398,.T.)
#172=CYLINDRICAL_SURFACE('',#399,0.00258)
#173=FACE_OUTER_BOUND('',#400,.T.)
#174=CYLINDRICAL_SURFACE('',#401,0.00258)
#175=FACE_OUTER_BOUND('',#402,.T.)
#176=CYLINDRICAL_SURFACE('',#403,0.00258)
#177=FACE_OUTER_BOUND('',#404,.T.)
#178=CYLINDRICAL_SURFACE('',#405,0.00258)
#179=FACE_OUTER_BOUND('',#406,.T.)
#180=CYLINDRICAL_SURFACE('',#407,0.00258)
#181=FACE_OUTER_BOUND('',#408,.T.)
#182=CYLINDRICAL_SURFACE('',#409,0.00258)
#183=FACE_OUTER_BOUND('',#410,.T.)
#184=CYLINDRICAL_SURFACE('',#411,0.00258)
#185=FACE_OUTER_BOUND('',#412,.T.)
#186=CYLINDRICAL_SURFACE('',#413,0.00258)
#187=FACE_OUTER_BOUND('',#414,.T.)
#188=CYLINDRICAL_SURFACE('',#415,0.00258)
#189=FACE_OUTER_BOUND('',#416,.T.)
#190=CYLINDRICAL_SURFACE('',#417,0.00258)
#191=FACE_OUTER_BOUND('',#418,.T.)
#192=CYLINDRICAL_SURFACE('',#419,0.00258)
#193=FACE_OUTER_BOUND('',#420,.T.)
#194=CYLINDRICAL_SURFACE('',#421,0.00258)
#195=FACE_OUTER_BOUND('',#422,.T.)
#196=CYLINDRICAL_SURFACE('',#423,0.00258)
#197=FACE_OUTER_BOUND('',#424,.T.)
#198=CYLINDRICAL_SURFACE('',#425,0.00258)
#199=FACE_OUTER_BOUND('',#426,.T.)
#200=CYLINDRICAL_SURFACE('',#427,0.00258)
#201=FACE_OUTER_BOUND('',#428,.T.)
#202=CYLINDRICAL_SURFACE('',#429,0.00258)
#203=FACE_OUTER_BOUND('',#430,.T.)
#204=CYLINDRICAL_SURFACE('',#431,0.00258)
#205=FACE_OUTER_BOUND('',#432,.T.)
#206=CYLINDRICAL_SURFACE('',#433,0.00258)
#207=FACE_OUTER_BOUND('',#434,.T.)
#208=CYLINDRICAL_SURFACE('',#435,0.00258)
#209=FACE_OUTER_BOUND('',#436,.T.)
#210=CYLINDRICAL_SURFACE('',#437,0.00258)
#211=FACE_OUTER_BOUND('',#438,.T.)
#212=CYLINDRICAL_SURFACE('',#439,0.00258)
#213=FACE_OUTER_BOUND('',#440,.T.)
#214=CYLINDRICAL_SURFACE('',#441,0.00258)
#215=FACE_OUTER_BOUND('',#442,.T.)
#216=CYLINDRICAL_SURFACE('',#443,0.00258)
#217=FACE_OUTER_BOUND('',#444,.T.)
#218=CYLINDRICAL_SURFACE('',#445,0.00258)
#219=FACE_OUTER_BOUND('',#446,.T.)
#220=CYLINDRICAL_SURFACE('',#447,0.00258)
#221=FACE_OUTER_BOUND('',#448,.T.)
#222=PLANE('',#449)
#223=FACE_OUTER_BOUND('',#450,.T.)
#224=PLANE('',#451)
#225=FACE_OUTER_BOUND('',#452,.T.)
#226=CYLINDRICAL_SURFACE('',#453,0.00258)
#227=FACE_OUTER_BOUND('',#454,.T.)
#228=PLANE('',#455)
#229=FACE_OUTER_BOUND('',#456,.T.)
#230=PLANE('',#457)
#231=FACE_OUTER_BOUND('',#458,.T.)
#232=CYLINDRICAL_SURFACE('',#459,0.00258)
#233=FACE_OUTER_BOUND('',#460,.T.)
#234=PLANE('',#461)
#235=FACE_OUTER_BOUND('',#462,.T.)
#236=PLANE('',#463)
#237=FACE_OUTER_BOUND('',#464,.T.)
#238=CYLINDRICAL_SURFACE('',#465,0.00258)
#239=FACE_OUTER_BOUND('',#466,.T.)
#240=PLANE('',#467)
#241=FACE_OUTER_BOUND('',#468,.T.)
#242=PLANE('',#469)
#243=FACE_OUTER_BOUND('',#470,.T.)
#244=CYLINDRICAL_SURFACE('',#471,0.00258)
#245=FACE_OUTER_BOUND('',#472,.T.)
#246=PLANE('',#473)
#247=FACE_OUTER_BOUND('',#474,.T.)
#248=PLANE('',#475)
#249=FACE_OUTER_BOUND('',#476,.T.)
#250=CYLINDRICAL_SURFACE('',#477,0.00258)
#251=FACE_OUTER_BOUND('',#478,.T.)
#252=PLANE('',#479)
#253=FACE_OUTER_BOUND('',#480,.T.)
#254=PLANE('',#481)
#255=FACE_OUTER_BOUND('',#482,.T.)
#256=CYLINDRICAL_SURFACE('',#483,0.00258)
#257=FACE_OUTER_BOUND('',#484,.T.)
#258=PLANE('',#485)
#259=FACE_OUTER_BOUND('',#486,.T.)
#260=PLANE('',#487)
#261=FACE_OUTER_BOUND('',#488,.T.)
#262=CYLINDRICAL_SURFACE('',#489,0.00258)
#263=FACE_OUTER_BOUND('',#490,.T.)
#264=PLANE('',#491)
#265=FACE_OUTER_BOUND('',#492,.T.)
#266=PLANE('',#493)
#267=FACE_OUTER_BOUND('',#494,.T.)
#268=CYLINDRICAL_SURFACE('',#495,0.00258)
#269=FACE_OUTER_BOUND('',#496,.T.)
#270=PLANE('',#497)
#271=FACE_OUTER_BOUND('',#498,.T.)
#272=PLANE('',#499)
#273=FACE_OUTER_BOUND('',#500,.T.)
#274=CYLINDRICAL_SURFACE('',#501,0.00258)
#275=FACE_OUTER_BOUND('',#502,.T.)
#276=PLANE('',#503)
#277=FACE_OUTER_BOUND('',#504,.T.)
#278=PLANE('',#505)
#279=FACE_OUTER_BOUND('',#506,.T.)
#280=CYLINDRICAL_SURFACE('',#507,0.00258)
#281=FACE_OUTER_BOUND('',#508,.T.)
#282=PLANE('',#509)
#283=FACE_OUTER_BOUND('',#510,.T.)
#284=PLANE('',#511)
#285=FACE_OUTER_BOUND('',#512,.T.)
#286=CYLINDRICAL_SURFACE('',#513,0.00258)
#287=FACE_OUTER_BOUND('',#514,.T.)
#288=PLANE('',#515)
#289=FACE_OUTER_BOUND('',#516,.T.)
#290=PLANE('',#517)
#291=FACE_OUTER_BOUND('',#518,.T.)
#292=CYLINDRICAL_SURFACE('',#519,0.00258)
#293=FACE_OUTER_BOUND('',#520,.T.)
#294=PLANE('',#521)
#295=FACE_OUTER_BOUND('',#522,.T.)
#296=PLANE('',#523)
#297=FACE_OUTER_BOUND('',#524,.T.)
#298=CYLINDRICAL_SURFACE('',#525,0.00258)
#299=FACE_OUTER_BOUND('',#526,.T.)
#300=PLANE('',#527)
#301=FACE_OUTER_BOUND('',#528,.T.)
#302=PLANE('',#529)
#303=FACE_OUTER_BOUND('',#530,.T.)
#304=CYLINDRICAL_SURFACE('',#531,0.00258)
#305=FACE_OUTER_BOUND('',#532,.T.)
#306=PLANE('',#533)
#307=FACE_OUTER_BOUND('',#534,.T.)
#308=PLANE('',#535)
#309=FACE_OUTER_BOUND('',#536,.T.)
#310=CYLINDRICAL_SURFACE('',#537,0.00258)
#311=FACE_OUTER_BOUND('',#538,.T.)
#312=PLANE('',#539)
#313=FACE_OUTER_BOUND('',#540,.T.)
#314=PLANE('',#541)
#315=FACE_OUTER_BOUND('',#542,.T.)
#316=CYLINDRICAL_SURFACE('',#543,0.00258)
#317=FACE_OUTER_BOUND('',#544,.T.)
#318=PLANE('',#545)
#319=FACE_OUTER_BOUND('',#546,.T.)
#320=PLANE('',#547)
#321=FACE_OUTER_BOUND('',#548,.T.)
#322=CYLINDRICAL_SURFACE('',#549,0.00258)
#323=FACE_OUTER_BOUND('',#550,.T.)
#324=PLANE('',#551)
#325=FACE_OUTER_BOUND('',#552,.T.)
#326=PLANE('',#553)
#327=FACE_OUTER_BOUND('',#554,.T.)
#328=CYLINDRICAL_SURFACE('',#555,0.00258)
#329=FACE_OUTER_BOUND('',#556,.T.)
#330=PLANE('',#557)
#331=FACE_OUTER_BOUND('',#558,.T.)
#332=PLANE('',#559)
#333=FACE_OUTER_BOUND('',#560,.T.)
#334=CYLINDRICAL_SURFACE('',#561,0.00258)
#335=FACE_OUTER_BOUND('',#562,.T.)
#336=PLANE('',#563)
#337=FACE_OUTER_BOUND('',#564,.T.)
#338=PLANE('',#565)
#339=FACE_OUTER_BOUND('',#566,.T.)
#340=CYLINDRICAL_SURFACE('',#567,0.00258)
#341=FACE_OUTER_BOUND('',#568,.T.)
#342=PLANE('',#569)
#343=FACE_OUTER_BOUND('',#570,.T.)
#344=PLANE('',#571)
#345=FACE_OUTER_BOUND('',#572,.T.)
#346=CYLINDRICAL_SURFACE('',#573,0.00258)
#347=FACE_OUTER_BOUND('',#574,.T.)
#348=PLANE('',#575)
#349=FACE_OUTER_BOUND('',#576,.T.)
#350=PLANE('',#577)
#351=FACE_OUTER_BOUND('',#578,.T.)
#352=CYLINDRICAL_SURFACE('',#579,0.00258)
#353=FACE_OUTER_BOUND('',#580,.T.)
#354=PLANE('',#581)
#355=FACE_OUTER_BOUND('',#582,.T.)
#356=PLANE('',#583)
#357=FACE_OUTER_BOUND('',#584,.T.)
#358=CYLINDRICAL_SURFACE('',#585,0.00258)
#359=FACE_OUTER_BOUND('',#586,.T.)
#360=PLANE('',#587)
#361=FACE_OUTER_BOUND('',#588,.T.)
#362=PLANE('',#589)
#363=FACE_OUTER_BOUND('',#590,.T.)
#364=CYLINDRICAL_SURFACE('',#591,0.00258)
#365=FACE_OUTER_BOUND('',#592,.T.)
#366=PLANE('',#593)
#367=FACE_OUTER_BOUND('',#594,.T.)
#368=PLANE('',#595)
#369=FACE_OUTER_BOUND('',#596,.T.)
#370=CYLINDRICAL_SURFACE('',#597,0.00258)
#371=FACE_OUTER_BOUND('',#598,.T.)
#372=PLANE('',#599)
#373=FACE_OUTER_BOUND('',#600,.T.)
#374=PLANE('',#601)
#375=FACE_OUTER_BOUND('',#602,.T.)
#376=CYLINDRICAL_SURFACE('',#603,0.00258)
#377=FACE_OUTER_BOUND('',#604,.T.)
#378=CYLINDRICAL_SURFACE('',#605,0.00499999999999942)
#379=FACE_OUTER_BOUND('',#606,.T.)
#380=CYLINDRICAL_SURFACE('',#607,0.014995)
#381=FACE_OUTER_BOUND('',#608,.T.)
#382=CYLINDRICAL_SURFACE('',#609,0.00500000000000058)
#383=FACE_OUTER_BOUND('',#610,.T.)
#384=PLANE('',#611)
#385=FACE_OUTER_BOUND('',#612,.T.)
#386=FACE_BOUND('',#613,.T.)
#387=PLANE('',#614)
#388=FACE_OUTER_BOUND('',#615,.T.)
#389=FACE_BOUND('',#616,.T.)
#390=PLANE('',#617)
#391=FILL_AREA_STYLE('',(#618))
#392=EDGE_LOOP('',(#619,#620,#621,#622))
#393=AXIS2_PLACEMENT_3D('',#623,#624,#625)
#394=EDGE_LOOP('',(#626,#627,#628,#629))
#395=AXIS2_PLACEMENT_3D('',#630,#631,#632)
#396=EDGE_LOOP('',(#633,#634,#635,#636))
#397=AXIS2_PLACEMENT_3D('',#637,#638,#639)
#398=EDGE_LOOP('',(#640,#641,#642,#643))
#399=AXIS2_PLACEMENT_3D('',#644,#645,#646)
#400=EDGE_LOOP('',(#647,#648,#649,#650))
#401=AXIS2_PLACEMENT_3D('',#651,#652,#653)
#402=EDGE_LOOP('',(#654,#655,#656,#657))
#403=AXIS2_PLACEMENT_3D('',#658,#659,#660)
#404=EDGE_LOOP('',(#661,#662,#663,#664))
#405=AXIS2_PLACEMENT_3D('',#665,#666,#667)
#406=EDGE_LOOP('',(#668,#669,#670,#671))
#407=AXIS2_PLACEMENT_3D('',#672,#673,#674)
#408=EDGE_LOOP('',(#675,#676,#677,#678))
#409=AXIS2_PLACEMENT_3D('',#679,#680,#681)
#410=EDGE_LOOP('',(#682,#683,#684,#685))
#411=AXIS2_PLACEMENT_3D('',#686,#687,#688)
#412=EDGE_LOOP('',(#689,#690,#691,#692))
#413=AXIS2_PLACEMENT_3D('',#693,#694,#695)
#414=EDGE_LOOP('',(#696,#697,#698,#699))
#415=AXIS2_PLACEMENT_3D('',#700,#701,#702)
#416=EDGE_LOOP('',(#703,#704,#705,#706))
#417=AXIS2_PLACEMENT_3D('',#707,#708,#709)
#418=EDGE_LOOP('',(#710,#711,#712,#713))
#419=AXIS2_PLACEMENT_3D('',#714,#715,#716)
#420=EDGE_LOOP('',(#717,#718,#719,#720))
#421=AXIS2_PLACEMENT_3D('',#721,#722,#723)
#422=EDGE_LOOP('',(#724,#725,#726,#727))
#423=AXIS2_PLACEMENT_3D('',#728,#729,#730)
#424=EDGE_LOOP('',(#731,#732,#733,#734))
#425=AXIS2_PLACEMENT_3D('',#735,#736,#737)
#426=EDGE_LOOP('',(#738,#739,#740,#741))
#427=AXIS2_PLACEMENT_3D('',#742,#743,#744)
#428=EDGE_LOOP('',(#745,#746,#747,#748))
#429=AXIS2_PLACEMENT_3D('',#749,#750,#751)
#430=EDGE_LOOP('',(#752,#753,#754,#755))
#431=AXIS2_PLACEMENT_3D('',#756,#757,#758)
#432=EDGE_LOOP('',(#759,#760,#761,#762))
#433=AXIS2_PLACEMENT_3D('',#763,#764,#765)
#434=EDGE_LOOP('',(#766,#767,#768,#769))
#435=AXIS2_PLACEMENT_3D('',#770,#771,#772)
#436=EDGE_LOOP('',(#773,#774,#775,#776))
#437=AXIS2_PLACEMENT_3D('',#777,#778,#779)
#438=EDGE_LOOP('',(#780,#781,#782,#783))
#439=AXIS2_PLACEMENT_3D('',#784,#785,#786)
#440=EDGE_LOOP('',(#787,#788,#789,#790))
#441=AXIS2_PLACEMENT_3D('',#791,#792,#793)
#442=EDGE_LOOP('',(#794,#795,#796,#797))
#443=AXIS2_PLACEMENT_3D('',#798,#799,#800)
#444=EDGE_LOOP('',(#801,#802,#803,#804))
#445=AXIS2_PLACEMENT_3D('',#805,#806,#807)
#446=EDGE_LOOP('',(#808,#809,#810,#811))
#447=AXIS2_PLACEMENT_3D('',#812,#813,#814)
#448=EDGE_LOOP('',(#815,#816,#817,#818))
#449=AXIS2_PLACEMENT_3D('',#819,#820,#821)
#450=EDGE_LOOP('',(#822,#823,#824,#825))
#451=AXIS2_PLACEMENT_3D('',#826,#827,#828)
#452=EDGE_LOOP('',(#829,#830,#831,#832))
#453=AXIS2_PLACEMENT_3D('',#833,#834,#835)
#454=EDGE_LOOP('',(#836,#837,#838,#839))
#455=AXIS2_PLACEMENT_3D('',#840,#841,#842)
#456=EDGE_LOOP('',(#843,#844,#845,#846))
#457=AXIS2_PLACEMENT_3D('',#847,#848,#849)
#458=EDGE_LOOP('',(#850,#851,#852,#853))
#459=AXIS2_PLACEMENT_3D('',#854,#855,#856)
#460=EDGE_LOOP('',(#857,#858,#859,#860))
#461=AXIS2_PLACEMENT_3D('',#861,#862,#863)
#462=EDGE_LOOP('',(#864,#865,#866,#867))
#463=AXIS2_PLACEMENT_3D('',#868,#869,#870)
#464=EDGE_LOOP('',(#871,#872,#873,#874))
#465=AXIS2_PLACEMENT_3D('',#875,#876,#877)
#466=EDGE_LOOP('',(#878,#879,#880,#881))
#467=AXIS2_PLACEMENT_3D('',#882,#883,#884)
#468=EDGE_LOOP('',(#885,#886,#887,#888))
#469=AXIS2_PLACEMENT_3D('',#889,#890,#891)
#470=EDGE_LOOP('',(#892,#893,#894,#895))
#471=AXIS2_PLACEMENT_3D('',#896,#897,#898)
#472=EDGE_LOOP('',(#899,#900,#901,#902))
#473=AXIS2_PLACEMENT_3D('',#903,#904,#905)
#474=EDGE_LOOP('',(#906,#907,#908,#909))
#475=AXIS2_PLACEMENT_3D('',#910,#911,#912)
#476=EDGE_LOOP('',(#913,#914,#915,#916))
#477=AXIS2_PLACEMENT_3D('',#917,#918,#919)
#478=EDGE_LOOP('',(#920,#921,#922,#923))
#479=AXIS2_PLACEMENT_3D('',#924,#925,#926)
#480=EDGE_LOOP('',(#927,#928,#929,#930))
#481=AXIS2_PLACEMENT_3D('',#931,#932,#933)
#482=EDGE_LOOP('',(#934,#935,#936,#937))
#483=AXIS2_PLACEMENT_3D('',#938,#939,#940)
#484=EDGE_LOOP('',(#941,#942,#943,#944))
#485=AXIS2_PLACEMENT_3D('',#945,#946,#947)
#486=EDGE_LOOP('',(#948,#949,#950,#951))
#487=AXIS2_PLACEMENT_3D('',#952,#953,#954)
#488=EDGE_LOOP('',(#955,#956,#957,#958))
#489=AXIS2_PLACEMENT_3D('',#959,#960,#961)
#490=EDGE_LOOP('',(#962,#963,#964,#965))
#491=AXIS2_PLACEMENT_3D('',#966,#967,#968)
#492=EDGE_LOOP('',(#969,#970,#971,#972))
#493=AXIS2_PLACEMENT_3D('',#973,#974,#975)
#494=EDGE_LOOP('',(#976,#977,#978,#979))
#495=AXIS2_PLACEMENT_3D('',#980,#981,#982)
#496=EDGE_LOOP('',(#983,#984,#985,#986))
#497=AXIS2_PLACEMENT_3D('',#987,#988,#989)
#498=EDGE_LOOP('',(#990,#991,#992,#993))
#499=AXIS2_PLACEMENT_3D('',#994,#995,#996)
#500=EDGE_LOOP('',(#997,#998,#999,#1000))
#501=AXIS2_PLACEMENT_3D('',#1001,#1002,#1003)
#502=EDGE_LOOP('',(#1004,#1005,#1006,#1007))
#503=AXIS2_PLACEMENT_3D('',#1008,#1009,#1010)
#504=EDGE_LOOP('',(#1011,#1012,#1013,#1014))
#505=AXIS2_PLACEMENT_3D('',#1015,#1016,#1017)
#506=EDGE_LOOP('',(#1018,#1019,#1020,#1021))
#507=AXIS2_PLACEMENT_3D('',#1022,#1023,#1024)
#508=EDGE_LOOP('',(#1025,#1026,#1027,#1028))
#509=AXIS2_PLACEMENT_3D('',#1029,#1030,#1031)
#510=EDGE_LOOP('',(#1032,#1033,#1034,#1035))
#511=AXIS2_PLACEMENT_3D('',#1036,#1037,#1038)
#512=EDGE_LOOP('',(#1039,#1040,#1041,#1042))
#513=AXIS2_PLACEMENT_3D('',#1043,#1044,#1045)
#514=EDGE_LOOP('',(#1046,#1047,#1048,#1049))
#515=AXIS2_PLACEMENT_3D('',#1050,#1051,#1052)
#516=EDGE_LOOP('',(#1053,#1054,#1055,#1056))
#517=AXIS2_PLACEMENT_3D('',#1057,#1058,#1059)
#518=EDGE_LOOP('',(#1060,#1061,#1062,#1063))
#519=AXIS2_PLACEMENT_3D('',#1064,#1065,#1066)
#520=EDGE_LOOP('',(#1067,#1068,#1069,#1070))
#521=AXIS2_PLACEMENT_3D('',#1071,#1072,#1073)
#522=EDGE_LOOP('',(#1074,#1075,#1076,#1077))
#523=AXIS2_PLACEMENT_3D('',#1078,#1079,#1080)
#524=EDGE_LOOP('',(#1081,#1082,#1083,#1084))
#525=AXIS2_PLACEMENT_3D('',#1085,#1086,#1087)
#526=EDGE_LOOP('',(#1088,#1089,#1090,#1091))
#527=AXIS2_PLACEMENT_3D('',#1092,#1093,#1094)
#528=EDGE_LOOP('',(#1095,#1096,#1097,#1098))
#529=AXIS2_PLACEMENT_3D('',#1099,#1100,#1101)
#530=EDGE_LOOP('',(#1102,#1103,#1104,#1105))
#531=AXIS2_PLACEMENT_3D('',#1106,#1107,#1108)
#532=EDGE_LOOP('',(#1109,#1110,#1111,#1112))
#533=AXIS2_PLACEMENT_3D('',#1113,#1114,#1115)
#534=EDGE_LOOP('',(#1116,#1117,#1118,#1119))
#535=AXIS2_PLACEMENT_3D('',#1120,#1121,#1122)
#536=EDGE_LOOP('',(#1123,#1124,#1125,#1126))
#537=AXIS2_PLACEMENT_3D('',#1127,#1128,#1129)
#538=EDGE_LOOP('',(#1130,#1131,#1132,#1133))
#539=AXIS2_PLACEMENT_3D('',#1134,#1135,#1136)
#540=EDGE_LOOP('',(#1137,#1138,#1139,#1140))
#541=AXIS2_PLACEMENT_3D('',#1141,#1142,#1143)
#542=EDGE_LOOP('',(#1144,#1145,#1146,#1147))
#543=AXIS2_PLACEMENT_3D('',#1148,#1149,#1150)
#544=EDGE_LOOP('',(#1151,#1152,#1153,#1154))
#545=AXIS2_PLACEMENT_3D('',#1155,#1156,#1157)
#546=EDGE_LOOP('',(#1158,#1159,#1160,#1161))
#547=AXIS2_PLACEMENT_3D('',#1162,#1163,#1164)
#548=EDGE_LOOP('',(#1165,#1166,#1167,#1168))
#549=AXIS2_PLACEMENT_3D('',#1169,#1170,#1171)
#550=EDGE_LOOP('',(#1172,#1173,#1174,#1175))
#551=AXIS2_PLACEMENT_3D('',#1176,#1177,#1178)
#552=EDGE_LOOP('',(#1179,#1180,#1181,#1182))
#553=AXIS2_PLACEMENT_3D('',#1183,#1184,#1185)
#554=EDGE_LOOP('',(#1186,#1187,#1188,#1189))
#555=AXIS2_PLACEMENT_3D('',#1190,#1191,#1192)
#556=EDGE_LOOP('',(#1193,#1194,#1195,#1196))
#557=AXIS2_PLACEMENT_3D('',#1197,#1198,#1199)
#558=EDGE_LOOP('',(#1200,#1201,#1202,#1203))
#559=AXIS2_PLACEMENT_3D('',#1204,#1205,#1206)
#560=EDGE_LOOP('',(#1207,#1208,#1209,#1210))
#561=AXIS2_PLACEMENT_3D('',#1211,#1212,#1213)
#562=EDGE_LOOP('',(#1214,#1215,#1216,#1217))
#563=AXIS2_PLACEMENT_3D('',#1218,#1219,#1220)
#564=EDGE_LOOP('',(#1221,#1222,#1223,#1224))
#565=AXIS2_PLACEMENT_3D('',#1225,#1226,#1227)
#566=EDGE_LOOP('',(#1228,#1229,#1230,#1231))
#567=AXIS2_PLACEMENT_3D('',#1232,#1233,#1234)
#568=EDGE_LOOP('',(#1235,#1236,#1237,#1238))
#569=AXIS2_PLACEMENT_3D('',#1239,#1240,#1241)
#570=EDGE_LOOP('',(#1242,#1243,#1244,#1245))
#571=AXIS2_PLACEMENT_3D('',#1246,#1247,#1248)
#572=EDGE_LOOP('',(#1249,#1250,#1251,#1252))
#573=AXIS2_PLACEMENT_3D('',#1253,#1254,#1255)
#574=EDGE_LOOP('',(#1256,#1257,#1258,#1259))
#575=AXIS2_PLACEMENT_3D('',#1260,#1261,#1262)
#576=EDGE_LOOP('',(#1263,#1264,#1265,#1266))
#577=AXIS2_PLACEMENT_3D('',#1267,#1268,#1269)
#578=EDGE_LOOP('',(#1270,#1271,#1272,#1273))
#579=AXIS2_PLACEMENT_3D('',#1274,#1275,#1276)
#580=EDGE_LOOP('',(#1277,#1278,#1279,#1280))
#581=AXIS2_PLACEMENT_3D('',#1281,#1282,#1283)
#582=EDGE_LOOP('',(#1284,#1285,#1286,#1287))
#583=AXIS2_PLACEMENT_3D('',#1288,#1289,#1290)
#584=EDGE_LOOP('',(#1291,#1292,#1293,#1294))
#585=AXIS2_PLACEMENT_3D('',#1295,#1296,#1297)
#586=EDGE_LOOP('',(#1298,#1299,#1300,#1301))
#587=AXIS2_PLACEMENT_3D('',#1302,#1303,#1304)
#588=EDGE_LOOP('',(#1305,#1306,#1307,#1308))
#589=AXIS2_PLACEMENT_3D('',#1309,#1310,#1311)
#590=EDGE_LOOP('',(#1312,#1313,#1314,#1315))
#591=AXIS2_PLACEMENT_3D('',#1316,#1317,#1318)
#592=EDGE_LOOP('',(#1319,#1320,#1321,#1322))
#593=AXIS2_PLACEMENT_3D('',#1323,#1324,#1325)
#594=EDGE_LOOP('',(#1326,#1327,#1328,#1329))
#595=AXIS2_PLACEMENT_3D('',#1330,#1331,#1332)
#596=EDGE_LOOP('',(#1333,#1334,#1335,#1336))
#597=AXIS2_PLACEMENT_3D('',#1337,#1338,#1339)
#598=EDGE_LOOP('',(#1340,#1341,#1342,#1343))
#599=AXIS2_PLACEMENT_3D('',#1344,#1345,#1346)
#600=EDGE_LOOP('',(#1347,#1348,#1349,#1350))
#601=AXIS2_PLACEMENT_3D('',#1351,#1352,#1353)
#602=EDGE_LOOP('',(#1354,#1355,#1356,#1357))
#603=AXIS2_PLACEMENT_3D('',#1358,#1359,#1360)
#604=EDGE_LOOP('',(#1361,#1362,#1363,#1364))
#605=AXIS2_PLACEMENT_3D('',#1365,#1366,#1367)
#606=EDGE_LOOP('',(#1368,#1369,#1370,#1371))
#607=AXIS2_PLACEMENT_3D('',#1372,#1373,#1374)
#608=EDGE_LOOP('',(#1375,#1376,#1377,#1378))
#609=AXIS2_PLACEMENT_3D('',#1379,#1380,#1381)
#610=EDGE_LOOP('',(#1382,#1383,#1384,#1385))
#611=AXIS2_PLACEMENT_3D('',#1386,#1387,#1388)
#612=EDGE_LOOP('',(#1389,#1390,#1391,#1392,#1393,#1394))
#613=EDGE_LOOP('',(#1395,#1396,#1397,#1398,#1399,#1400,#1401,#1402,#1403,#1404,#1405,#1406,#1407,#1408,#1409,#1410,#1411,#1412,#1413,#1414,#1415,#1416,#1417,#1418,#1419,#1420,#1421,#1422,#1423,#1424,#1425,#1426,#1427,#1428,#1429,#1430,#1431,#1432,#1433,#1434,#1435,#1436,#1437,#1438,#1439,#1440,#1441,#1442,#1443,#1444,#1445,#1446,#1447,#1448,#1449,#1450,#1451,#1452,#1453,#1454,#1455,#1456,#1457,#1…
#614=AXIS2_PLACEMENT_3D('',#1499,#1500,#1501)
#615=EDGE_LOOP('',(#1502,#1503,#1504,#1505,#1506,#1507))
#616=EDGE_LOOP('',(#1508,#1509,#1510,#1511,#1512,#1513,#1514,#1515,#1516,#1517,#1518,#1519,#1520,#1521,#1522,#1523,#1524,#1525,#1526,#1527,#1528,#1529,#1530,#1531,#1532,#1533,#1534,#1535,#1536,#1537,#1538,#1539,#1540,#1541,#1542,#1543,#1544,#1545,#1546,#1547,#1548,#1549,#1550,#1551,#1552,#1553,#1554,#1555,#1556,#1557,#1558,#1559,#1560,#1561,#1562,#1563,#1564,#1565,#1566,#1567,#1568,#1569,#1570,#1…
#617=AXIS2_PLACEMENT_3D('',#1612,#1613,#1614)
#618=FILL_AREA_STYLE_COLOUR('',#1615)
#619=ORIENTED_EDGE('',*,*,#1616,.T.)
#620=ORIENTED_EDGE('',*,*,#1617,.F.)
#621=ORIENTED_EDGE('',*,*,#1618,.T.)
#622=ORIENTED_EDGE('',*,*,#1619,.T.)
#623=CARTESIAN_POINT('',(1.73472347597681E-18,-9.10729824887824E-18,-0.03254))
#624=DIRECTION('',(0.0,0.0,1.0))
#625=DIRECTION('',(-0.686835410533545,0.726812987526514,0.0))
#626=ORIENTED_EDGE('',*,*,#1620,.F.)
#627=ORIENTED_EDGE('',*,*,#1621,.F.)
#628=ORIENTED_EDGE('',*,*,#1616,.F.)
#629=ORIENTED_EDGE('',*,*,#1622,.T.)
#630=CARTESIAN_POINT('',(1.73472347597681E-18,-9.10729824887824E-18,-0.03254))
#631=DIRECTION('',(0.0,0.0,1.0))
#632=DIRECTION('',(-0.686835410533545,0.726812987526514,0.0))
#633=ORIENTED_EDGE('',*,*,#1623,.F.)
#634=ORIENTED_EDGE('',*,*,#1624,.T.)
#635=ORIENTED_EDGE('',*,*,#1625,.T.)
#636=ORIENTED_EDGE('',*,*,#1626,.T.)
#637=CARTESIAN_POINT('',(1.73472347597681E-18,-9.10729824887824E-18,-0.03254))
#638=DIRECTION('',(0.0,0.0,1.0))
#639=DIRECTION('',(0.929631021513389,-0.368491741888436,0.0))
#640=ORIENTED_EDGE('',*,*,#1627,.F.)
#641=ORIENTED_EDGE('',*,*,#1628,.T.)
#642=ORIENTED_EDGE('',*,*,#1629,.T.)
#643=ORIENTED_EDGE('',*,*,#1630,.T.)
#644=CARTESIAN_POINT('',(1.73472347597681E-18,-9.10729824887824E-18,-0.03254))
#645=DIRECTION('',(0.0,0.0,1.0))
#646=DIRECTION('',(0.814431787569334,-0.580259307031451,0.0))
#647=ORIENTED_EDGE('',*,*,#1631,.F.)
#648=ORIENTED_EDGE('',*,*,#1632,.T.)
#649=ORIENTED_EDGE('',*,*,#1633,.T.)
#650=ORIENTED_EDGE('',*,*,#1634,.T.)
#651=CARTESIAN_POINT('',(1.73472347597681E-18,-9.10729824887824E-18,-0.03254))
#652=DIRECTION('',(0.0,0.0,1.0))
#653=DIRECTION('',(0.651900738470855,-0.758304310406551,0.0))
#654=ORIENTED_EDGE('',*,*,#1635,.F.)
#655=ORIENTED_EDGE('',*,*,#1636,.T.)
#656=ORIENTED_EDGE('',*,*,#1637,.T.)
#657=ORIENTED_EDGE('',*,*,#1638,.T.)
#658=CARTESIAN_POINT('',(1.73472347597681E-18,-8.23993651088983E-18,-0.03254))
#659=DIRECTION('',(0.0,0.0,1.0))
#660=DIRECTION('',(0.451483588015213,-0.892279423584848,0.0))
#661=ORIENTED_EDGE('',*,*,#1639,.F.)
#662=ORIENTED_EDGE('',*,*,#1640,.T.)
#663=ORIENTED_EDGE('',*,*,#1641,.T.)
#664=ORIENTED_EDGE('',*,*,#1642,.T.)
#665=CARTESIAN_POINT('',(1.73472347597681E-18,-8.23993651088983E-18,-0.03254))
#666=DIRECTION('',(0.0,0.0,1.0))
#667=DIRECTION('',(0.22482785250019,-0.974398499968136,0.0))
#668=ORIENTED_EDGE('',*,*,#1643,.F.)
#669=ORIENTED_EDGE('',*,*,#1644,.T.)
#670=ORIENTED_EDGE('',*,*,#1645,.T.)
#671=ORIENTED_EDGE('',*,*,#1646,.T.)
#672=CARTESIAN_POINT('',(1.73472347597681E-18,-8.23993651088983E-18,-0.03254))
#673=DIRECTION('',(0.0,0.0,1.0))
#674=DIRECTION('',(-0.014894060586143,-0.999889077327708,0.0))
#675=ORIENTED_EDGE('',*,*,#1647,.F.)
#676=ORIENTED_EDGE('',*,*,#1648,.T.)
#677=ORIENTED_EDGE('',*,*,#1649,.T.)
#678=ORIENTED_EDGE('',*,*,#1650,.T.)
#679=CARTESIAN_POINT('',(1.73472347597681E-18,-8.23993651088983E-18,-0.03254))
#680=DIRECTION('',(0.0,0.0,1.0))
#681=DIRECTION('',(-0.253750385008919,-0.967269735961911,0.0))
#682=ORIENTED_EDGE('',*,*,#1651,.F.)
#683=ORIENTED_EDGE('',*,*,#1652,.T.)
#684=ORIENTED_EDGE('',*,*,#1653,.T.)
#685=ORIENTED_EDGE('',*,*,#1654,.T.)
#686=CARTESIAN_POINT('',(1.73472347597681E-18,-8.23993651088983E-18,-0.03254))
#687=DIRECTION('',(0.0,0.0,1.0))
#688=DIRECTION('',(-0.477859659400102,-0.878436193424439,0.0))
#689=ORIENTED_EDGE('',*,*,#1655,.F.)
#690=ORIENTED_EDGE('',*,*,#1656,.T.)
#691=ORIENTED_EDGE('',*,*,#1657,.T.)
#692=ORIENTED_EDGE('',*,*,#1658,.T.)
#693=CARTESIAN_POINT('',(1.73472347597681E-18,-9.10729824887824E-18,-0.03254))
#694=DIRECTION('',(0.0,0.0,1.0))
#695=DIRECTION('',(-0.674197467336124,-0.738551132310794,0.0))
#696=ORIENTED_EDGE('',*,*,#1659,.F.)
#697=ORIENTED_EDGE('',*,*,#1660,.T.)
#698=ORIENTED_EDGE('',*,*,#1661,.T.)
#699=ORIENTED_EDGE('',*,*,#1662,.T.)
#700=CARTESIAN_POINT('',(1.73472347597681E-18,-9.10729824887824E-18,-0.03254))
#701=DIRECTION('',(0.0,0.0,1.0))
#702=DIRECTION('',(-0.831353369078667,-0.555744163911372,0.0))
#703=ORIENTED_EDGE('',*,*,#1663,.F.)
#704=ORIENTED_EDGE('',*,*,#1664,.T.)
#705=ORIENTED_EDGE('',*,*,#1665,.T.)
#706=ORIENTED_EDGE('',*,*,#1666,.T.)
#707=CARTESIAN_POINT('',(1.73472347597681E-18,-9.10729824887824E-18,-0.03254))
#708=DIRECTION('',(0.0,0.0,1.0))
#709=DIRECTION('',(-0.940194034856894,-0.340639364753273,0.0))
#710=ORIENTED_EDGE('',*,*,#1667,.F.)
#711=ORIENTED_EDGE('',*,*,#1668,.T.)
#712=ORIENTED_EDGE('',*,*,#1669,.T.)
#713=ORIENTED_EDGE('',*,*,#1670,.T.)
#714=CARTESIAN_POINT('',(1.73472347597681E-18,-9.10729824887824E-18,-0.03254))
#715=DIRECTION('',(0.0,0.0,1.0))
#716=DIRECTION('',(-0.994394040795505,-0.105737843889438,0.0))
#717=ORIENTED_EDGE('',*,*,#1671,.F.)
#718=ORIENTED_EDGE('',*,*,#1672,.T.)
#719=ORIENTED_EDGE('',*,*,#1673,.T.)
#720=ORIENTED_EDGE('',*,*,#1674,.T.)
#721=CARTESIAN_POINT('',(1.73472347597681E-18,-9.10729824887824E-18,-0.03254))
#722=DIRECTION('',(0.0,0.0,1.0))
#723=DIRECTION('',(-0.990803479558359,0.135308776119841,0.0))
#724=ORIENTED_EDGE('',*,*,#1675,.F.)
#725=ORIENTED_EDGE('',*,*,#1676,.T.)
#726=ORIENTED_EDGE('',*,*,#1677,.T.)
#727=ORIENTED_EDGE('',*,*,#1678,.T.)
#728=CARTESIAN_POINT('',(1.73472347597681E-18,-9.10729824887824E-18,-0.03254))
#729=DIRECTION('',(0.0,0.0,1.0))
#730=DIRECTION('',(-0.929631021513389,0.368491741888435,0.0))
#731=ORIENTED_EDGE('',*,*,#1679,.F.)
#732=ORIENTED_EDGE('',*,*,#1680,.T.)
#733=ORIENTED_EDGE('',*,*,#1681,.T.)
#734=ORIENTED_EDGE('',*,*,#1682,.T.)
#735=CARTESIAN_POINT('',(1.73472347597681E-18,-9.10729824887824E-18,-0.03254))
#736=DIRECTION('',(0.0,0.0,1.0))
#737=DIRECTION('',(-0.814431787569347,0.580259307031432,0.0))
#738=ORIENTED_EDGE('',*,*,#1683,.F.)
#739=ORIENTED_EDGE('',*,*,#1684,.T.)
#740=ORIENTED_EDGE('',*,*,#1685,.T.)
#741=ORIENTED_EDGE('',*,*,#1686,.T.)
#742=CARTESIAN_POINT('',(1.73472347597681E-18,-9.10729824887824E-18,-0.03254))
#743=DIRECTION('',(0.0,0.0,1.0))
#744=DIRECTION('',(-0.651900738470867,0.75830431040654,0.0))
#745=ORIENTED_EDGE('',*,*,#1687,.F.)
#746=ORIENTED_EDGE('',*,*,#1688,.T.)
#747=ORIENTED_EDGE('',*,*,#1689,.T.)
#748=ORIENTED_EDGE('',*,*,#1690,.T.)
#749=CARTESIAN_POINT('',(1.73472347597681E-18,-9.10729824887824E-18,-0.03254))
#750=DIRECTION('',(0.0,0.0,1.0))
#751=DIRECTION('',(-0.451483588015215,0.892279423584848,0.0))
#752=ORIENTED_EDGE('',*,*,#1691,.F.)
#753=ORIENTED_EDGE('',*,*,#1692,.T.)
#754=ORIENTED_EDGE('',*,*,#1693,.T.)
#755=ORIENTED_EDGE('',*,*,#1694,.T.)
#756=CARTESIAN_POINT('',(1.73472347597681E-18,-9.10729824887824E-18,-0.03254))
#757=DIRECTION('',(0.0,0.0,1.0))
#758=DIRECTION('',(-0.224827852500203,0.974398499968133,0.0))
#759=ORIENTED_EDGE('',*,*,#1695,.F.)
#760=ORIENTED_EDGE('',*,*,#1696,.T.)
#761=ORIENTED_EDGE('',*,*,#1697,.T.)
#762=ORIENTED_EDGE('',*,*,#1698,.T.)
#763=CARTESIAN_POINT('',(1.73472347597681E-18,-9.10729824887824E-18,-0.03254))
#764=DIRECTION('',(0.0,-0.0,1.0))
#765=DIRECTION('',(0.0148940605861331,0.999889077327709,0.0))
#766=ORIENTED_EDGE('',*,*,#1699,.F.)
#767=ORIENTED_EDGE('',*,*,#1700,.T.)
#768=ORIENTED_EDGE('',*,*,#1701,.T.)
#769=ORIENTED_EDGE('',*,*,#1702,.T.)
#770=CARTESIAN_POINT('',(1.73472347597681E-18,-9.10729824887824E-18,-0.03254))
#771=DIRECTION('',(0.0,-0.0,1.0))
#772=DIRECTION('',(0.253750385008906,0.967269735961914,0.0))
#773=ORIENTED_EDGE('',*,*,#1703,.F.)
#774=ORIENTED_EDGE('',*,*,#1704,.T.)
#775=ORIENTED_EDGE('',*,*,#1705,.T.)
#776=ORIENTED_EDGE('',*,*,#1706,.T.)
#777=CARTESIAN_POINT('',(1.73472347597681E-18,-9.10729824887824E-18,-0.03254))
#778=DIRECTION('',(0.0,-0.0,1.0))
#779=DIRECTION('',(0.477859659400094,0.878436193424444,0.0))
#780=ORIENTED_EDGE('',*,*,#1707,.F.)
#781=ORIENTED_EDGE('',*,*,#1708,.T.)
#782=ORIENTED_EDGE('',*,*,#1709,.T.)
#783=ORIENTED_EDGE('',*,*,#1710,.T.)
#784=CARTESIAN_POINT('',(1.73472347597681E-18,-9.10729824887824E-18,-0.03254))
#785=DIRECTION('',(0.0,-0.0,1.0))
#786=DIRECTION('',(0.674197467336113,0.738551132310804,0.0))
#787=ORIENTED_EDGE('',*,*,#1711,.F.)
#788=ORIENTED_EDGE('',*,*,#1712,.T.)
#789=ORIENTED_EDGE('',*,*,#1713,.T.)
#790=ORIENTED_EDGE('',*,*,#1714,.T.)
#791=CARTESIAN_POINT('',(1.73472347597681E-18,-9.10729824887824E-18,-0.03254))
#792=DIRECTION('',(0.0,-0.0,1.0))
#793=DIRECTION('',(0.83135336907866,0.555744163911382,0.0))
#794=ORIENTED_EDGE('',*,*,#1715,.F.)
#795=ORIENTED_EDGE('',*,*,#1716,.T.)
#796=ORIENTED_EDGE('',*,*,#1717,.T.)
#797=ORIENTED_EDGE('',*,*,#1718,.T.)
#798=CARTESIAN_POINT('',(1.73472347597681E-18,-9.10729824887824E-18,-0.03254))
#799=DIRECTION('',(0.0,-0.0,1.0))
#800=DIRECTION('',(0.940194034856894,0.340639364753272,0.0))
#801=ORIENTED_EDGE('',*,*,#1719,.F.)
#802=ORIENTED_EDGE('',*,*,#1720,.T.)
#803=ORIENTED_EDGE('',*,*,#1721,.T.)
#804=ORIENTED_EDGE('',*,*,#1722,.T.)
#805=CARTESIAN_POINT('',(1.73472347597681E-18,-9.10729824887824E-18,-0.03254))
#806=DIRECTION('',(0.0,-0.0,1.0))
#807=DIRECTION('',(0.994394040795505,0.105737843889438,0.0))
#808=ORIENTED_EDGE('',*,*,#1723,.F.)
#809=ORIENTED_EDGE('',*,*,#1724,.T.)
#810=ORIENTED_EDGE('',*,*,#1725,.T.)
#811=ORIENTED_EDGE('',*,*,#1726,.T.)
#812=CARTESIAN_POINT('',(1.73472347597681E-18,-9.10729824887824E-18,-0.03254))
#813=DIRECTION('',(0.0,0.0,1.0))
#814=DIRECTION('',(0.990803479558357,-0.135308776119853,0.0))
#815=ORIENTED_EDGE('',*,*,#1727,.T.)
#816=ORIENTED_EDGE('',*,*,#1728,.F.)
#817=ORIENTED_EDGE('',*,*,#1729,.T.)
#818=ORIENTED_EDGE('',*,*,#1730,.T.)
#819=CARTESIAN_POINT('',(0.00260899485188067,-0.000773254283010095,-0.03254))
#820=DIRECTION('',(-0.440782935189234,0.89761372763899,0.0))
#821=DIRECTION('',(-0.89761372763899,-0.440782935189234,0.0))
#822=ORIENTED_EDGE('',*,*,#1731,.T.)
#823=ORIENTED_EDGE('',*,*,#1725,.F.)
#824=ORIENTED_EDGE('',*,*,#1732,.T.)
#825=ORIENTED_EDGE('',*,*,#1728,.T.)
#826=CARTESIAN_POINT('',(0.00266949939569284,-0.000527777699158341,-0.03254))
#827=DIRECTION('',(-0.807435804746719,-0.589955440023242,0.0))
#828=DIRECTION('',(0.589955440023242,-0.807435804746719,0.0))
#829=ORIENTED_EDGE('',*,*,#1723,.T.)
#830=ORIENTED_EDGE('',*,*,#1733,.T.)
#831=ORIENTED_EDGE('',*,*,#1734,.F.)
#832=ORIENTED_EDGE('',*,*,#1735,.T.)
#833=CARTESIAN_POINT('',(1.73472347597681E-18,-9.10729824887824E-18,-0.03254))
#834=DIRECTION('',(0.0,0.0,1.0))
#835=DIRECTION('',(0.990803479558357,-0.135308776119853,0.0))
#836=ORIENTED_EDGE('',*,*,#1736,.T.)
#837=ORIENTED_EDGE('',*,*,#1737,.F.)
#838=ORIENTED_EDGE('',*,*,#1738,.T.)
#839=ORIENTED_EDGE('',*,*,#1734,.T.)
#840=CARTESIAN_POINT('',(0.00271823406554199,-0.000126411582777644,-0.03254))
#841=DIRECTION('',(-0.642787609686495,0.766044443119015,0.0))
#842=DIRECTION('',(-0.766044443119015,-0.642787609686495,0.0))
#843=ORIENTED_EDGE('',*,*,#1739,.T.)
#844=ORIENTED_EDGE('',*,*,#1721,.F.)
#845=ORIENTED_EDGE('',*,*,#1740,.T.)
#846=ORIENTED_EDGE('',*,*,#1737,.T.)
#847=CARTESIAN_POINT('',(0.00271823406554199,0.000126411582777734,-0.03254))
#848=DIRECTION('',(-0.642787609686484,-0.766044443119024,0.0))
#849=DIRECTION('',(0.766044443119024,-0.642787609686484,0.0))
#850=ORIENTED_EDGE('',*,*,#1719,.T.)
#851=ORIENTED_EDGE('',*,*,#1741,.T.)
#852=ORIENTED_EDGE('',*,*,#1742,.F.)
#853=ORIENTED_EDGE('',*,*,#1743,.T.)
#854=CARTESIAN_POINT('',(1.73472347597681E-18,-9.10729824887824E-18,-0.03254))
#855=DIRECTION('',(0.0,-0.0,1.0))
#856=DIRECTION('',(0.994394040795505,0.105737843889438,0.0))
#857=ORIENTED_EDGE('',*,*,#1744,.T.)
#858=ORIENTED_EDGE('',*,*,#1745,.F.)
#859=ORIENTED_EDGE('',*,*,#1746,.T.)
#860=ORIENTED_EDGE('',*,*,#1742,.T.)
#861=CARTESIAN_POINT('',(0.00266949939569282,0.0005277776991584,-0.03254))
#862=DIRECTION('',(-0.807435804746882,0.589955440023019,0.0))
#863=DIRECTION('',(-0.589955440023019,-0.807435804746882,0.0))
#864=ORIENTED_EDGE('',*,*,#1747,.T.)
#865=ORIENTED_EDGE('',*,*,#1717,.F.)
#866=ORIENTED_EDGE('',*,*,#1748,.T.)
#867=ORIENTED_EDGE('',*,*,#1745,.T.)
#868=CARTESIAN_POINT('',(0.00260899485188065,0.000773254283010157,-0.03254))
#869=DIRECTION('',(-0.440782935189017,-0.897613727639097,0.0))
#870=DIRECTION('',(0.897613727639097,-0.440782935189017,0.0))
#871=ORIENTED_EDGE('',*,*,#1715,.T.)
#872=ORIENTED_EDGE('',*,*,#1749,.T.)
#873=ORIENTED_EDGE('',*,*,#1750,.F.)
#874=ORIENTED_EDGE('',*,*,#1751,.T.)
#875=CARTESIAN_POINT('',(1.73472347597681E-18,-9.10729824887824E-18,-0.03254))
#876=DIRECTION('',(0.0,-0.0,1.0))
#877=DIRECTION('',(0.940194034856894,0.340639364753272,0.0))
#878=ORIENTED_EDGE('',*,*,#1752,.T.)
#879=ORIENTED_EDGE('',*,*,#1753,.F.)
#880=ORIENTED_EDGE('',*,*,#1754,.T.)
#881=ORIENTED_EDGE('',*,*,#1750,.T.)
#882=CARTESIAN_POINT('',(0.00246562312420148,0.00115129445961328,-0.03254))
#883=DIRECTION('',(-0.92515876574489,0.379580371153978,0.0))
#884=DIRECTION('',(-0.379580371153978,-0.92515876574489,0.0))
#885=ORIENTED_EDGE('',*,*,#1755,.T.)
#886=ORIENTED_EDGE('',*,*,#1713,.F.)
#887=ORIENTED_EDGE('',*,*,#1756,.T.)
#888=ORIENTED_EDGE('',*,*,#1753,.T.)
#889=CARTESIAN_POINT('',(0.00234813034073844,0.00137515825497899,-0.03254))
#890=DIRECTION('',(-0.213161558679328,-0.977016965001836,0.0))
#891=DIRECTION('',(0.977016965001836,-0.213161558679328,0.0))
#892=ORIENTED_EDGE('',*,*,#1711,.T.)
#893=ORIENTED_EDGE('',*,*,#1757,.T.)
#894=ORIENTED_EDGE('',*,*,#1758,.F.)
#895=ORIENTED_EDGE('',*,*,#1759,.T.)
#896=CARTESIAN_POINT('',(1.73472347597681E-18,-9.10729824887824E-18,-0.03254))
#897=DIRECTION('',(0.0,-0.0,1.0))
#898=DIRECTION('',(0.83135336907866,0.555744163911382,0.0))
#899=ORIENTED_EDGE('',*,*,#1760,.T.)
#900=ORIENTED_EDGE('',*,*,#1761,.F.)
#901=ORIENTED_EDGE('',*,*,#1762,.T.)
#902=ORIENTED_EDGE('',*,*,#1758,.T.)
#903=CARTESIAN_POINT('',(0.00211845379890695,0.0017079021708605,-0.03254))
#904=DIRECTION('',(-0.989114862093214,0.147145470831835,0.0))
#905=DIRECTION('',(-0.147145470831835,-0.989114862093214,0.0))
#906=ORIENTED_EDGE('',*,*,#1763,.T.)
#907=ORIENTED_EDGE('',*,*,#1709,.F.)
#908=ORIENTED_EDGE('',*,*,#1764,.T.)
#909=ORIENTED_EDGE('',*,*,#1761,.T.)
#910=CARTESIAN_POINT('',(0.00195080102929901,0.00189714302766533,-0.03254))
#911=DIRECTION('',(0.0268479928101078,-0.999639527670884,0.0))
#912=DIRECTION('',(0.999639527670884,0.0268479928101078,0.0))
#913=ORIENTED_EDGE('',*,*,#1707,.T.)
#914=ORIENTED_EDGE('',*,*,#1765,.T.)
#915=ORIENTED_EDGE('',*,*,#1766,.F.)
#916=ORIENTED_EDGE('',*,*,#1767,.T.)
#917=CARTESIAN_POINT('',(1.73472347597681E-18,-9.10729824887824E-18,-0.03254))
#918=DIRECTION('',(0.0,-0.0,1.0))
#919=DIRECTION('',(0.674197467336113,0.738551132310804,0.0))
#920=ORIENTED_EDGE('',*,*,#1768,.T.)
#921=ORIENTED_EDGE('',*,*,#1769,.F.)
#922=ORIENTED_EDGE('',*,*,#1770,.T.)
#923=ORIENTED_EDGE('',*,*,#1766,.T.)
#924=CARTESIAN_POINT('',(0.0016481676390862,0.00216525281590908,-0.03254))
#925=DIRECTION('',(-0.995587197942928,-0.093840989403084,0.0))
#926=DIRECTION('',(0.093840989403084,-0.995587197942928,0.0))
#927=ORIENTED_EDGE('',*,*,#1771,.T.)
#928=ORIENTED_EDGE('',*,*,#1705,.F.)
#929=ORIENTED_EDGE('',*,*,#1772,.T.)
#930=ORIENTED_EDGE('',*,*,#1769,.T.)
#931=CARTESIAN_POINT('',(0.00144009825290998,0.00230887274341805,-0.03254))
#932=DIRECTION('',(0.265297236545889,-0.964166674533566,0.0))
#933=DIRECTION('',(0.964166674533566,0.265297236545889,0.0))
#934=ORIENTED_EDGE('',*,*,#1703,.T.)
#935=ORIENTED_EDGE('',*,*,#1773,.T.)
#936=ORIENTED_EDGE('',*,*,#1774,.F.)
#937=ORIENTED_EDGE('',*,*,#1775,.T.)
#938=CARTESIAN_POINT('',(1.73472347597681E-18,-9.10729824887824E-18,-0.03254))
#939=DIRECTION('',(0.0,-0.0,1.0))
#940=DIRECTION('',(0.477859659400094,0.878436193424444,0.0))
#941=ORIENTED_EDGE('',*,*,#1776,.T.)
#942=ORIENTED_EDGE('',*,*,#1777,.F.)
#943=ORIENTED_EDGE('',*,*,#1778,.T.)
#944=ORIENTED_EDGE('',*,*,#1774,.T.)
#945=CARTESIAN_POINT('',(0.00108209596692736,0.00249676683767082,-0.03254))
#946=DIRECTION('',(-0.944199624660422,-0.329373752431973,0.0))
#947=DIRECTION('',(0.329373752431973,-0.944199624660422,0.0))
#948=ORIENTED_EDGE('',*,*,#1779,.T.)
#949=ORIENTED_EDGE('',*,*,#1701,.F.)
#950=ORIENTED_EDGE('',*,*,#1780,.T.)
#951=ORIENTED_EDGE('',*,*,#1777,.T.)
#952=CARTESIAN_POINT('',(0.000845702200605944,0.00258641916773431,-0.03254))
#953=DIRECTION('',(0.488328369209893,-0.872659958875625,0.0))
#954=DIRECTION('',(0.872659958875625,0.488328369209893,0.0))
#955=ORIENTED_EDGE('',*,*,#1699,.T.)
#956=ORIENTED_EDGE('',*,*,#1781,.T.)
#957=ORIENTED_EDGE('',*,*,#1782,.F.)
#958=ORIENTED_EDGE('',*,*,#1783,.T.)
#959=CARTESIAN_POINT('',(1.73472347597681E-18,-9.10729824887824E-18,-0.03254))
#960=DIRECTION('',(0.0,-0.0,1.0))
#961=DIRECTION('',(0.253750385008906,0.967269735961914,0.0))
#962=ORIENTED_EDGE('',*,*,#1784,.T.)
#963=ORIENTED_EDGE('',*,*,#1785,.F.)
#964=ORIENTED_EDGE('',*,*,#1786,.T.)
#965=ORIENTED_EDGE('',*,*,#1782,.T.)
#966=CARTESIAN_POINT('',(0.000453136810429548,0.00268317784620532,-0.03254))
#967=DIRECTION('',(-0.837938601218661,-0.545764510194382,0.0))
#968=DIRECTION('',(0.545764510194382,-0.837938601218661,0.0))
#969=ORIENTED_EDGE('',*,*,#1787,.T.)
#970=ORIENTED_EDGE('',*,*,#1697,.F.)
#971=ORIENTED_EDGE('',*,*,#1788,.T.)
#972=ORIENTED_EDGE('',*,*,#1785,.T.)
#973=CARTESIAN_POINT('',(0.000202157010405157,0.002713652311273,-0.03254))
#974=DIRECTION('',(0.682979632056834,-0.73043741839771,0.0))
#975=DIRECTION('',(0.73043741839771,0.682979632056834,0.0))
#976=ORIENTED_EDGE('',*,*,#1695,.T.)
#977=ORIENTED_EDGE('',*,*,#1789,.T.)
#978=ORIENTED_EDGE('',*,*,#1790,.F.)
#979=ORIENTED_EDGE('',*,*,#1791,.T.)
#980=CARTESIAN_POINT('',(1.73472347597681E-18,-9.10729824887824E-18,-0.03254))
#981=DIRECTION('',(0.0,-0.0,1.0))
#982=DIRECTION('',(0.0148940605861331,0.999889077327709,0.0))
#983=ORIENTED_EDGE('',*,*,#1792,.T.)
#984=ORIENTED_EDGE('',*,*,#1793,.F.)
#985=ORIENTED_EDGE('',*,*,#1794,.T.)
#986=ORIENTED_EDGE('',*,*,#1790,.T.)
#987=CARTESIAN_POINT('',(-0.000202157010405206,0.00271365231127299,-0.03254))
#988=DIRECTION('',(-0.682979632056956,-0.730437418397596,0.0))
#989=DIRECTION('',(0.730437418397596,-0.682979632056956,0.0))
#990=ORIENTED_EDGE('',*,*,#1795,.T.)
#991=ORIENTED_EDGE('',*,*,#1693,.F.)
#992=ORIENTED_EDGE('',*,*,#1796,.T.)
#993=ORIENTED_EDGE('',*,*,#1793,.T.)
#994=CARTESIAN_POINT('',(-0.000453136810429578,0.0026831778462053,-0.03254))
#995=DIRECTION('',(0.837938601218578,-0.545764510194509,0.0))
#996=DIRECTION('',(0.545764510194509,0.837938601218578,0.0))
#997=ORIENTED_EDGE('',*,*,#1691,.T.)
#998=ORIENTED_EDGE('',*,*,#1797,.T.)
#999=ORIENTED_EDGE('',*,*,#1798,.F.)
#1000=ORIENTED_EDGE('',*,*,#1799,.T.)
#1001=CARTESIAN_POINT('',(1.73472347597681E-18,-9.10729824887824E-18,-0.03254))
#1002=DIRECTION('',(0.0,0.0,1.0))
#1003=DIRECTION('',(-0.224827852500203,0.974398499968133,0.0))
#1004=ORIENTED_EDGE('',*,*,#1800,.T.)
#1005=ORIENTED_EDGE('',*,*,#1801,.F.)
#1006=ORIENTED_EDGE('',*,*,#1802,.T.)
#1007=ORIENTED_EDGE('',*,*,#1798,.T.)
#1008=CARTESIAN_POINT('',(-0.000845702200605969,0.00258641916773428,-0.03254))
#1009=DIRECTION('',(-0.488328369209966,-0.872659958875583,0.0))
#1010=DIRECTION('',(0.872659958875583,-0.488328369209966,0.0))
#1011=ORIENTED_EDGE('',*,*,#1803,.T.)
#1012=ORIENTED_EDGE('',*,*,#1689,.F.)
#1013=ORIENTED_EDGE('',*,*,#1804,.T.)
#1014=ORIENTED_EDGE('',*,*,#1801,.T.)
#1015=CARTESIAN_POINT('',(-0.00108209596692739,0.00249676683767077,-0.03254))
#1016=DIRECTION('',(0.944199624660331,-0.329373752432234,0.0))
#1017=DIRECTION('',(0.329373752432234,0.944199624660331,0.0))
#1018=ORIENTED_EDGE('',*,*,#1687,.T.)
#1019=ORIENTED_EDGE('',*,*,#1805,.T.)
#1020=ORIENTED_EDGE('',*,*,#1806,.F.)
#1021=ORIENTED_EDGE('',*,*,#1807,.T.)
#1022=CARTESIAN_POINT('',(1.73472347597681E-18,-9.10729824887824E-18,-0.03254))
#1023=DIRECTION('',(0.0,0.0,1.0))
#1024=DIRECTION('',(-0.451483588015215,0.892279423584848,0.0))
#1025=ORIENTED_EDGE('',*,*,#1808,.T.)
#1026=ORIENTED_EDGE('',*,*,#1809,.F.)
#1027=ORIENTED_EDGE('',*,*,#1810,.T.)
#1028=ORIENTED_EDGE('',*,*,#1806,.T.)
#1029=CARTESIAN_POINT('',(-0.00144009825291,0.00230887274341803,-0.03254))
#1030=DIRECTION('',(-0.265297236545995,-0.964166674533537,0.0))
#1031=DIRECTION('',(0.964166674533537,-0.265297236545995,0.0))
#1032=ORIENTED_EDGE('',*,*,#1811,.T.)
#1033=ORIENTED_EDGE('',*,*,#1685,.F.)
#1034=ORIENTED_EDGE('',*,*,#1812,.T.)
#1035=ORIENTED_EDGE('',*,*,#1809,.T.)
#1036=CARTESIAN_POINT('',(-0.00164816763908625,0.00216525281590903,-0.03254))
#1037=DIRECTION('',(0.995587197942903,-0.0938409894033428,0.0))
#1038=DIRECTION('',(0.0938409894033428,0.995587197942903,0.0))
#1039=ORIENTED_EDGE('',*,*,#1683,.T.)
#1040=ORIENTED_EDGE('',*,*,#1813,.T.)
#1041=ORIENTED_EDGE('',*,*,#1814,.F.)
#1042=ORIENTED_EDGE('',*,*,#1815,.T.)
#1043=CARTESIAN_POINT('',(1.73472347597681E-18,-9.10729824887824E-18,-0.03254))
#1044=DIRECTION('',(0.0,0.0,1.0))
#1045=DIRECTION('',(-0.651900738470867,0.75830431040654,0.0))
#1046=ORIENTED_EDGE('',*,*,#1816,.T.)
#1047=ORIENTED_EDGE('',*,*,#1817,.F.)
#1048=ORIENTED_EDGE('',*,*,#1818,.T.)
#1049=ORIENTED_EDGE('',*,*,#1814,.T.)
#1050=CARTESIAN_POINT('',(-0.00195080102929904,0.00189714302766526,-0.03254))
#1051=DIRECTION('',(-0.0268479928101117,-0.999639527670884,0.0))
#1052=DIRECTION('',(0.999639527670884,-0.0268479928101117,0.0))
#1053=ORIENTED_EDGE('',*,*,#1819,.T.)
#1054=ORIENTED_EDGE('',*,*,#1681,.F.)
#1055=ORIENTED_EDGE('',*,*,#1820,.T.)
#1056=ORIENTED_EDGE('',*,*,#1817,.T.)
#1057=CARTESIAN_POINT('',(-0.00211845379890699,0.0017079021708604,-0.03254))
#1058=DIRECTION('',(0.989114862093252,0.147145470831577,0.0))
#1059=DIRECTION('',(-0.147145470831577,0.989114862093252,0.0))
#1060=ORIENTED_EDGE('',*,*,#1679,.T.)
#1061=ORIENTED_EDGE('',*,*,#1821,.T.)
#1062=ORIENTED_EDGE('',*,*,#1822,.F.)
#1063=ORIENTED_EDGE('',*,*,#1823,.T.)
#1064=CARTESIAN_POINT('',(1.73472347597681E-18,-9.10729824887824E-18,-0.03254))
#1065=DIRECTION('',(0.0,0.0,1.0))
#1066=DIRECTION('',(-0.814431787569347,0.580259307031432,0.0))
#1067=ORIENTED_EDGE('',*,*,#1824,.T.)
#1068=ORIENTED_EDGE('',*,*,#1825,.F.)
#1069=ORIENTED_EDGE('',*,*,#1826,.T.)
#1070=ORIENTED_EDGE('',*,*,#1822,.T.)
#1071=CARTESIAN_POINT('',(-0.00234813034073843,0.00137515825497892,-0.03254))
#1072=DIRECTION('',(0.213161558679444,-0.977016965001811,0.0))
#1073=DIRECTION('',(0.977016965001811,0.213161558679444,0.0))
#1074=ORIENTED_EDGE('',*,*,#1827,.T.)
#1075=ORIENTED_EDGE('',*,*,#1677,.F.)
#1076=ORIENTED_EDGE('',*,*,#1828,.T.)
#1077=ORIENTED_EDGE('',*,*,#1825,.T.)
#1078=CARTESIAN_POINT('',(-0.00246562312420147,0.00115129445961319,-0.03254))
#1079=DIRECTION('',(0.925158765744969,0.379580371153786,0.0))
#1080=DIRECTION('',(-0.379580371153786,0.925158765744969,0.0))
#1081=ORIENTED_EDGE('',*,*,#1675,.T.)
#1082=ORIENTED_EDGE('',*,*,#1829,.T.)
#1083=ORIENTED_EDGE('',*,*,#1830,.F.)
#1084=ORIENTED_EDGE('',*,*,#1831,.T.)
#1085=CARTESIAN_POINT('',(1.73472347597681E-18,-9.10729824887824E-18,-0.03254))
#1086=DIRECTION('',(0.0,0.0,1.0))
#1087=DIRECTION('',(-0.929631021513389,0.368491741888435,0.0))
#1088=ORIENTED_EDGE('',*,*,#1832,.T.)
#1089=ORIENTED_EDGE('',*,*,#1833,.F.)
#1090=ORIENTED_EDGE('',*,*,#1834,.T.)
#1091=ORIENTED_EDGE('',*,*,#1830,.T.)
#1092=CARTESIAN_POINT('',(-0.00260899485188064,0.000773254283010089,-0.03254))
#1093=DIRECTION('',(0.440782935189179,-0.897613727639017,0.0))
#1094=DIRECTION('',(0.897613727639017,0.440782935189179,0.0))
#1095=ORIENTED_EDGE('',*,*,#1835,.T.)
#1096=ORIENTED_EDGE('',*,*,#1673,.F.)
#1097=ORIENTED_EDGE('',*,*,#1836,.T.)
#1098=ORIENTED_EDGE('',*,*,#1833,.T.)
#1099=CARTESIAN_POINT('',(-0.0026694993956928,0.000527777699158327,-0.03254))
#1100=DIRECTION('',(0.807435804746876,0.589955440023028,0.0))
#1101=DIRECTION('',(-0.589955440023028,0.807435804746876,0.0))
#1102=ORIENTED_EDGE('',*,*,#1671,.T.)
#1103=ORIENTED_EDGE('',*,*,#1837,.T.)
#1104=ORIENTED_EDGE('',*,*,#1838,.F.)
#1105=ORIENTED_EDGE('',*,*,#1839,.T.)
#1106=CARTESIAN_POINT('',(1.73472347597681E-18,-9.10729824887824E-18,-0.03254))
#1107=DIRECTION('',(0.0,0.0,1.0))
#1108=DIRECTION('',(-0.990803479558359,0.135308776119841,0.0))
#1109=ORIENTED_EDGE('',*,*,#1840,.T.)
#1110=ORIENTED_EDGE('',*,*,#1841,.F.)
#1111=ORIENTED_EDGE('',*,*,#1842,.T.)
#1112=ORIENTED_EDGE('',*,*,#1838,.T.)
#1113=CARTESIAN_POINT('',(-0.00271823406554194,0.000126411582777656,-0.03254))
#1114=DIRECTION('',(0.642787609686552,-0.766044443118967,0.0))
#1115=DIRECTION('',(0.766044443118967,0.642787609686552,0.0))
#1116=ORIENTED_EDGE('',*,*,#1843,.T.)
#1117=ORIENTED_EDGE('',*,*,#1669,.F.)
#1118=ORIENTED_EDGE('',*,*,#1844,.T.)
#1119=ORIENTED_EDGE('',*,*,#1841,.T.)
#1120=CARTESIAN_POINT('',(-0.00271823406554193,-0.00012641158277773,-0.03254))
#1121=DIRECTION('',(0.642787609686691,0.766044443118851,0.0))
#1122=DIRECTION('',(-0.766044443118851,0.642787609686691,0.0))
#1123=ORIENTED_EDGE('',*,*,#1667,.T.)
#1124=ORIENTED_EDGE('',*,*,#1845,.T.)
#1125=ORIENTED_EDGE('',*,*,#1846,.F.)
#1126=ORIENTED_EDGE('',*,*,#1847,.T.)
#1127=CARTESIAN_POINT('',(1.73472347597681E-18,-9.10729824887824E-18,-0.03254))
#1128=DIRECTION('',(0.0,0.0,1.0))
#1129=DIRECTION('',(-0.994394040795505,-0.105737843889438,0.0))
#1130=ORIENTED_EDGE('',*,*,#1848,.T.)
#1131=ORIENTED_EDGE('',*,*,#1849,.F.)
#1132=ORIENTED_EDGE('',*,*,#1850,.T.)
#1133=ORIENTED_EDGE('',*,*,#1846,.T.)
#1134=CARTESIAN_POINT('',(-0.0026694993956928,-0.000527777699158383,-0.03254))
#1135=DIRECTION('',(0.807435804746805,-0.589955440023125,0.0))
#1136=DIRECTION('',(0.589955440023125,0.807435804746805,0.0))
#1137=ORIENTED_EDGE('',*,*,#1851,.T.)
#1138=ORIENTED_EDGE('',*,*,#1665,.F.)
#1139=ORIENTED_EDGE('',*,*,#1852,.T.)
#1140=ORIENTED_EDGE('',*,*,#1849,.T.)
#1141=CARTESIAN_POINT('',(-0.00260899485188063,-0.00077325428301013,-0.03254))
#1142=DIRECTION('',(0.440782935189243,0.897613727638986,0.0))
#1143=DIRECTION('',(-0.897613727638986,0.440782935189243,0.0))
#1144=ORIENTED_EDGE('',*,*,#1663,.T.)
#1145=ORIENTED_EDGE('',*,*,#1853,.T.)
#1146=ORIENTED_EDGE('',*,*,#1854,.F.)
#1147=ORIENTED_EDGE('',*,*,#1855,.T.)
#1148=CARTESIAN_POINT('',(1.73472347597681E-18,-9.10729824887824E-18,-0.03254))
#1149=DIRECTION('',(0.0,0.0,1.0))
#1150=DIRECTION('',(-0.940194034856894,-0.340639364753273,0.0))
#1151=ORIENTED_EDGE('',*,*,#1856,.T.)
#1152=ORIENTED_EDGE('',*,*,#1857,.F.)
#1153=ORIENTED_EDGE('',*,*,#1858,.T.)
#1154=ORIENTED_EDGE('',*,*,#1854,.T.)
#1155=CARTESIAN_POINT('',(-0.00246562312420142,-0.00115129445961327,-0.03254))
#1156=DIRECTION('',(0.925158765744963,-0.379580371153799,0.0))
#1157=DIRECTION('',(0.379580371153799,0.925158765744963,0.0))
#1158=ORIENTED_EDGE('',*,*,#1859,.T.)
#1159=ORIENTED_EDGE('',*,*,#1661,.F.)
#1160=ORIENTED_EDGE('',*,*,#1860,.T.)
#1161=ORIENTED_EDGE('',*,*,#1857,.T.)
#1162=CARTESIAN_POINT('',(-0.00234813034073839,-0.00137515825497897,-0.03254))
#1163=DIRECTION('',(0.213161558679453,0.977016965001809,0.0))
#1164=DIRECTION('',(-0.977016965001809,0.213161558679453,0.0))
#1165=ORIENTED_EDGE('',*,*,#1659,.T.)
#1166=ORIENTED_EDGE('',*,*,#1861,.T.)
#1167=ORIENTED_EDGE('',*,*,#1862,.F.)
#1168=ORIENTED_EDGE('',*,*,#1863,.T.)
#1169=CARTESIAN_POINT('',(1.73472347597681E-18,-9.10729824887824E-18,-0.03254))
#1170=DIRECTION('',(0.0,0.0,1.0))
#1171=DIRECTION('',(-0.831353369078667,-0.555744163911372,0.0))
#1172=ORIENTED_EDGE('',*,*,#1864,.T.)
#1173=ORIENTED_EDGE('',*,*,#1865,.F.)
#1174=ORIENTED_EDGE('',*,*,#1866,.T.)
#1175=ORIENTED_EDGE('',*,*,#1862,.T.)
#1176=CARTESIAN_POINT('',(-0.00211845379890692,-0.00170790217086045,-0.03254))
#1177=DIRECTION('',(0.989114862093248,-0.147145470831603,0.0))
#1178=DIRECTION('',(0.147145470831603,0.989114862093248,0.0))
#1179=ORIENTED_EDGE('',*,*,#1867,.T.)
#1180=ORIENTED_EDGE('',*,*,#1657,.F.)
#1181=ORIENTED_EDGE('',*,*,#1868,.T.)
#1182=ORIENTED_EDGE('',*,*,#1865,.T.)
#1183=CARTESIAN_POINT('',(-0.00195080102929898,-0.00189714302766529,-0.03254))
#1184=DIRECTION('',(-0.0268479928099246,0.999639527670889,0.0))
#1185=DIRECTION('',(-0.999639527670889,-0.0268479928099246,0.0))
#1186=ORIENTED_EDGE('',*,*,#1655,.T.)
#1187=ORIENTED_EDGE('',*,*,#1869,.T.)
#1188=ORIENTED_EDGE('',*,*,#1870,.F.)
#1189=ORIENTED_EDGE('',*,*,#1871,.T.)
#1190=CARTESIAN_POINT('',(1.73472347597681E-18,-9.10729824887824E-18,-0.03254))
#1191=DIRECTION('',(0.0,0.0,1.0))
#1192=DIRECTION('',(-0.674197467336124,-0.738551132310794,0.0))
#1193=ORIENTED_EDGE('',*,*,#1872,.T.)
#1194=ORIENTED_EDGE('',*,*,#1873,.F.)
#1195=ORIENTED_EDGE('',*,*,#1874,.T.)
#1196=ORIENTED_EDGE('',*,*,#1870,.T.)
#1197=CARTESIAN_POINT('',(-0.00164816763908619,-0.00216525281590907,-0.03254))
#1198=DIRECTION('',(0.9955871979429,0.0938409894033789,0.0))
#1199=DIRECTION('',(-0.0938409894033789,0.9955871979429,0.0))
#1200=ORIENTED_EDGE('',*,*,#1875,.T.)
#1201=ORIENTED_EDGE('',*,*,#1653,.F.)
#1202=ORIENTED_EDGE('',*,*,#1876,.T.)
#1203=ORIENTED_EDGE('',*,*,#1873,.T.)
#1204=CARTESIAN_POINT('',(-0.00144009825290995,-0.00230887274341806,-0.03254))
#1205=DIRECTION('',(-0.265297236545984,0.964166674533539,0.0))
#1206=DIRECTION('',(-0.964166674533539,-0.265297236545984,0.0))
#1207=ORIENTED_EDGE('',*,*,#1651,.T.)
#1208=ORIENTED_EDGE('',*,*,#1877,.T.)
#1209=ORIENTED_EDGE('',*,*,#1878,.F.)
#1210=ORIENTED_EDGE('',*,*,#1879,.T.)
#1211=CARTESIAN_POINT('',(1.73472347597681E-18,-8.23993651088983E-18,-0.03254))
#1212=DIRECTION('',(0.0,0.0,1.0))
#1213=DIRECTION('',(-0.477859659400102,-0.878436193424439,0.0))
#1214=ORIENTED_EDGE('',*,*,#1880,.T.)
#1215=ORIENTED_EDGE('',*,*,#1881,.F.)
#1216=ORIENTED_EDGE('',*,*,#1882,.T.)
#1217=ORIENTED_EDGE('',*,*,#1878,.T.)
#1218=CARTESIAN_POINT('',(-0.00108209596692735,-0.0024967668376708,-0.03254))
#1219=DIRECTION('',(0.944199624660371,0.329373752432119,0.0))
#1220=DIRECTION('',(-0.329373752432119,0.944199624660371,0.0))
#1221=ORIENTED_EDGE('',*,*,#1883,.T.)
#1222=ORIENTED_EDGE('',*,*,#1649,.F.)
#1223=ORIENTED_EDGE('',*,*,#1884,.T.)
#1224=ORIENTED_EDGE('',*,*,#1881,.T.)
#1225=CARTESIAN_POINT('',(-0.000845702200605947,-0.0025864191677343,-0.03254))
#1226=DIRECTION('',(-0.488328369209879,0.872659958875633,0.0))
#1227=DIRECTION('',(-0.872659958875633,-0.488328369209879,0.0))
#1228=ORIENTED_EDGE('',*,*,#1647,.T.)
#1229=ORIENTED_EDGE('',*,*,#1885,.T.)
#1230=ORIENTED_EDGE('',*,*,#1886,.F.)
#1231=ORIENTED_EDGE('',*,*,#1887,.T.)
#1232=CARTESIAN_POINT('',(1.73472347597681E-18,-8.23993651088983E-18,-0.03254))
#1233=DIRECTION('',(0.0,0.0,1.0))
#1234=DIRECTION('',(-0.253750385008919,-0.967269735961911,0.0))
#1235=ORIENTED_EDGE('',*,*,#1888,.T.)
#1236=ORIENTED_EDGE('',*,*,#1889,.F.)
#1237=ORIENTED_EDGE('',*,*,#1890,.T.)
#1238=ORIENTED_EDGE('',*,*,#1886,.T.)
#1239=CARTESIAN_POINT('',(-0.000453136810429546,-0.00268317784620528,-0.03254))
#1240=DIRECTION('',(0.837938601218527,0.545764510194588,0.0))
#1241=DIRECTION('',(-0.545764510194588,0.837938601218527,0.0))
#1242=ORIENTED_EDGE('',*,*,#1891,.T.)
#1243=ORIENTED_EDGE('',*,*,#1645,.F.)
#1244=ORIENTED_EDGE('',*,*,#1892,.T.)
#1245=ORIENTED_EDGE('',*,*,#1889,.T.)
#1246=CARTESIAN_POINT('',(-0.000202157010405152,-0.00271365231127297,-0.03254))
#1247=DIRECTION('',(-0.682979632056774,0.730437418397767,0.0))
#1248=DIRECTION('',(-0.730437418397767,-0.682979632056774,0.0))
#1249=ORIENTED_EDGE('',*,*,#1643,.T.)
#1250=ORIENTED_EDGE('',*,*,#1893,.T.)
#1251=ORIENTED_EDGE('',*,*,#1894,.F.)
#1252=ORIENTED_EDGE('',*,*,#1895,.T.)
#1253=CARTESIAN_POINT('',(1.73472347597681E-18,-8.23993651088983E-18,-0.03254))
#1254=DIRECTION('',(0.0,0.0,1.0))
#1255=DIRECTION('',(-0.014894060586143,-0.999889077327708,0.0))
#1256=ORIENTED_EDGE('',*,*,#1896,.T.)
#1257=ORIENTED_EDGE('',*,*,#1897,.F.)
#1258=ORIENTED_EDGE('',*,*,#1898,.T.)
#1259=ORIENTED_EDGE('',*,*,#1894,.T.)
#1260=CARTESIAN_POINT('',(0.000202157010405209,-0.00271365231127299,-0.03254))
#1261=DIRECTION('',(0.682979632056812,0.730437418397731,0.0))
#1262=DIRECTION('',(-0.730437418397731,0.682979632056812,0.0))
#1263=ORIENTED_EDGE('',*,*,#1899,.T.)
#1264=ORIENTED_EDGE('',*,*,#1641,.F.)
#1265=ORIENTED_EDGE('',*,*,#1900,.T.)
#1266=ORIENTED_EDGE('',*,*,#1897,.T.)
#1267=CARTESIAN_POINT('',(0.000453136810429581,-0.0026831778462053,-0.03254))
#1268=DIRECTION('',(-0.837938601218611,0.545764510194458,0.0))
#1269=DIRECTION('',(-0.545764510194458,-0.837938601218611,0.0))
#1270=ORIENTED_EDGE('',*,*,#1639,.T.)
#1271=ORIENTED_EDGE('',*,*,#1901,.T.)
#1272=ORIENTED_EDGE('',*,*,#1902,.F.)
#1273=ORIENTED_EDGE('',*,*,#1903,.T.)
#1274=CARTESIAN_POINT('',(1.73472347597681E-18,-8.23993651088983E-18,-0.03254))
#1275=DIRECTION('',(0.0,0.0,1.0))
#1276=DIRECTION('',(0.22482785250019,-0.974398499968136,0.0))
#1277=ORIENTED_EDGE('',*,*,#1904,.T.)
#1278=ORIENTED_EDGE('',*,*,#1905,.F.)
#1279=ORIENTED_EDGE('',*,*,#1906,.T.)
#1280=ORIENTED_EDGE('',*,*,#1902,.T.)
#1281=CARTESIAN_POINT('',(0.000845702200606032,-0.00258641916773432,-0.03254))
#1282=DIRECTION('',(0.48832836920993,0.872659958875604,0.0))
#1283=DIRECTION('',(-0.872659958875604,0.48832836920993,0.0))
#1284=ORIENTED_EDGE('',*,*,#1907,.T.)
#1285=ORIENTED_EDGE('',*,*,#1637,.F.)
#1286=ORIENTED_EDGE('',*,*,#1908,.T.)
#1287=ORIENTED_EDGE('',*,*,#1905,.T.)
#1288=CARTESIAN_POINT('',(0.00108209596692745,-0.00249676683767082,-0.03254))
#1289=DIRECTION('',(-0.944199624660443,0.329373752431913,0.0))
#1290=DIRECTION('',(-0.329373752431913,-0.944199624660443,0.0))
#1291=ORIENTED_EDGE('',*,*,#1635,.T.)
#1292=ORIENTED_EDGE('',*,*,#1909,.T.)
#1293=ORIENTED_EDGE('',*,*,#1910,.F.)
#1294=ORIENTED_EDGE('',*,*,#1911,.T.)
#1295=CARTESIAN_POINT('',(1.73472347597681E-18,-8.23993651088983E-18,-0.03254))
#1296=DIRECTION('',(0.0,0.0,1.0))
#1297=DIRECTION('',(0.451483588015213,-0.892279423584848,0.0))
#1298=ORIENTED_EDGE('',*,*,#1912,.T.)
#1299=ORIENTED_EDGE('',*,*,#1913,.F.)
#1300=ORIENTED_EDGE('',*,*,#1914,.T.)
#1301=ORIENTED_EDGE('',*,*,#1910,.T.)
#1302=CARTESIAN_POINT('',(0.00144009825291003,-0.00230887274341803,-0.03254))
#1303=DIRECTION('',(0.26529723654582,0.964166674533585,0.0))
#1304=DIRECTION('',(-0.964166674533585,0.26529723654582,0.0))
#1305=ORIENTED_EDGE('',*,*,#1915,.T.)
#1306=ORIENTED_EDGE('',*,*,#1633,.F.)
#1307=ORIENTED_EDGE('',*,*,#1916,.T.)
#1308=ORIENTED_EDGE('',*,*,#1913,.T.)
#1309=CARTESIAN_POINT('',(0.00164816763908627,-0.00216525281590904,-0.03254))
#1310=DIRECTION('',(-0.995587197942928,0.0938409894030771,0.0))
#1311=DIRECTION('',(-0.0938409894030771,-0.995587197942928,0.0))
#1312=ORIENTED_EDGE('',*,*,#1631,.T.)
#1313=ORIENTED_EDGE('',*,*,#1917,.T.)
#1314=ORIENTED_EDGE('',*,*,#1918,.F.)
#1315=ORIENTED_EDGE('',*,*,#1919,.T.)
#1316=CARTESIAN_POINT('',(1.73472347597681E-18,-9.10729824887824E-18,-0.03254))
#1317=DIRECTION('',(0.0,0.0,1.0))
#1318=DIRECTION('',(0.651900738470855,-0.758304310406551,0.0))
#1319=ORIENTED_EDGE('',*,*,#1920,.T.)
#1320=ORIENTED_EDGE('',*,*,#1921,.F.)
#1321=ORIENTED_EDGE('',*,*,#1922,.T.)
#1322=ORIENTED_EDGE('',*,*,#1918,.T.)
#1323=CARTESIAN_POINT('',(0.00195080102929908,-0.00189714302766528,-0.03254))
#1324=DIRECTION('',(0.0268479928100716,0.999639527670885,0.0))
#1325=DIRECTION('',(-0.999639527670885,0.0268479928100716,0.0))
#1326=ORIENTED_EDGE('',*,*,#1923,.T.)
#1327=ORIENTED_EDGE('',*,*,#1629,.F.)
#1328=ORIENTED_EDGE('',*,*,#1924,.T.)
#1329=ORIENTED_EDGE('',*,*,#1921,.T.)
#1330=CARTESIAN_POINT('',(0.002118453798907,-0.00170790217086045,-0.03254))
#1331=DIRECTION('',(-0.989114862093208,-0.147145470831875,0.0))
#1332=DIRECTION('',(0.147145470831875,-0.989114862093208,0.0))
#1333=ORIENTED_EDGE('',*,*,#1627,.T.)
#1334=ORIENTED_EDGE('',*,*,#1925,.T.)
#1335=ORIENTED_EDGE('',*,*,#1926,.F.)
#1336=ORIENTED_EDGE('',*,*,#1927,.T.)
#1337=CARTESIAN_POINT('',(1.73472347597681E-18,-9.10729824887824E-18,-0.03254))
#1338=DIRECTION('',(0.0,0.0,1.0))
#1339=DIRECTION('',(0.814431787569334,-0.580259307031451,0.0))
#1340=ORIENTED_EDGE('',*,*,#1928,.T.)
#1341=ORIENTED_EDGE('',*,*,#1929,.F.)
#1342=ORIENTED_EDGE('',*,*,#1930,.T.)
#1343=ORIENTED_EDGE('',*,*,#1926,.T.)
#1344=CARTESIAN_POINT('',(0.00234813034073848,-0.00137515825497893,-0.03254))
#1345=DIRECTION('',(-0.213161558679392,0.977016965001822,0.0))
#1346=DIRECTION('',(-0.977016965001822,-0.213161558679392,0.0))
#1347=ORIENTED_EDGE('',*,*,#1931,.T.)
#1348=ORIENTED_EDGE('',*,*,#1625,.F.)
#1349=ORIENTED_EDGE('',*,*,#1932,.T.)
#1350=ORIENTED_EDGE('',*,*,#1929,.T.)
#1351=CARTESIAN_POINT('',(0.00246562312420151,-0.00115129445961321,-0.03254))
#1352=DIRECTION('',(-0.925158765744883,-0.379580371153995,0.0))
#1353=DIRECTION('',(0.379580371153995,-0.925158765744883,0.0))
#1354=ORIENTED_EDGE('',*,*,#1623,.T.)
#1355=ORIENTED_EDGE('',*,*,#1933,.T.)
#1356=ORIENTED_EDGE('',*,*,#1730,.F.)
#1357=ORIENTED_EDGE('',*,*,#1934,.T.)
#1358=CARTESIAN_POINT('',(1.73472347597681E-18,-9.10729824887824E-18,-0.03254))
#1359=DIRECTION('',(0.0,0.0,1.0))
#1360=DIRECTION('',(0.929631021513389,-0.368491741888436,0.0))
#1361=ORIENTED_EDGE('',*,*,#1935,.T.)
#1362=ORIENTED_EDGE('',*,*,#1618,.F.)
#1363=ORIENTED_EDGE('',*,*,#1936,.F.)
#1364=ORIENTED_EDGE('',*,*,#1937,.T.)
#1365=CARTESIAN_POINT('',(0.00612935559418776,0.00789500000000069,-0.03254))
#1366=DIRECTION('',(0.0,-0.0,1.0))
#1367=DIRECTION('',(0.613242180508994,0.78989494747376,0.0))
#1368=ORIENTED_EDGE('',*,*,#1620,.T.)
#1369=ORIENTED_EDGE('',*,*,#1938,.T.)
#1370=ORIENTED_EDGE('',*,*,#1939,.F.)
#1371=ORIENTED_EDGE('',*,*,#1940,.F.)
#1372=CARTESIAN_POINT('',(1.73472347597681E-18,-9.10729824887824E-18,-0.03254))
#1373=DIRECTION('',(0.0,0.0,1.0))
#1374=DIRECTION('',(-0.686835410533545,0.726812987526514,0.0))
#1375=ORIENTED_EDGE('',*,*,#1941,.T.)
#1376=ORIENTED_EDGE('',*,*,#1942,.F.)
#1377=ORIENTED_EDGE('',*,*,#1943,.F.)
#1378=ORIENTED_EDGE('',*,*,#1939,.T.)
#1379=CARTESIAN_POINT('',(-0.00612935559418764,0.0078949999999993,-0.03254))
#1380=DIRECTION('',(0.0,0.0,1.0))
#1381=DIRECTION('',(-1.87350135405473E-14,1.0,0.0))
#1382=ORIENTED_EDGE('',*,*,#1944,.T.)
#1383=ORIENTED_EDGE('',*,*,#1937,.F.)
#1384=ORIENTED_EDGE('',*,*,#1945,.F.)
#1385=ORIENTED_EDGE('',*,*,#1942,.T.)
#1386=CARTESIAN_POINT('',(-3.28361265222131E-17,0.012895,-0.03254))
#1387=DIRECTION('',(-1.81132095791269E-14,1.0,0.0))
#1388=DIRECTION('',(-1.0,-1.81132095791269E-14,-0.0))
#1389=ORIENTED_EDGE('',*,*,#1935,.F.)
#1390=ORIENTED_EDGE('',*,*,#1944,.F.)
#1391=ORIENTED_EDGE('',*,*,#1941,.F.)
#1392=ORIENTED_EDGE('',*,*,#1938,.F.)
#1393=ORIENTED_EDGE('',*,*,#1622,.F.)
#1394=ORIENTED_EDGE('',*,*,#1619,.F.)
#1395=ORIENTED_EDGE('',*,*,#1727,.F.)
#1396=ORIENTED_EDGE('',*,*,#1933,.F.)
#1397=ORIENTED_EDGE('',*,*,#1626,.F.)
#1398=ORIENTED_EDGE('',*,*,#1931,.F.)
#1399=ORIENTED_EDGE('',*,*,#1928,.F.)
#1400=ORIENTED_EDGE('',*,*,#1925,.F.)
#1401=ORIENTED_EDGE('',*,*,#1630,.F.)
#1402=ORIENTED_EDGE('',*,*,#1923,.F.)
#1403=ORIENTED_EDGE('',*,*,#1920,.F.)
#1404=ORIENTED_EDGE('',*,*,#1917,.F.)
#1405=ORIENTED_EDGE('',*,*,#1634,.F.)
#1406=ORIENTED_EDGE('',*,*,#1915,.F.)
#1407=ORIENTED_EDGE('',*,*,#1912,.F.)
#1408=ORIENTED_EDGE('',*,*,#1909,.F.)
#1409=ORIENTED_EDGE('',*,*,#1638,.F.)
#1410=ORIENTED_EDGE('',*,*,#1907,.F.)
#1411=ORIENTED_EDGE('',*,*,#1904,.F.)
#1412=ORIENTED_EDGE('',*,*,#1901,.F.)
#1413=ORIENTED_EDGE('',*,*,#1642,.F.)
#1414=ORIENTED_EDGE('',*,*,#1899,.F.)
#1415=ORIENTED_EDGE('',*,*,#1896,.F.)
#1416=ORIENTED_EDGE('',*,*,#1893,.F.)
#1417=ORIENTED_EDGE('',*,*,#1646,.F.)
#1418=ORIENTED_EDGE('',*,*,#1891,.F.)
#1419=ORIENTED_EDGE('',*,*,#1888,.F.)
#1420=ORIENTED_EDGE('',*,*,#1885,.F.)
#1421=ORIENTED_EDGE('',*,*,#1650,.F.)
#1422=ORIENTED_EDGE('',*,*,#1883,.F.)
#1423=ORIENTED_EDGE('',*,*,#1880,.F.)
#1424=ORIENTED_EDGE('',*,*,#1877,.F.)
#1425=ORIENTED_EDGE('',*,*,#1654,.F.)
#1426=ORIENTED_EDGE('',*,*,#1875,.F.)
#1427=ORIENTED_EDGE('',*,*,#1872,.F.)
#1428=ORIENTED_EDGE('',*,*,#1869,.F.)
#1429=ORIENTED_EDGE('',*,*,#1658,.F.)
#1430=ORIENTED_EDGE('',*,*,#1867,.F.)
#1431=ORIENTED_EDGE('',*,*,#1864,.F.)
#1432=ORIENTED_EDGE('',*,*,#1861,.F.)
#1433=ORIENTED_EDGE('',*,*,#1662,.F.)
#1434=ORIENTED_EDGE('',*,*,#1859,.F.)
#1435=ORIENTED_EDGE('',*,*,#1856,.F.)
#1436=ORIENTED_EDGE('',*,*,#1853,.F.)
#1437=ORIENTED_EDGE('',*,*,#1666,.F.)
#1438=ORIENTED_EDGE('',*,*,#1851,.F.)
#1439=ORIENTED_EDGE('',*,*,#1848,.F.)
#1440=ORIENTED_EDGE('',*,*,#1845,.F.)
#1441=ORIENTED_EDGE('',*,*,#1670,.F.)
#1442=ORIENTED_EDGE('',*,*,#1843,.F.)
#1443=ORIENTED_EDGE('',*,*,#1840,.F.)
#1444=ORIENTED_EDGE('',*,*,#1837,.F.)
#1445=ORIENTED_EDGE('',*,*,#1674,.F.)
#1446=ORIENTED_EDGE('',*,*,#1835,.F.)
#1447=ORIENTED_EDGE('',*,*,#1832,.F.)
#1448=ORIENTED_EDGE('',*,*,#1829,.F.)
#1449=ORIENTED_EDGE('',*,*,#1678,.F.)
#1450=ORIENTED_EDGE('',*,*,#1827,.F.)
#1451=ORIENTED_EDGE('',*,*,#1824,.F.)
#1452=ORIENTED_EDGE('',*,*,#1821,.F.)
#1453=ORIENTED_EDGE('',*,*,#1682,.F.)
#1454=ORIENTED_EDGE('',*,*,#1819,.F.)
#1455=ORIENTED_EDGE('',*,*,#1816,.F.)
#1456=ORIENTED_EDGE('',*,*,#1813,.F.)
#1457=ORIENTED_EDGE('',*,*,#1686,.F.)
#1458=ORIENTED_EDGE('',*,*,#1811,.F.)
#1459=ORIENTED_EDGE('',*,*,#1808,.F.)
#1460=ORIENTED_EDGE('',*,*,#1805,.F.)
#1461=ORIENTED_EDGE('',*,*,#1690,.F.)
#1462=ORIENTED_EDGE('',*,*,#1803,.F.)
#1463=ORIENTED_EDGE('',*,*,#1800,.F.)
#1464=ORIENTED_EDGE('',*,*,#1797,.F.)
#1465=ORIENTED_EDGE('',*,*,#1694,.F.)
#1466=ORIENTED_EDGE('',*,*,#1795,.F.)
#1467=ORIENTED_EDGE('',*,*,#1792,.F.)
#1468=ORIENTED_EDGE('',*,*,#1789,.F.)
#1469=ORIENTED_EDGE('',*,*,#1698,.F.)
#1470=ORIENTED_EDGE('',*,*,#1787,.F.)
#1471=ORIENTED_EDGE('',*,*,#1784,.F.)
#1472=ORIENTED_EDGE('',*,*,#1781,.F.)
#1473=ORIENTED_EDGE('',*,*,#1702,.F.)
#1474=ORIENTED_EDGE('',*,*,#1779,.F.)
#1475=ORIENTED_EDGE('',*,*,#1776,.F.)
#1476=ORIENTED_EDGE('',*,*,#1773,.F.)
#1477=ORIENTED_EDGE('',*,*,#1706,.F.)
#1478=ORIENTED_EDGE('',*,*,#1771,.F.)
#1479=ORIENTED_EDGE('',*,*,#1768,.F.)
#1480=ORIENTED_EDGE('',*,*,#1765,.F.)
#1481=ORIENTED_EDGE('',*,*,#1710,.F.)
#1482=ORIENTED_EDGE('',*,*,#1763,.F.)
#1483=ORIENTED_EDGE('',*,*,#1760,.F.)
#1484=ORIENTED_EDGE('',*,*,#1757,.F.)
#1485=ORIENTED_EDGE('',*,*,#1714,.F.)
#1486=ORIENTED_EDGE('',*,*,#1755,.F.)
#1487=ORIENTED_EDGE('',*,*,#1752,.F.)
#1488=ORIENTED_EDGE('',*,*,#1749,.F.)
#1489=ORIENTED_EDGE('',*,*,#1718,.F.)
#1490=ORIENTED_EDGE('',*,*,#1747,.F.)
#1491=ORIENTED_EDGE('',*,*,#1744,.F.)
#1492=ORIENTED_EDGE('',*,*,#1741,.F.)
#1493=ORIENTED_EDGE('',*,*,#1722,.F.)
#1494=ORIENTED_EDGE('',*,*,#1739,.F.)
#1495=ORIENTED_EDGE('',*,*,#1736,.F.)
#1496=ORIENTED_EDGE('',*,*,#1733,.F.)
#1497=ORIENTED_EDGE('',*,*,#1726,.F.)
#1498=ORIENTED_EDGE('',*,*,#1731,.F.)
#1499=CARTESIAN_POINT('',(-1.97758476261356E-16,-0.00105000000000014,-0.02754))
#1500=DIRECTION('',(0.0,0.0,1.0))
#1501=DIRECTION('',(1.0,0.0,0.0))
#1502=ORIENTED_EDGE('',*,*,#1945,.T.)
#1503=ORIENTED_EDGE('',*,*,#1936,.T.)
#1504=ORIENTED_EDGE('',*,*,#1617,.T.)
#1505=ORIENTED_EDGE('',*,*,#1621,.T.)
#1506=ORIENTED_EDGE('',*,*,#1940,.T.)
#1507=ORIENTED_EDGE('',*,*,#1943,.T.)
#1508=ORIENTED_EDGE('',*,*,#1934,.F.)
#1509=ORIENTED_EDGE('',*,*,#1729,.F.)
#1510=ORIENTED_EDGE('',*,*,#1732,.F.)
#1511=ORIENTED_EDGE('',*,*,#1724,.F.)
#1512=ORIENTED_EDGE('',*,*,#1735,.F.)
#1513=ORIENTED_EDGE('',*,*,#1738,.F.)
#1514=ORIENTED_EDGE('',*,*,#1740,.F.)
#1515=ORIENTED_EDGE('',*,*,#1720,.F.)
#1516=ORIENTED_EDGE('',*,*,#1743,.F.)
#1517=ORIENTED_EDGE('',*,*,#1746,.F.)
#1518=ORIENTED_EDGE('',*,*,#1748,.F.)
#1519=ORIENTED_EDGE('',*,*,#1716,.F.)
#1520=ORIENTED_EDGE('',*,*,#1751,.F.)
#1521=ORIENTED_EDGE('',*,*,#1754,.F.)
#1522=ORIENTED_EDGE('',*,*,#1756,.F.)
#1523=ORIENTED_EDGE('',*,*,#1712,.F.)
#1524=ORIENTED_EDGE('',*,*,#1759,.F.)
#1525=ORIENTED_EDGE('',*,*,#1762,.F.)
#1526=ORIENTED_EDGE('',*,*,#1764,.F.)
#1527=ORIENTED_EDGE('',*,*,#1708,.F.)
#1528=ORIENTED_EDGE('',*,*,#1767,.F.)
#1529=ORIENTED_EDGE('',*,*,#1770,.F.)
#1530=ORIENTED_EDGE('',*,*,#1772,.F.)
#1531=ORIENTED_EDGE('',*,*,#1704,.F.)
#1532=ORIENTED_EDGE('',*,*,#1775,.F.)
#1533=ORIENTED_EDGE('',*,*,#1778,.F.)
#1534=ORIENTED_EDGE('',*,*,#1780,.F.)
#1535=ORIENTED_EDGE('',*,*,#1700,.F.)
#1536=ORIENTED_EDGE('',*,*,#1783,.F.)
#1537=ORIENTED_EDGE('',*,*,#1786,.F.)
#1538=ORIENTED_EDGE('',*,*,#1788,.F.)
#1539=ORIENTED_EDGE('',*,*,#1696,.F.)
#1540=ORIENTED_EDGE('',*,*,#1791,.F.)
#1541=ORIENTED_EDGE('',*,*,#1794,.F.)
#1542=ORIENTED_EDGE('',*,*,#1796,.F.)
#1543=ORIENTED_EDGE('',*,*,#1692,.F.)
#1544=ORIENTED_EDGE('',*,*,#1799,.F.)
#1545=ORIENTED_EDGE('',*,*,#1802,.F.)
#1546=ORIENTED_EDGE('',*,*,#1804,.F.)
#1547=ORIENTED_EDGE('',*,*,#1688,.F.)
#1548=ORIENTED_EDGE('',*,*,#1807,.F.)
#1549=ORIENTED_EDGE('',*,*,#1810,.F.)
#1550=ORIENTED_EDGE('',*,*,#1812,.F.)
#1551=ORIENTED_EDGE('',*,*,#1684,.F.)
#1552=ORIENTED_EDGE('',*,*,#1815,.F.)
#1553=ORIENTED_EDGE('',*,*,#1818,.F.)
#1554=ORIENTED_EDGE('',*,*,#1820,.F.)
#1555=ORIENTED_EDGE('',*,*,#1680,.F.)
#1556=ORIENTED_EDGE('',*,*,#1823,.F.)
#1557=ORIENTED_EDGE('',*,*,#1826,.F.)
#1558=ORIENTED_EDGE('',*,*,#1828,.F.)
#1559=ORIENTED_EDGE('',*,*,#1676,.F.)
#1560=ORIENTED_EDGE('',*,*,#1831,.F.)
#1561=ORIENTED_EDGE('',*,*,#1834,.F.)
#1562=ORIENTED_EDGE('',*,*,#1836,.F.)
#1563=ORIENTED_EDGE('',*,*,#1672,.F.)
#1564=ORIENTED_EDGE('',*,*,#1839,.F.)
#1565=ORIENTED_EDGE('',*,*,#1842,.F.)
#1566=ORIENTED_EDGE('',*,*,#1844,.F.)
#1567=ORIENTED_EDGE('',*,*,#1668,.F.)
#1568=ORIENTED_EDGE('',*,*,#1847,.F.)
#1569=ORIENTED_EDGE('',*,*,#1850,.F.)
#1570=ORIENTED_EDGE('',*,*,#1852,.F.)
#1571=ORIENTED_EDGE('',*,*,#1664,.F.)
#1572=ORIENTED_EDGE('',*,*,#1855,.F.)
#1573=ORIENTED_EDGE('',*,*,#1858,.F.)
#1574=ORIENTED_EDGE('',*,*,#1860,.F.)
#1575=ORIENTED_EDGE('',*,*,#1660,.F.)
#1576=ORIENTED_EDGE('',*,*,#1863,.F.)
#1577=ORIENTED_EDGE('',*,*,#1866,.F.)
#1578=ORIENTED_EDGE('',*,*,#1868,.F.)
#1579=ORIENTED_EDGE('',*,*,#1656,.F.)
#1580=ORIENTED_EDGE('',*,*,#1871,.F.)
#1581=ORIENTED_EDGE('',*,*,#1874,.F.)
#1582=ORIENTED_EDGE('',*,*,#1876,.F.)
#1583=ORIENTED_EDGE('',*,*,#1652,.F.)
#1584=ORIENTED_EDGE('',*,*,#1879,.F.)
#1585=ORIENTED_EDGE('',*,*,#1882,.F.)
#1586=ORIENTED_EDGE('',*,*,#1884,.F.)
#1587=ORIENTED_EDGE('',*,*,#1648,.F.)
#1588=ORIENTED_EDGE('',*,*,#1887,.F.)
#1589=ORIENTED_EDGE('',*,*,#1890,.F.)
#1590=ORIENTED_EDGE('',*,*,#1892,.F.)
#1591=ORIENTED_EDGE('',*,*,#1644,.F.)
#1592=ORIENTED_EDGE('',*,*,#1895,.F.)
#1593=ORIENTED_EDGE('',*,*,#1898,.F.)
#1594=ORIENTED_EDGE('',*,*,#1900,.F.)
#1595=ORIENTED_EDGE('',*,*,#1640,.F.)
#1596=ORIENTED_EDGE('',*,*,#1903,.F.)
#1597=ORIENTED_EDGE('',*,*,#1906,.F.)
#1598=ORIENTED_EDGE('',*,*,#1908,.F.)
#1599=ORIENTED_EDGE('',*,*,#1636,.F.)
#1600=ORIENTED_EDGE('',*,*,#1911,.F.)
#1601=ORIENTED_EDGE('',*,*,#1914,.F.)
#1602=ORIENTED_EDGE('',*,*,#1916,.F.)
#1603=ORIENTED_EDGE('',*,*,#1632,.F.)
#1604=ORIENTED_EDGE('',*,*,#1919,.F.)
#1605=ORIENTED_EDGE('',*,*,#1922,.F.)
#1606=ORIENTED_EDGE('',*,*,#1924,.F.)
#1607=ORIENTED_EDGE('',*,*,#1628,.F.)
#1608=ORIENTED_EDGE('',*,*,#1927,.F.)
#1609=ORIENTED_EDGE('',*,*,#1930,.F.)
#1610=ORIENTED_EDGE('',*,*,#1932,.F.)
#1611=ORIENTED_EDGE('',*,*,#1624,.F.)
#1612=CARTESIAN_POINT('',(-1.97758476261356E-16,-0.00105000000000014,-0.03254))
#1613=DIRECTION('',(0.0,0.0,1.0))
#1614=DIRECTION('',(1.0,0.0,0.0))
#1615=COLOUR_RGB('',0.560784339904785,0.686274528503418,0.560784339904785)
#1616=EDGE_CURVE('',#1946,#1947,#1948,.T.)
#1617=EDGE_CURVE('96:983',#1949,#1947,#1950,.T.)
#1618=EDGE_CURVE('96:968',#1949,#1951,#1952,.T.)
#1619=EDGE_CURVE('96:977',#1951,#1946,#1953,.T.)
#1620=EDGE_CURVE('',#1954,#1955,#1956,.T.)
#1621=EDGE_CURVE('96:983',#1947,#1954,#1957,.T.)
#1622=EDGE_CURVE('96:977',#1946,#1955,#1958,.T.)
#1623=EDGE_CURVE('',#1959,#1960,#1961,.T.)
#1624=EDGE_CURVE('96:962',#1959,#1962,#1963,.T.)
#1625=EDGE_CURVE('96:953',#1962,#1964,#1965,.T.)
#1626=EDGE_CURVE('96:959',#1964,#1960,#1966,.T.)
#1627=EDGE_CURVE('',#1967,#1968,#1969,.T.)
#1628=EDGE_CURVE('96:938',#1967,#1970,#1971,.T.)
#1629=EDGE_CURVE('96:926',#1970,#1972,#1973,.T.)
#1630=EDGE_CURVE('96:932',#1972,#1968,#1974,.T.)
#1631=EDGE_CURVE('',#1975,#1976,#1977,.T.)
#1632=EDGE_CURVE('96:911',#1975,#1978,#1979,.T.)
#1633=EDGE_CURVE('96:899',#1978,#1980,#1981,.T.)
#1634=EDGE_CURVE('96:905',#1980,#1976,#1982,.T.)
#1635=EDGE_CURVE('',#1983,#1984,#1985,.T.)
#1636=EDGE_CURVE('96:884',#1983,#1986,#1987,.T.)
#1637=EDGE_CURVE('96:872',#1986,#1988,#1989,.T.)
#1638=EDGE_CURVE('96:878',#1988,#1984,#1990,.T.)
#1639=EDGE_CURVE('',#1991,#1992,#1993,.T.)
#1640=EDGE_CURVE('96:857',#1991,#1994,#1995,.T.)
#1641=EDGE_CURVE('96:845',#1994,#1996,#1997,.T.)
#1642=EDGE_CURVE('96:851',#1996,#1992,#1998,.T.)
#1643=EDGE_CURVE('',#1999,#2000,#2001,.T.)
#1644=EDGE_CURVE('96:830',#1999,#2002,#2003,.T.)
#1645=EDGE_CURVE('96:818',#2002,#2004,#2005,.T.)
#1646=EDGE_CURVE('96:824',#2004,#2000,#2006,.T.)
#1647=EDGE_CURVE('',#2007,#2008,#2009,.T.)
#1648=EDGE_CURVE('96:803',#2007,#2010,#2011,.T.)
#1649=EDGE_CURVE('96:791',#2010,#2012,#2013,.T.)
#1650=EDGE_CURVE('96:797',#2012,#2008,#2014,.T.)
#1651=EDGE_CURVE('',#2015,#2016,#2017,.T.)
#1652=EDGE_CURVE('96:776',#2015,#2018,#2019,.T.)
#1653=EDGE_CURVE('96:764',#2018,#2020,#2021,.T.)
#1654=EDGE_CURVE('96:770',#2020,#2016,#2022,.T.)
#1655=EDGE_CURVE('',#2023,#2024,#2025,.T.)
#1656=EDGE_CURVE('96:749',#2023,#2026,#2027,.T.)
#1657=EDGE_CURVE('96:737',#2026,#2028,#2029,.T.)
#1658=EDGE_CURVE('96:743',#2028,#2024,#2030,.T.)
#1659=EDGE_CURVE('',#2031,#2032,#2033,.T.)
#1660=EDGE_CURVE('96:722',#2031,#2034,#2035,.T.)
#1661=EDGE_CURVE('96:710',#2034,#2036,#2037,.T.)
#1662=EDGE_CURVE('96:716',#2036,#2032,#2038,.T.)
#1663=EDGE_CURVE('',#2039,#2040,#2041,.T.)
#1664=EDGE_CURVE('96:695',#2039,#2042,#2043,.T.)
#1665=EDGE_CURVE('96:683',#2042,#2044,#2045,.T.)
#1666=EDGE_CURVE('96:689',#2044,#2040,#2046,.T.)
#1667=EDGE_CURVE('',#2047,#2048,#2049,.T.)
#1668=EDGE_CURVE('96:668',#2047,#2050,#2051,.T.)
#1669=EDGE_CURVE('96:656',#2050,#2052,#2053,.T.)
#1670=EDGE_CURVE('96:662',#2052,#2048,#2054,.T.)
#1671=EDGE_CURVE('',#2055,#2056,#2057,.T.)
#1672=EDGE_CURVE('96:641',#2055,#2058,#2059,.T.)
#1673=EDGE_CURVE('96:629',#2058,#2060,#2061,.T.)
#1674=EDGE_CURVE('96:635',#2060,#2056,#2062,.T.)
#1675=EDGE_CURVE('',#2063,#2064,#2065,.T.)
#1676=EDGE_CURVE('96:614',#2063,#2066,#2067,.T.)
#1677=EDGE_CURVE('96:602',#2066,#2068,#2069,.T.)
#1678=EDGE_CURVE('96:608',#2068,#2064,#2070,.T.)
#1679=EDGE_CURVE('',#2071,#2072,#2073,.T.)
#1680=EDGE_CURVE('96:587',#2071,#2074,#2075,.T.)
#1681=EDGE_CURVE('96:575',#2074,#2076,#2077,.T.)
#1682=EDGE_CURVE('96:581',#2076,#2072,#2078,.T.)
#1683=EDGE_CURVE('',#2079,#2080,#2081,.T.)
#1684=EDGE_CURVE('96:560',#2079,#2082,#2083,.T.)
#1685=EDGE_CURVE('96:548',#2082,#2084,#2085,.T.)
#1686=EDGE_CURVE('96:554',#2084,#2080,#2086,.T.)
#1687=EDGE_CURVE('',#2087,#2088,#2089,.T.)
#1688=EDGE_CURVE('96:533',#2087,#2090,#2091,.T.)
#1689=EDGE_CURVE('96:521',#2090,#2092,#2093,.T.)
#1690=EDGE_CURVE('96:527',#2092,#2088,#2094,.T.)
#1691=EDGE_CURVE('',#2095,#2096,#2097,.T.)
#1692=EDGE_CURVE('96:506',#2095,#2098,#2099,.T.)
#1693=EDGE_CURVE('96:494',#2098,#2100,#2101,.T.)
#1694=EDGE_CURVE('96:500',#2100,#2096,#2102,.T.)
#1695=EDGE_CURVE('',#2103,#2104,#2105,.T.)
#1696=EDGE_CURVE('96:479',#2103,#2106,#2107,.T.)
#1697=EDGE_CURVE('96:467',#2106,#2108,#2109,.T.)
#1698=EDGE_CURVE('96:473',#2108,#2104,#2110,.T.)
#1699=EDGE_CURVE('',#2111,#2112,#2113,.T.)
#1700=EDGE_CURVE('96:452',#2111,#2114,#2115,.T.)
#1701=EDGE_CURVE('96:440',#2114,#2116,#2117,.T.)
#1702=EDGE_CURVE('96:446',#2116,#2112,#2118,.T.)
#1703=EDGE_CURVE('',#2119,#2120,#2121,.T.)
#1704=EDGE_CURVE('96:425',#2119,#2122,#2123,.T.)
#1705=EDGE_CURVE('96:413',#2122,#2124,#2125,.T.)
#1706=EDGE_CURVE('96:419',#2124,#2120,#2126,.T.)
#1707=EDGE_CURVE('',#2127,#2128,#2129,.T.)
#1708=EDGE_CURVE('96:398',#2127,#2130,#2131,.T.)
#1709=EDGE_CURVE('96:386',#2130,#2132,#2133,.T.)
#1710=EDGE_CURVE('96:392',#2132,#2128,#2134,.T.)
#1711=EDGE_CURVE('',#2135,#2136,#2137,.T.)
#1712=EDGE_CURVE('96:371',#2135,#2138,#2139,.T.)
#1713=EDGE_CURVE('96:359',#2138,#2140,#2141,.T.)
#1714=EDGE_CURVE('96:365',#2140,#2136,#2142,.T.)
#1715=EDGE_CURVE('',#2143,#2144,#2145,.T.)
#1716=EDGE_CURVE('96:344',#2143,#2146,#2147,.T.)
#1717=EDGE_CURVE('96:332',#2146,#2148,#2149,.T.)
#1718=EDGE_CURVE('96:338',#2148,#2144,#2150,.T.)
#1719=EDGE_CURVE('',#2151,#2152,#2153,.T.)
#1720=EDGE_CURVE('96:317',#2151,#2154,#2155,.T.)
#1721=EDGE_CURVE('96:305',#2154,#2156,#2157,.T.)
#1722=EDGE_CURVE('96:311',#2156,#2152,#2158,.T.)
#1723=EDGE_CURVE('',#2159,#2160,#2161,.T.)
#1724=EDGE_CURVE('96:290',#2159,#2162,#2163,.T.)
#1725=EDGE_CURVE('96:278',#2162,#2164,#2165,.T.)
#1726=EDGE_CURVE('96:284',#2164,#2160,#2166,.T.)
#1727=EDGE_CURVE('96:263',#2167,#2168,#2169,.T.)
#1728=EDGE_CURVE('96:266',#2170,#2168,#2171,.T.)
#1729=EDGE_CURVE('96:269',#2170,#2172,#2173,.T.)
#1730=EDGE_CURVE('96:272',#2172,#2167,#2174,.T.)
#1731=EDGE_CURVE('96:275',#2168,#2164,#2175,.T.)
#1732=EDGE_CURVE('96:281',#2162,#2170,#2176,.T.)
#1733=EDGE_CURVE('96:284',#2160,#2177,#2178,.T.)
#1734=EDGE_CURVE('96:287',#2179,#2177,#2180,.T.)
#1735=EDGE_CURVE('96:290',#2179,#2159,#2181,.T.)
#1736=EDGE_CURVE('96:293',#2177,#2182,#2183,.T.)
#1737=EDGE_CURVE('96:296',#2184,#2182,#2185,.T.)
#1738=EDGE_CURVE('96:299',#2184,#2179,#2186,.T.)
#1739=EDGE_CURVE('96:302',#2182,#2156,#2187,.T.)
#1740=EDGE_CURVE('96:308',#2154,#2184,#2188,.T.)
#1741=EDGE_CURVE('96:311',#2152,#2189,#2190,.T.)
#1742=EDGE_CURVE('96:314',#2191,#2189,#2192,.T.)
#1743=EDGE_CURVE('96:317',#2191,#2151,#2193,.T.)
#1744=EDGE_CURVE('96:320',#2189,#2194,#2195,.T.)
#1745=EDGE_CURVE('96:323',#2196,#2194,#2197,.T.)
#1746=EDGE_CURVE('96:326',#2196,#2191,#2198,.T.)
#1747=EDGE_CURVE('96:329',#2194,#2148,#2199,.T.)
#1748=EDGE_CURVE('96:335',#2146,#2196,#2200,.T.)
#1749=EDGE_CURVE('96:338',#2144,#2201,#2202,.T.)
#1750=EDGE_CURVE('96:341',#2203,#2201,#2204,.T.)
#1751=EDGE_CURVE('96:344',#2203,#2143,#2205,.T.)
#1752=EDGE_CURVE('96:347',#2201,#2206,#2207,.T.)
#1753=EDGE_CURVE('96:350',#2208,#2206,#2209,.T.)
#1754=EDGE_CURVE('96:353',#2208,#2203,#2210,.T.)
#1755=EDGE_CURVE('96:356',#2206,#2140,#2211,.T.)
#1756=EDGE_CURVE('96:362',#2138,#2208,#2212,.T.)
#1757=EDGE_CURVE('96:365',#2136,#2213,#2214,.T.)
#1758=EDGE_CURVE('96:368',#2215,#2213,#2216,.T.)
#1759=EDGE_CURVE('96:371',#2215,#2135,#2217,.T.)
#1760=EDGE_CURVE('96:374',#2213,#2218,#2219,.T.)
#1761=EDGE_CURVE('96:377',#2220,#2218,#2221,.T.)
#1762=EDGE_CURVE('96:380',#2220,#2215,#2222,.T.)
#1763=EDGE_CURVE('96:383',#2218,#2132,#2223,.T.)
#1764=EDGE_CURVE('96:389',#2130,#2220,#2224,.T.)
#1765=EDGE_CURVE('96:392',#2128,#2225,#2226,.T.)
#1766=EDGE_CURVE('96:395',#2227,#2225,#2228,.T.)
#1767=EDGE_CURVE('96:398',#2227,#2127,#2229,.T.)
#1768=EDGE_CURVE('96:401',#2225,#2230,#2231,.T.)
#1769=EDGE_CURVE('96:404',#2232,#2230,#2233,.T.)
#1770=EDGE_CURVE('96:407',#2232,#2227,#2234,.T.)
#1771=EDGE_CURVE('96:410',#2230,#2124,#2235,.T.)
#1772=EDGE_CURVE('96:416',#2122,#2232,#2236,.T.)
#1773=EDGE_CURVE('96:419',#2120,#2237,#2238,.T.)
#1774=EDGE_CURVE('96:422',#2239,#2237,#2240,.T.)
#1775=EDGE_CURVE('96:425',#2239,#2119,#2241,.T.)
#1776=EDGE_CURVE('96:428',#2237,#2242,#2243,.T.)
#1777=EDGE_CURVE('96:431',#2244,#2242,#2245,.T.)
#1778=EDGE_CURVE('96:434',#2244,#2239,#2246,.T.)
#1779=EDGE_CURVE('96:437',#2242,#2116,#2247,.T.)
#1780=EDGE_CURVE('96:443',#2114,#2244,#2248,.T.)
#1781=EDGE_CURVE('96:446',#2112,#2249,#2250,.T.)
#1782=EDGE_CURVE('96:449',#2251,#2249,#2252,.T.)
#1783=EDGE_CURVE('96:452',#2251,#2111,#2253,.T.)
#1784=EDGE_CURVE('96:455',#2249,#2254,#2255,.T.)
#1785=EDGE_CURVE('96:458',#2256,#2254,#2257,.T.)
#1786=EDGE_CURVE('96:461',#2256,#2251,#2258,.T.)
#1787=EDGE_CURVE('96:464',#2254,#2108,#2259,.T.)
#1788=EDGE_CURVE('96:470',#2106,#2256,#2260,.T.)
#1789=EDGE_CURVE('96:473',#2104,#2261,#2262,.T.)
#1790=EDGE_CURVE('96:476',#2263,#2261,#2264,.T.)
#1791=EDGE_CURVE('96:479',#2263,#2103,#2265,.T.)
#1792=EDGE_CURVE('96:482',#2261,#2266,#2267,.T.)
#1793=EDGE_CURVE('96:485',#2268,#2266,#2269,.T.)
#1794=EDGE_CURVE('96:488',#2268,#2263,#2270,.T.)
#1795=EDGE_CURVE('96:491',#2266,#2100,#2271,.T.)
#1796=EDGE_CURVE('96:497',#2098,#2268,#2272,.T.)
#1797=EDGE_CURVE('96:500',#2096,#2273,#2274,.T.)
#1798=EDGE_CURVE('96:503',#2275,#2273,#2276,.T.)
#1799=EDGE_CURVE('96:506',#2275,#2095,#2277,.T.)
#1800=EDGE_CURVE('96:509',#2273,#2278,#2279,.T.)
#1801=EDGE_CURVE('96:512',#2280,#2278,#2281,.T.)
#1802=EDGE_CURVE('96:515',#2280,#2275,#2282,.T.)
#1803=EDGE_CURVE('96:518',#2278,#2092,#2283,.T.)
#1804=EDGE_CURVE('96:524',#2090,#2280,#2284,.T.)
#1805=EDGE_CURVE('96:527',#2088,#2285,#2286,.T.)
#1806=EDGE_CURVE('96:530',#2287,#2285,#2288,.T.)
#1807=EDGE_CURVE('96:533',#2287,#2087,#2289,.T.)
#1808=EDGE_CURVE('96:536',#2285,#2290,#2291,.T.)
#1809=EDGE_CURVE('96:539',#2292,#2290,#2293,.T.)
#1810=EDGE_CURVE('96:542',#2292,#2287,#2294,.T.)
#1811=EDGE_CURVE('96:545',#2290,#2084,#2295,.T.)
#1812=EDGE_CURVE('96:551',#2082,#2292,#2296,.T.)
#1813=EDGE_CURVE('96:554',#2080,#2297,#2298,.T.)
#1814=EDGE_CURVE('96:557',#2299,#2297,#2300,.T.)
#1815=EDGE_CURVE('96:560',#2299,#2079,#2301,.T.)
#1816=EDGE_CURVE('96:563',#2297,#2302,#2303,.T.)
#1817=EDGE_CURVE('96:566',#2304,#2302,#2305,.T.)
#1818=EDGE_CURVE('96:569',#2304,#2299,#2306,.T.)
#1819=EDGE_CURVE('96:572',#2302,#2076,#2307,.T.)
#1820=EDGE_CURVE('96:578',#2074,#2304,#2308,.T.)
#1821=EDGE_CURVE('96:581',#2072,#2309,#2310,.T.)
#1822=EDGE_CURVE('96:584',#2311,#2309,#2312,.T.)
#1823=EDGE_CURVE('96:587',#2311,#2071,#2313,.T.)
#1824=EDGE_CURVE('96:590',#2309,#2314,#2315,.T.)
#1825=EDGE_CURVE('96:593',#2316,#2314,#2317,.T.)
#1826=EDGE_CURVE('96:596',#2316,#2311,#2318,.T.)
#1827=EDGE_CURVE('96:599',#2314,#2068,#2319,.T.)
#1828=EDGE_CURVE('96:605',#2066,#2316,#2320,.T.)
#1829=EDGE_CURVE('96:608',#2064,#2321,#2322,.T.)
#1830=EDGE_CURVE('96:611',#2323,#2321,#2324,.T.)
#1831=EDGE_CURVE('96:614',#2323,#2063,#2325,.T.)
#1832=EDGE_CURVE('96:617',#2321,#2326,#2327,.T.)
#1833=EDGE_CURVE('96:620',#2328,#2326,#2329,.T.)
#1834=EDGE_CURVE('96:623',#2328,#2323,#2330,.T.)
#1835=EDGE_CURVE('96:626',#2326,#2060,#2331,.T.)
#1836=EDGE_CURVE('96:632',#2058,#2328,#2332,.T.)
#1837=EDGE_CURVE('96:635',#2056,#2333,#2334,.T.)
#1838=EDGE_CURVE('96:638',#2335,#2333,#2336,.T.)
#1839=EDGE_CURVE('96:641',#2335,#2055,#2337,.T.)
#1840=EDGE_CURVE('96:644',#2333,#2338,#2339,.T.)
#1841=EDGE_CURVE('96:647',#2340,#2338,#2341,.T.)
#1842=EDGE_CURVE('96:650',#2340,#2335,#2342,.T.)
#1843=EDGE_CURVE('96:653',#2338,#2052,#2343,.T.)
#1844=EDGE_CURVE('96:659',#2050,#2340,#2344,.T.)
#1845=EDGE_CURVE('96:662',#2048,#2345,#2346,.T.)
#1846=EDGE_CURVE('96:665',#2347,#2345,#2348,.T.)
#1847=EDGE_CURVE('96:668',#2347,#2047,#2349,.T.)
#1848=EDGE_CURVE('96:671',#2345,#2350,#2351,.T.)
#1849=EDGE_CURVE('96:674',#2352,#2350,#2353,.T.)
#1850=EDGE_CURVE('96:677',#2352,#2347,#2354,.T.)
#1851=EDGE_CURVE('96:680',#2350,#2044,#2355,.T.)
#1852=EDGE_CURVE('96:686',#2042,#2352,#2356,.T.)
#1853=EDGE_CURVE('96:689',#2040,#2357,#2358,.T.)
#1854=EDGE_CURVE('96:692',#2359,#2357,#2360,.T.)
#1855=EDGE_CURVE('96:695',#2359,#2039,#2361,.T.)
#1856=EDGE_CURVE('96:698',#2357,#2362,#2363,.T.)
#1857=EDGE_CURVE('96:701',#2364,#2362,#2365,.T.)
#1858=EDGE_CURVE('96:704',#2364,#2359,#2366,.T.)
#1859=EDGE_CURVE('96:707',#2362,#2036,#2367,.T.)
#1860=EDGE_CURVE('96:713',#2034,#2364,#2368,.T.)
#1861=EDGE_CURVE('96:716',#2032,#2369,#2370,.T.)
#1862=EDGE_CURVE('96:719',#2371,#2369,#2372,.T.)
#1863=EDGE_CURVE('96:722',#2371,#2031,#2373,.T.)
#1864=EDGE_CURVE('96:725',#2369,#2374,#2375,.T.)
#1865=EDGE_CURVE('96:728',#2376,#2374,#2377,.T.)
#1866=EDGE_CURVE('96:731',#2376,#2371,#2378,.T.)
#1867=EDGE_CURVE('96:734',#2374,#2028,#2379,.T.)
#1868=EDGE_CURVE('96:740',#2026,#2376,#2380,.T.)
#1869=EDGE_CURVE('96:743',#2024,#2381,#2382,.T.)
#1870=EDGE_CURVE('96:746',#2383,#2381,#2384,.T.)
#1871=EDGE_CURVE('96:749',#2383,#2023,#2385,.T.)
#1872=EDGE_CURVE('96:752',#2381,#2386,#2387,.T.)
#1873=EDGE_CURVE('96:755',#2388,#2386,#2389,.T.)
#1874=EDGE_CURVE('96:758',#2388,#2383,#2390,.T.)
#1875=EDGE_CURVE('96:761',#2386,#2020,#2391,.T.)
#1876=EDGE_CURVE('96:767',#2018,#2388,#2392,.T.)
#1877=EDGE_CURVE('96:770',#2016,#2393,#2394,.T.)
#1878=EDGE_CURVE('96:773',#2395,#2393,#2396,.T.)
#1879=EDGE_CURVE('96:776',#2395,#2015,#2397,.T.)
#1880=EDGE_CURVE('96:779',#2393,#2398,#2399,.T.)
#1881=EDGE_CURVE('96:782',#2400,#2398,#2401,.T.)
#1882=EDGE_CURVE('96:785',#2400,#2395,#2402,.T.)
#1883=EDGE_CURVE('96:788',#2398,#2012,#2403,.T.)
#1884=EDGE_CURVE('96:794',#2010,#2400,#2404,.T.)
#1885=EDGE_CURVE('96:797',#2008,#2405,#2406,.T.)
#1886=EDGE_CURVE('96:800',#2407,#2405,#2408,.T.)
#1887=EDGE_CURVE('96:803',#2407,#2007,#2409,.T.)
#1888=EDGE_CURVE('96:806',#2405,#2410,#2411,.T.)
#1889=EDGE_CURVE('96:809',#2412,#2410,#2413,.T.)
#1890=EDGE_CURVE('96:812',#2412,#2407,#2414,.T.)
#1891=EDGE_CURVE('96:815',#2410,#2004,#2415,.T.)
#1892=EDGE_CURVE('96:821',#2002,#2412,#2416,.T.)
#1893=EDGE_CURVE('96:824',#2000,#2417,#2418,.T.)
#1894=EDGE_CURVE('96:827',#2419,#2417,#2420,.T.)
#1895=EDGE_CURVE('96:830',#2419,#1999,#2421,.T.)
#1896=EDGE_CURVE('96:833',#2417,#2422,#2423,.T.)
#1897=EDGE_CURVE('96:836',#2424,#2422,#2425,.T.)
#1898=EDGE_CURVE('96:839',#2424,#2419,#2426,.T.)
#1899=EDGE_CURVE('96:842',#2422,#1996,#2427,.T.)
#1900=EDGE_CURVE('96:848',#1994,#2424,#2428,.T.)
#1901=EDGE_CURVE('96:851',#1992,#2429,#2430,.T.)
#1902=EDGE_CURVE('96:854',#2431,#2429,#2432,.T.)
#1903=EDGE_CURVE('96:857',#2431,#1991,#2433,.T.)
#1904=EDGE_CURVE('96:860',#2429,#2434,#2435,.T.)
#1905=EDGE_CURVE('96:863',#2436,#2434,#2437,.T.)
#1906=EDGE_CURVE('96:866',#2436,#2431,#2438,.T.)
#1907=EDGE_CURVE('96:869',#2434,#1988,#2439,.T.)
#1908=EDGE_CURVE('96:875',#1986,#2436,#2440,.T.)
#1909=EDGE_CURVE('96:878',#1984,#2441,#2442,.T.)
#1910=EDGE_CURVE('96:881',#2443,#2441,#2444,.T.)
#1911=EDGE_CURVE('96:884',#2443,#1983,#2445,.T.)
#1912=EDGE_CURVE('96:887',#2441,#2446,#2447,.T.)
#1913=EDGE_CURVE('96:890',#2448,#2446,#2449,.T.)
#1914=EDGE_CURVE('96:893',#2448,#2443,#2450,.T.)
#1915=EDGE_CURVE('96:896',#2446,#1980,#2451,.T.)
#1916=EDGE_CURVE('96:902',#1978,#2448,#2452,.T.)
#1917=EDGE_CURVE('96:905',#1976,#2453,#2454,.T.)
#1918=EDGE_CURVE('96:908',#2455,#2453,#2456,.T.)
#1919=EDGE_CURVE('96:911',#2455,#1975,#2457,.T.)
#1920=EDGE_CURVE('96:914',#2453,#2458,#2459,.T.)
#1921=EDGE_CURVE('96:917',#2460,#2458,#2461,.T.)
#1922=EDGE_CURVE('96:920',#2460,#2455,#2462,.T.)
#1923=EDGE_CURVE('96:923',#2458,#1972,#2463,.T.)
#1924=EDGE_CURVE('96:929',#1970,#2460,#2464,.T.)
#1925=EDGE_CURVE('96:932',#1968,#2465,#2466,.T.)
#1926=EDGE_CURVE('96:935',#2467,#2465,#2468,.T.)
#1927=EDGE_CURVE('96:938',#2467,#1967,#2469,.T.)
#1928=EDGE_CURVE('96:941',#2465,#2470,#2471,.T.)
#1929=EDGE_CURVE('96:944',#2472,#2470,#2473,.T.)
#1930=EDGE_CURVE('96:947',#2472,#2467,#2474,.T.)
#1931=EDGE_CURVE('96:950',#2470,#1964,#2475,.T.)
#1932=EDGE_CURVE('96:956',#1962,#2472,#2476,.T.)
#1933=EDGE_CURVE('96:959',#1960,#2167,#2477,.T.)
#1934=EDGE_CURVE('96:962',#2172,#1959,#2478,.T.)
#1935=EDGE_CURVE('96:965',#2479,#1951,#2480,.T.)
#1936=EDGE_CURVE('96:971',#2481,#1949,#2482,.T.)
#1937=EDGE_CURVE('96:974',#2481,#2479,#2483,.T.)
#1938=EDGE_CURVE('96:977',#1955,#2484,#2485,.T.)
#1939=EDGE_CURVE('96:980',#2486,#2484,#2487,.T.)
#1940=EDGE_CURVE('96:983',#1954,#2486,#2488,.T.)
#1941=EDGE_CURVE('96:986',#2484,#2489,#2490,.T.)
#1942=EDGE_CURVE('96:989',#2491,#2489,#2492,.T.)
#1943=EDGE_CURVE('96:992',#2486,#2491,#2493,.T.)
#1944=EDGE_CURVE('96:995',#2489,#2479,#2494,.T.)
#1945=EDGE_CURVE('96:998',#2491,#2481,#2495,.T.)
#1946=VERTEX_POINT('',#2496)
#1947=VERTEX_POINT('',#2497)
#1948=LINE('',#2498,#2499)
#1949=VERTEX_POINT('',#2500)
#1950=CIRCLE('',#2501,0.014995)
#1951=VERTEX_POINT('',#2502)
#1952=LINE('',#2503,#2504)
#1953=CIRCLE('',#2505,0.014995)
#1954=VERTEX_POINT('',#2506)
#1955=VERTEX_POINT('',#2507)
#1956=LINE('',#2508,#2509)
#1957=CIRCLE('',#2510,0.014995)
#1958=CIRCLE('',#2511,0.014995)
#1959=VERTEX_POINT('',#2512)
#1960=VERTEX_POINT('',#2513)
#1961=LINE('',#2514,#2515)
#1962=VERTEX_POINT('',#2516)
#1963=CIRCLE('',#2517,0.00258)
#1964=VERTEX_POINT('',#2518)
#1965=LINE('',#2519,#2520)
#1966=CIRCLE('',#2521,0.00258)
#1967=VERTEX_POINT('',#2522)
#1968=VERTEX_POINT('',#2523)
#1969=LINE('',#2524,#2525)
#1970=VERTEX_POINT('',#2526)
#1971=CIRCLE('',#2527,0.00258)
#1972=VERTEX_POINT('',#2528)
#1973=LINE('',#2529,#2530)
#1974=CIRCLE('',#2531,0.00258)
#1975=VERTEX_POINT('',#2532)
#1976=VERTEX_POINT('',#2533)
#1977=LINE('',#2534,#2535)
#1978=VERTEX_POINT('',#2536)
#1979=CIRCLE('',#2537,0.00258)
#1980=VERTEX_POINT('',#2538)
#1981=LINE('',#2539,#2540)
#1982=CIRCLE('',#2541,0.00258)
#1983=VERTEX_POINT('',#2542)
#1984=VERTEX_POINT('',#2543)
#1985=LINE('',#2544,#2545)
#1986=VERTEX_POINT('',#2546)
#1987=CIRCLE('',#2547,0.00258)
#1988=VERTEX_POINT('',#2548)
#1989=LINE('',#2549,#2550)
#1990=CIRCLE('',#2551,0.00258)
#1991=VERTEX_POINT('',#2552)
#1992=VERTEX_POINT('',#2553)
#1993=LINE('',#2554,#2555)
#1994=VERTEX_POINT('',#2556)
#1995=CIRCLE('',#2557,0.00258)
#1996=VERTEX_POINT('',#2558)
#1997=LINE('',#2559,#2560)
#1998=CIRCLE('',#2561,0.00258)
#1999=VERTEX_POINT('',#2562)
#2000=VERTEX_POINT('',#2563)
#2001=LINE('',#2564,#2565)
#2002=VERTEX_POINT('',#2566)
#2003=CIRCLE('',#2567,0.00258)
#2004=VERTEX_POINT('',#2568)
#2005=LINE('',#2569,#2570)
#2006=CIRCLE('',#2571,0.00258)
#2007=VERTEX_POINT('',#2572)
#2008=VERTEX_POINT('',#2573)
#2009=LINE('',#2574,#2575)
#2010=VERTEX_POINT('',#2576)
#2011=CIRCLE('',#2577,0.00258)
[truncated: 1,811 more rows]
