# Supplementary material for: Open-source perfusion system for medium-scale fabrication of demineralized bone matrix chip grafts
Source: HardwareX. 2022 Nov 23;13:e00378. doi: 10.1016/j.ohx.2022.e00378 (PMC9722481; doi:10.1016/j.ohx.2022.e00378)
Supplement: Supplementary data 2 [file mmc2.zip › valve_body.stp]

ISO-10303-21
HEADER
FILE_DESCRIPTION(('STEP AP214'),'1')
FILE_NAME('valve_body.stp','2022-04-06T15:41:51',(' '),(' '),'Spatial InterOp 3D',' ',' ')
FILE_SCHEMA(('AUTOMOTIVE_DESIGN { 1 0 10303 214 1 1 1 1 }'))
ENDSEC
DATA
#1=MECHANICAL_DESIGN_GEOMETRIC_PRESENTATION_REPRESENTATION(' ',(#10),#6)
#2=PRODUCT_DEFINITION_CONTEXT('',#11,'design')
#3=APPLICATION_PROTOCOL_DEFINITION('INTERNATIONAL STANDARD','automotive_design',1994,#11)
#4=PRODUCT_CATEGORY_RELATIONSHIP('NONE','NONE',#12,#13)
#5=SHAPE_DEFINITION_REPRESENTATION(#14,#15)
#6= (GEOMETRIC_REPRESENTATION_CONTEXT(3)GLOBAL_UNCERTAINTY_ASSIGNED_CONTEXT((#18))GLOBAL_UNIT_ASSIGNED_CONTEXT((#20,#21,#22))REPRESENTATION_CONTEXT('NONE','WORKSPACE'))
#10=STYLED_ITEM('',(#24),#25)
#11=APPLICATION_CONTEXT(' ')
#12=PRODUCT_CATEGORY('part','NONE')
#13=PRODUCT_RELATED_PRODUCT_CATEGORY('detail',' ',(#26))
#14=PRODUCT_DEFINITION_SHAPE('NONE','NONE',#27)
#15=ADVANCED_BREP_SHAPE_REPRESENTATION('actual',(#25,#28),#6)
#18=UNCERTAINTY_MEASURE_WITH_UNIT(LENGTH_MEASURE(1.0E-08),#20,'','')
#20= (CONVERSION_BASED_UNIT('METRE',#31)LENGTH_UNIT()NAMED_UNIT(#34))
#21= (NAMED_UNIT(#36)PLANE_ANGLE_UNIT()SI_UNIT($,.RADIAN.))
#22= (NAMED_UNIT(#36)SOLID_ANGLE_UNIT()SI_UNIT($,.STERADIAN.))
#24=PRESENTATION_STYLE_ASSIGNMENT((#42))
#25=MANIFOLD_SOLID_BREP('actual',#43)
#26=PRODUCT('actual','','PART--DESC',(#44))
#27=PRODUCT_DEFINITION('','NONE',#45,#2)
#28=AXIS2_PLACEMENT_3D('',#46,#47,#48)
#31=LENGTH_MEASURE_WITH_UNIT(LENGTH_MEASURE(1.0),#49)
#34=DIMENSIONAL_EXPONENTS(1.0,0.0,0.0,0.0,0.0,0.0,0.0)
#36=DIMENSIONAL_EXPONENTS(0.0,0.0,0.0,0.0,0.0,0.0,0.0)
#42=SURFACE_STYLE_USAGE(.BOTH.,#50)
#43=CLOSED_SHELL('',(#51,#52,#53,#54,#55,#56,#57,#58,#59,#60,#61,#62,#63,#64,#65,#66,#67,#68,#69,#70,#71,#72,#73,#74,#75,#76,#77,#78,#79,#80,#81,#82,#83,#84,#85,#86,#87,#88,#89,#90,#91,#92,#93,#94,#95,#96,#97,#98,#99,#100,#101,#102,#103,#104,#105,#106,#107,#108,#109,#110,#111,#112,#113,#114,#115,#116,#117,#118,#119,#120,#121,#122,#123,#124,#125,#126,#127,#128,#129,#130,#131,#132,#133,#134,#135,#1…
#44=PRODUCT_CONTEXT('',#11,'mechanical')
#45=PRODUCT_DEFINITION_FORMATION_WITH_SPECIFIED_SOURCE(' ','NONE',#26,.NOT_KNOWN.)
#46=CARTESIAN_POINT('',(0.0,0.0,0.0))
#47=DIRECTION('',(0.0,0.0,1.0))
#48=DIRECTION('',(1.0,0.0,0.0))
#49= (NAMED_UNIT(#34)LENGTH_UNIT()SI_UNIT($,.METRE.))
#50=SURFACE_SIDE_STYLE('',(#192))
#51=ADVANCED_FACE('95:359',(#193),#194,.F.)
#52=ADVANCED_FACE('95:245',(#195),#196,.F.)
#53=ADVANCED_FACE('95:242',(#197),#198,.F.)
#54=ADVANCED_FACE('95:239',(#199),#200,.F.)
#55=ADVANCED_FACE('95:224',(#201),#202,.F.)
#56=ADVANCED_FACE('95:200',(#203),#204,.F.)
#57=ADVANCED_FACE('95:191',(#205),#206,.F.)
#58=ADVANCED_FACE('95:161',(#207),#208,.T.)
#59=ADVANCED_FACE('95:158',(#209),#210,.T.)
#60=ADVANCED_FACE('95:155',(#211),#212,.F.)
#61=ADVANCED_FACE('95:143',(#213),#214,.F.)
#62=ADVANCED_FACE('95:140',(#215),#216,.F.)
#63=ADVANCED_FACE('95:110',(#217),#218,.T.)
#64=ADVANCED_FACE('95:65',(#219),#220,.T.)
#65=ADVANCED_FACE('95:11',(#221),#222,.T.)
#66=ADVANCED_FACE('95:14',(#223),#224,.T.)
#67=ADVANCED_FACE('95:17',(#225),#226,.F.)
#68=ADVANCED_FACE('95:20',(#227),#228,.T.)
#69=ADVANCED_FACE('95:23',(#229),#230,.T.)
#70=ADVANCED_FACE('95:26',(#231),#232,.T.)
#71=ADVANCED_FACE('95:29',(#233),#234,.T.)
#72=ADVANCED_FACE('95:32',(#235),#236,.T.)
#73=ADVANCED_FACE('95:35',(#237),#238,.T.)
#74=ADVANCED_FACE('95:38',(#239),#240,.F.)
#75=ADVANCED_FACE('95:41',(#241),#242,.T.)
#76=ADVANCED_FACE('95:44',(#243),#244,.T.)
#77=ADVANCED_FACE('95:47',(#245),#246,.T.)
#78=ADVANCED_FACE('95:50',(#247),#248,.F.)
#79=ADVANCED_FACE('95:53',(#249),#250,.T.)
#80=ADVANCED_FACE('95:56',(#251),#252,.T.)
#81=ADVANCED_FACE('95:59',(#253),#254,.T.)
#82=ADVANCED_FACE('95:62',(#255),#256,.T.)
#83=ADVANCED_FACE('95:65',(#257),#258,.T.)
#84=ADVANCED_FACE('95:68',(#259),#260,.T.)
#85=ADVANCED_FACE('95:71',(#261),#262,.T.)
#86=ADVANCED_FACE('95:74',(#263),#264,.F.)
#87=ADVANCED_FACE('95:77',(#265),#266,.T.)
#88=ADVANCED_FACE('95:80',(#267),#268,.F.)
#89=ADVANCED_FACE('95:83',(#269),#270,.T.)
#90=ADVANCED_FACE('95:86',(#271),#272,.T.)
#91=ADVANCED_FACE('95:89',(#273),#274,.T.)
#92=ADVANCED_FACE('95:92',(#275),#276,.T.)
#93=ADVANCED_FACE('95:95',(#277),#278,.F.)
#94=ADVANCED_FACE('95:98',(#279),#280,.T.)
#95=ADVANCED_FACE('95:101',(#281),#282,.T.)
#96=ADVANCED_FACE('95:104',(#283),#284,.T.)
#97=ADVANCED_FACE('95:107',(#285),#286,.T.)
#98=ADVANCED_FACE('95:110',(#287),#288,.T.)
#99=ADVANCED_FACE('95:113',(#289),#290,.T.)
#100=ADVANCED_FACE('95:116',(#291),#292,.T.)
#101=ADVANCED_FACE('95:119',(#293),#294,.T.)
#102=ADVANCED_FACE('95:122',(#295),#296,.F.)
#103=ADVANCED_FACE('95:125',(#297,#298,#299,#300,#301),#302,.F.)
#104=ADVANCED_FACE('95:128',(#303),#304,.F.)
#105=ADVANCED_FACE('95:131',(#305),#306,.F.)
#106=ADVANCED_FACE('95:134',(#307),#308,.T.)
#107=ADVANCED_FACE('95:137',(#309),#310,.F.)
#108=ADVANCED_FACE('95:140',(#311),#312,.F.)
#109=ADVANCED_FACE('95:143',(#313),#314,.F.)
#110=ADVANCED_FACE('95:146',(#315),#316,.T.)
#111=ADVANCED_FACE('95:149',(#317),#318,.T.)
#112=ADVANCED_FACE('95:152',(#319),#320,.T.)
#113=ADVANCED_FACE('95:155',(#321),#322,.F.)
#114=ADVANCED_FACE('95:158',(#323),#324,.T.)
#115=ADVANCED_FACE('95:161',(#325),#326,.T.)
#116=ADVANCED_FACE('95:164',(#327),#328,.T.)
#117=ADVANCED_FACE('95:167',(#329),#330,.T.)
#118=ADVANCED_FACE('95:170',(#331),#332,.T.)
#119=ADVANCED_FACE('95:173',(#333),#334,.T.)
#120=ADVANCED_FACE('95:176',(#335,#336,#337,#338,#339,#340,#341,#342,#343),#344,.F.)
#121=ADVANCED_FACE('95:179',(#345),#346,.T.)
#122=ADVANCED_FACE('95:182',(#347),#348,.F.)
#123=ADVANCED_FACE('95:185',(#349),#350,.T.)
#124=ADVANCED_FACE('95:188',(#351),#352,.F.)
#125=ADVANCED_FACE('95:191',(#353),#354,.F.)
#126=ADVANCED_FACE('95:194',(#355),#356,.F.)
#127=ADVANCED_FACE('95:197',(#357),#358,.F.)
#128=ADVANCED_FACE('95:200',(#359),#360,.F.)
#129=ADVANCED_FACE('95:203',(#361),#362,.F.)
#130=ADVANCED_FACE('95:206',(#363),#364,.F.)
#131=ADVANCED_FACE('95:209',(#365),#366,.F.)
#132=ADVANCED_FACE('95:212',(#367),#368,.T.)
#133=ADVANCED_FACE('95:215',(#369),#370,.F.)
#134=ADVANCED_FACE('95:218',(#371),#372,.F.)
#135=ADVANCED_FACE('95:221',(#373),#374,.T.)
#136=ADVANCED_FACE('95:224',(#375),#376,.F.)
#137=ADVANCED_FACE('95:227',(#377),#378,.F.)
#138=ADVANCED_FACE('95:230',(#379),#380,.F.)
#139=ADVANCED_FACE('95:233',(#381),#382,.F.)
#140=ADVANCED_FACE('95:236',(#383),#384,.F.)
#141=ADVANCED_FACE('95:239',(#385),#386,.F.)
#142=ADVANCED_FACE('95:242',(#387),#388,.F.)
#143=ADVANCED_FACE('95:245',(#389,#390),#391,.F.)
#144=ADVANCED_FACE('95:248',(#392,#393),#394,.F.)
#145=ADVANCED_FACE('95:251',(#395,#396),#397,.T.)
#146=ADVANCED_FACE('95:254',(#398,#399),#400,.T.)
#147=ADVANCED_FACE('95:257',(#401),#402,.T.)
#148=ADVANCED_FACE('95:260',(#403),#404,.F.)
#149=ADVANCED_FACE('95:263',(#405),#406,.F.)
#150=ADVANCED_FACE('95:266',(#407),#408,.F.)
#151=ADVANCED_FACE('95:269',(#409),#410,.F.)
#152=ADVANCED_FACE('95:272',(#411),#412,.F.)
#153=ADVANCED_FACE('95:275',(#413),#414,.F.)
#154=ADVANCED_FACE('95:278',(#415),#416,.T.)
#155=ADVANCED_FACE('95:281',(#417),#418,.T.)
#156=ADVANCED_FACE('95:284',(#419),#420,.T.)
#157=ADVANCED_FACE('95:287',(#421),#422,.T.)
#158=ADVANCED_FACE('95:290',(#423),#424,.T.)
#159=ADVANCED_FACE('95:293',(#425),#426,.T.)
#160=ADVANCED_FACE('95:296',(#427),#428,.T.)
#161=ADVANCED_FACE('95:299',(#429,#430),#431,.T.)
#162=ADVANCED_FACE('95:302',(#432),#433,.T.)
#163=ADVANCED_FACE('95:305',(#434),#435,.T.)
#164=ADVANCED_FACE('95:308',(#436,#437),#438,.T.)
#165=ADVANCED_FACE('95:311',(#439),#440,.T.)
#166=ADVANCED_FACE('95:314',(#441),#442,.T.)
#167=ADVANCED_FACE('95:317',(#443),#444,.T.)
#168=ADVANCED_FACE('95:320',(#445),#446,.T.)
#169=ADVANCED_FACE('95:323',(#447),#448,.T.)
#170=ADVANCED_FACE('95:326',(#449),#450,.F.)
#171=ADVANCED_FACE('95:329',(#451),#452,.T.)
#172=ADVANCED_FACE('95:332',(#453),#454,.T.)
#173=ADVANCED_FACE('95:335',(#455),#456,.T.)
#174=ADVANCED_FACE('95:338',(#457),#458,.T.)
#175=ADVANCED_FACE('95:341',(#459),#460,.T.)
#176=ADVANCED_FACE('95:344',(#461),#462,.T.)
#177=ADVANCED_FACE('95:347',(#463),#464,.T.)
#178=ADVANCED_FACE('95:350',(#465),#466,.T.)
#179=ADVANCED_FACE('95:353',(#467),#468,.T.)
#180=ADVANCED_FACE('95:356',(#469),#470,.F.)
#181=ADVANCED_FACE('95:359',(#471),#472,.F.)
#182=ADVANCED_FACE('95:362',(#473),#474,.T.)
#183=ADVANCED_FACE('95:365',(#475),#476,.T.)
#184=ADVANCED_FACE('95:368',(#477),#478,.T.)
#185=ADVANCED_FACE('95:371',(#479),#480,.T.)
#186=ADVANCED_FACE('95:374',(#481),#482,.T.)
#187=ADVANCED_FACE('95:377',(#483),#484,.T.)
#188=ADVANCED_FACE('95:380',(#485),#486,.T.)
#189=ADVANCED_FACE('95:383',(#487),#488,.T.)
#190=ADVANCED_FACE('95:386',(#489),#490,.T.)
#192=SURFACE_STYLE_FILL_AREA(#491)
#193=FACE_OUTER_BOUND('',#492,.T.)
#194=CYLINDRICAL_SURFACE('',#493,0.01525)
#195=FACE_OUTER_BOUND('',#494,.T.)
#196=CYLINDRICAL_SURFACE('',#495,0.0042)
#197=FACE_OUTER_BOUND('',#496,.T.)
#198=CYLINDRICAL_SURFACE('',#497,0.0019)
#199=FACE_OUTER_BOUND('',#498,.T.)
#200=CYLINDRICAL_SURFACE('',#499,0.0019)
#201=FACE_OUTER_BOUND('',#500,.T.)
#202=CYLINDRICAL_SURFACE('',#501,0.0019)
#203=FACE_OUTER_BOUND('',#502,.T.)
#204=CYLINDRICAL_SURFACE('',#503,0.0016)
#205=FACE_OUTER_BOUND('',#504,.T.)
#206=CYLINDRICAL_SURFACE('',#505,0.0016)
#207=FACE_OUTER_BOUND('',#506,.T.)
#208=CYLINDRICAL_SURFACE('',#507,0.02)
#209=FACE_OUTER_BOUND('',#508,.T.)
#210=CYLINDRICAL_SURFACE('',#509,0.02)
#211=FACE_OUTER_BOUND('',#510,.T.)
#212=CYLINDRICAL_SURFACE('',#511,0.0019)
#213=FACE_OUTER_BOUND('',#512,.T.)
#214=CYLINDRICAL_SURFACE('',#513,0.0014732)
#215=FACE_OUTER_BOUND('',#514,.T.)
#216=CYLINDRICAL_SURFACE('',#515,0.0014732)
#217=FACE_OUTER_BOUND('',#516,.T.)
#218=CYLINDRICAL_SURFACE('',#517,0.0024732)
#219=FACE_OUTER_BOUND('',#518,.T.)
#220=CYLINDRICAL_SURFACE('',#519,0.0024732)
#221=FACE_OUTER_BOUND('',#520,.T.)
#222=PLANE('',#521)
#223=FACE_OUTER_BOUND('',#522,.T.)
#224=PLANE('',#523)
#225=FACE_OUTER_BOUND('',#524,.T.)
#226=PLANE('',#525)
#227=FACE_OUTER_BOUND('',#526,.T.)
#228=PLANE('',#527)
#229=FACE_OUTER_BOUND('',#528,.T.)
#230=PLANE('',#529)
#231=FACE_OUTER_BOUND('',#530,.T.)
#232=PLANE('',#531)
#233=FACE_OUTER_BOUND('',#532,.T.)
#234=CYLINDRICAL_SURFACE('',#533,0.02)
#235=FACE_OUTER_BOUND('',#534,.T.)
#236=PLANE('',#535)
#237=FACE_OUTER_BOUND('',#536,.T.)
#238=PLANE('',#537)
#239=FACE_OUTER_BOUND('',#538,.T.)
#240=PLANE('',#539)
#241=FACE_OUTER_BOUND('',#540,.T.)
#242=PLANE('',#541)
#243=FACE_OUTER_BOUND('',#542,.T.)
#244=CYLINDRICAL_SURFACE('',#543,0.02)
#245=FACE_OUTER_BOUND('',#544,.T.)
#246=PLANE('',#545)
#247=FACE_OUTER_BOUND('',#546,.T.)
#248=PLANE('',#547)
#249=FACE_OUTER_BOUND('',#548,.T.)
#250=PLANE('',#549)
#251=FACE_OUTER_BOUND('',#550,.T.)
#252=PLANE('',#551)
#253=FACE_OUTER_BOUND('',#552,.T.)
#254=PLANE('',#553)
#255=FACE_OUTER_BOUND('',#554,.T.)
#256=CYLINDRICAL_SURFACE('',#555,0.02)
#257=FACE_OUTER_BOUND('',#556,.T.)
#258=CYLINDRICAL_SURFACE('',#557,0.0024732)
#259=FACE_OUTER_BOUND('',#558,.T.)
#260=CYLINDRICAL_SURFACE('',#559,0.02)
#261=FACE_OUTER_BOUND('',#560,.T.)
#262=PLANE('',#561)
#263=FACE_OUTER_BOUND('',#562,.T.)
#264=PLANE('',#563)
#265=FACE_OUTER_BOUND('',#564,.T.)
#266=PLANE('',#565)
#267=FACE_OUTER_BOUND('',#566,.T.)
#268=PLANE('',#567)
#269=FACE_OUTER_BOUND('',#568,.T.)
#270=PLANE('',#569)
#271=FACE_OUTER_BOUND('',#570,.T.)
#272=PLANE('',#571)
#273=FACE_OUTER_BOUND('',#572,.T.)
#274=PLANE('',#573)
#275=FACE_OUTER_BOUND('',#574,.T.)
#276=PLANE('',#575)
#277=FACE_OUTER_BOUND('',#576,.T.)
#278=PLANE('',#577)
#279=FACE_OUTER_BOUND('',#578,.T.)
#280=PLANE('',#579)
#281=FACE_OUTER_BOUND('',#580,.T.)
#282=PLANE('',#581)
#283=FACE_OUTER_BOUND('',#582,.T.)
#284=PLANE('',#583)
#285=FACE_OUTER_BOUND('',#584,.T.)
#286=CYLINDRICAL_SURFACE('',#585,0.02)
#287=FACE_OUTER_BOUND('',#586,.T.)
#288=CYLINDRICAL_SURFACE('',#587,0.0024732)
#289=FACE_OUTER_BOUND('',#588,.T.)
#290=CYLINDRICAL_SURFACE('',#589,0.02)
#291=FACE_OUTER_BOUND('',#590,.T.)
#292=PLANE('',#591)
#293=FACE_OUTER_BOUND('',#592,.T.)
#294=PLANE('',#593)
#295=FACE_OUTER_BOUND('',#594,.T.)
#296=PLANE('',#595)
#297=FACE_BOUND('',#596,.T.)
#298=FACE_BOUND('',#597,.T.)
#299=FACE_BOUND('',#598,.T.)
#300=FACE_BOUND('',#599,.T.)
#301=FACE_OUTER_BOUND('',#600,.T.)
#302=PLANE('',#601)
#303=FACE_OUTER_BOUND('',#602,.T.)
#304=PLANE('',#603)
#305=FACE_OUTER_BOUND('',#604,.T.)
#306=CYLINDRICAL_SURFACE('',#605,0.01525)
#307=FACE_OUTER_BOUND('',#606,.T.)
#308=PLANE('',#607)
#309=FACE_OUTER_BOUND('',#608,.T.)
#310=CYLINDRICAL_SURFACE('',#609,0.01525)
#311=FACE_OUTER_BOUND('',#610,.T.)
#312=CYLINDRICAL_SURFACE('',#611,0.0014732)
#313=FACE_OUTER_BOUND('',#612,.T.)
#314=CYLINDRICAL_SURFACE('',#613,0.0014732)
#315=FACE_OUTER_BOUND('',#614,.T.)
#316=CYLINDRICAL_SURFACE('',#615,0.02)
#317=FACE_OUTER_BOUND('',#616,.T.)
#318=CYLINDRICAL_SURFACE('',#617,0.02)
#319=FACE_OUTER_BOUND('',#618,.T.)
#320=CYLINDRICAL_SURFACE('',#619,0.02)
#321=FACE_OUTER_BOUND('',#620,.T.)
#322=CYLINDRICAL_SURFACE('',#621,0.0019)
#323=FACE_OUTER_BOUND('',#622,.T.)
#324=CYLINDRICAL_SURFACE('',#623,0.02)
#325=FACE_OUTER_BOUND('',#624,.T.)
#326=CYLINDRICAL_SURFACE('',#625,0.02)
#327=FACE_OUTER_BOUND('',#626,.T.)
#328=PLANE('',#627)
#329=FACE_OUTER_BOUND('',#628,.T.)
#330=PLANE('',#629)
#331=FACE_OUTER_BOUND('',#630,.T.)
#332=PLANE('',#631)
#333=FACE_OUTER_BOUND('',#632,.T.)
#334=PLANE('',#633)
#335=FACE_OUTER_BOUND('',#634,.T.)
#336=FACE_BOUND('',#635,.T.)
#337=FACE_BOUND('',#636,.T.)
#338=FACE_BOUND('',#637,.T.)
#339=FACE_BOUND('',#638,.T.)
#340=FACE_BOUND('',#639,.T.)
#341=FACE_BOUND('',#640,.T.)
#342=FACE_BOUND('',#641,.T.)
#343=FACE_BOUND('',#642,.T.)
#344=PLANE('',#643)
#345=FACE_OUTER_BOUND('',#644,.T.)
#346=PLANE('',#645)
#347=FACE_OUTER_BOUND('',#646,.T.)
#348=PLANE('',#647)
#349=FACE_OUTER_BOUND('',#648,.T.)
#350=PLANE('',#649)
#351=FACE_OUTER_BOUND('',#650,.T.)
#352=PLANE('',#651)
#353=FACE_OUTER_BOUND('',#652,.T.)
#354=CYLINDRICAL_SURFACE('',#653,0.0016)
#355=FACE_OUTER_BOUND('',#654,.T.)
#356=PLANE('',#655)
#357=FACE_OUTER_BOUND('',#656,.T.)
#358=PLANE('',#657)
#359=FACE_OUTER_BOUND('',#658,.T.)
#360=CYLINDRICAL_SURFACE('',#659,0.0016)
#361=FACE_OUTER_BOUND('',#660,.T.)
#362=PLANE('',#661)
#363=FACE_OUTER_BOUND('',#662,.T.)
#364=PLANE('',#663)
#365=FACE_OUTER_BOUND('',#664,.T.)
#366=PLANE('',#665)
#367=FACE_OUTER_BOUND('',#666,.T.)
#368=PLANE('',#667)
#369=FACE_OUTER_BOUND('',#668,.T.)
#370=PLANE('',#669)
#371=FACE_OUTER_BOUND('',#670,.T.)
#372=PLANE('',#671)
#373=FACE_OUTER_BOUND('',#672,.T.)
#374=PLANE('',#673)
#375=FACE_OUTER_BOUND('',#674,.T.)
#376=CYLINDRICAL_SURFACE('',#675,0.0019)
#377=FACE_OUTER_BOUND('',#676,.T.)
#378=PLANE('',#677)
#379=FACE_OUTER_BOUND('',#678,.T.)
#380=PLANE('',#679)
#381=FACE_OUTER_BOUND('',#680,.T.)
#382=PLANE('',#681)
#383=FACE_OUTER_BOUND('',#682,.T.)
#384=PLANE('',#683)
#385=FACE_OUTER_BOUND('',#684,.T.)
#386=CYLINDRICAL_SURFACE('',#685,0.0019)
#387=FACE_OUTER_BOUND('',#686,.T.)
#388=CYLINDRICAL_SURFACE('',#687,0.0019)
#389=FACE_OUTER_BOUND('',#688,.T.)
#390=FACE_BOUND('',#689,.T.)
#391=CYLINDRICAL_SURFACE('',#690,0.0042)
#392=FACE_BOUND('',#691,.T.)
#393=FACE_OUTER_BOUND('',#692,.T.)
#394=PLANE('',#693)
#395=FACE_BOUND('',#694,.T.)
#396=FACE_OUTER_BOUND('',#695,.T.)
#397=PLANE('',#696)
#398=FACE_BOUND('',#697,.T.)
#399=FACE_OUTER_BOUND('',#698,.T.)
#400=CYLINDRICAL_SURFACE('',#699,0.0160999999999998)
#401=FACE_OUTER_BOUND('',#700,.T.)
#402=PLANE('',#701)
#403=FACE_OUTER_BOUND('',#702,.T.)
#404=PLANE('',#703)
#405=FACE_OUTER_BOUND('',#704,.T.)
#406=PLANE('',#705)
#407=FACE_OUTER_BOUND('',#706,.T.)
#408=PLANE('',#707)
#409=FACE_OUTER_BOUND('',#708,.T.)
#410=PLANE('',#709)
#411=FACE_OUTER_BOUND('',#710,.T.)
#412=PLANE('',#711)
#413=FACE_OUTER_BOUND('',#712,.T.)
#414=PLANE('',#713)
#415=FACE_OUTER_BOUND('',#714,.T.)
#416=PLANE('',#715)
#417=FACE_OUTER_BOUND('',#716,.T.)
#418=PLANE('',#717)
#419=FACE_OUTER_BOUND('',#718,.T.)
#420=PLANE('',#719)
#421=FACE_OUTER_BOUND('',#720,.T.)
#422=PLANE('',#721)
#423=FACE_OUTER_BOUND('',#722,.T.)
#424=PLANE('',#723)
#425=FACE_OUTER_BOUND('',#724,.T.)
#426=PLANE('',#725)
#427=FACE_OUTER_BOUND('',#726,.T.)
#428=PLANE('',#727)
#429=FACE_BOUND('',#728,.T.)
#430=FACE_OUTER_BOUND('',#729,.T.)
#431=PLANE('',#730)
#432=FACE_OUTER_BOUND('',#731,.T.)
#433=PLANE('',#732)
#434=FACE_OUTER_BOUND('',#733,.T.)
#435=PLANE('',#734)
#436=FACE_BOUND('',#735,.T.)
#437=FACE_OUTER_BOUND('',#736,.T.)
#438=PLANE('',#737)
#439=FACE_OUTER_BOUND('',#738,.T.)
#440=PLANE('',#739)
#441=FACE_OUTER_BOUND('',#740,.T.)
#442=PLANE('',#741)
#443=FACE_OUTER_BOUND('',#742,.T.)
#444=PLANE('',#743)
#445=FACE_OUTER_BOUND('',#744,.T.)
#446=PLANE('',#745)
#447=FACE_OUTER_BOUND('',#746,.T.)
#448=PLANE('',#747)
#449=FACE_OUTER_BOUND('',#748,.T.)
#450=PLANE('',#749)
#451=FACE_OUTER_BOUND('',#750,.T.)
#452=PLANE('',#751)
#453=FACE_OUTER_BOUND('',#752,.T.)
#454=PLANE('',#753)
#455=FACE_OUTER_BOUND('',#754,.T.)
#456=PLANE('',#755)
#457=FACE_OUTER_BOUND('',#756,.T.)
#458=PLANE('',#757)
#459=FACE_OUTER_BOUND('',#758,.T.)
#460=PLANE('',#759)
#461=FACE_OUTER_BOUND('',#760,.T.)
#462=CYLINDRICAL_SURFACE('',#761,0.02)
#463=FACE_OUTER_BOUND('',#762,.T.)
#464=PLANE('',#763)
#465=FACE_OUTER_BOUND('',#764,.T.)
#466=PLANE('',#765)
#467=FACE_OUTER_BOUND('',#766,.T.)
#468=PLANE('',#767)
#469=FACE_OUTER_BOUND('',#768,.T.)
#470=PLANE('',#769)
#471=FACE_OUTER_BOUND('',#770,.T.)
#472=CYLINDRICAL_SURFACE('',#771,0.01525)
#473=FACE_OUTER_BOUND('',#772,.T.)
#474=PLANE('',#773)
#475=FACE_OUTER_BOUND('',#774,.T.)
#476=PLANE('',#775)
#477=FACE_OUTER_BOUND('',#776,.T.)
#478=PLANE('',#777)
#479=FACE_OUTER_BOUND('',#778,.T.)
#480=PLANE('',#779)
#481=FACE_OUTER_BOUND('',#780,.T.)
#482=PLANE('',#781)
#483=FACE_OUTER_BOUND('',#782,.T.)
#484=PLANE('',#783)
#485=FACE_OUTER_BOUND('',#784,.T.)
#486=PLANE('',#785)
#487=FACE_OUTER_BOUND('',#786,.T.)
#488=PLANE('',#787)
#489=FACE_OUTER_BOUND('',#788,.T.)
#490=CYLINDRICAL_SURFACE('',#789,0.02)
#491=FILL_AREA_STYLE('',(#790))
#492=EDGE_LOOP('',(#791,#792,#793,#794,#795,#796))
#493=AXIS2_PLACEMENT_3D('',#797,#798,#799)
#494=EDGE_LOOP('',(#800,#801,#802,#803))
#495=AXIS2_PLACEMENT_3D('',#804,#805,#806)
#496=EDGE_LOOP('',(#807,#808,#809,#810))
#497=AXIS2_PLACEMENT_3D('',#811,#812,#813)
#498=EDGE_LOOP('',(#814,#815,#816,#817))
#499=AXIS2_PLACEMENT_3D('',#818,#819,#820)
#500=EDGE_LOOP('',(#821,#822,#823,#824,#825,#826))
#501=AXIS2_PLACEMENT_3D('',#827,#828,#829)
#502=EDGE_LOOP('',(#830,#831,#832,#833))
#503=AXIS2_PLACEMENT_3D('',#834,#835,#836)
#504=EDGE_LOOP('',(#837,#838,#839,#840))
#505=AXIS2_PLACEMENT_3D('',#841,#842,#843)
#506=EDGE_LOOP('',(#844,#845,#846,#847))
#507=AXIS2_PLACEMENT_3D('',#848,#849,#850)
#508=EDGE_LOOP('',(#851,#852,#853,#854))
#509=AXIS2_PLACEMENT_3D('',#855,#856,#857)
#510=EDGE_LOOP('',(#858,#859,#860,#861,#862,#863))
#511=AXIS2_PLACEMENT_3D('',#864,#865,#866)
#512=EDGE_LOOP('',(#867,#868,#869,#870))
#513=AXIS2_PLACEMENT_3D('',#871,#872,#873)
#514=EDGE_LOOP('',(#874,#875,#876,#877))
#515=AXIS2_PLACEMENT_3D('',#878,#879,#880)
#516=EDGE_LOOP('',(#881,#882,#883,#884))
#517=AXIS2_PLACEMENT_3D('',#885,#886,#887)
#518=EDGE_LOOP('',(#888,#889,#890,#891))
#519=AXIS2_PLACEMENT_3D('',#892,#893,#894)
#520=EDGE_LOOP('',(#895,#896,#897,#898))
#521=AXIS2_PLACEMENT_3D('',#899,#900,#901)
#522=EDGE_LOOP('',(#902,#903,#904,#905))
#523=AXIS2_PLACEMENT_3D('',#906,#907,#908)
#524=EDGE_LOOP('',(#909,#910,#911,#912,#913,#914,#915))
#525=AXIS2_PLACEMENT_3D('',#916,#917,#918)
#526=EDGE_LOOP('',(#919,#920,#921,#922))
#527=AXIS2_PLACEMENT_3D('',#923,#924,#925)
#528=EDGE_LOOP('',(#926,#927,#928,#929))
#529=AXIS2_PLACEMENT_3D('',#930,#931,#932)
#530=EDGE_LOOP('',(#933,#934,#935,#936))
#531=AXIS2_PLACEMENT_3D('',#937,#938,#939)
#532=EDGE_LOOP('',(#940,#941,#942,#943))
#533=AXIS2_PLACEMENT_3D('',#944,#945,#946)
#534=EDGE_LOOP('',(#947,#948,#949,#950))
#535=AXIS2_PLACEMENT_3D('',#951,#952,#953)
#536=EDGE_LOOP('',(#954,#955,#956,#957))
#537=AXIS2_PLACEMENT_3D('',#958,#959,#960)
#538=EDGE_LOOP('',(#961,#962,#963,#964,#965,#966,#967))
#539=AXIS2_PLACEMENT_3D('',#968,#969,#970)
#540=EDGE_LOOP('',(#971,#972,#973,#974,#975,#976))
#541=AXIS2_PLACEMENT_3D('',#977,#978,#979)
#542=EDGE_LOOP('',(#980,#981,#982,#983))
#543=AXIS2_PLACEMENT_3D('',#984,#985,#986)
#544=EDGE_LOOP('',(#987,#988,#989,#990))
#545=AXIS2_PLACEMENT_3D('',#991,#992,#993)
#546=EDGE_LOOP('',(#994,#995,#996,#997,#998,#999,#1000,#1001,#1002,#1003,#1004))
#547=AXIS2_PLACEMENT_3D('',#1005,#1006,#1007)
#548=EDGE_LOOP('',(#1008,#1009,#1010,#1011))
#549=AXIS2_PLACEMENT_3D('',#1012,#1013,#1014)
#550=EDGE_LOOP('',(#1015,#1016,#1017,#1018))
#551=AXIS2_PLACEMENT_3D('',#1019,#1020,#1021)
#552=EDGE_LOOP('',(#1022,#1023,#1024,#1025))
#553=AXIS2_PLACEMENT_3D('',#1026,#1027,#1028)
#554=EDGE_LOOP('',(#1029,#1030,#1031,#1032))
#555=AXIS2_PLACEMENT_3D('',#1033,#1034,#1035)
#556=EDGE_LOOP('',(#1036,#1037,#1038,#1039))
#557=AXIS2_PLACEMENT_3D('',#1040,#1041,#1042)
#558=EDGE_LOOP('',(#1043,#1044,#1045,#1046))
#559=AXIS2_PLACEMENT_3D('',#1047,#1048,#1049)
#560=EDGE_LOOP('',(#1050,#1051,#1052,#1053))
#561=AXIS2_PLACEMENT_3D('',#1054,#1055,#1056)
#562=EDGE_LOOP('',(#1057,#1058,#1059,#1060,#1061,#1062,#1063,#1064))
#563=AXIS2_PLACEMENT_3D('',#1065,#1066,#1067)
#564=EDGE_LOOP('',(#1068,#1069,#1070,#1071))
#565=AXIS2_PLACEMENT_3D('',#1072,#1073,#1074)
#566=EDGE_LOOP('',(#1075,#1076,#1077,#1078,#1079,#1080,#1081,#1082))
#567=AXIS2_PLACEMENT_3D('',#1083,#1084,#1085)
#568=EDGE_LOOP('',(#1086,#1087,#1088,#1089))
#569=AXIS2_PLACEMENT_3D('',#1090,#1091,#1092)
#570=EDGE_LOOP('',(#1093,#1094,#1095,#1096))
#571=AXIS2_PLACEMENT_3D('',#1097,#1098,#1099)
#572=EDGE_LOOP('',(#1100,#1101,#1102,#1103))
#573=AXIS2_PLACEMENT_3D('',#1104,#1105,#1106)
#574=EDGE_LOOP('',(#1107,#1108,#1109,#1110))
#575=AXIS2_PLACEMENT_3D('',#1111,#1112,#1113)
#576=EDGE_LOOP('',(#1114,#1115,#1116,#1117,#1118,#1119,#1120,#1121,#1122,#1123,#1124))
#577=AXIS2_PLACEMENT_3D('',#1125,#1126,#1127)
#578=EDGE_LOOP('',(#1128,#1129,#1130,#1131))
#579=AXIS2_PLACEMENT_3D('',#1132,#1133,#1134)
#580=EDGE_LOOP('',(#1135,#1136,#1137,#1138))
#581=AXIS2_PLACEMENT_3D('',#1139,#1140,#1141)
#582=EDGE_LOOP('',(#1142,#1143,#1144,#1145))
#583=AXIS2_PLACEMENT_3D('',#1146,#1147,#1148)
#584=EDGE_LOOP('',(#1149,#1150,#1151,#1152))
#585=AXIS2_PLACEMENT_3D('',#1153,#1154,#1155)
#586=EDGE_LOOP('',(#1156,#1157,#1158,#1159))
#587=AXIS2_PLACEMENT_3D('',#1160,#1161,#1162)
#588=EDGE_LOOP('',(#1163,#1164,#1165,#1166))
#589=AXIS2_PLACEMENT_3D('',#1167,#1168,#1169)
#590=EDGE_LOOP('',(#1170,#1171,#1172,#1173))
#591=AXIS2_PLACEMENT_3D('',#1174,#1175,#1176)
#592=EDGE_LOOP('',(#1177,#1178,#1179,#1180))
#593=AXIS2_PLACEMENT_3D('',#1181,#1182,#1183)
#594=EDGE_LOOP('',(#1184,#1185,#1186,#1187))
#595=AXIS2_PLACEMENT_3D('',#1188,#1189,#1190)
#596=EDGE_LOOP('',(#1191,#1192))
#597=EDGE_LOOP('',(#1193,#1194))
#598=EDGE_LOOP('',(#1195,#1196))
#599=EDGE_LOOP('',(#1197,#1198,#1199,#1200))
#600=EDGE_LOOP('',(#1201,#1202,#1203,#1204,#1205,#1206,#1207,#1208,#1209,#1210,#1211,#1212,#1213,#1214,#1215,#1216,#1217,#1218,#1219,#1220))
#601=AXIS2_PLACEMENT_3D('',#1221,#1222,#1223)
#602=EDGE_LOOP('',(#1224,#1225,#1226,#1227))
#603=AXIS2_PLACEMENT_3D('',#1228,#1229,#1230)
#604=EDGE_LOOP('',(#1231,#1232,#1233,#1234,#1235,#1236,#1237,#1238,#1239,#1240,#1241,#1242))
#605=AXIS2_PLACEMENT_3D('',#1243,#1244,#1245)
#606=EDGE_LOOP('',(#1246,#1247,#1248,#1249,#1250,#1251,#1252,#1253,#1254,#1255,#1256,#1257,#1258,#1259,#1260))
#607=AXIS2_PLACEMENT_3D('',#1261,#1262,#1263)
#608=EDGE_LOOP('',(#1264,#1265,#1266,#1267,#1268,#1269,#1270,#1271,#1272,#1273,#1274,#1275))
#609=AXIS2_PLACEMENT_3D('',#1276,#1277,#1278)
#610=EDGE_LOOP('',(#1279,#1280,#1281,#1282))
#611=AXIS2_PLACEMENT_3D('',#1283,#1284,#1285)
#612=EDGE_LOOP('',(#1286,#1287,#1288,#1289))
#613=AXIS2_PLACEMENT_3D('',#1290,#1291,#1292)
#614=EDGE_LOOP('',(#1293,#1294,#1295,#1296))
#615=AXIS2_PLACEMENT_3D('',#1297,#1298,#1299)
#616=EDGE_LOOP('',(#1300,#1301,#1302,#1303))
#617=AXIS2_PLACEMENT_3D('',#1304,#1305,#1306)
#618=EDGE_LOOP('',(#1307,#1308,#1309,#1310))
#619=AXIS2_PLACEMENT_3D('',#1311,#1312,#1313)
#620=EDGE_LOOP('',(#1314,#1315,#1316,#1317,#1318,#1319))
#621=AXIS2_PLACEMENT_3D('',#1320,#1321,#1322)
#622=EDGE_LOOP('',(#1323,#1324,#1325,#1326))
#623=AXIS2_PLACEMENT_3D('',#1327,#1328,#1329)
#624=EDGE_LOOP('',(#1330,#1331,#1332,#1333))
#625=AXIS2_PLACEMENT_3D('',#1334,#1335,#1336)
#626=EDGE_LOOP('',(#1337,#1338,#1339,#1340))
#627=AXIS2_PLACEMENT_3D('',#1341,#1342,#1343)
#628=EDGE_LOOP('',(#1344,#1345,#1346,#1347))
#629=AXIS2_PLACEMENT_3D('',#1348,#1349,#1350)
#630=EDGE_LOOP('',(#1351,#1352,#1353,#1354))
#631=AXIS2_PLACEMENT_3D('',#1355,#1356,#1357)
#632=EDGE_LOOP('',(#1358,#1359,#1360,#1361,#1362))
#633=AXIS2_PLACEMENT_3D('',#1363,#1364,#1365)
#634=EDGE_LOOP('',(#1366,#1367,#1368,#1369,#1370,#1371,#1372,#1373,#1374,#1375,#1376,#1377,#1378,#1379,#1380,#1381,#1382,#1383,#1384,#1385,#1386,#1387,#1388,#1389,#1390,#1391,#1392,#1393,#1394,#1395))
#635=EDGE_LOOP('',(#1396,#1397))
#636=EDGE_LOOP('',(#1398,#1399))
#637=EDGE_LOOP('',(#1400,#1401))
#638=EDGE_LOOP('',(#1402,#1403))
#639=EDGE_LOOP('',(#1404,#1405))
#640=EDGE_LOOP('',(#1406,#1407))
#641=EDGE_LOOP('',(#1408,#1409,#1410))
#642=EDGE_LOOP('',(#1411,#1412,#1413,#1414,#1415,#1416,#1417,#1418,#1419,#1420,#1421,#1422))
#643=AXIS2_PLACEMENT_3D('',#1423,#1424,#1425)
#644=EDGE_LOOP('',(#1426,#1427,#1428,#1429,#1430))
#645=AXIS2_PLACEMENT_3D('',#1431,#1432,#1433)
#646=EDGE_LOOP('',(#1434,#1435,#1436,#1437,#1438))
#647=AXIS2_PLACEMENT_3D('',#1439,#1440,#1441)
#648=EDGE_LOOP('',(#1442,#1443,#1444,#1445))
#649=AXIS2_PLACEMENT_3D('',#1446,#1447,#1448)
#650=EDGE_LOOP('',(#1449,#1450,#1451,#1452))
#651=AXIS2_PLACEMENT_3D('',#1453,#1454,#1455)
#652=EDGE_LOOP('',(#1456,#1457,#1458,#1459))
#653=AXIS2_PLACEMENT_3D('',#1460,#1461,#1462)
#654=EDGE_LOOP('',(#1463,#1464,#1465,#1466))
#655=AXIS2_PLACEMENT_3D('',#1467,#1468,#1469)
#656=EDGE_LOOP('',(#1470,#1471,#1472,#1473))
#657=AXIS2_PLACEMENT_3D('',#1474,#1475,#1476)
#658=EDGE_LOOP('',(#1477,#1478,#1479,#1480,#1481))
#659=AXIS2_PLACEMENT_3D('',#1482,#1483,#1484)
#660=EDGE_LOOP('',(#1485,#1486,#1487,#1488,#1489))
#661=AXIS2_PLACEMENT_3D('',#1490,#1491,#1492)
#662=EDGE_LOOP('',(#1493,#1494,#1495,#1496))
#663=AXIS2_PLACEMENT_3D('',#1497,#1498,#1499)
#664=EDGE_LOOP('',(#1500,#1501,#1502,#1503))
#665=AXIS2_PLACEMENT_3D('',#1504,#1505,#1506)
#666=EDGE_LOOP('',(#1507,#1508,#1509,#1510))
#667=AXIS2_PLACEMENT_3D('',#1511,#1512,#1513)
#668=EDGE_LOOP('',(#1514,#1515,#1516,#1517))
#669=AXIS2_PLACEMENT_3D('',#1518,#1519,#1520)
#670=EDGE_LOOP('',(#1521,#1522,#1523,#1524))
#671=AXIS2_PLACEMENT_3D('',#1525,#1526,#1527)
#672=EDGE_LOOP('',(#1528,#1529,#1530,#1531,#1532,#1533,#1534,#1535,#1536,#1537,#1538))
#673=AXIS2_PLACEMENT_3D('',#1539,#1540,#1541)
#674=EDGE_LOOP('',(#1542,#1543,#1544,#1545,#1546,#1547,#1548))
#675=AXIS2_PLACEMENT_3D('',#1549,#1550,#1551)
#676=EDGE_LOOP('',(#1552,#1553,#1554,#1555))
#677=AXIS2_PLACEMENT_3D('',#1556,#1557,#1558)
#678=EDGE_LOOP('',(#1559,#1560,#1561,#1562))
#679=AXIS2_PLACEMENT_3D('',#1563,#1564,#1565)
#680=EDGE_LOOP('',(#1566,#1567,#1568,#1569))
#681=AXIS2_PLACEMENT_3D('',#1570,#1571,#1572)
#682=EDGE_LOOP('',(#1573,#1574,#1575,#1576,#1577,#1578,#1579,#1580))
#683=AXIS2_PLACEMENT_3D('',#1581,#1582,#1583)
#684=EDGE_LOOP('',(#1584,#1585,#1586,#1587))
#685=AXIS2_PLACEMENT_3D('',#1588,#1589,#1590)
#686=EDGE_LOOP('',(#1591,#1592,#1593,#1594))
#687=AXIS2_PLACEMENT_3D('',#1595,#1596,#1597)
#688=EDGE_LOOP('',(#1598,#1599,#1600,#1601))
#689=EDGE_LOOP('',(#1602,#1603))
#690=AXIS2_PLACEMENT_3D('',#1604,#1605,#1606)
#691=EDGE_LOOP('',(#1607,#1608))
#692=EDGE_LOOP('',(#1609,#1610,#1611,#1612,#1613))
#693=AXIS2_PLACEMENT_3D('',#1614,#1615,#1616)
#694=EDGE_LOOP('',(#1617,#1618))
#695=EDGE_LOOP('',(#1619,#1620,#1621,#1622,#1623))
#696=AXIS2_PLACEMENT_3D('',#1624,#1625,#1626)
#697=EDGE_LOOP('',(#1627,#1628,#1629))
#698=EDGE_LOOP('',(#1630,#1631,#1632,#1633))
#699=AXIS2_PLACEMENT_3D('',#1634,#1635,#1636)
#700=EDGE_LOOP('',(#1637,#1638,#1639,#1640,#1641,#1642))
#701=AXIS2_PLACEMENT_3D('',#1643,#1644,#1645)
#702=EDGE_LOOP('',(#1646,#1647,#1648,#1649,#1650,#1651))
#703=AXIS2_PLACEMENT_3D('',#1652,#1653,#1654)
#704=EDGE_LOOP('',(#1655,#1656,#1657,#1658,#1659,#1660))
#705=AXIS2_PLACEMENT_3D('',#1661,#1662,#1663)
#706=EDGE_LOOP('',(#1664,#1665,#1666,#1667,#1668,#1669,#1670,#1671))
#707=AXIS2_PLACEMENT_3D('',#1672,#1673,#1674)
#708=EDGE_LOOP('',(#1675,#1676,#1677,#1678,#1679,#1680))
#709=AXIS2_PLACEMENT_3D('',#1681,#1682,#1683)
#710=EDGE_LOOP('',(#1684,#1685,#1686,#1687,#1688,#1689))
#711=AXIS2_PLACEMENT_3D('',#1690,#1691,#1692)
#712=EDGE_LOOP('',(#1693,#1694,#1695,#1696,#1697))
#713=AXIS2_PLACEMENT_3D('',#1698,#1699,#1700)
#714=EDGE_LOOP('',(#1701,#1702,#1703,#1704,#1705,#1706))
#715=AXIS2_PLACEMENT_3D('',#1707,#1708,#1709)
#716=EDGE_LOOP('',(#1710,#1711,#1712,#1713))
#717=AXIS2_PLACEMENT_3D('',#1714,#1715,#1716)
#718=EDGE_LOOP('',(#1717,#1718,#1719,#1720))
#719=AXIS2_PLACEMENT_3D('',#1721,#1722,#1723)
#720=EDGE_LOOP('',(#1724,#1725,#1726,#1727))
#721=AXIS2_PLACEMENT_3D('',#1728,#1729,#1730)
#722=EDGE_LOOP('',(#1731,#1732,#1733,#1734,#1735))
#723=AXIS2_PLACEMENT_3D('',#1736,#1737,#1738)
#724=EDGE_LOOP('',(#1739,#1740,#1741,#1742,#1743,#1744))
#725=AXIS2_PLACEMENT_3D('',#1745,#1746,#1747)
#726=EDGE_LOOP('',(#1748,#1749,#1750,#1751,#1752))
#727=AXIS2_PLACEMENT_3D('',#1753,#1754,#1755)
#728=EDGE_LOOP('',(#1756,#1757))
#729=EDGE_LOOP('',(#1758,#1759,#1760,#1761,#1762,#1763,#1764,#1765,#1766,#1767,#1768,#1769,#1770,#1771,#1772))
#730=AXIS2_PLACEMENT_3D('',#1773,#1774,#1775)
#731=EDGE_LOOP('',(#1776,#1777,#1778,#1779,#1780,#1781))
#732=AXIS2_PLACEMENT_3D('',#1782,#1783,#1784)
#733=EDGE_LOOP('',(#1785,#1786,#1787,#1788,#1789,#1790))
#734=AXIS2_PLACEMENT_3D('',#1791,#1792,#1793)
#735=EDGE_LOOP('',(#1794,#1795))
#736=EDGE_LOOP('',(#1796,#1797,#1798,#1799,#1800,#1801,#1802,#1803,#1804,#1805,#1806,#1807,#1808,#1809,#1810))
#737=AXIS2_PLACEMENT_3D('',#1811,#1812,#1813)
#738=EDGE_LOOP('',(#1814,#1815,#1816,#1817))
#739=AXIS2_PLACEMENT_3D('',#1818,#1819,#1820)
#740=EDGE_LOOP('',(#1821,#1822,#1823,#1824,#1825))
#741=AXIS2_PLACEMENT_3D('',#1826,#1827,#1828)
#742=EDGE_LOOP('',(#1829,#1830,#1831,#1832,#1833))
#743=AXIS2_PLACEMENT_3D('',#1834,#1835,#1836)
#744=EDGE_LOOP('',(#1837,#1838,#1839,#1840,#1841,#1842))
#745=AXIS2_PLACEMENT_3D('',#1843,#1844,#1845)
#746=EDGE_LOOP('',(#1846,#1847,#1848,#1849,#1850,#1851))
#747=AXIS2_PLACEMENT_3D('',#1852,#1853,#1854)
#748=EDGE_LOOP('',(#1855,#1856,#1857,#1858,#1859,#1860))
#749=AXIS2_PLACEMENT_3D('',#1861,#1862,#1863)
#750=EDGE_LOOP('',(#1864,#1865,#1866,#1867))
#751=AXIS2_PLACEMENT_3D('',#1868,#1869,#1870)
#752=EDGE_LOOP('',(#1871,#1872,#1873,#1874))
#753=AXIS2_PLACEMENT_3D('',#1875,#1876,#1877)
#754=EDGE_LOOP('',(#1878,#1879,#1880,#1881))
#755=AXIS2_PLACEMENT_3D('',#1882,#1883,#1884)
#756=EDGE_LOOP('',(#1885,#1886,#1887,#1888,#1889))
#757=AXIS2_PLACEMENT_3D('',#1890,#1891,#1892)
#758=EDGE_LOOP('',(#1893,#1894,#1895,#1896,#1897))
#759=AXIS2_PLACEMENT_3D('',#1898,#1899,#1900)
#760=EDGE_LOOP('',(#1901,#1902,#1903,#1904))
#761=AXIS2_PLACEMENT_3D('',#1905,#1906,#1907)
#762=EDGE_LOOP('',(#1908,#1909,#1910,#1911,#1912,#1913,#1914,#1915,#1916,#1917,#1918,#1919,#1920,#1921,#1922))
#763=AXIS2_PLACEMENT_3D('',#1923,#1924,#1925)
#764=EDGE_LOOP('',(#1926,#1927,#1928,#1929,#1930,#1931))
#765=AXIS2_PLACEMENT_3D('',#1932,#1933,#1934)
#766=EDGE_LOOP('',(#1935,#1936,#1937,#1938,#1939,#1940))
#767=AXIS2_PLACEMENT_3D('',#1941,#1942,#1943)
#768=EDGE_LOOP('',(#1944,#1945,#1946,#1947,#1948,#1949))
#769=AXIS2_PLACEMENT_3D('',#1950,#1951,#1952)
#770=EDGE_LOOP('',(#1953,#1954,#1955,#1956,#1957,#1958))
#771=AXIS2_PLACEMENT_3D('',#1959,#1960,#1961)
#772=EDGE_LOOP('',(#1962,#1963,#1964,#1965))
#773=AXIS2_PLACEMENT_3D('',#1966,#1967,#1968)
#774=EDGE_LOOP('',(#1969,#1970,#1971,#1972))
#775=AXIS2_PLACEMENT_3D('',#1973,#1974,#1975)
#776=EDGE_LOOP('',(#1976,#1977,#1978,#1979))
#777=AXIS2_PLACEMENT_3D('',#1980,#1981,#1982)
#778=EDGE_LOOP('',(#1983,#1984,#1985,#1986,#1987))
#779=AXIS2_PLACEMENT_3D('',#1988,#1989,#1990)
#780=EDGE_LOOP('',(#1991,#1992,#1993,#1994,#1995))
#781=AXIS2_PLACEMENT_3D('',#1996,#1997,#1998)
#782=EDGE_LOOP('',(#1999,#2000,#2001,#2002))
#783=AXIS2_PLACEMENT_3D('',#2003,#2004,#2005)
#784=EDGE_LOOP('',(#2006,#2007,#2008,#2009))
#785=AXIS2_PLACEMENT_3D('',#2010,#2011,#2012)
#786=EDGE_LOOP('',(#2013,#2014,#2015,#2016))
#787=AXIS2_PLACEMENT_3D('',#2017,#2018,#2019)
#788=EDGE_LOOP('',(#2020,#2021,#2022,#2023))
#789=AXIS2_PLACEMENT_3D('',#2024,#2025,#2026)
#790=FILL_AREA_STYLE_COLOUR('',#2027)
#791=ORIENTED_EDGE('',*,*,#2028,.F.)
#792=ORIENTED_EDGE('',*,*,#2029,.T.)
#793=ORIENTED_EDGE('',*,*,#2030,.T.)
#794=ORIENTED_EDGE('',*,*,#2031,.F.)
#795=ORIENTED_EDGE('',*,*,#2032,.T.)
#796=ORIENTED_EDGE('',*,*,#2033,.T.)
#797=CARTESIAN_POINT('',(0.0,0.0,0.0))
#798=DIRECTION('',(0.0,0.0,1.0))
#799=DIRECTION('',(1.83690953073357E-16,-1.0,0.0))
#800=ORIENTED_EDGE('',*,*,#2034,.F.)
#801=ORIENTED_EDGE('',*,*,#2035,.F.)
#802=ORIENTED_EDGE('',*,*,#2036,.F.)
#803=ORIENTED_EDGE('',*,*,#2037,.T.)
#804=CARTESIAN_POINT('',(0.0,-0.0492802707202719,0.0))
#805=DIRECTION('',(0.0,0.0,1.0))
#806=DIRECTION('',(-1.0,0.0,0.0))
#807=ORIENTED_EDGE('',*,*,#2038,.F.)
#808=ORIENTED_EDGE('',*,*,#2039,.F.)
#809=ORIENTED_EDGE('',*,*,#2040,.F.)
#810=ORIENTED_EDGE('',*,*,#2041,.F.)
#811=CARTESIAN_POINT('',(-0.00508,-0.0351896133009769,-0.0571152549742424))
#812=DIRECTION('',(0.0,0.0,-1.0))
#813=DIRECTION('',(1.0,0.0,0.0))
#814=ORIENTED_EDGE('',*,*,#2042,.F.)
#815=ORIENTED_EDGE('',*,*,#2043,.F.)
#816=ORIENTED_EDGE('',*,*,#2044,.F.)
#817=ORIENTED_EDGE('',*,*,#2045,.F.)
#818=CARTESIAN_POINT('',(0.00508,-0.0351896133009769,-0.0571152549742424))
#819=DIRECTION('',(0.0,0.0,-1.0))
#820=DIRECTION('',(1.0,0.0,0.0))
#821=ORIENTED_EDGE('',*,*,#2046,.F.)
#822=ORIENTED_EDGE('',*,*,#2047,.F.)
#823=ORIENTED_EDGE('',*,*,#2048,.F.)
#824=ORIENTED_EDGE('',*,*,#2049,.F.)
#825=ORIENTED_EDGE('',*,*,#2030,.F.)
#826=ORIENTED_EDGE('',*,*,#2050,.F.)
#827=CARTESIAN_POINT('',(-0.00508,0.0145896128014553,-0.0571152549742424))
#828=DIRECTION('',(0.0,0.0,-1.0))
#829=DIRECTION('',(1.0,0.0,0.0))
#830=ORIENTED_EDGE('',*,*,#2051,.F.)
#831=ORIENTED_EDGE('',*,*,#2052,.T.)
#832=ORIENTED_EDGE('',*,*,#2053,.F.)
#833=ORIENTED_EDGE('',*,*,#2054,.F.)
#834=CARTESIAN_POINT('',(3.26899260699033E-18,-0.0608202707202717,0.0075))
#835=DIRECTION('',(-0.0,1.0,3.49148336110938E-15))
#836=DIRECTION('',(1.0,0.0,0.0))
#837=ORIENTED_EDGE('',*,*,#2055,.F.)
#838=ORIENTED_EDGE('',*,*,#2056,.F.)
#839=ORIENTED_EDGE('',*,*,#2057,.F.)
#840=ORIENTED_EDGE('',*,*,#2058,.T.)
#841=CARTESIAN_POINT('',(3.26899260699033E-18,-0.0608202707202717,0.0075))
#842=DIRECTION('',(-0.0,1.0,3.49148336110938E-15))
#843=DIRECTION('',(1.0,0.0,0.0))
#844=ORIENTED_EDGE('',*,*,#2059,.F.)
#845=ORIENTED_EDGE('',*,*,#2060,.T.)
#846=ORIENTED_EDGE('',*,*,#2061,.T.)
#847=ORIENTED_EDGE('',*,*,#2062,.T.)
#848=CARTESIAN_POINT('',(0.0,0.0,0.0))
#849=DIRECTION('',(-0.0,0.0,-1.0))
#850=DIRECTION('',(-1.0,0.0,0.0))
#851=ORIENTED_EDGE('',*,*,#2063,.F.)
#852=ORIENTED_EDGE('',*,*,#2064,.T.)
#853=ORIENTED_EDGE('',*,*,#2065,.T.)
#854=ORIENTED_EDGE('',*,*,#2066,.T.)
#855=CARTESIAN_POINT('',(0.0,0.0,0.0))
#856=DIRECTION('',(-0.0,0.0,-1.0))
#857=DIRECTION('',(-1.0,0.0,0.0))
#858=ORIENTED_EDGE('',*,*,#2067,.F.)
#859=ORIENTED_EDGE('',*,*,#2068,.F.)
#860=ORIENTED_EDGE('',*,*,#2069,.F.)
#861=ORIENTED_EDGE('',*,*,#2070,.F.)
#862=ORIENTED_EDGE('',*,*,#2071,.F.)
#863=ORIENTED_EDGE('',*,*,#2072,.F.)
#864=CARTESIAN_POINT('',(0.00508,0.0145896128014553,-0.0571152549742424))
#865=DIRECTION('',(0.0,0.0,-1.0))
#866=DIRECTION('',(1.0,0.0,0.0))
#867=ORIENTED_EDGE('',*,*,#2073,.F.)
#868=ORIENTED_EDGE('',*,*,#2074,.F.)
#869=ORIENTED_EDGE('',*,*,#2075,.F.)
#870=ORIENTED_EDGE('',*,*,#2076,.F.)
#871=CARTESIAN_POINT('',(-0.0167037419478041,0.00691891645716081,0.015))
#872=DIRECTION('',(0.0,0.0,-1.0))
#873=DIRECTION('',(1.0,0.0,0.0))
#874=ORIENTED_EDGE('',*,*,#2077,.F.)
#875=ORIENTED_EDGE('',*,*,#2078,.F.)
#876=ORIENTED_EDGE('',*,*,#2079,.F.)
#877=ORIENTED_EDGE('',*,*,#2080,.F.)
#878=CARTESIAN_POINT('',(0.0167037419478041,0.00691891645716081,0.015))
#879=DIRECTION('',(-0.0,0.0,-1.0))
#880=DIRECTION('',(-1.0,0.0,0.0))
#881=ORIENTED_EDGE('',*,*,#2081,.F.)
#882=ORIENTED_EDGE('',*,*,#2082,.T.)
#883=ORIENTED_EDGE('',*,*,#2083,.F.)
#884=ORIENTED_EDGE('',*,*,#2084,.F.)
#885=CARTESIAN_POINT('',(0.0167037419478041,0.00691891645716081,0.0))
#886=DIRECTION('',(-0.0,0.0,-1.0))
#887=DIRECTION('',(-1.0,0.0,0.0))
#888=ORIENTED_EDGE('',*,*,#2085,.F.)
#889=ORIENTED_EDGE('',*,*,#2086,.T.)
#890=ORIENTED_EDGE('',*,*,#2087,.F.)
#891=ORIENTED_EDGE('',*,*,#2088,.T.)
#892=CARTESIAN_POINT('',(-0.0167037419478041,0.00691891645716081,0.0))
#893=DIRECTION('',(0.0,0.0,-1.0))
#894=DIRECTION('',(1.0,0.0,0.0))
#895=ORIENTED_EDGE('',*,*,#2089,.T.)
#896=ORIENTED_EDGE('',*,*,#2090,.F.)
#897=ORIENTED_EDGE('',*,*,#2091,.F.)
#898=ORIENTED_EDGE('',*,*,#2092,.F.)
#899=CARTESIAN_POINT('',(0.0202633648306208,-0.0113691793190115,0.015))
#900=DIRECTION('',(0.38268343236509,-0.923879532511287,0.0))
#901=DIRECTION('',(-0.923879532511287,-0.38268343236509,-0.0))
#902=ORIENTED_EDGE('',*,*,#2093,.T.)
#903=ORIENTED_EDGE('',*,*,#2094,.T.)
#904=ORIENTED_EDGE('',*,*,#2095,.T.)
#905=ORIENTED_EDGE('',*,*,#2090,.T.)
#906=CARTESIAN_POINT('',(0.0250883648187215,-0.00804732857053054,0.015))
#907=DIRECTION('',(0.923879532511287,-0.38268343236509,0.0))
#908=DIRECTION('',(-0.38268343236509,-0.923879532511287,0.0))
#909=ORIENTED_EDGE('',*,*,#2089,.F.)
#910=ORIENTED_EDGE('',*,*,#2096,.F.)
#911=ORIENTED_EDGE('',*,*,#2097,.F.)
#912=ORIENTED_EDGE('',*,*,#2098,.F.)
#913=ORIENTED_EDGE('',*,*,#2099,.F.)
#914=ORIENTED_EDGE('',*,*,#2100,.F.)
#915=ORIENTED_EDGE('',*,*,#2093,.F.)
#916=CARTESIAN_POINT('',(5.20417042793042E-18,-0.0213142422124843,0.0055))
#917=DIRECTION('',(0.0,0.0,1.0))
#918=DIRECTION('',(-1.83690953073357E-16,1.0,0.0))
#919=ORIENTED_EDGE('',*,*,#2100,.T.)
#920=ORIENTED_EDGE('',*,*,#2101,.F.)
#921=ORIENTED_EDGE('',*,*,#2102,.T.)
#922=ORIENTED_EDGE('',*,*,#2103,.T.)
#923=CARTESIAN_POINT('',(0.02275,-0.00644999999999995,0.0))
#924=DIRECTION('',(2.4980018054066E-15,-1.0,0.0))
#925=DIRECTION('',(1.0,2.4980018054066E-15,0.0))
#926=ORIENTED_EDGE('',*,*,#2099,.T.)
#927=ORIENTED_EDGE('',*,*,#2104,.F.)
#928=ORIENTED_EDGE('',*,*,#2105,.T.)
#929=ORIENTED_EDGE('',*,*,#2101,.T.)
#930=CARTESIAN_POINT('',(0.0227499999909544,-0.00559999999999998,0.0))
#931=DIRECTION('',(-1.0,-1.11022302462516E-16,0.0))
#932=DIRECTION('',(1.11022302462516E-16,-1.0,0.0))
#933=ORIENTED_EDGE('',*,*,#2098,.T.)
#934=ORIENTED_EDGE('',*,*,#2106,.F.)
#935=ORIENTED_EDGE('',*,*,#2107,.T.)
#936=ORIENTED_EDGE('',*,*,#2104,.T.)
#937=CARTESIAN_POINT('',(0.0205888753852415,-0.0052500000000001,0.0))
#938=DIRECTION('',(7.99360577730113E-15,-1.0,0.0))
#939=DIRECTION('',(1.0,7.99360577730113E-15,0.0))
#940=ORIENTED_EDGE('',*,*,#2097,.T.)
#941=ORIENTED_EDGE('',*,*,#2108,.F.)
#942=ORIENTED_EDGE('',*,*,#2109,.F.)
#943=ORIENTED_EDGE('',*,*,#2106,.T.)
#944=CARTESIAN_POINT('',(0.0,0.0,0.0))
#945=DIRECTION('',(-0.0,0.0,-1.0))
#946=DIRECTION('',(-1.0,0.0,0.0))
#947=ORIENTED_EDGE('',*,*,#2110,.T.)
#948=ORIENTED_EDGE('',*,*,#2111,.F.)
#949=ORIENTED_EDGE('',*,*,#2112,.F.)
#950=ORIENTED_EDGE('',*,*,#2113,.F.)
#951=CARTESIAN_POINT('',(-0.0250883648187216,-0.00804732857053058,0.015))
#952=DIRECTION('',(-0.923879532511286,-0.382683432365092,0.0))
#953=DIRECTION('',(-0.382683432365092,0.923879532511286,0.0))
#954=ORIENTED_EDGE('',*,*,#2114,.T.)
#955=ORIENTED_EDGE('',*,*,#2115,.F.)
#956=ORIENTED_EDGE('',*,*,#2116,.T.)
#957=ORIENTED_EDGE('',*,*,#2111,.T.)
#958=CARTESIAN_POINT('',(-0.020263364830621,-0.0113691793190114,0.015))
#959=DIRECTION('',(-0.382683432365089,-0.923879532511287,0.0))
#960=DIRECTION('',(-0.923879532511287,0.382683432365089,0.0))
#961=ORIENTED_EDGE('',*,*,#2110,.F.)
#962=ORIENTED_EDGE('',*,*,#2117,.F.)
#963=ORIENTED_EDGE('',*,*,#2118,.F.)
#964=ORIENTED_EDGE('',*,*,#2119,.F.)
#965=ORIENTED_EDGE('',*,*,#2120,.F.)
#966=ORIENTED_EDGE('',*,*,#2121,.F.)
#967=ORIENTED_EDGE('',*,*,#2114,.F.)
#968=CARTESIAN_POINT('',(5.20417042793042E-18,-0.0213142422124843,0.0055))
#969=DIRECTION('',(0.0,0.0,1.0))
#970=DIRECTION('',(-1.83690953073357E-16,1.0,0.0))
#971=ORIENTED_EDGE('',*,*,#2115,.T.)
#972=ORIENTED_EDGE('',*,*,#2121,.T.)
#973=ORIENTED_EDGE('',*,*,#2122,.T.)
#974=ORIENTED_EDGE('',*,*,#2123,.T.)
#975=ORIENTED_EDGE('',*,*,#2124,.T.)
#976=ORIENTED_EDGE('',*,*,#2125,.T.)
#977=CARTESIAN_POINT('',(-0.0161000000000002,-0.01155,0.0))
#978=DIRECTION('',(-1.0,0.0,0.0))
#979=DIRECTION('',(0.0,0.0,1.0))
#980=ORIENTED_EDGE('',*,*,#2120,.T.)
#981=ORIENTED_EDGE('',*,*,#2126,.T.)
#982=ORIENTED_EDGE('',*,*,#2127,.F.)
#983=ORIENTED_EDGE('',*,*,#2122,.F.)
#984=CARTESIAN_POINT('',(0.0,0.0,0.0))
#985=DIRECTION('',(-0.0,0.0,-1.0))
#986=DIRECTION('',(-1.0,0.0,0.0))
#987=ORIENTED_EDGE('',*,*,#2128,.T.)
#988=ORIENTED_EDGE('',*,*,#2129,.T.)
#989=ORIENTED_EDGE('',*,*,#2130,.F.)
#990=ORIENTED_EDGE('',*,*,#2131,.F.)
#991=CARTESIAN_POINT('',(-0.02425941915679,0.0100485804300361,0.015))
#992=DIRECTION('',(-0.923879532511291,0.382683432365079,0.0))
#993=DIRECTION('',(0.382683432365079,0.923879532511291,0.0))
#994=ORIENTED_EDGE('',*,*,#2132,.F.)
#995=ORIENTED_EDGE('',*,*,#2133,.F.)
#996=ORIENTED_EDGE('',*,*,#2134,.F.)
#997=ORIENTED_EDGE('',*,*,#2135,.F.)
#998=ORIENTED_EDGE('',*,*,#2136,.F.)
#999=ORIENTED_EDGE('',*,*,#2128,.F.)
#1000=ORIENTED_EDGE('',*,*,#2137,.F.)
#1001=ORIENTED_EDGE('',*,*,#2138,.F.)
#1002=ORIENTED_EDGE('',*,*,#2139,.F.)
#1003=ORIENTED_EDGE('',*,*,#2140,.F.)
#1004=ORIENTED_EDGE('',*,*,#2086,.F.)
#1005=CARTESIAN_POINT('',(5.20417042793042E-18,-0.0213142422124843,0.0055))
#1006=DIRECTION('',(0.0,0.0,1.0))
#1007=DIRECTION('',(-1.83690953073357E-16,1.0,0.0))
#1008=ORIENTED_EDGE('',*,*,#2136,.T.)
#1009=ORIENTED_EDGE('',*,*,#2141,.F.)
#1010=ORIENTED_EDGE('',*,*,#2142,.T.)
#1011=ORIENTED_EDGE('',*,*,#2143,.T.)
#1012=CARTESIAN_POINT('',(-0.02275,0.00644999999999996,0.0))
#1013=DIRECTION('',(-2.60902410786912E-15,1.0,0.0))
#1014=DIRECTION('',(-1.0,-2.60902410786912E-15,0.0))
#1015=ORIENTED_EDGE('',*,*,#2135,.T.)
#1016=ORIENTED_EDGE('',*,*,#2144,.F.)
#1017=ORIENTED_EDGE('',*,*,#2145,.T.)
#1018=ORIENTED_EDGE('',*,*,#2141,.T.)
#1019=CARTESIAN_POINT('',(-0.0227499999909544,0.00559999999999997,0.0))
#1020=DIRECTION('',(1.0,2.22044604925031E-16,0.0))
#1021=DIRECTION('',(-2.22044604925031E-16,1.0,0.0))
#1022=ORIENTED_EDGE('',*,*,#2134,.T.)
#1023=ORIENTED_EDGE('',*,*,#2146,.F.)
#1024=ORIENTED_EDGE('',*,*,#2147,.T.)
#1025=ORIENTED_EDGE('',*,*,#2144,.T.)
#1026=CARTESIAN_POINT('',(-0.0205888753852415,0.0052500000000001,0.0))
#1027=DIRECTION('',(-8.10462807976364E-15,1.0,0.0))
#1028=DIRECTION('',(-1.0,-8.10462807976364E-15,0.0))
#1029=ORIENTED_EDGE('',*,*,#2133,.T.)
#1030=ORIENTED_EDGE('',*,*,#2148,.T.)
#1031=ORIENTED_EDGE('',*,*,#2149,.F.)
#1032=ORIENTED_EDGE('',*,*,#2146,.T.)
#1033=CARTESIAN_POINT('',(0.0,0.0,0.0))
#1034=DIRECTION('',(0.0,0.0,1.0))
#1035=DIRECTION('',(0.707106781186548,-0.707106781186547,0.0))
#1036=ORIENTED_EDGE('',*,*,#2085,.T.)
#1037=ORIENTED_EDGE('',*,*,#2150,.T.)
#1038=ORIENTED_EDGE('',*,*,#2148,.F.)
#1039=ORIENTED_EDGE('',*,*,#2132,.T.)
#1040=CARTESIAN_POINT('',(-0.0167037419478041,0.00691891645716081,0.0))
#1041=DIRECTION('',(0.0,0.0,-1.0))
#1042=DIRECTION('',(1.0,0.0,0.0))
#1043=ORIENTED_EDGE('',*,*,#2140,.T.)
#1044=ORIENTED_EDGE('',*,*,#2151,.F.)
#1045=ORIENTED_EDGE('',*,*,#2152,.F.)
#1046=ORIENTED_EDGE('',*,*,#2087,.T.)
#1047=CARTESIAN_POINT('',(0.0,0.0,0.0))
#1048=DIRECTION('',(0.0,0.0,1.0))
#1049=DIRECTION('',(0.707106781186548,-0.707106781186547,0.0))
#1050=ORIENTED_EDGE('',*,*,#2153,.T.)
#1051=ORIENTED_EDGE('',*,*,#2154,.T.)
#1052=ORIENTED_EDGE('',*,*,#2155,.F.)
#1053=ORIENTED_EDGE('',*,*,#2156,.F.)
#1054=CARTESIAN_POINT('',(-0.0100485804300361,0.02425941915679,0.015))
#1055=DIRECTION('',(-0.382683432365101,0.923879532511282,1.23259516440783E-32))
#1056=DIRECTION('',(0.923879532511282,0.382683432365101,2.22681630323562E-16))
#1057=ORIENTED_EDGE('',*,*,#2153,.F.)
#1058=ORIENTED_EDGE('',*,*,#2157,.F.)
#1059=ORIENTED_EDGE('',*,*,#2158,.F.)
#1060=ORIENTED_EDGE('',*,*,#2159,.F.)
#1061=ORIENTED_EDGE('',*,*,#2160,.F.)
#1062=ORIENTED_EDGE('',*,*,#2161,.F.)
#1063=ORIENTED_EDGE('',*,*,#2162,.F.)
#1064=ORIENTED_EDGE('',*,*,#2163,.F.)
#1065=CARTESIAN_POINT('',(5.20417042793042E-18,-0.0213142422124843,0.0055))
#1066=DIRECTION('',(0.0,0.0,1.0))
#1067=DIRECTION('',(-1.83690953073357E-16,1.0,0.0))
#1068=ORIENTED_EDGE('',*,*,#2164,.T.)
#1069=ORIENTED_EDGE('',*,*,#2165,.T.)
#1070=ORIENTED_EDGE('',*,*,#2166,.T.)
#1071=ORIENTED_EDGE('',*,*,#2167,.F.)
#1072=CARTESIAN_POINT('',(0.0100485804300361,0.02425941915679,0.015))
#1073=DIRECTION('',(0.382683432365079,0.923879532511291,0.0))
#1074=DIRECTION('',(0.923879532511291,-0.382683432365079,0.0))
#1075=ORIENTED_EDGE('',*,*,#2164,.F.)
#1076=ORIENTED_EDGE('',*,*,#2168,.F.)
#1077=ORIENTED_EDGE('',*,*,#2169,.F.)
#1078=ORIENTED_EDGE('',*,*,#2170,.F.)
#1079=ORIENTED_EDGE('',*,*,#2171,.F.)
#1080=ORIENTED_EDGE('',*,*,#2172,.F.)
#1081=ORIENTED_EDGE('',*,*,#2173,.F.)
#1082=ORIENTED_EDGE('',*,*,#2174,.F.)
#1083=CARTESIAN_POINT('',(5.20417042793042E-18,-0.0213142422124843,0.0055))
#1084=DIRECTION('',(0.0,0.0,1.0))
#1085=DIRECTION('',(-1.83690953073357E-16,1.0,0.0))
#1086=ORIENTED_EDGE('',*,*,#2174,.T.)
#1087=ORIENTED_EDGE('',*,*,#2175,.F.)
#1088=ORIENTED_EDGE('',*,*,#2176,.T.)
#1089=ORIENTED_EDGE('',*,*,#2177,.T.)
#1090=CARTESIAN_POINT('',(0.00644999999999995,0.02275,0.0))
#1091=DIRECTION('',(1.0,2.72004641033163E-15,0.0))
#1092=DIRECTION('',(-2.72004641033163E-15,1.0,0.0))
#1093=ORIENTED_EDGE('',*,*,#2173,.T.)
#1094=ORIENTED_EDGE('',*,*,#2178,.F.)
#1095=ORIENTED_EDGE('',*,*,#2179,.T.)
#1096=ORIENTED_EDGE('',*,*,#2175,.T.)
#1097=CARTESIAN_POINT('',(0.00559999999999997,0.0227499999909544,0.0))
#1098=DIRECTION('',(2.77555756156289E-16,-1.0,0.0))
#1099=DIRECTION('',(1.0,2.77555756156289E-16,0.0))
#1100=ORIENTED_EDGE('',*,*,#2172,.T.)
#1101=ORIENTED_EDGE('',*,*,#2180,.F.)
#1102=ORIENTED_EDGE('',*,*,#2181,.T.)
#1103=ORIENTED_EDGE('',*,*,#2178,.T.)
#1104=CARTESIAN_POINT('',(0.0052500000000001,0.0205888753852415,0.0))
#1105=DIRECTION('',(1.0,8.21565038222616E-15,0.0))
#1106=DIRECTION('',(-8.21565038222616E-15,1.0,0.0))
#1107=ORIENTED_EDGE('',*,*,#2182,.T.)
#1108=ORIENTED_EDGE('',*,*,#2183,.T.)
#1109=ORIENTED_EDGE('',*,*,#2184,.T.)
#1110=ORIENTED_EDGE('',*,*,#2185,.F.)
#1111=CARTESIAN_POINT('',(0.0242594191567899,0.0100485804300361,0.015))
#1112=DIRECTION('',(0.923879532511282,0.382683432365102,0.0))
#1113=DIRECTION('',(0.382683432365102,-0.923879532511282,0.0))
#1114=ORIENTED_EDGE('',*,*,#2186,.F.)
#1115=ORIENTED_EDGE('',*,*,#2187,.F.)
#1116=ORIENTED_EDGE('',*,*,#2188,.F.)
#1117=ORIENTED_EDGE('',*,*,#2189,.F.)
#1118=ORIENTED_EDGE('',*,*,#2190,.F.)
#1119=ORIENTED_EDGE('',*,*,#2182,.F.)
#1120=ORIENTED_EDGE('',*,*,#2191,.F.)
#1121=ORIENTED_EDGE('',*,*,#2192,.F.)
#1122=ORIENTED_EDGE('',*,*,#2193,.F.)
#1123=ORIENTED_EDGE('',*,*,#2194,.F.)
#1124=ORIENTED_EDGE('',*,*,#2082,.F.)
#1125=CARTESIAN_POINT('',(5.20417042793042E-18,-0.0213142422124843,0.0055))
#1126=DIRECTION('',(0.0,0.0,1.0))
#1127=DIRECTION('',(-1.83690953073357E-16,1.0,0.0))
#1128=ORIENTED_EDGE('',*,*,#2190,.T.)
#1129=ORIENTED_EDGE('',*,*,#2195,.F.)
#1130=ORIENTED_EDGE('',*,*,#2196,.T.)
#1131=ORIENTED_EDGE('',*,*,#2197,.T.)
#1132=CARTESIAN_POINT('',(0.0206475180106471,0.0115258405333407,0.0))
#1133=DIRECTION('',(0.707106781186549,-0.707106781186546,0.0))
#1134=DIRECTION('',(0.707106781186546,0.707106781186549,0.0))
#1135=ORIENTED_EDGE('',*,*,#2189,.T.)
#1136=ORIENTED_EDGE('',*,*,#2198,.F.)
#1137=ORIENTED_EDGE('',*,*,#2199,.T.)
#1138=ORIENTED_EDGE('',*,*,#2195,.T.)
#1139=CARTESIAN_POINT('',(0.0200464772402424,0.0121268812909531,0.0))
#1140=DIRECTION('',(-0.707106781186547,-0.707106781186547,0.0))
#1141=DIRECTION('',(0.707106781186548,-0.707106781186548,0.0))
#1142=ORIENTED_EDGE('',*,*,#2188,.T.)
#1143=ORIENTED_EDGE('',*,*,#2200,.F.)
#1144=ORIENTED_EDGE('',*,*,#2201,.T.)
#1145=ORIENTED_EDGE('',*,*,#2198,.T.)
#1146=CARTESIAN_POINT('',(0.0182708440031385,0.0108462228006796,0.0))
#1147=DIRECTION('',(0.707106781186553,-0.707106781186542,0.0))
#1148=DIRECTION('',(0.707106781186542,0.707106781186553,0.0))
#1149=ORIENTED_EDGE('',*,*,#2187,.T.)
#1150=ORIENTED_EDGE('',*,*,#2202,.T.)
#1151=ORIENTED_EDGE('',*,*,#2203,.F.)
#1152=ORIENTED_EDGE('',*,*,#2200,.T.)
#1153=CARTESIAN_POINT('',(0.0,0.0,0.0))
#1154=DIRECTION('',(0.0,0.0,1.0))
#1155=DIRECTION('',(-1.0,0.0,0.0))
#1156=ORIENTED_EDGE('',*,*,#2081,.T.)
#1157=ORIENTED_EDGE('',*,*,#2204,.F.)
#1158=ORIENTED_EDGE('',*,*,#2202,.F.)
#1159=ORIENTED_EDGE('',*,*,#2186,.T.)
#1160=CARTESIAN_POINT('',(0.0167037419478041,0.00691891645716081,0.0))
#1161=DIRECTION('',(-0.0,0.0,-1.0))
#1162=DIRECTION('',(-1.0,0.0,0.0))
#1163=ORIENTED_EDGE('',*,*,#2194,.T.)
#1164=ORIENTED_EDGE('',*,*,#2205,.F.)
#1165=ORIENTED_EDGE('',*,*,#2206,.F.)
#1166=ORIENTED_EDGE('',*,*,#2083,.T.)
#1167=CARTESIAN_POINT('',(0.0,0.0,0.0))
#1168=DIRECTION('',(0.0,0.0,1.0))
#1169=DIRECTION('',(-1.0,0.0,0.0))
#1170=ORIENTED_EDGE('',*,*,#2193,.T.)
#1171=ORIENTED_EDGE('',*,*,#2207,.F.)
#1172=ORIENTED_EDGE('',*,*,#2208,.F.)
#1173=ORIENTED_EDGE('',*,*,#2205,.T.)
#1174=CARTESIAN_POINT('',(0.0205888753852415,0.00524999999999991,0.0))
#1175=DIRECTION('',(1.86750355423474E-15,1.0,0.0))
#1176=DIRECTION('',(-1.0,1.86750355423474E-15,0.0))
#1177=ORIENTED_EDGE('',*,*,#2192,.T.)
#1178=ORIENTED_EDGE('',*,*,#2209,.F.)
#1179=ORIENTED_EDGE('',*,*,#2210,.F.)
#1180=ORIENTED_EDGE('',*,*,#2207,.T.)
#1181=CARTESIAN_POINT('',(0.0227499999909545,0.0056,0.0))
#1182=DIRECTION('',(-1.0,-0.0,0.0))
#1183=DIRECTION('',(0.0,-1.0,-0.0))
#1184=ORIENTED_EDGE('',*,*,#2211,.F.)
#1185=ORIENTED_EDGE('',*,*,#2212,.F.)
#1186=ORIENTED_EDGE('',*,*,#2213,.T.)
#1187=ORIENTED_EDGE('',*,*,#2214,.F.)
#1188=CARTESIAN_POINT('',(-0.00309999999999984,-0.0571502707202718,-0.00370737205583719))
#1189=DIRECTION('',(-1.0,-6.66521182890022E-16,-1.46940184066149E-14))
#1190=DIRECTION('',(1.46940184066149E-14,1.07186937277352E-15,-1.0))
#1191=ORIENTED_EDGE('',*,*,#2215,.T.)
#1192=ORIENTED_EDGE('',*,*,#2045,.T.)
#1193=ORIENTED_EDGE('',*,*,#2216,.T.)
#1194=ORIENTED_EDGE('',*,*,#2041,.T.)
#1195=ORIENTED_EDGE('',*,*,#2217,.T.)
#1196=ORIENTED_EDGE('',*,*,#2035,.T.)
#1197=ORIENTED_EDGE('',*,*,#2218,.T.)
#1198=ORIENTED_EDGE('',*,*,#2211,.T.)
#1199=ORIENTED_EDGE('',*,*,#2219,.T.)
#1200=ORIENTED_EDGE('',*,*,#2220,.T.)
#1201=ORIENTED_EDGE('',*,*,#2123,.F.)
#1202=ORIENTED_EDGE('',*,*,#2127,.T.)
#1203=ORIENTED_EDGE('',*,*,#2221,.T.)
#1204=ORIENTED_EDGE('',*,*,#2222,.T.)
#1205=ORIENTED_EDGE('',*,*,#2223,.T.)
#1206=ORIENTED_EDGE('',*,*,#2224,.T.)
#1207=ORIENTED_EDGE('',*,*,#2225,.T.)
#1208=ORIENTED_EDGE('',*,*,#2226,.T.)
#1209=ORIENTED_EDGE('',*,*,#2227,.T.)
#1210=ORIENTED_EDGE('',*,*,#2228,.T.)
#1211=ORIENTED_EDGE('',*,*,#2229,.T.)
#1212=ORIENTED_EDGE('',*,*,#2230,.T.)
#1213=ORIENTED_EDGE('',*,*,#2231,.F.)
#1214=ORIENTED_EDGE('',*,*,#2232,.F.)
#1215=ORIENTED_EDGE('',*,*,#2102,.F.)
#1216=ORIENTED_EDGE('',*,*,#2105,.F.)
#1217=ORIENTED_EDGE('',*,*,#2107,.F.)
#1218=ORIENTED_EDGE('',*,*,#2109,.T.)
#1219=ORIENTED_EDGE('',*,*,#2233,.F.)
#1220=ORIENTED_EDGE('',*,*,#2234,.T.)
#1221=CARTESIAN_POINT('',(0.0,-0.01155,0.0))
#1222=DIRECTION('',(0.0,0.0,1.0))
#1223=DIRECTION('',(1.0,0.0,0.0))
#1224=ORIENTED_EDGE('',*,*,#2220,.F.)
#1225=ORIENTED_EDGE('',*,*,#2235,.F.)
#1226=ORIENTED_EDGE('',*,*,#2236,.T.)
#1227=ORIENTED_EDGE('',*,*,#2237,.F.)
#1228=CARTESIAN_POINT('',(0.00310000000000016,-0.0571502707202718,-0.00370737205583711))
#1229=DIRECTION('',(1.0,6.66521182890022E-16,1.45442348963563E-14))
#1230=DIRECTION('',(-1.45442348963563E-14,-1.07186937277352E-15,1.0))
#1231=ORIENTED_EDGE('',*,*,#2238,.T.)
#1232=ORIENTED_EDGE('',*,*,#2239,.F.)
#1233=ORIENTED_EDGE('',*,*,#2240,.T.)
#1234=ORIENTED_EDGE('',*,*,#2241,.T.)
#1235=ORIENTED_EDGE('',*,*,#2242,.F.)
#1236=ORIENTED_EDGE('',*,*,#2243,.F.)
#1237=ORIENTED_EDGE('',*,*,#2244,.T.)
#1238=ORIENTED_EDGE('',*,*,#2245,.T.)
#1239=ORIENTED_EDGE('',*,*,#2246,.T.)
#1240=ORIENTED_EDGE('',*,*,#2230,.F.)
#1241=ORIENTED_EDGE('',*,*,#2247,.F.)
#1242=ORIENTED_EDGE('',*,*,#2248,.T.)
#1243=CARTESIAN_POINT('',(0.0,0.0,0.0))
#1244=DIRECTION('',(0.0,0.0,1.0))
#1245=DIRECTION('',(1.83690953073357E-16,-1.0,0.0))
#1246=ORIENTED_EDGE('',*,*,#2049,.T.)
#1247=ORIENTED_EDGE('',*,*,#2249,.T.)
#1248=ORIENTED_EDGE('',*,*,#2250,.T.)
#1249=ORIENTED_EDGE('',*,*,#2251,.F.)
#1250=ORIENTED_EDGE('',*,*,#2252,.F.)
#1251=ORIENTED_EDGE('',*,*,#2253,.F.)
#1252=ORIENTED_EDGE('',*,*,#2254,.F.)
#1253=ORIENTED_EDGE('',*,*,#2255,.F.)
#1254=ORIENTED_EDGE('',*,*,#2256,.T.)
#1255=ORIENTED_EDGE('',*,*,#2257,.T.)
#1256=ORIENTED_EDGE('',*,*,#2258,.T.)
#1257=ORIENTED_EDGE('',*,*,#2259,.T.)
#1258=ORIENTED_EDGE('',*,*,#2260,.T.)
#1259=ORIENTED_EDGE('',*,*,#2261,.T.)
#1260=ORIENTED_EDGE('',*,*,#2031,.T.)
#1261=CARTESIAN_POINT('',(-0.00879962120245875,0.0181505726830306,0.0))
#1262=DIRECTION('',(0.0,0.0,-1.0))
#1263=DIRECTION('',(1.83690953073357E-16,-1.0,0.0))
#1264=ORIENTED_EDGE('',*,*,#2262,.T.)
#1265=ORIENTED_EDGE('',*,*,#2263,.T.)
#1266=ORIENTED_EDGE('',*,*,#2264,.F.)
#1267=ORIENTED_EDGE('',*,*,#2226,.F.)
#1268=ORIENTED_EDGE('',*,*,#2265,.T.)
#1269=ORIENTED_EDGE('',*,*,#2266,.T.)
#1270=ORIENTED_EDGE('',*,*,#2267,.F.)
#1271=ORIENTED_EDGE('',*,*,#2268,.F.)
#1272=ORIENTED_EDGE('',*,*,#2269,.T.)
#1273=ORIENTED_EDGE('',*,*,#2270,.T.)
#1274=ORIENTED_EDGE('',*,*,#2271,.F.)
#1275=ORIENTED_EDGE('',*,*,#2250,.F.)
#1276=CARTESIAN_POINT('',(0.0,0.0,0.0))
#1277=DIRECTION('',(0.0,0.0,1.0))
#1278=DIRECTION('',(1.83690953073357E-16,-1.0,0.0))
#1279=ORIENTED_EDGE('',*,*,#2077,.T.)
#1280=ORIENTED_EDGE('',*,*,#2272,.F.)
#1281=ORIENTED_EDGE('',*,*,#2079,.T.)
#1282=ORIENTED_EDGE('',*,*,#2273,.F.)
#1283=CARTESIAN_POINT('',(0.0167037419478041,0.00691891645716081,0.015))
#1284=DIRECTION('',(-0.0,0.0,-1.0))
#1285=DIRECTION('',(-1.0,0.0,0.0))
#1286=ORIENTED_EDGE('',*,*,#2073,.T.)
#1287=ORIENTED_EDGE('',*,*,#2274,.F.)
#1288=ORIENTED_EDGE('',*,*,#2075,.T.)
#1289=ORIENTED_EDGE('',*,*,#2275,.F.)
#1290=CARTESIAN_POINT('',(-0.0167037419478041,0.00691891645716081,0.015))
#1291=DIRECTION('',(0.0,0.0,-1.0))
#1292=DIRECTION('',(1.0,0.0,0.0))
#1293=ORIENTED_EDGE('',*,*,#2276,.F.)
#1294=ORIENTED_EDGE('',*,*,#2277,.T.)
#1295=ORIENTED_EDGE('',*,*,#2278,.F.)
#1296=ORIENTED_EDGE('',*,*,#2279,.T.)
#1297=CARTESIAN_POINT('',(0.0,0.0,0.0))
#1298=DIRECTION('',(-0.0,0.0,-1.0))
#1299=DIRECTION('',(-1.0,0.0,0.0))
#1300=ORIENTED_EDGE('',*,*,#2280,.F.)
#1301=ORIENTED_EDGE('',*,*,#2281,.T.)
#1302=ORIENTED_EDGE('',*,*,#2282,.F.)
#1303=ORIENTED_EDGE('',*,*,#2283,.T.)
#1304=CARTESIAN_POINT('',(0.0,0.0,0.0))
#1305=DIRECTION('',(-0.0,0.0,-1.0))
#1306=DIRECTION('',(-1.0,0.0,0.0))
#1307=ORIENTED_EDGE('',*,*,#2284,.F.)
#1308=ORIENTED_EDGE('',*,*,#2285,.T.)
#1309=ORIENTED_EDGE('',*,*,#2286,.F.)
#1310=ORIENTED_EDGE('',*,*,#2287,.T.)
#1311=CARTESIAN_POINT('',(0.0,0.0,0.0))
#1312=DIRECTION('',(-0.0,0.0,-1.0))
#1313=DIRECTION('',(-1.0,0.0,0.0))
#1314=ORIENTED_EDGE('',*,*,#2067,.T.)
#1315=ORIENTED_EDGE('',*,*,#2288,.F.)
#1316=ORIENTED_EDGE('',*,*,#2238,.F.)
#1317=ORIENTED_EDGE('',*,*,#2289,.F.)
#1318=ORIENTED_EDGE('',*,*,#2069,.T.)
#1319=ORIENTED_EDGE('',*,*,#2290,.F.)
#1320=CARTESIAN_POINT('',(0.00508,0.0145896128014553,-0.0571152549742424))
#1321=DIRECTION('',(0.0,0.0,-1.0))
#1322=DIRECTION('',(1.0,0.0,0.0))
#1323=ORIENTED_EDGE('',*,*,#2063,.T.)
#1324=ORIENTED_EDGE('',*,*,#2291,.T.)
#1325=ORIENTED_EDGE('',*,*,#2292,.F.)
#1326=ORIENTED_EDGE('',*,*,#2293,.T.)
#1327=CARTESIAN_POINT('',(0.0,0.0,0.0))
#1328=DIRECTION('',(-0.0,0.0,-1.0))
#1329=DIRECTION('',(-1.0,0.0,0.0))
#1330=ORIENTED_EDGE('',*,*,#2059,.T.)
#1331=ORIENTED_EDGE('',*,*,#2294,.T.)
#1332=ORIENTED_EDGE('',*,*,#2295,.F.)
#1333=ORIENTED_EDGE('',*,*,#2296,.T.)
#1334=CARTESIAN_POINT('',(0.0,0.0,0.0))
#1335=DIRECTION('',(-0.0,0.0,-1.0))
#1336=DIRECTION('',(-1.0,0.0,0.0))
#1337=ORIENTED_EDGE('',*,*,#2119,.T.)
#1338=ORIENTED_EDGE('',*,*,#2297,.F.)
#1339=ORIENTED_EDGE('',*,*,#2221,.F.)
#1340=ORIENTED_EDGE('',*,*,#2126,.F.)
#1341=CARTESIAN_POINT('',(-0.0205888753852415,-0.00524999999999991,0.0))
#1342=DIRECTION('',(-1.7450429188525E-15,-1.0,0.0))
#1343=DIRECTION('',(1.0,-1.7450429188525E-15,0.0))
#1344=ORIENTED_EDGE('',*,*,#2118,.T.)
#1345=ORIENTED_EDGE('',*,*,#2298,.F.)
#1346=ORIENTED_EDGE('',*,*,#2222,.F.)
#1347=ORIENTED_EDGE('',*,*,#2297,.T.)
#1348=CARTESIAN_POINT('',(-0.0227499999909545,-0.0056,0.0))
#1349=DIRECTION('',(1.0,1.22460635382238E-16,0.0))
#1350=DIRECTION('',(-1.22460635382238E-16,1.0,0.0))
#1351=ORIENTED_EDGE('',*,*,#2117,.T.)
#1352=ORIENTED_EDGE('',*,*,#2299,.F.)
#1353=ORIENTED_EDGE('',*,*,#2223,.F.)
#1354=ORIENTED_EDGE('',*,*,#2298,.T.)
#1355=CARTESIAN_POINT('',(-0.02275,-0.00645,0.0))
#1356=DIRECTION('',(1.22460635382238E-16,-1.0,0.0))
#1357=DIRECTION('',(1.0,1.22460635382238E-16,0.0))
#1358=ORIENTED_EDGE('',*,*,#2300,.T.)
#1359=ORIENTED_EDGE('',*,*,#2301,.F.)
#1360=ORIENTED_EDGE('',*,*,#2224,.F.)
#1361=ORIENTED_EDGE('',*,*,#2299,.T.)
#1362=ORIENTED_EDGE('',*,*,#2113,.T.)
#1363=CARTESIAN_POINT('',(-0.0257499999762014,-0.0046,0.0))
#1364=DIRECTION('',(-1.0,-1.22460635382238E-16,0.0))
#1365=DIRECTION('',(1.22460635382238E-16,-1.0,0.0))
#1366=ORIENTED_EDGE('',*,*,#2302,.F.)
#1367=ORIENTED_EDGE('',*,*,#2064,.F.)
#1368=ORIENTED_EDGE('',*,*,#2293,.F.)
#1369=ORIENTED_EDGE('',*,*,#2303,.F.)
#1370=ORIENTED_EDGE('',*,*,#2304,.F.)
#1371=ORIENTED_EDGE('',*,*,#2184,.F.)
#1372=ORIENTED_EDGE('',*,*,#2305,.F.)
#1373=ORIENTED_EDGE('',*,*,#2306,.F.)
#1374=ORIENTED_EDGE('',*,*,#2285,.F.)
#1375=ORIENTED_EDGE('',*,*,#2307,.F.)
#1376=ORIENTED_EDGE('',*,*,#2281,.F.)
#1377=ORIENTED_EDGE('',*,*,#2308,.F.)
#1378=ORIENTED_EDGE('',*,*,#2279,.F.)
#1379=ORIENTED_EDGE('',*,*,#2309,.F.)
#1380=ORIENTED_EDGE('',*,*,#2310,.F.)
#1381=ORIENTED_EDGE('',*,*,#2130,.T.)
#1382=ORIENTED_EDGE('',*,*,#2311,.F.)
#1383=ORIENTED_EDGE('',*,*,#2312,.F.)
#1384=ORIENTED_EDGE('',*,*,#2294,.F.)
#1385=ORIENTED_EDGE('',*,*,#2062,.F.)
#1386=ORIENTED_EDGE('',*,*,#2313,.F.)
#1387=ORIENTED_EDGE('',*,*,#2300,.F.)
#1388=ORIENTED_EDGE('',*,*,#2112,.T.)
#1389=ORIENTED_EDGE('',*,*,#2116,.F.)
#1390=ORIENTED_EDGE('',*,*,#2125,.F.)
#1391=ORIENTED_EDGE('',*,*,#2314,.F.)
#1392=ORIENTED_EDGE('',*,*,#2315,.F.)
#1393=ORIENTED_EDGE('',*,*,#2091,.T.)
#1394=ORIENTED_EDGE('',*,*,#2095,.F.)
#1395=ORIENTED_EDGE('',*,*,#2316,.F.)
#1396=ORIENTED_EDGE('',*,*,#2272,.T.)
#1397=ORIENTED_EDGE('',*,*,#2080,.T.)
#1398=ORIENTED_EDGE('',*,*,#2274,.T.)
#1399=ORIENTED_EDGE('',*,*,#2076,.T.)
#1400=ORIENTED_EDGE('',*,*,#2043,.T.)
#1401=ORIENTED_EDGE('',*,*,#2317,.T.)
#1402=ORIENTED_EDGE('',*,*,#2039,.T.)
#1403=ORIENTED_EDGE('',*,*,#2318,.T.)
#1404=ORIENTED_EDGE('',*,*,#2037,.F.)
#1405=ORIENTED_EDGE('',*,*,#2319,.F.)
#1406=ORIENTED_EDGE('',*,*,#2068,.T.)
#1407=ORIENTED_EDGE('',*,*,#2290,.T.)
#1408=ORIENTED_EDGE('',*,*,#2320,.T.)
#1409=ORIENTED_EDGE('',*,*,#2047,.T.)
#1410=ORIENTED_EDGE('',*,*,#2321,.T.)
#1411=ORIENTED_EDGE('',*,*,#2322,.T.)
#1412=ORIENTED_EDGE('',*,*,#2323,.T.)
#1413=ORIENTED_EDGE('',*,*,#2324,.T.)
#1414=ORIENTED_EDGE('',*,*,#2325,.T.)
#1415=ORIENTED_EDGE('',*,*,#2326,.T.)
#1416=ORIENTED_EDGE('',*,*,#2327,.T.)
#1417=ORIENTED_EDGE('',*,*,#2328,.T.)
#1418=ORIENTED_EDGE('',*,*,#2329,.T.)
#1419=ORIENTED_EDGE('',*,*,#2330,.T.)
#1420=ORIENTED_EDGE('',*,*,#2331,.T.)
#1421=ORIENTED_EDGE('',*,*,#2332,.T.)
#1422=ORIENTED_EDGE('',*,*,#2333,.T.)
#1423=CARTESIAN_POINT('',(0.0190566648507217,-0.00661212120245874,0.015))
#1424=DIRECTION('',(0.0,0.0,-1.0))
#1425=DIRECTION('',(-0.707106781186548,0.707106781186547,0.0))
#1426=ORIENTED_EDGE('',*,*,#2316,.T.)
#1427=ORIENTED_EDGE('',*,*,#2094,.F.)
#1428=ORIENTED_EDGE('',*,*,#2103,.F.)
#1429=ORIENTED_EDGE('',*,*,#2232,.T.)
#1430=ORIENTED_EDGE('',*,*,#2334,.T.)
#1431=CARTESIAN_POINT('',(0.0257499999762013,-0.00459999999999997,0.0))
#1432=DIRECTION('',(1.0,1.11022302462516E-16,0.0))
#1433=DIRECTION('',(-1.11022302462516E-16,1.0,0.0))
#1434=ORIENTED_EDGE('',*,*,#2033,.F.)
#1435=ORIENTED_EDGE('',*,*,#2335,.F.)
#1436=ORIENTED_EDGE('',*,*,#2283,.F.)
#1437=ORIENTED_EDGE('',*,*,#2336,.F.)
#1438=ORIENTED_EDGE('',*,*,#2337,.F.)
#1439=CARTESIAN_POINT('',(1.31838984174237E-17,0.0175,0.0055))
#1440=DIRECTION('',(0.0,0.0,1.0))
#1441=DIRECTION('',(1.0,0.0,0.0))
#1442=ORIENTED_EDGE('',*,*,#2338,.F.)
#1443=ORIENTED_EDGE('',*,*,#2339,.T.)
#1444=ORIENTED_EDGE('',*,*,#2340,.T.)
#1445=ORIENTED_EDGE('',*,*,#2341,.T.)
#1446=CARTESIAN_POINT('',(-2.35714918966395E-18,-0.01,0.013))
#1447=DIRECTION('',(0.0,0.0,1.0))
#1448=DIRECTION('',(1.0,0.0,0.0))
#1449=ORIENTED_EDGE('',*,*,#2342,.F.)
#1450=ORIENTED_EDGE('',*,*,#2343,.F.)
#1451=ORIENTED_EDGE('',*,*,#2325,.F.)
#1452=ORIENTED_EDGE('',*,*,#2344,.T.)
#1453=CARTESIAN_POINT('',(0.0,-0.0375999994575977,0.015))
#1454=DIRECTION('',(0.0,-1.0,0.0))
#1455=DIRECTION('',(0.0,0.0,-1.0))
#1456=ORIENTED_EDGE('',*,*,#2055,.T.)
#1457=ORIENTED_EDGE('',*,*,#2345,.T.)
#1458=ORIENTED_EDGE('',*,*,#2057,.T.)
#1459=ORIENTED_EDGE('',*,*,#2346,.F.)
#1460=CARTESIAN_POINT('',(3.26899260699033E-18,-0.0608202707202717,0.0075))
#1461=DIRECTION('',(-0.0,1.0,3.49148336110938E-15))
#1462=DIRECTION('',(1.0,0.0,0.0))
#1463=ORIENTED_EDGE('',*,*,#2347,.F.)
#1464=ORIENTED_EDGE('',*,*,#2348,.F.)
#1465=ORIENTED_EDGE('',*,*,#2349,.F.)
#1466=ORIENTED_EDGE('',*,*,#2236,.F.)
#1467=CARTESIAN_POINT('',(0.00164999999999996,-0.0571502707202718,0.0103578838324887))
#1468=DIRECTION('',(0.499999999999988,-5.95005514915351E-16,0.866025403784446))
#1469=DIRECTION('',(-0.866025403784446,-1.11315896292997E-15,0.499999999999988))
#1470=ORIENTED_EDGE('',*,*,#2350,.F.)
#1471=ORIENTED_EDGE('',*,*,#2213,.F.)
#1472=ORIENTED_EDGE('',*,*,#2351,.F.)
#1473=ORIENTED_EDGE('',*,*,#2348,.T.)
#1474=CARTESIAN_POINT('',(-0.00165000000000006,-0.0571502707202718,0.0103578838324886))
#1475=DIRECTION('',(-0.500000000000013,-1.26152669780537E-15,0.866025403784431))
#1476=DIRECTION('',(-0.866025403784431,-4.12895901564528E-17,-0.500000000000013))
#1477=ORIENTED_EDGE('',*,*,#2051,.T.)
#1478=ORIENTED_EDGE('',*,*,#2352,.F.)
#1479=ORIENTED_EDGE('',*,*,#2353,.F.)
#1480=ORIENTED_EDGE('',*,*,#2053,.T.)
#1481=ORIENTED_EDGE('',*,*,#2354,.T.)
#1482=CARTESIAN_POINT('',(3.26899260699033E-18,-0.0608202707202717,0.0075))
#1483=DIRECTION('',(-0.0,1.0,3.49148336110938E-15))
#1484=DIRECTION('',(1.0,0.0,0.0))
#1485=ORIENTED_EDGE('',*,*,#2066,.F.)
#1486=ORIENTED_EDGE('',*,*,#2355,.T.)
#1487=ORIENTED_EDGE('',*,*,#2245,.F.)
#1488=ORIENTED_EDGE('',*,*,#2356,.F.)
#1489=ORIENTED_EDGE('',*,*,#2291,.F.)
#1490=CARTESIAN_POINT('',(0.0175,0.0,0.0055))
#1491=DIRECTION('',(0.0,0.0,1.0))
#1492=DIRECTION('',(1.0,0.0,0.0))
#1493=ORIENTED_EDGE('',*,*,#2287,.F.)
#1494=ORIENTED_EDGE('',*,*,#2357,.F.)
#1495=ORIENTED_EDGE('',*,*,#2241,.F.)
#1496=ORIENTED_EDGE('',*,*,#2358,.F.)
#1497=CARTESIAN_POINT('',(0.0123743686707646,0.0123743686707646,0.0055))
#1498=DIRECTION('',(0.0,0.0,1.0))
#1499=DIRECTION('',(1.0,0.0,0.0))
#1500=ORIENTED_EDGE('',*,*,#2359,.F.)
#1501=ORIENTED_EDGE('',*,*,#2344,.F.)
#1502=ORIENTED_EDGE('',*,*,#2324,.F.)
#1503=ORIENTED_EDGE('',*,*,#2360,.F.)
#1504=CARTESIAN_POINT('',(0.00158,-0.01,0.015))
#1505=DIRECTION('',(1.0,1.85037170770859E-16,0.0))
#1506=DIRECTION('',(-1.85037170770859E-16,1.0,0.0))
#1507=ORIENTED_EDGE('',*,*,#2361,.T.)
#1508=ORIENTED_EDGE('',*,*,#2342,.T.)
#1509=ORIENTED_EDGE('',*,*,#2359,.T.)
#1510=ORIENTED_EDGE('',*,*,#2362,.F.)
#1511=CARTESIAN_POINT('',(-2.35714918966395E-18,-0.01,0.013))
#1512=DIRECTION('',(0.0,0.0,1.0))
#1513=DIRECTION('',(1.0,0.0,0.0))
#1514=ORIENTED_EDGE('',*,*,#2326,.F.)
#1515=ORIENTED_EDGE('',*,*,#2343,.T.)
#1516=ORIENTED_EDGE('',*,*,#2361,.F.)
#1517=ORIENTED_EDGE('',*,*,#2363,.F.)
#1518=CARTESIAN_POINT('',(-0.00158,-0.01,0.015))
#1519=DIRECTION('',(-1.0,0.0,0.0))
#1520=DIRECTION('',(0.0,0.0,1.0))
#1521=ORIENTED_EDGE('',*,*,#2270,.F.)
#1522=ORIENTED_EDGE('',*,*,#2364,.F.)
#1523=ORIENTED_EDGE('',*,*,#2277,.F.)
#1524=ORIENTED_EDGE('',*,*,#2365,.F.)
#1525=CARTESIAN_POINT('',(-0.0123743686707646,0.0123743686707646,0.0055))
#1526=DIRECTION('',(0.0,0.0,1.0))
#1527=DIRECTION('',(1.0,0.0,0.0))
#1528=ORIENTED_EDGE('',*,*,#2263,.F.)
#1529=ORIENTED_EDGE('',*,*,#2366,.T.)
#1530=ORIENTED_EDGE('',*,*,#2050,.T.)
#1531=ORIENTED_EDGE('',*,*,#2029,.F.)
#1532=ORIENTED_EDGE('',*,*,#2367,.F.)
#1533=ORIENTED_EDGE('',*,*,#2070,.T.)
#1534=ORIENTED_EDGE('',*,*,#2289,.T.)
#1535=ORIENTED_EDGE('',*,*,#2248,.F.)
#1536=ORIENTED_EDGE('',*,*,#2368,.F.)
#1537=ORIENTED_EDGE('',*,*,#2369,.F.)
#1538=ORIENTED_EDGE('',*,*,#2370,.F.)
#1539=CARTESIAN_POINT('',(0.0,0.0,0.006))
#1540=DIRECTION('',(0.0,0.0,-1.0))
#1541=DIRECTION('',(0.0,-1.0,0.0))
#1542=ORIENTED_EDGE('',*,*,#2046,.T.)
#1543=ORIENTED_EDGE('',*,*,#2366,.F.)
#1544=ORIENTED_EDGE('',*,*,#2262,.F.)
#1545=ORIENTED_EDGE('',*,*,#2249,.F.)
#1546=ORIENTED_EDGE('',*,*,#2048,.T.)
#1547=ORIENTED_EDGE('',*,*,#2320,.F.)
#1548=ORIENTED_EDGE('',*,*,#2321,.F.)
#1549=CARTESIAN_POINT('',(-0.00508,0.0145896128014553,-0.0571152549742424))
#1550=DIRECTION('',(0.0,0.0,-1.0))
#1551=DIRECTION('',(1.0,0.0,0.0))
#1552=ORIENTED_EDGE('',*,*,#2371,.F.)
#1553=ORIENTED_EDGE('',*,*,#2332,.F.)
#1554=ORIENTED_EDGE('',*,*,#2372,.T.)
#1555=ORIENTED_EDGE('',*,*,#2339,.F.)
#1556=CARTESIAN_POINT('',(0.00158,-0.01,0.015))
#1557=DIRECTION('',(1.0,1.85037170770859E-16,0.0))
#1558=DIRECTION('',(-1.85037170770859E-16,1.0,0.0))
#1559=ORIENTED_EDGE('',*,*,#2340,.F.)
#1560=ORIENTED_EDGE('',*,*,#2372,.F.)
#1561=ORIENTED_EDGE('',*,*,#2331,.F.)
#1562=ORIENTED_EDGE('',*,*,#2373,.T.)
#1563=CARTESIAN_POINT('',(-4.9960036108132E-18,0.017,0.015))
#1564=DIRECTION('',(-0.0,1.0,0.0))
#1565=DIRECTION('',(1.0,0.0,0.0))
#1566=ORIENTED_EDGE('',*,*,#2374,.F.)
#1567=ORIENTED_EDGE('',*,*,#2341,.F.)
#1568=ORIENTED_EDGE('',*,*,#2373,.F.)
#1569=ORIENTED_EDGE('',*,*,#2330,.F.)
#1570=CARTESIAN_POINT('',(-0.00158,-0.01,0.015))
#1571=DIRECTION('',(-1.0,0.0,0.0))
#1572=DIRECTION('',(0.0,0.0,1.0))
#1573=ORIENTED_EDGE('',*,*,#2329,.F.)
#1574=ORIENTED_EDGE('',*,*,#2375,.F.)
#1575=ORIENTED_EDGE('',*,*,#2369,.T.)
#1576=ORIENTED_EDGE('',*,*,#2376,.T.)
#1577=ORIENTED_EDGE('',*,*,#2333,.F.)
#1578=ORIENTED_EDGE('',*,*,#2371,.T.)
#1579=ORIENTED_EDGE('',*,*,#2338,.T.)
#1580=ORIENTED_EDGE('',*,*,#2374,.T.)
#1581=CARTESIAN_POINT('',(0.0,0.0101999994367361,-0.0571152549742424))
#1582=DIRECTION('',(-0.0,1.0,0.0))
#1583=DIRECTION('',(1.0,0.0,0.0))
#1584=ORIENTED_EDGE('',*,*,#2042,.T.)
#1585=ORIENTED_EDGE('',*,*,#2215,.F.)
#1586=ORIENTED_EDGE('',*,*,#2044,.T.)
#1587=ORIENTED_EDGE('',*,*,#2317,.F.)
#1588=CARTESIAN_POINT('',(0.00508,-0.0351896133009769,-0.0571152549742424))
#1589=DIRECTION('',(0.0,0.0,-1.0))
#1590=DIRECTION('',(1.0,0.0,0.0))
#1591=ORIENTED_EDGE('',*,*,#2038,.T.)
#1592=ORIENTED_EDGE('',*,*,#2216,.F.)
#1593=ORIENTED_EDGE('',*,*,#2040,.T.)
#1594=ORIENTED_EDGE('',*,*,#2318,.F.)
#1595=CARTESIAN_POINT('',(-0.00508,-0.0351896133009769,-0.0571152549742424))
#1596=DIRECTION('',(0.0,0.0,-1.0))
#1597=DIRECTION('',(1.0,0.0,0.0))
#1598=ORIENTED_EDGE('',*,*,#2034,.T.)
#1599=ORIENTED_EDGE('',*,*,#2319,.T.)
#1600=ORIENTED_EDGE('',*,*,#2036,.T.)
#1601=ORIENTED_EDGE('',*,*,#2217,.F.)
#1602=ORIENTED_EDGE('',*,*,#2056,.T.)
#1603=ORIENTED_EDGE('',*,*,#2346,.T.)
#1604=CARTESIAN_POINT('',(0.0,-0.0492802707202719,0.0))
#1605=DIRECTION('',(0.0,0.0,1.0))
#1606=DIRECTION('',(-1.0,0.0,0.0))
#1607=ORIENTED_EDGE('',*,*,#2058,.F.)
#1608=ORIENTED_EDGE('',*,*,#2345,.F.)
#1609=ORIENTED_EDGE('',*,*,#2218,.F.)
#1610=ORIENTED_EDGE('',*,*,#2237,.T.)
#1611=ORIENTED_EDGE('',*,*,#2349,.T.)
#1612=ORIENTED_EDGE('',*,*,#2351,.T.)
#1613=ORIENTED_EDGE('',*,*,#2212,.T.)
#1614=CARTESIAN_POINT('',(-3.1546392654443E-05,-0.0555502707202718,0.0118499996677038))
#1615=DIRECTION('',(-6.66521182890038E-16,1.0,1.07186937277351E-15))
#1616=DIRECTION('',(-1.0,-6.66521182890031E-16,-6.25560262746162E-15))
#1617=ORIENTED_EDGE('',*,*,#2354,.F.)
#1618=ORIENTED_EDGE('',*,*,#2052,.F.)
#1619=ORIENTED_EDGE('',*,*,#2219,.F.)
#1620=ORIENTED_EDGE('',*,*,#2214,.T.)
#1621=ORIENTED_EDGE('',*,*,#2350,.T.)
#1622=ORIENTED_EDGE('',*,*,#2347,.T.)
#1623=ORIENTED_EDGE('',*,*,#2235,.T.)
#1624=CARTESIAN_POINT('',(-3.15463926544409E-05,-0.0587502707202718,0.0118499996677038))
#1625=DIRECTION('',(-6.66521182890038E-16,1.0,1.07186937277351E-15))
#1626=DIRECTION('',(-1.0,-6.66521182890031E-16,-6.25560262746162E-15))
#1627=ORIENTED_EDGE('',*,*,#2352,.T.)
#1628=ORIENTED_EDGE('',*,*,#2054,.T.)
#1629=ORIENTED_EDGE('',*,*,#2353,.T.)
#1630=ORIENTED_EDGE('',*,*,#2314,.T.)
#1631=ORIENTED_EDGE('',*,*,#2124,.F.)
#1632=ORIENTED_EDGE('',*,*,#2234,.F.)
#1633=ORIENTED_EDGE('',*,*,#2377,.T.)
#1634=CARTESIAN_POINT('',(0.0,-0.0467202707202719,0.0))
#1635=DIRECTION('',(0.0,0.0,1.0))
#1636=DIRECTION('',(-1.0,0.0,0.0))
#1637=ORIENTED_EDGE('',*,*,#2092,.T.)
#1638=ORIENTED_EDGE('',*,*,#2315,.T.)
#1639=ORIENTED_EDGE('',*,*,#2377,.F.)
#1640=ORIENTED_EDGE('',*,*,#2233,.T.)
#1641=ORIENTED_EDGE('',*,*,#2108,.T.)
#1642=ORIENTED_EDGE('',*,*,#2096,.T.)
#1643=CARTESIAN_POINT('',(0.0160999999999998,-0.01155,0.0))
#1644=DIRECTION('',(1.0,0.0,0.0))
#1645=DIRECTION('',(0.0,1.0,0.0))
#1646=ORIENTED_EDGE('',*,*,#2355,.F.)
#1647=ORIENTED_EDGE('',*,*,#2065,.F.)
#1648=ORIENTED_EDGE('',*,*,#2302,.T.)
#1649=ORIENTED_EDGE('',*,*,#2334,.F.)
#1650=ORIENTED_EDGE('',*,*,#2231,.T.)
#1651=ORIENTED_EDGE('',*,*,#2246,.F.)
#1652=CARTESIAN_POINT('',(0.0175,-0.00275,0.0))
#1653=DIRECTION('',(0.0,-1.0,0.0))
#1654=DIRECTION('',(0.0,0.0,-1.0))
#1655=ORIENTED_EDGE('',*,*,#2229,.F.)
#1656=ORIENTED_EDGE('',*,*,#2378,.T.)
#1657=ORIENTED_EDGE('',*,*,#2322,.F.)
#1658=ORIENTED_EDGE('',*,*,#2376,.F.)
#1659=ORIENTED_EDGE('',*,*,#2368,.T.)
#1660=ORIENTED_EDGE('',*,*,#2247,.T.)
#1661=CARTESIAN_POINT('',(0.0101000005379319,-0.01,-0.0571152549742424))
#1662=DIRECTION('',(1.0,0.0,0.0))
#1663=DIRECTION('',(0.0,1.0,0.0))
#1664=ORIENTED_EDGE('',*,*,#2228,.F.)
#1665=ORIENTED_EDGE('',*,*,#2379,.T.)
#1666=ORIENTED_EDGE('',*,*,#2327,.F.)
#1667=ORIENTED_EDGE('',*,*,#2363,.T.)
#1668=ORIENTED_EDGE('',*,*,#2362,.T.)
#1669=ORIENTED_EDGE('',*,*,#2360,.T.)
#1670=ORIENTED_EDGE('',*,*,#2323,.F.)
#1671=ORIENTED_EDGE('',*,*,#2378,.F.)
#1672=CARTESIAN_POINT('',(0.0,-0.030799999833107,-0.0571152549742424))
#1673=DIRECTION('',(0.0,-1.0,0.0))
#1674=DIRECTION('',(0.0,0.0,-1.0))
#1675=ORIENTED_EDGE('',*,*,#2328,.F.)
#1676=ORIENTED_EDGE('',*,*,#2379,.F.)
#1677=ORIENTED_EDGE('',*,*,#2227,.F.)
#1678=ORIENTED_EDGE('',*,*,#2264,.T.)
#1679=ORIENTED_EDGE('',*,*,#2370,.T.)
#1680=ORIENTED_EDGE('',*,*,#2375,.T.)
#1681=CARTESIAN_POINT('',(-0.0101000005379319,-0.01,-0.0571152549742424))
#1682=DIRECTION('',(-1.0,0.0,0.0))
#1683=DIRECTION('',(0.0,0.0,1.0))
#1684=ORIENTED_EDGE('',*,*,#2225,.F.)
#1685=ORIENTED_EDGE('',*,*,#2301,.T.)
#1686=ORIENTED_EDGE('',*,*,#2313,.T.)
#1687=ORIENTED_EDGE('',*,*,#2061,.F.)
#1688=ORIENTED_EDGE('',*,*,#2380,.F.)
#1689=ORIENTED_EDGE('',*,*,#2265,.F.)
#1690=CARTESIAN_POINT('',(-0.0175,-0.00274999999999997,0.0))
#1691=DIRECTION('',(-1.4432899320127E-15,-1.0,0.0))
#1692=DIRECTION('',(-1.0,1.4432899320127E-15,0.0))
#1693=ORIENTED_EDGE('',*,*,#2296,.F.)
#1694=ORIENTED_EDGE('',*,*,#2381,.F.)
#1695=ORIENTED_EDGE('',*,*,#2266,.F.)
#1696=ORIENTED_EDGE('',*,*,#2380,.T.)
#1697=ORIENTED_EDGE('',*,*,#2060,.F.)
#1698=CARTESIAN_POINT('',(-0.0175,2.42861286636753E-17,0.0055))
#1699=DIRECTION('',(0.0,0.0,1.0))
#1700=DIRECTION('',(1.0,0.0,0.0))
#1701=ORIENTED_EDGE('',*,*,#2278,.T.)
#1702=ORIENTED_EDGE('',*,*,#2364,.T.)
#1703=ORIENTED_EDGE('',*,*,#2269,.F.)
#1704=ORIENTED_EDGE('',*,*,#2382,.F.)
#1705=ORIENTED_EDGE('',*,*,#2383,.T.)
#1706=ORIENTED_EDGE('',*,*,#2309,.T.)
#1707=CARTESIAN_POINT('',(-0.0156447375337524,0.0117556502372263,0.0))
#1708=DIRECTION('',(0.707106781186547,0.707106781186548,0.0))
#1709=DIRECTION('',(-0.707106781186548,0.707106781186547,0.0))
#1710=ORIENTED_EDGE('',*,*,#2139,.T.)
#1711=ORIENTED_EDGE('',*,*,#2384,.F.)
#1712=ORIENTED_EDGE('',*,*,#2385,.F.)
#1713=ORIENTED_EDGE('',*,*,#2151,.T.)
#1714=CARTESIAN_POINT('',(-0.0182708440031383,0.0108462228006797,0.0))
#1715=DIRECTION('',(-0.707106781186549,-0.707106781186546,0.0))
#1716=DIRECTION('',(0.707106781186546,-0.707106781186549,0.0))
#1717=ORIENTED_EDGE('',*,*,#2138,.T.)
#1718=ORIENTED_EDGE('',*,*,#2386,.F.)
#1719=ORIENTED_EDGE('',*,*,#2387,.F.)
#1720=ORIENTED_EDGE('',*,*,#2384,.T.)
#1721=CARTESIAN_POINT('',(-0.0200464772402425,0.0121268812909532,0.0))
#1722=DIRECTION('',(0.707106781186548,-0.707106781186547,0.0))
#1723=DIRECTION('',(0.707106781186547,0.707106781186548,0.0))
#1724=ORIENTED_EDGE('',*,*,#2137,.T.)
#1725=ORIENTED_EDGE('',*,*,#2388,.F.)
#1726=ORIENTED_EDGE('',*,*,#2389,.F.)
#1727=ORIENTED_EDGE('',*,*,#2386,.T.)
#1728=CARTESIAN_POINT('',(-0.0206475180106472,0.0115258405333407,0.0))
#1729=DIRECTION('',(-0.707106781186547,-0.707106781186548,0.0))
#1730=DIRECTION('',(0.707106781186548,-0.707106781186547,0.0))
#1731=ORIENTED_EDGE('',*,*,#2310,.T.)
#1732=ORIENTED_EDGE('',*,*,#2383,.F.)
#1733=ORIENTED_EDGE('',*,*,#2390,.F.)
#1734=ORIENTED_EDGE('',*,*,#2388,.T.)
#1735=ORIENTED_EDGE('',*,*,#2131,.T.)
#1736=CARTESIAN_POINT('',(-0.0214606907921835,0.0149553084052673,0.0))
#1737=DIRECTION('',(-0.707106781186548,0.707106781186547,0.0))
#1738=DIRECTION('',(-0.707106781186547,-0.707106781186548,0.0))
#1739=ORIENTED_EDGE('',*,*,#2295,.T.)
#1740=ORIENTED_EDGE('',*,*,#2312,.T.)
#1741=ORIENTED_EDGE('',*,*,#2391,.F.)
#1742=ORIENTED_EDGE('',*,*,#2392,.T.)
#1743=ORIENTED_EDGE('',*,*,#2267,.T.)
#1744=ORIENTED_EDGE('',*,*,#2381,.T.)
#1745=CARTESIAN_POINT('',(-0.019375,0.00274999999999999,0.0))
#1746=DIRECTION('',(8.32667268468867E-16,-1.0,0.0))
#1747=DIRECTION('',(1.0,8.32667268468867E-16,0.0))
#1748=ORIENTED_EDGE('',*,*,#2311,.T.)
#1749=ORIENTED_EDGE('',*,*,#2129,.F.)
#1750=ORIENTED_EDGE('',*,*,#2143,.F.)
#1751=ORIENTED_EDGE('',*,*,#2393,.T.)
#1752=ORIENTED_EDGE('',*,*,#2391,.T.)
#1753=CARTESIAN_POINT('',(-0.0257499999762013,0.00459999999999997,0.0))
#1754=DIRECTION('',(-1.0,-1.11022302462516E-16,0.0))
#1755=DIRECTION('',(1.11022302462516E-16,-1.0,0.0))
#1756=ORIENTED_EDGE('',*,*,#2074,.T.)
#1757=ORIENTED_EDGE('',*,*,#2275,.T.)
#1758=ORIENTED_EDGE('',*,*,#2147,.F.)
#1759=ORIENTED_EDGE('',*,*,#2149,.T.)
#1760=ORIENTED_EDGE('',*,*,#2150,.F.)
#1761=ORIENTED_EDGE('',*,*,#2088,.F.)
#1762=ORIENTED_EDGE('',*,*,#2152,.T.)
#1763=ORIENTED_EDGE('',*,*,#2385,.T.)
#1764=ORIENTED_EDGE('',*,*,#2387,.T.)
#1765=ORIENTED_EDGE('',*,*,#2389,.T.)
#1766=ORIENTED_EDGE('',*,*,#2390,.T.)
#1767=ORIENTED_EDGE('',*,*,#2382,.T.)
#1768=ORIENTED_EDGE('',*,*,#2268,.T.)
#1769=ORIENTED_EDGE('',*,*,#2392,.F.)
#1770=ORIENTED_EDGE('',*,*,#2393,.F.)
#1771=ORIENTED_EDGE('',*,*,#2142,.F.)
#1772=ORIENTED_EDGE('',*,*,#2145,.F.)
#1773=CARTESIAN_POINT('',(-0.0190566648507218,0.00661212120245874,0.0))
#1774=DIRECTION('',(0.0,0.0,-1.0))
#1775=DIRECTION('',(0.707106781186548,-0.707106781186547,0.0))
#1776=ORIENTED_EDGE('',*,*,#2292,.T.)
#1777=ORIENTED_EDGE('',*,*,#2356,.T.)
#1778=ORIENTED_EDGE('',*,*,#2244,.F.)
#1779=ORIENTED_EDGE('',*,*,#2394,.F.)
#1780=ORIENTED_EDGE('',*,*,#2395,.T.)
#1781=ORIENTED_EDGE('',*,*,#2303,.T.)
#1782=CARTESIAN_POINT('',(0.019375,0.00275,0.0))
#1783=DIRECTION('',(0.0,-1.0,0.0))
#1784=DIRECTION('',(1.0,0.0,0.0))
#1785=ORIENTED_EDGE('',*,*,#2396,.T.)
#1786=ORIENTED_EDGE('',*,*,#2242,.T.)
#1787=ORIENTED_EDGE('',*,*,#2357,.T.)
#1788=ORIENTED_EDGE('',*,*,#2286,.T.)
#1789=ORIENTED_EDGE('',*,*,#2306,.T.)
#1790=ORIENTED_EDGE('',*,*,#2397,.F.)
#1791=CARTESIAN_POINT('',(0.0156447375337524,0.0117556502372264,0.0))
#1792=DIRECTION('',(-0.707106781186548,0.707106781186547,0.0))
#1793=DIRECTION('',(-0.707106781186547,-0.707106781186548,0.0))
#1794=ORIENTED_EDGE('',*,*,#2078,.T.)
#1795=ORIENTED_EDGE('',*,*,#2273,.T.)
#1796=ORIENTED_EDGE('',*,*,#2394,.T.)
#1797=ORIENTED_EDGE('',*,*,#2243,.T.)
#1798=ORIENTED_EDGE('',*,*,#2396,.F.)
#1799=ORIENTED_EDGE('',*,*,#2398,.F.)
#1800=ORIENTED_EDGE('',*,*,#2196,.F.)
#1801=ORIENTED_EDGE('',*,*,#2199,.F.)
#1802=ORIENTED_EDGE('',*,*,#2201,.F.)
#1803=ORIENTED_EDGE('',*,*,#2203,.T.)
#1804=ORIENTED_EDGE('',*,*,#2204,.T.)
#1805=ORIENTED_EDGE('',*,*,#2084,.T.)
#1806=ORIENTED_EDGE('',*,*,#2206,.T.)
#1807=ORIENTED_EDGE('',*,*,#2208,.T.)
#1808=ORIENTED_EDGE('',*,*,#2210,.T.)
#1809=ORIENTED_EDGE('',*,*,#2399,.T.)
#1810=ORIENTED_EDGE('',*,*,#2400,.T.)
#1811=CARTESIAN_POINT('',(0.0181505726830306,0.00879962120245875,0.0))
#1812=DIRECTION('',(-0.0,0.0,-1.0))
#1813=DIRECTION('',(-1.0,-0.0,0.0))
#1814=ORIENTED_EDGE('',*,*,#2191,.T.)
#1815=ORIENTED_EDGE('',*,*,#2401,.F.)
#1816=ORIENTED_EDGE('',*,*,#2399,.F.)
#1817=ORIENTED_EDGE('',*,*,#2209,.T.)
#1818=CARTESIAN_POINT('',(0.02275,0.00645,0.0))
#1819=DIRECTION('',(0.0,1.0,0.0))
#1820=DIRECTION('',(-1.0,0.0,0.0))
#1821=ORIENTED_EDGE('',*,*,#2304,.T.)
#1822=ORIENTED_EDGE('',*,*,#2395,.F.)
#1823=ORIENTED_EDGE('',*,*,#2400,.F.)
#1824=ORIENTED_EDGE('',*,*,#2401,.T.)
#1825=ORIENTED_EDGE('',*,*,#2185,.T.)
#1826=CARTESIAN_POINT('',(0.0257499999762014,0.0046,0.0))
#1827=DIRECTION('',(1.0,0.0,0.0))
#1828=DIRECTION('',(0.0,1.0,0.0))
#1829=ORIENTED_EDGE('',*,*,#2305,.T.)
#1830=ORIENTED_EDGE('',*,*,#2183,.F.)
#1831=ORIENTED_EDGE('',*,*,#2197,.F.)
#1832=ORIENTED_EDGE('',*,*,#2398,.T.)
#1833=ORIENTED_EDGE('',*,*,#2397,.T.)
#1834=CARTESIAN_POINT('',(0.0214606907921835,0.0149553084052673,0.0))
#1835=DIRECTION('',(0.707106781186548,0.707106781186548,0.0))
#1836=DIRECTION('',(-0.707106781186548,0.707106781186548,0.0))
#1837=ORIENTED_EDGE('',*,*,#2402,.T.)
#1838=ORIENTED_EDGE('',*,*,#2403,.T.)
#1839=ORIENTED_EDGE('',*,*,#2336,.T.)
#1840=ORIENTED_EDGE('',*,*,#2282,.T.)
#1841=ORIENTED_EDGE('',*,*,#2404,.T.)
#1842=ORIENTED_EDGE('',*,*,#2405,.F.)
#1843=CARTESIAN_POINT('',(0.00274999999999999,0.019375,0.0))
#1844=DIRECTION('',(-1.0,-9.43689570931383E-16,0.0))
#1845=DIRECTION('',(9.43689570931383E-16,-1.0,0.0))
#1846=ORIENTED_EDGE('',*,*,#2284,.T.)
#1847=ORIENTED_EDGE('',*,*,#2358,.T.)
#1848=ORIENTED_EDGE('',*,*,#2240,.F.)
#1849=ORIENTED_EDGE('',*,*,#2406,.F.)
#1850=ORIENTED_EDGE('',*,*,#2407,.T.)
#1851=ORIENTED_EDGE('',*,*,#2408,.T.)
#1852=CARTESIAN_POINT('',(0.0117556502372263,0.0156447375337524,0.0))
#1853=DIRECTION('',(0.707106781186548,-0.707106781186547,0.0))
#1854=DIRECTION('',(0.707106781186547,0.707106781186548,0.0))
#1855=ORIENTED_EDGE('',*,*,#2307,.T.)
#1856=ORIENTED_EDGE('',*,*,#2408,.F.)
#1857=ORIENTED_EDGE('',*,*,#2409,.F.)
#1858=ORIENTED_EDGE('',*,*,#2166,.F.)
#1859=ORIENTED_EDGE('',*,*,#2410,.F.)
#1860=ORIENTED_EDGE('',*,*,#2404,.F.)
#1861=CARTESIAN_POINT('',(0.00661212120245873,0.0190566648507218,0.015))
#1862=DIRECTION('',(-0.0,0.0,-1.0))
#1863=DIRECTION('',(-0.707106781186547,-0.707106781186548,0.0))
#1864=ORIENTED_EDGE('',*,*,#2170,.T.)
#1865=ORIENTED_EDGE('',*,*,#2411,.F.)
#1866=ORIENTED_EDGE('',*,*,#2412,.F.)
#1867=ORIENTED_EDGE('',*,*,#2413,.T.)
#1868=CARTESIAN_POINT('',(0.0108462228006797,0.0182708440031383,0.0))
#1869=DIRECTION('',(-0.707106781186546,0.707106781186549,0.0))
#1870=DIRECTION('',(-0.707106781186549,-0.707106781186546,0.0))
#1871=ORIENTED_EDGE('',*,*,#2169,.T.)
#1872=ORIENTED_EDGE('',*,*,#2414,.F.)
#1873=ORIENTED_EDGE('',*,*,#2415,.F.)
#1874=ORIENTED_EDGE('',*,*,#2411,.T.)
#1875=CARTESIAN_POINT('',(0.0121268812909532,0.0200464772402425,0.0))
#1876=DIRECTION('',(-0.707106781186547,-0.707106781186548,0.0))
#1877=DIRECTION('',(0.707106781186548,-0.707106781186547,0.0))
#1878=ORIENTED_EDGE('',*,*,#2168,.T.)
#1879=ORIENTED_EDGE('',*,*,#2416,.F.)
#1880=ORIENTED_EDGE('',*,*,#2417,.F.)
#1881=ORIENTED_EDGE('',*,*,#2414,.T.)
#1882=CARTESIAN_POINT('',(0.0115258405333407,0.0206475180106472,0.0))
#1883=DIRECTION('',(-0.707106781186548,0.707106781186547,0.0))
#1884=DIRECTION('',(-0.707106781186547,-0.707106781186548,-0.0))
#1885=ORIENTED_EDGE('',*,*,#2409,.T.)
#1886=ORIENTED_EDGE('',*,*,#2407,.F.)
#1887=ORIENTED_EDGE('',*,*,#2418,.F.)
#1888=ORIENTED_EDGE('',*,*,#2416,.T.)
#1889=ORIENTED_EDGE('',*,*,#2167,.T.)
#1890=CARTESIAN_POINT('',(0.0149553084052673,0.0214606907921835,0.0))
#1891=DIRECTION('',(0.707106781186547,0.707106781186548,0.0))
#1892=DIRECTION('',(-0.707106781186548,0.707106781186547,0.0))
#1893=ORIENTED_EDGE('',*,*,#2410,.T.)
#1894=ORIENTED_EDGE('',*,*,#2165,.F.)
#1895=ORIENTED_EDGE('',*,*,#2177,.F.)
#1896=ORIENTED_EDGE('',*,*,#2419,.T.)
#1897=ORIENTED_EDGE('',*,*,#2405,.T.)
#1898=CARTESIAN_POINT('',(0.00459999999999997,0.0257499999762013,0.0))
#1899=DIRECTION('',(-2.22044604925031E-16,1.0,0.0))
#1900=DIRECTION('',(-1.0,-2.22044604925031E-16,0.0))
#1901=ORIENTED_EDGE('',*,*,#2171,.T.)
#1902=ORIENTED_EDGE('',*,*,#2413,.F.)
#1903=ORIENTED_EDGE('',*,*,#2420,.F.)
#1904=ORIENTED_EDGE('',*,*,#2180,.T.)
#1905=CARTESIAN_POINT('',(0.0,0.0,0.0))
#1906=DIRECTION('',(0.0,0.0,1.0))
#1907=DIRECTION('',(-0.707106781186547,-0.707106781186548,0.0))
#1908=ORIENTED_EDGE('',*,*,#2288,.T.)
#1909=ORIENTED_EDGE('',*,*,#2072,.T.)
#1910=ORIENTED_EDGE('',*,*,#2421,.T.)
#1911=ORIENTED_EDGE('',*,*,#2402,.F.)
#1912=ORIENTED_EDGE('',*,*,#2419,.F.)
#1913=ORIENTED_EDGE('',*,*,#2176,.F.)
#1914=ORIENTED_EDGE('',*,*,#2179,.F.)
#1915=ORIENTED_EDGE('',*,*,#2181,.F.)
#1916=ORIENTED_EDGE('',*,*,#2420,.T.)
#1917=ORIENTED_EDGE('',*,*,#2412,.T.)
#1918=ORIENTED_EDGE('',*,*,#2415,.T.)
#1919=ORIENTED_EDGE('',*,*,#2417,.T.)
#1920=ORIENTED_EDGE('',*,*,#2418,.T.)
#1921=ORIENTED_EDGE('',*,*,#2406,.T.)
#1922=ORIENTED_EDGE('',*,*,#2239,.T.)
#1923=CARTESIAN_POINT('',(0.00661212120245873,0.0190566648507218,0.0))
#1924=DIRECTION('',(-0.0,0.0,-1.0))
#1925=DIRECTION('',(-0.707106781186547,-0.707106781186548,0.0))
#1926=ORIENTED_EDGE('',*,*,#2280,.T.)
#1927=ORIENTED_EDGE('',*,*,#2335,.T.)
#1928=ORIENTED_EDGE('',*,*,#2032,.F.)
#1929=ORIENTED_EDGE('',*,*,#2261,.F.)
#1930=ORIENTED_EDGE('',*,*,#2422,.T.)
#1931=ORIENTED_EDGE('',*,*,#2423,.T.)
#1932=CARTESIAN_POINT('',(-0.00275,0.019375,0.0))
#1933=DIRECTION('',(1.0,1.83690953073357E-16,0.0))
#1934=DIRECTION('',(-1.83690953073357E-16,1.0,0.0))
#1935=ORIENTED_EDGE('',*,*,#2251,.T.)
#1936=ORIENTED_EDGE('',*,*,#2271,.T.)
#1937=ORIENTED_EDGE('',*,*,#2365,.T.)
#1938=ORIENTED_EDGE('',*,*,#2276,.T.)
#1939=ORIENTED_EDGE('',*,*,#2424,.T.)
#1940=ORIENTED_EDGE('',*,*,#2425,.F.)
#1941=CARTESIAN_POINT('',(-0.0117556502372264,0.0156447375337524,0.0))
#1942=DIRECTION('',(-0.707106781186547,-0.707106781186548,0.0))
#1943=DIRECTION('',(0.707106781186548,-0.707106781186547,0.0))
#1944=ORIENTED_EDGE('',*,*,#2308,.T.)
#1945=ORIENTED_EDGE('',*,*,#2423,.F.)
#1946=ORIENTED_EDGE('',*,*,#2426,.F.)
#1947=ORIENTED_EDGE('',*,*,#2155,.T.)
#1948=ORIENTED_EDGE('',*,*,#2427,.F.)
#1949=ORIENTED_EDGE('',*,*,#2424,.F.)
#1950=CARTESIAN_POINT('',(-0.00879962120245875,0.0181505726830306,0.015))
#1951=DIRECTION('',(0.0,0.0,-1.0))
#1952=DIRECTION('',(1.83690953073357E-16,-1.0,0.0))
#1953=ORIENTED_EDGE('',*,*,#2028,.T.)
#1954=ORIENTED_EDGE('',*,*,#2337,.T.)
#1955=ORIENTED_EDGE('',*,*,#2403,.F.)
#1956=ORIENTED_EDGE('',*,*,#2421,.F.)
#1957=ORIENTED_EDGE('',*,*,#2071,.T.)
#1958=ORIENTED_EDGE('',*,*,#2367,.T.)
#1959=CARTESIAN_POINT('',(0.0,0.0,0.0))
#1960=DIRECTION('',(0.0,0.0,1.0))
#1961=DIRECTION('',(1.83690953073357E-16,-1.0,0.0))
#1962=ORIENTED_EDGE('',*,*,#2159,.T.)
#1963=ORIENTED_EDGE('',*,*,#2428,.F.)
#1964=ORIENTED_EDGE('',*,*,#2257,.F.)
#1965=ORIENTED_EDGE('',*,*,#2429,.T.)
#1966=CARTESIAN_POINT('',(-0.00524999999999991,0.0205888753852415,0.0))
#1967=DIRECTION('',(-1.0,1.68381260116138E-15,0.0))
#1968=DIRECTION('',(-1.68381260116138E-15,-1.0,0.0))
#1969=ORIENTED_EDGE('',*,*,#2158,.T.)
#1970=ORIENTED_EDGE('',*,*,#2430,.F.)
#1971=ORIENTED_EDGE('',*,*,#2258,.F.)
#1972=ORIENTED_EDGE('',*,*,#2428,.T.)
#1973=CARTESIAN_POINT('',(-0.00560000000000001,0.0227499999909545,0.0))
#1974=DIRECTION('',(1.83690953073357E-16,-1.0,0.0))
#1975=DIRECTION('',(1.0,1.83690953073357E-16,0.0))
#1976=ORIENTED_EDGE('',*,*,#2157,.T.)
#1977=ORIENTED_EDGE('',*,*,#2431,.F.)
#1978=ORIENTED_EDGE('',*,*,#2259,.F.)
#1979=ORIENTED_EDGE('',*,*,#2430,.T.)
#1980=CARTESIAN_POINT('',(-0.00645000000000001,0.02275,0.0))
#1981=DIRECTION('',(-1.0,-1.83690953073357E-16,0.0))
#1982=DIRECTION('',(1.83690953073357E-16,-1.0,0.0))
#1983=ORIENTED_EDGE('',*,*,#2426,.T.)
#1984=ORIENTED_EDGE('',*,*,#2422,.F.)
#1985=ORIENTED_EDGE('',*,*,#2260,.F.)
#1986=ORIENTED_EDGE('',*,*,#2431,.T.)
#1987=ORIENTED_EDGE('',*,*,#2156,.T.)
#1988=CARTESIAN_POINT('',(-0.0046,0.0257499999762014,0.0))
#1989=DIRECTION('',(-1.83690953073357E-16,1.0,0.0))
#1990=DIRECTION('',(-1.0,-1.83690953073357E-16,0.0))
#1991=ORIENTED_EDGE('',*,*,#2427,.T.)
#1992=ORIENTED_EDGE('',*,*,#2154,.F.)
#1993=ORIENTED_EDGE('',*,*,#2432,.F.)
#1994=ORIENTED_EDGE('',*,*,#2252,.T.)
#1995=ORIENTED_EDGE('',*,*,#2425,.T.)
#1996=CARTESIAN_POINT('',(-0.0149553084052673,0.0214606907921834,0.0))
#1997=DIRECTION('',(-0.707106781186548,0.707106781186547,0.0))
#1998=DIRECTION('',(-0.707106781186547,-0.707106781186548,0.0))
#1999=ORIENTED_EDGE('',*,*,#2163,.T.)
#2000=ORIENTED_EDGE('',*,*,#2433,.F.)
#2001=ORIENTED_EDGE('',*,*,#2253,.T.)
#2002=ORIENTED_EDGE('',*,*,#2432,.T.)
#2003=CARTESIAN_POINT('',(-0.0115258405333408,0.0206475180106471,0.0))
#2004=DIRECTION('',(0.707106781186546,0.707106781186549,0.0))
#2005=DIRECTION('',(-0.707106781186549,0.707106781186546,0.0))
#2006=ORIENTED_EDGE('',*,*,#2162,.T.)
#2007=ORIENTED_EDGE('',*,*,#2434,.F.)
#2008=ORIENTED_EDGE('',*,*,#2254,.T.)
#2009=ORIENTED_EDGE('',*,*,#2433,.T.)
#2010=CARTESIAN_POINT('',(-0.0121268812909531,0.0200464772402424,0.0))
#2011=DIRECTION('',(0.707106781186548,-0.707106781186547,0.0))
[truncated: 2,793 more rows]
