# Supplementary material for: Open-source perfusion system for medium-scale fabrication of demineralized bone matrix chip grafts
Source: HardwareX. 2022 Nov 23;13:e00378. doi: 10.1016/j.ohx.2022.e00378 (PMC9722481; doi:10.1016/j.ohx.2022.e00378)
Supplement: Supplementary data 2 [file mmc2.zip › valve_clamp.stp]

ISO-10303-21
HEADER
FILE_DESCRIPTION(('STEP AP214'),'1')
FILE_NAME('valve_clamp.stp','2022-04-06T16:31:17',(' '),(' '),'Spatial InterOp 3D',' ',' ')
FILE_SCHEMA(('AUTOMOTIVE_DESIGN { 1 0 10303 214 1 1 1 1 }'))
ENDSEC
DATA
#1=MECHANICAL_DESIGN_GEOMETRIC_PRESENTATION_REPRESENTATION(' ',(#10),#6)
#2=PRODUCT_DEFINITION_CONTEXT('',#11,'design')
#3=APPLICATION_PROTOCOL_DEFINITION('INTERNATIONAL STANDARD','automotive_design',1994,#11)
#4=PRODUCT_CATEGORY_RELATIONSHIP('NONE','NONE',#12,#13)
#5=SHAPE_DEFINITION_REPRESENTATION(#14,#15)
#6= (GEOMETRIC_REPRESENTATION_CONTEXT(3)GLOBAL_UNCERTAINTY_ASSIGNED_CONTEXT((#18))GLOBAL_UNIT_ASSIGNED_CONTEXT((#20,#21,#22))REPRESENTATION_CONTEXT('NONE','WORKSPACE'))
#10=STYLED_ITEM('',(#24),#25)
#11=APPLICATION_CONTEXT(' ')
#12=PRODUCT_CATEGORY('part','NONE')
#13=PRODUCT_RELATED_PRODUCT_CATEGORY('detail',' ',(#26))
#14=PRODUCT_DEFINITION_SHAPE('NONE','NONE',#27)
#15=ADVANCED_BREP_SHAPE_REPRESENTATION('S\X2\00F3\X0\lido',(#25,#28),#6)
#18=UNCERTAINTY_MEASURE_WITH_UNIT(LENGTH_MEASURE(1.0E-08),#20,'','')
#20= (CONVERSION_BASED_UNIT('METRE',#31)LENGTH_UNIT()NAMED_UNIT(#34))
#21= (NAMED_UNIT(#36)PLANE_ANGLE_UNIT()SI_UNIT($,.RADIAN.))
#22= (NAMED_UNIT(#36)SOLID_ANGLE_UNIT()SI_UNIT($,.STERADIAN.))
#24=PRESENTATION_STYLE_ASSIGNMENT((#42))
#25=MANIFOLD_SOLID_BREP('S\X2\00F3\X0\lido',#43)
#26=PRODUCT('S\X2\00F3\X0\lido','','PART--DESC',(#44))
#27=PRODUCT_DEFINITION('','NONE',#45,#2)
#28=AXIS2_PLACEMENT_3D('',#46,#47,#48)
#31=LENGTH_MEASURE_WITH_UNIT(LENGTH_MEASURE(1.0),#49)
#34=DIMENSIONAL_EXPONENTS(1.0,0.0,0.0,0.0,0.0,0.0,0.0)
#36=DIMENSIONAL_EXPONENTS(0.0,0.0,0.0,0.0,0.0,0.0,0.0)
#42=SURFACE_STYLE_USAGE(.BOTH.,#50)
#43=CLOSED_SHELL('',(#51,#52,#53,#54,#55,#56,#57,#58,#59,#60,#61,#62,#63,#64,#65,#66,#67,#68,#69,#70))
#44=PRODUCT_CONTEXT('',#11,'mechanical')
#45=PRODUCT_DEFINITION_FORMATION_WITH_SPECIFIED_SOURCE(' ','NONE',#26,.NOT_KNOWN.)
#46=CARTESIAN_POINT('',(0.0,0.0,0.0))
#47=DIRECTION('',(0.0,0.0,1.0))
#48=DIRECTION('',(1.0,0.0,0.0))
#49= (NAMED_UNIT(#34)LENGTH_UNIT()SI_UNIT($,.METRE.))
#50=SURFACE_SIDE_STYLE('',(#72))
#51=ADVANCED_FACE('53:14210',(#73),#74,.T.)
#52=ADVANCED_FACE('53:14213',(#75),#76,.T.)
#53=ADVANCED_FACE('53:14216',(#77),#78,.T.)
#54=ADVANCED_FACE('53:14219',(#79),#80,.T.)
#55=ADVANCED_FACE('53:14222',(#81),#82,.T.)
#56=ADVANCED_FACE('53:14225',(#83),#84,.T.)
#57=ADVANCED_FACE('53:14228',(#85),#86,.T.)
#58=ADVANCED_FACE('53:14231',(#87),#88,.T.)
#59=ADVANCED_FACE('53:14234',(#89),#90,.T.)
#60=ADVANCED_FACE('53:14237',(#91),#92,.T.)
#61=ADVANCED_FACE('53:14240',(#93),#94,.T.)
#62=ADVANCED_FACE('53:14243',(#95),#96,.T.)
#63=ADVANCED_FACE('53:14246',(#97),#98,.T.)
#64=ADVANCED_FACE('53:14249',(#99),#100,.T.)
#65=ADVANCED_FACE('53:14252',(#101),#102,.T.)
#66=ADVANCED_FACE('53:14255',(#103),#104,.T.)
#67=ADVANCED_FACE('53:14258',(#105),#106,.T.)
#68=ADVANCED_FACE('53:14261',(#107),#108,.T.)
#69=ADVANCED_FACE('53:14264',(#109),#110,.F.)
#70=ADVANCED_FACE('53:14267',(#111),#112,.T.)
#72=SURFACE_STYLE_FILL_AREA(#113)
#73=FACE_OUTER_BOUND('',#114,.T.)
#74=PLANE('',#115)
#75=FACE_OUTER_BOUND('',#116,.T.)
#76=PLANE('',#117)
#77=FACE_OUTER_BOUND('',#118,.T.)
#78=PLANE('',#119)
#79=FACE_OUTER_BOUND('',#120,.T.)
#80=PLANE('',#121)
#81=FACE_OUTER_BOUND('',#122,.T.)
#82=PLANE('',#123)
#83=FACE_OUTER_BOUND('',#124,.T.)
#84=PLANE('',#125)
#85=FACE_OUTER_BOUND('',#126,.T.)
#86=PLANE('',#127)
#87=FACE_OUTER_BOUND('',#128,.T.)
#88=PLANE('',#129)
#89=FACE_OUTER_BOUND('',#130,.T.)
#90=PLANE('',#131)
#91=FACE_OUTER_BOUND('',#132,.T.)
#92=PLANE('',#133)
#93=FACE_OUTER_BOUND('',#134,.T.)
#94=PLANE('',#135)
#95=FACE_OUTER_BOUND('',#136,.T.)
#96=PLANE('',#137)
#97=FACE_OUTER_BOUND('',#138,.T.)
#98=PLANE('',#139)
#99=FACE_OUTER_BOUND('',#140,.T.)
#100=PLANE('',#141)
#101=FACE_OUTER_BOUND('',#142,.T.)
#102=PLANE('',#143)
#103=FACE_OUTER_BOUND('',#144,.T.)
#104=PLANE('',#145)
#105=FACE_OUTER_BOUND('',#146,.T.)
#106=PLANE('',#147)
#107=FACE_OUTER_BOUND('',#148,.T.)
#108=PLANE('',#149)
#109=FACE_OUTER_BOUND('',#150,.T.)
#110=PLANE('',#151)
#111=FACE_OUTER_BOUND('',#152,.T.)
#112=PLANE('',#153)
#113=FILL_AREA_STYLE('',(#154))
#114=EDGE_LOOP('',(#155,#156,#157,#158))
#115=AXIS2_PLACEMENT_3D('',#159,#160,#161)
#116=EDGE_LOOP('',(#162,#163,#164,#165))
#117=AXIS2_PLACEMENT_3D('',#166,#167,#168)
#118=EDGE_LOOP('',(#169,#170,#171,#172))
#119=AXIS2_PLACEMENT_3D('',#173,#174,#175)
#120=EDGE_LOOP('',(#176,#177,#178,#179))
#121=AXIS2_PLACEMENT_3D('',#180,#181,#182)
#122=EDGE_LOOP('',(#183,#184,#185,#186))
#123=AXIS2_PLACEMENT_3D('',#187,#188,#189)
#124=EDGE_LOOP('',(#190,#191,#192,#193))
#125=AXIS2_PLACEMENT_3D('',#194,#195,#196)
#126=EDGE_LOOP('',(#197,#198,#199,#200))
#127=AXIS2_PLACEMENT_3D('',#201,#202,#203)
#128=EDGE_LOOP('',(#204,#205,#206,#207))
#129=AXIS2_PLACEMENT_3D('',#208,#209,#210)
#130=EDGE_LOOP('',(#211,#212,#213,#214))
#131=AXIS2_PLACEMENT_3D('',#215,#216,#217)
#132=EDGE_LOOP('',(#218,#219,#220,#221))
#133=AXIS2_PLACEMENT_3D('',#222,#223,#224)
#134=EDGE_LOOP('',(#225,#226,#227,#228))
#135=AXIS2_PLACEMENT_3D('',#229,#230,#231)
#136=EDGE_LOOP('',(#232,#233,#234,#235))
#137=AXIS2_PLACEMENT_3D('',#236,#237,#238)
#138=EDGE_LOOP('',(#239,#240,#241,#242))
#139=AXIS2_PLACEMENT_3D('',#243,#244,#245)
#140=EDGE_LOOP('',(#246,#247,#248,#249))
#141=AXIS2_PLACEMENT_3D('',#250,#251,#252)
#142=EDGE_LOOP('',(#253,#254,#255,#256))
#143=AXIS2_PLACEMENT_3D('',#257,#258,#259)
#144=EDGE_LOOP('',(#260,#261,#262,#263))
#145=AXIS2_PLACEMENT_3D('',#264,#265,#266)
#146=EDGE_LOOP('',(#267,#268,#269,#270))
#147=AXIS2_PLACEMENT_3D('',#271,#272,#273)
#148=EDGE_LOOP('',(#274,#275,#276,#277))
#149=AXIS2_PLACEMENT_3D('',#278,#279,#280)
#150=EDGE_LOOP('',(#281,#282,#283,#284,#285,#286,#287,#288,#289,#290,#291,#292,#293,#294,#295,#296,#297,#298))
#151=AXIS2_PLACEMENT_3D('',#299,#300,#301)
#152=EDGE_LOOP('',(#302,#303,#304,#305,#306,#307,#308,#309,#310,#311,#312,#313,#314,#315,#316,#317,#318,#319))
#153=AXIS2_PLACEMENT_3D('',#320,#321,#322)
#154=FILL_AREA_STYLE_COLOUR('',#323)
#155=ORIENTED_EDGE('',*,*,#324,.T.)
#156=ORIENTED_EDGE('',*,*,#325,.F.)
#157=ORIENTED_EDGE('',*,*,#326,.F.)
#158=ORIENTED_EDGE('',*,*,#327,.T.)
#159=CARTESIAN_POINT('',(0.00900793367485236,0.0230536386116623,0.0))
#160=DIRECTION('',(0.923879532511287,-0.38268343236509,0.0))
#161=DIRECTION('',(0.38268343236509,0.923879532511287,0.0))
#162=ORIENTED_EDGE('',*,*,#328,.T.)
#163=ORIENTED_EDGE('',*,*,#329,.F.)
#164=ORIENTED_EDGE('',*,*,#330,.T.)
#165=ORIENTED_EDGE('',*,*,#325,.T.)
#166=CARTESIAN_POINT('',(0.0067579336748524,0.0208999999909545,0.0))
#167=DIRECTION('',(0.0,-1.0,0.0))
#168=DIRECTION('',(1.0,0.0,0.0))
#169=ORIENTED_EDGE('',*,*,#331,.T.)
#170=ORIENTED_EDGE('',*,*,#332,.F.)
#171=ORIENTED_EDGE('',*,*,#333,.T.)
#172=ORIENTED_EDGE('',*,*,#329,.T.)
#173=CARTESIAN_POINT('',(0.00540000000000008,0.0217999999909545,0.0))
#174=DIRECTION('',(-1.0,0.0,0.0))
#175=DIRECTION('',(0.0,-1.0,0.0))
#176=ORIENTED_EDGE('',*,*,#334,.T.)
#177=ORIENTED_EDGE('',*,*,#335,.F.)
#178=ORIENTED_EDGE('',*,*,#336,.T.)
#179=ORIENTED_EDGE('',*,*,#332,.T.)
#180=CARTESIAN_POINT('',(0.00597500000000001,0.0226999999909545,0.0))
#181=DIRECTION('',(0.0,1.0,0.0))
#182=DIRECTION('',(-1.0,0.0,0.0))
#183=ORIENTED_EDGE('',*,*,#337,.T.)
#184=ORIENTED_EDGE('',*,*,#338,.F.)
#185=ORIENTED_EDGE('',*,*,#339,.T.)
#186=ORIENTED_EDGE('',*,*,#335,.T.)
#187=CARTESIAN_POINT('',(0.00654999999999994,0.0241799999954772,0.0))
#188=DIRECTION('',(-1.0,0.0,0.0))
#189=DIRECTION('',(0.0,-1.0,0.0))
#190=ORIENTED_EDGE('',*,*,#340,.T.)
#191=ORIENTED_EDGE('',*,*,#341,.F.)
#192=ORIENTED_EDGE('',*,*,#342,.T.)
#193=ORIENTED_EDGE('',*,*,#338,.T.)
#194=CARTESIAN_POINT('',(0.00459999999999996,0.02566,0.0))
#195=DIRECTION('',(0.0,-1.0,0.0))
#196=DIRECTION('',(1.0,0.0,0.0))
#197=ORIENTED_EDGE('',*,*,#343,.T.)
#198=ORIENTED_EDGE('',*,*,#344,.F.)
#199=ORIENTED_EDGE('',*,*,#345,.T.)
#200=ORIENTED_EDGE('',*,*,#341,.T.)
#201=CARTESIAN_POINT('',(0.00264999999999998,0.02468,0.0))
#202=DIRECTION('',(1.0,2.0553595686929E-16,0.0))
#203=DIRECTION('',(-2.0553595686929E-16,1.0,0.0))
#204=ORIENTED_EDGE('',*,*,#346,.T.)
#205=ORIENTED_EDGE('',*,*,#347,.F.)
#206=ORIENTED_EDGE('',*,*,#348,.F.)
#207=ORIENTED_EDGE('',*,*,#344,.T.)
#208=CARTESIAN_POINT('',(-1.20346441145891E-17,0.0237,0.0))
#209=DIRECTION('',(0.0,-1.0,0.0))
#210=DIRECTION('',(1.0,0.0,0.0))
#211=ORIENTED_EDGE('',*,*,#349,.T.)
#212=ORIENTED_EDGE('',*,*,#350,.F.)
#213=ORIENTED_EDGE('',*,*,#351,.T.)
#214=ORIENTED_EDGE('',*,*,#347,.T.)
#215=CARTESIAN_POINT('',(-0.00265000000000001,0.02468,0.0))
#216=DIRECTION('',(-1.0,-2.0553595686929E-16,0.0))
#217=DIRECTION('',(2.0553595686929E-16,-1.0,0.0))
#218=ORIENTED_EDGE('',*,*,#352,.T.)
#219=ORIENTED_EDGE('',*,*,#353,.F.)
#220=ORIENTED_EDGE('',*,*,#354,.T.)
#221=ORIENTED_EDGE('',*,*,#350,.T.)
#222=CARTESIAN_POINT('',(-0.00460000000000001,0.02566,0.0))
#223=DIRECTION('',(0.0,-1.0,0.0))
#224=DIRECTION('',(1.0,0.0,0.0))
#225=ORIENTED_EDGE('',*,*,#355,.T.)
#226=ORIENTED_EDGE('',*,*,#356,.F.)
#227=ORIENTED_EDGE('',*,*,#357,.T.)
#228=ORIENTED_EDGE('',*,*,#353,.T.)
#229=CARTESIAN_POINT('',(-0.00655000000000001,0.0241799999954772,0.0))
#230=DIRECTION('',(1.0,0.0,0.0))
#231=DIRECTION('',(0.0,1.0,0.0))
#232=ORIENTED_EDGE('',*,*,#358,.T.)
#233=ORIENTED_EDGE('',*,*,#359,.F.)
#234=ORIENTED_EDGE('',*,*,#360,.T.)
#235=ORIENTED_EDGE('',*,*,#356,.T.)
#236=CARTESIAN_POINT('',(-0.00595000000000001,0.0226999999909545,0.0))
#237=DIRECTION('',(0.0,1.0,0.0))
#238=DIRECTION('',(-1.0,0.0,0.0))
#239=ORIENTED_EDGE('',*,*,#361,.T.)
#240=ORIENTED_EDGE('',*,*,#362,.F.)
#241=ORIENTED_EDGE('',*,*,#363,.T.)
#242=ORIENTED_EDGE('',*,*,#359,.T.)
#243=CARTESIAN_POINT('',(-0.00535,0.0217999999909545,0.0))
#244=DIRECTION('',(1.0,0.0,0.0))
#245=DIRECTION('',(0.0,1.0,0.0))
#246=ORIENTED_EDGE('',*,*,#364,.T.)
#247=ORIENTED_EDGE('',*,*,#365,.F.)
#248=ORIENTED_EDGE('',*,*,#366,.T.)
#249=ORIENTED_EDGE('',*,*,#362,.T.)
#250=CARTESIAN_POINT('',(-0.00673293367485237,0.0208999999909545,0.0))
#251=DIRECTION('',(0.0,-1.0,0.0))
#252=DIRECTION('',(1.0,0.0,0.0))
#253=ORIENTED_EDGE('',*,*,#367,.T.)
#254=ORIENTED_EDGE('',*,*,#368,.F.)
#255=ORIENTED_EDGE('',*,*,#369,.F.)
#256=ORIENTED_EDGE('',*,*,#365,.T.)
#257=CARTESIAN_POINT('',(-0.00900793367485236,0.0230536386116623,0.0))
#258=DIRECTION('',(-0.923879532511287,-0.382683432365089,0.0))
#259=DIRECTION('',(0.382683432365089,-0.923879532511287,0.0))
#260=ORIENTED_EDGE('',*,*,#370,.T.)
#261=ORIENTED_EDGE('',*,*,#371,.F.)
#262=ORIENTED_EDGE('',*,*,#372,.T.)
#263=ORIENTED_EDGE('',*,*,#368,.T.)
#264=CARTESIAN_POINT('',(-0.0099,0.0280186386139236,0.0))
#265=DIRECTION('',(-1.0,0.0,0.0))
#266=DIRECTION('',(0.0,-1.0,0.0))
#267=ORIENTED_EDGE('',*,*,#373,.T.)
#268=ORIENTED_EDGE('',*,*,#374,.F.)
#269=ORIENTED_EDGE('',*,*,#375,.T.)
#270=ORIENTED_EDGE('',*,*,#371,.T.)
#271=CARTESIAN_POINT('',(-7.58941520739853E-19,0.0308299999954773,0.0))
#272=DIRECTION('',(0.0,1.0,0.0))
#273=DIRECTION('',(-1.0,0.0,0.0))
#274=ORIENTED_EDGE('',*,*,#376,.T.)
#275=ORIENTED_EDGE('',*,*,#327,.F.)
#276=ORIENTED_EDGE('',*,*,#377,.T.)
#277=ORIENTED_EDGE('',*,*,#374,.T.)
#278=CARTESIAN_POINT('',(0.0099,0.0280186386139236,0.0))
#279=DIRECTION('',(1.0,0.0,0.0))
#280=DIRECTION('',(0.0,1.0,0.0))
#281=ORIENTED_EDGE('',*,*,#324,.F.)
#282=ORIENTED_EDGE('',*,*,#376,.F.)
#283=ORIENTED_EDGE('',*,*,#373,.F.)
#284=ORIENTED_EDGE('',*,*,#370,.F.)
#285=ORIENTED_EDGE('',*,*,#367,.F.)
#286=ORIENTED_EDGE('',*,*,#364,.F.)
#287=ORIENTED_EDGE('',*,*,#361,.F.)
#288=ORIENTED_EDGE('',*,*,#358,.F.)
#289=ORIENTED_EDGE('',*,*,#355,.F.)
#290=ORIENTED_EDGE('',*,*,#352,.F.)
#291=ORIENTED_EDGE('',*,*,#349,.F.)
#292=ORIENTED_EDGE('',*,*,#346,.F.)
#293=ORIENTED_EDGE('',*,*,#343,.F.)
#294=ORIENTED_EDGE('',*,*,#340,.F.)
#295=ORIENTED_EDGE('',*,*,#337,.F.)
#296=ORIENTED_EDGE('',*,*,#334,.F.)
#297=ORIENTED_EDGE('',*,*,#331,.F.)
#298=ORIENTED_EDGE('',*,*,#328,.F.)
#299=CARTESIAN_POINT('',(1.73472347597681E-18,0.0328299999954773,0.005))
#300=DIRECTION('',(-0.0,0.0,-1.0))
#301=DIRECTION('',(-1.0,-0.0,0.0))
#302=ORIENTED_EDGE('',*,*,#377,.F.)
#303=ORIENTED_EDGE('',*,*,#326,.T.)
#304=ORIENTED_EDGE('',*,*,#330,.F.)
#305=ORIENTED_EDGE('',*,*,#333,.F.)
#306=ORIENTED_EDGE('',*,*,#336,.F.)
#307=ORIENTED_EDGE('',*,*,#339,.F.)
#308=ORIENTED_EDGE('',*,*,#342,.F.)
#309=ORIENTED_EDGE('',*,*,#345,.F.)
#310=ORIENTED_EDGE('',*,*,#348,.T.)
#311=ORIENTED_EDGE('',*,*,#351,.F.)
#312=ORIENTED_EDGE('',*,*,#354,.F.)
#313=ORIENTED_EDGE('',*,*,#357,.F.)
#314=ORIENTED_EDGE('',*,*,#360,.F.)
#315=ORIENTED_EDGE('',*,*,#363,.F.)
#316=ORIENTED_EDGE('',*,*,#366,.F.)
#317=ORIENTED_EDGE('',*,*,#369,.T.)
#318=ORIENTED_EDGE('',*,*,#372,.F.)
#319=ORIENTED_EDGE('',*,*,#375,.F.)
#320=CARTESIAN_POINT('',(1.73472347597681E-18,0.0328299999954773,0.0))
#321=DIRECTION('',(-0.0,0.0,-1.0))
#322=DIRECTION('',(-1.0,-0.0,0.0))
#323=COLOUR_RGB('',0.560784339904785,0.686274528503418,0.560784339904785)
#324=EDGE_CURVE('53:14270',#378,#379,#380,.T.)
#325=EDGE_CURVE('53:14273',#381,#379,#382,.T.)
#326=EDGE_CURVE('53:14276',#383,#381,#384,.T.)
#327=EDGE_CURVE('53:14279',#383,#378,#385,.T.)
#328=EDGE_CURVE('53:14282',#379,#386,#387,.T.)
#329=EDGE_CURVE('53:14285',#388,#386,#389,.T.)
#330=EDGE_CURVE('53:14288',#388,#381,#390,.T.)
#331=EDGE_CURVE('53:14291',#386,#391,#392,.T.)
#332=EDGE_CURVE('53:14294',#393,#391,#394,.T.)
#333=EDGE_CURVE('53:14297',#393,#388,#395,.T.)
#334=EDGE_CURVE('53:14300',#391,#396,#397,.T.)
#335=EDGE_CURVE('53:14303',#398,#396,#399,.T.)
#336=EDGE_CURVE('53:14306',#398,#393,#400,.T.)
#337=EDGE_CURVE('53:14309',#396,#401,#402,.T.)
#338=EDGE_CURVE('53:14312',#403,#401,#404,.T.)
#339=EDGE_CURVE('53:14315',#403,#398,#405,.T.)
#340=EDGE_CURVE('53:14318',#401,#406,#407,.T.)
#341=EDGE_CURVE('53:14321',#408,#406,#409,.T.)
#342=EDGE_CURVE('53:14324',#408,#403,#410,.F.)
#343=EDGE_CURVE('53:14327',#406,#411,#412,.T.)
#344=EDGE_CURVE('53:14330',#413,#411,#414,.T.)
#345=EDGE_CURVE('53:14333',#413,#408,#415,.T.)
#346=EDGE_CURVE('53:14336',#411,#416,#417,.T.)
#347=EDGE_CURVE('53:14339',#418,#416,#419,.T.)
#348=EDGE_CURVE('53:14342',#413,#418,#420,.T.)
#349=EDGE_CURVE('53:14345',#416,#421,#422,.T.)
#350=EDGE_CURVE('53:14348',#423,#421,#424,.T.)
#351=EDGE_CURVE('53:14351',#423,#418,#425,.T.)
#352=EDGE_CURVE('53:14354',#421,#426,#427,.T.)
#353=EDGE_CURVE('53:14357',#428,#426,#429,.T.)
#354=EDGE_CURVE('53:14360',#428,#423,#430,.F.)
#355=EDGE_CURVE('53:14363',#426,#431,#432,.T.)
#356=EDGE_CURVE('53:14366',#433,#431,#434,.T.)
#357=EDGE_CURVE('53:14369',#433,#428,#435,.T.)
#358=EDGE_CURVE('53:14372',#431,#436,#437,.T.)
#359=EDGE_CURVE('53:14375',#438,#436,#439,.T.)
#360=EDGE_CURVE('53:14378',#438,#433,#440,.T.)
#361=EDGE_CURVE('53:14381',#436,#441,#442,.T.)
#362=EDGE_CURVE('53:14384',#443,#441,#444,.T.)
#363=EDGE_CURVE('53:14387',#443,#438,#445,.T.)
#364=EDGE_CURVE('53:14390',#441,#446,#447,.T.)
#365=EDGE_CURVE('53:14393',#448,#446,#449,.T.)
#366=EDGE_CURVE('53:14396',#448,#443,#450,.T.)
#367=EDGE_CURVE('53:14399',#446,#451,#452,.T.)
#368=EDGE_CURVE('53:14402',#453,#451,#454,.T.)
#369=EDGE_CURVE('53:14405',#448,#453,#455,.T.)
#370=EDGE_CURVE('53:14408',#451,#456,#457,.T.)
#371=EDGE_CURVE('53:14411',#458,#456,#459,.T.)
#372=EDGE_CURVE('53:14414',#458,#453,#460,.T.)
#373=EDGE_CURVE('53:14417',#456,#461,#462,.T.)
#374=EDGE_CURVE('53:14420',#463,#461,#464,.T.)
#375=EDGE_CURVE('53:14423',#463,#458,#465,.T.)
#376=EDGE_CURVE('53:14426',#461,#378,#466,.T.)
#377=EDGE_CURVE('53:14429',#383,#463,#467,.T.)
#378=VERTEX_POINT('',#468)
#379=VERTEX_POINT('',#469)
#380=LINE('',#470,#471)
#381=VERTEX_POINT('',#472)
#382=LINE('',#473,#474)
#383=VERTEX_POINT('',#475)
#384=LINE('',#476,#477)
#385=LINE('',#478,#479)
#386=VERTEX_POINT('',#480)
#387=LINE('',#481,#482)
#388=VERTEX_POINT('',#483)
#389=LINE('',#484,#485)
#390=LINE('',#486,#487)
#391=VERTEX_POINT('',#488)
#392=LINE('',#489,#490)
#393=VERTEX_POINT('',#491)
#394=LINE('',#492,#493)
#395=LINE('',#494,#495)
#396=VERTEX_POINT('',#496)
#397=LINE('',#497,#498)
#398=VERTEX_POINT('',#499)
#399=LINE('',#500,#501)
#400=LINE('',#502,#503)
#401=VERTEX_POINT('',#504)
#402=LINE('',#505,#506)
#403=VERTEX_POINT('',#507)
#404=LINE('',#508,#509)
#405=LINE('',#510,#511)
#406=VERTEX_POINT('',#512)
#407=LINE('',#513,#514)
#408=VERTEX_POINT('',#515)
#409=LINE('',#516,#517)
#410=LINE('',#518,#519)
#411=VERTEX_POINT('',#520)
#412=LINE('',#521,#522)
#413=VERTEX_POINT('',#523)
#414=LINE('',#524,#525)
#415=LINE('',#526,#527)
#416=VERTEX_POINT('',#528)
#417=LINE('',#529,#530)
#418=VERTEX_POINT('',#531)
#419=LINE('',#532,#533)
#420=LINE('',#534,#535)
#421=VERTEX_POINT('',#536)
#422=LINE('',#537,#538)
#423=VERTEX_POINT('',#539)
#424=LINE('',#540,#541)
#425=LINE('',#542,#543)
#426=VERTEX_POINT('',#544)
#427=LINE('',#545,#546)
#428=VERTEX_POINT('',#547)
#429=LINE('',#548,#549)
#430=LINE('',#550,#551)
#431=VERTEX_POINT('',#552)
#432=LINE('',#553,#554)
#433=VERTEX_POINT('',#555)
#434=LINE('',#556,#557)
#435=LINE('',#558,#559)
#436=VERTEX_POINT('',#560)
#437=LINE('',#561,#562)
#438=VERTEX_POINT('',#563)
#439=LINE('',#564,#565)
#440=LINE('',#566,#567)
#441=VERTEX_POINT('',#568)
#442=LINE('',#569,#570)
#443=VERTEX_POINT('',#571)
#444=LINE('',#572,#573)
#445=LINE('',#574,#575)
#446=VERTEX_POINT('',#576)
#447=LINE('',#577,#578)
#448=VERTEX_POINT('',#579)
#449=LINE('',#580,#581)
#450=LINE('',#582,#583)
#451=VERTEX_POINT('',#584)
#452=LINE('',#585,#586)
#453=VERTEX_POINT('',#587)
#454=LINE('',#588,#589)
#455=LINE('',#590,#591)
#456=VERTEX_POINT('',#592)
#457=LINE('',#593,#594)
#458=VERTEX_POINT('',#595)
#459=LINE('',#596,#597)
#460=LINE('',#598,#599)
#461=VERTEX_POINT('',#600)
#462=LINE('',#601,#602)
#463=VERTEX_POINT('',#603)
#464=LINE('',#604,#605)
#465=LINE('',#606,#607)
#466=LINE('',#608,#609)
#467=LINE('',#610,#611)
#468=CARTESIAN_POINT('',(0.0099,0.02520727723237,0.005))
#469=CARTESIAN_POINT('',(0.00811586734970472,0.0208999999909545,0.005))
#470=CARTESIAN_POINT('',(0.0099,0.02520727723237,0.005))
#471=VECTOR('',#612,0.999999999999999)
#472=CARTESIAN_POINT('',(0.00811586734970472,0.0208999999909545,0.0))
#473=CARTESIAN_POINT('',(0.00811586734970472,0.0208999999909545,0.0))
#474=VECTOR('',#613,1.0)
#475=CARTESIAN_POINT('',(0.0099,0.02520727723237,0.0))
#476=CARTESIAN_POINT('',(0.0099,0.02520727723237,0.0))
#477=VECTOR('',#614,0.999999999999999)
#478=CARTESIAN_POINT('',(0.0099,0.02520727723237,0.0))
#479=VECTOR('',#615,1.0)
#480=CARTESIAN_POINT('',(0.00540000000000008,0.0208999999909545,0.005))
#481=CARTESIAN_POINT('',(0.00540000000000008,0.0208999999909545,0.005))
#482=VECTOR('',#616,1.0)
#483=CARTESIAN_POINT('',(0.00540000000000008,0.0208999999909545,0.0))
#484=CARTESIAN_POINT('',(0.00540000000000008,0.0208999999909545,0.0))
#485=VECTOR('',#617,1.0)
#486=CARTESIAN_POINT('',(0.00540000000000008,0.0208999999909545,0.0))
#487=VECTOR('',#618,1.0)
#488=CARTESIAN_POINT('',(0.00540000000000008,0.0226999999909545,0.005))
#489=CARTESIAN_POINT('',(0.00540000000000008,0.0226999999909545,0.005))
#490=VECTOR('',#619,1.0)
#491=CARTESIAN_POINT('',(0.00540000000000008,0.0226999999909545,0.0))
#492=CARTESIAN_POINT('',(0.00540000000000008,0.0226999999909545,0.0))
#493=VECTOR('',#620,1.0)
#494=CARTESIAN_POINT('',(0.00540000000000008,0.0226999999909545,0.0))
#495=VECTOR('',#621,1.0)
#496=CARTESIAN_POINT('',(0.00654999999999994,0.0226999999909545,0.005))
#497=CARTESIAN_POINT('',(0.00654999999999994,0.0226999999909545,0.005))
#498=VECTOR('',#622,1.0)
#499=CARTESIAN_POINT('',(0.00654999999999994,0.0226999999909545,0.0))
#500=CARTESIAN_POINT('',(0.00654999999999994,0.0226999999909545,0.0))
#501=VECTOR('',#623,1.0)
#502=CARTESIAN_POINT('',(0.00654999999999994,0.0226999999909545,0.0))
#503=VECTOR('',#624,1.0)
#504=CARTESIAN_POINT('',(0.00654999999999994,0.02566,0.005))
#505=CARTESIAN_POINT('',(0.00654999999999994,0.02581,0.005))
#506=VECTOR('',#625,1.0)
#507=CARTESIAN_POINT('',(0.00654999999999994,0.02566,0.0))
#508=CARTESIAN_POINT('',(0.00654999999999994,0.02566,0.0))
#509=VECTOR('',#626,1.0)
#510=CARTESIAN_POINT('',(0.00654999999999994,0.02581,0.0))
#511=VECTOR('',#627,1.0)
#512=CARTESIAN_POINT('',(0.00264999999999998,0.02566,0.005))
#513=CARTESIAN_POINT('',(0.00229999999999998,0.02566,0.005))
#514=VECTOR('',#628,1.0)
#515=CARTESIAN_POINT('',(0.00264999999999998,0.02566,0.0))
#516=CARTESIAN_POINT('',(0.00264999999999998,0.02566,0.0))
#517=VECTOR('',#629,1.0)
#518=CARTESIAN_POINT('',(0.00229999999999998,0.02566,0.0))
#519=VECTOR('',#630,1.0)
#520=CARTESIAN_POINT('',(0.00264999999999998,0.0237,0.005))
#521=CARTESIAN_POINT('',(0.00264999999999998,0.0237,0.005))
#522=VECTOR('',#631,1.0)
#523=CARTESIAN_POINT('',(0.00264999999999998,0.0237,0.0))
#524=CARTESIAN_POINT('',(0.00264999999999998,0.0237,0.0))
#525=VECTOR('',#632,1.0)
#526=CARTESIAN_POINT('',(0.00264999999999998,0.0237,0.0))
#527=VECTOR('',#633,1.0)
#528=CARTESIAN_POINT('',(-0.00265000000000001,0.0237,0.005))
#529=CARTESIAN_POINT('',(0.00264999999999998,0.0237,0.005))
#530=VECTOR('',#634,1.0)
#531=CARTESIAN_POINT('',(-0.00265000000000001,0.0237,0.0))
#532=CARTESIAN_POINT('',(-0.00265000000000001,0.0237,0.0))
#533=VECTOR('',#635,1.0)
#534=CARTESIAN_POINT('',(0.00264999999999998,0.0237,0.0))
#535=VECTOR('',#636,1.0)
#536=CARTESIAN_POINT('',(-0.00265000000000001,0.02566,0.005))
#537=CARTESIAN_POINT('',(-0.00265000000000001,0.02581,0.005))
#538=VECTOR('',#637,1.0)
#539=CARTESIAN_POINT('',(-0.00265000000000001,0.02566,0.0))
#540=CARTESIAN_POINT('',(-0.00265000000000001,0.02566,0.0))
#541=VECTOR('',#638,1.0)
#542=CARTESIAN_POINT('',(-0.00265000000000001,0.02581,0.0))
#543=VECTOR('',#639,1.0)
#544=CARTESIAN_POINT('',(-0.00655000000000001,0.02566,0.005))
#545=CARTESIAN_POINT('',(-0.0023,0.02566,0.005))
#546=VECTOR('',#640,1.0)
#547=CARTESIAN_POINT('',(-0.00655000000000001,0.02566,0.0))
#548=CARTESIAN_POINT('',(-0.00655000000000001,0.02566,0.0))
#549=VECTOR('',#641,1.0)
#550=CARTESIAN_POINT('',(-0.0023,0.02566,0.0))
#551=VECTOR('',#642,1.0)
#552=CARTESIAN_POINT('',(-0.00655000000000001,0.0226999999909545,0.005))
#553=CARTESIAN_POINT('',(-0.00655000000000001,0.0226999999909545,0.005))
#554=VECTOR('',#643,1.0)
#555=CARTESIAN_POINT('',(-0.00655000000000001,0.0226999999909545,0.0))
#556=CARTESIAN_POINT('',(-0.00655000000000001,0.0226999999909545,0.0))
#557=VECTOR('',#644,1.0)
#558=CARTESIAN_POINT('',(-0.00655000000000001,0.0226999999909545,0.0))
#559=VECTOR('',#645,1.0)
#560=CARTESIAN_POINT('',(-0.00535,0.0226999999909545,0.005))
#561=CARTESIAN_POINT('',(-0.00535,0.0226999999909545,0.005))
#562=VECTOR('',#646,1.0)
#563=CARTESIAN_POINT('',(-0.00535,0.0226999999909545,0.0))
#564=CARTESIAN_POINT('',(-0.00535,0.0226999999909545,0.0))
#565=VECTOR('',#647,1.0)
#566=CARTESIAN_POINT('',(-0.00535,0.0226999999909545,0.0))
#567=VECTOR('',#648,1.0)
#568=CARTESIAN_POINT('',(-0.00535,0.0208999999909545,0.005))
#569=CARTESIAN_POINT('',(-0.00535,0.0208999999909545,0.005))
#570=VECTOR('',#649,1.0)
#571=CARTESIAN_POINT('',(-0.00535,0.0208999999909545,0.0))
#572=CARTESIAN_POINT('',(-0.00535,0.0208999999909545,0.0))
#573=VECTOR('',#650,1.0)
#574=CARTESIAN_POINT('',(-0.00535,0.0208999999909545,0.0))
#575=VECTOR('',#651,1.0)
#576=CARTESIAN_POINT('',(-0.00811586734970473,0.0208999999909545,0.005))
#577=CARTESIAN_POINT('',(-0.00811586734970473,0.0208999999909545,0.005))
#578=VECTOR('',#652,1.0)
#579=CARTESIAN_POINT('',(-0.00811586734970473,0.0208999999909545,0.0))
#580=CARTESIAN_POINT('',(-0.00811586734970473,0.0208999999909545,0.0))
#581=VECTOR('',#653,1.0)
#582=CARTESIAN_POINT('',(-0.00811586734970473,0.0208999999909545,0.0))
#583=VECTOR('',#654,1.0)
#584=CARTESIAN_POINT('',(-0.0099,0.02520727723237,0.005))
#585=CARTESIAN_POINT('',(-0.00811586734970473,0.0208999999909545,0.005))
#586=VECTOR('',#655,1.0)
#587=CARTESIAN_POINT('',(-0.0099,0.02520727723237,0.0))
#588=CARTESIAN_POINT('',(-0.0099,0.02520727723237,0.0))
#589=VECTOR('',#656,1.0)
#590=CARTESIAN_POINT('',(-0.00811586734970473,0.0208999999909545,0.0))
#591=VECTOR('',#657,1.0)
#592=CARTESIAN_POINT('',(-0.0099,0.0308299999954773,0.005))
#593=CARTESIAN_POINT('',(-0.0099,0.0308299999954773,0.005))
#594=VECTOR('',#658,1.0)
#595=CARTESIAN_POINT('',(-0.0099,0.0308299999954773,0.0))
#596=CARTESIAN_POINT('',(-0.0099,0.0308299999954773,0.0))
#597=VECTOR('',#659,1.0)
#598=CARTESIAN_POINT('',(-0.0099,0.0308299999954773,0.0))
#599=VECTOR('',#660,1.0)
#600=CARTESIAN_POINT('',(0.0099,0.0308299999954773,0.005))
#601=CARTESIAN_POINT('',(0.0099,0.0308299999954773,0.005))
#602=VECTOR('',#661,1.0)
#603=CARTESIAN_POINT('',(0.0099,0.0308299999954773,0.0))
#604=CARTESIAN_POINT('',(0.0099,0.0308299999954773,0.0))
#605=VECTOR('',#662,1.0)
#606=CARTESIAN_POINT('',(0.0099,0.0308299999954773,0.0))
#607=VECTOR('',#663,1.0)
#608=CARTESIAN_POINT('',(0.0099,0.02520727723237,0.005))
#609=VECTOR('',#664,1.0)
#610=CARTESIAN_POINT('',(0.0099,0.02520727723237,0.0))
#611=VECTOR('',#665,1.0)
#612=DIRECTION('',(-0.38268343236509,-0.923879532511287,0.0))
#613=DIRECTION('',(0.0,0.0,1.0))
#614=DIRECTION('',(-0.38268343236509,-0.923879532511287,0.0))
#615=DIRECTION('',(0.0,0.0,1.0))
#616=DIRECTION('',(-1.0,-0.0,-0.0))
#617=DIRECTION('',(0.0,0.0,1.0))
#618=DIRECTION('',(1.0,0.0,0.0))
#619=DIRECTION('',(0.0,1.0,0.0))
#620=DIRECTION('',(0.0,0.0,1.0))
#621=DIRECTION('',(0.0,-1.0,0.0))
#622=DIRECTION('',(1.0,0.0,0.0))
#623=DIRECTION('',(0.0,0.0,1.0))
#624=DIRECTION('',(-1.0,0.0,0.0))
#625=DIRECTION('',(0.0,1.0,0.0))
#626=DIRECTION('',(0.0,0.0,1.0))
#627=DIRECTION('',(0.0,-1.0,0.0))
#628=DIRECTION('',(-1.0,0.0,0.0))
#629=DIRECTION('',(0.0,0.0,1.0))
#630=DIRECTION('',(-1.0,0.0,0.0))
#631=DIRECTION('',(2.0553595686929E-16,-1.0,0.0))
#632=DIRECTION('',(0.0,0.0,1.0))
#633=DIRECTION('',(-2.0553595686929E-16,1.0,0.0))
#634=DIRECTION('',(-1.0,0.0,0.0))
#635=DIRECTION('',(0.0,0.0,1.0))
#636=DIRECTION('',(-1.0,0.0,0.0))
#637=DIRECTION('',(-2.0553595686929E-16,1.0,0.0))
#638=DIRECTION('',(0.0,0.0,1.0))
#639=DIRECTION('',(2.0553595686929E-16,-1.0,0.0))
#640=DIRECTION('',(-1.0,0.0,0.0))
#641=DIRECTION('',(0.0,0.0,1.0))
#642=DIRECTION('',(-1.0,0.0,0.0))
#643=DIRECTION('',(-0.0,-1.0,-0.0))
#644=DIRECTION('',(0.0,0.0,1.0))
#645=DIRECTION('',(0.0,1.0,0.0))
#646=DIRECTION('',(1.0,0.0,0.0))
#647=DIRECTION('',(0.0,0.0,1.0))
#648=DIRECTION('',(-1.0,0.0,0.0))
#649=DIRECTION('',(-0.0,-1.0,-0.0))
#650=DIRECTION('',(0.0,0.0,1.0))
#651=DIRECTION('',(0.0,1.0,0.0))
#652=DIRECTION('',(-1.0,-0.0,-0.0))
#653=DIRECTION('',(0.0,0.0,1.0))
#654=DIRECTION('',(1.0,0.0,0.0))
#655=DIRECTION('',(-0.382683432365089,0.923879532511287,0.0))
#656=DIRECTION('',(0.0,0.0,1.0))
#657=DIRECTION('',(-0.382683432365089,0.923879532511287,0.0))
#658=DIRECTION('',(0.0,1.0,0.0))
#659=DIRECTION('',(0.0,0.0,1.0))
#660=DIRECTION('',(0.0,-1.0,0.0))
#661=DIRECTION('',(1.0,0.0,0.0))
#662=DIRECTION('',(0.0,0.0,1.0))
#663=DIRECTION('',(-1.0,0.0,0.0))
#664=DIRECTION('',(-0.0,-1.0,-0.0))
#665=DIRECTION('',(0.0,1.0,0.0))
#666=PRESENTATION_LAYER_ASSIGNMENT('9','Capa0',(#25))
ENDSEC
END-ISO-10303-21
