# Supplementary material for: Open-source perfusion system for medium-scale fabrication of demineralized bone matrix chip grafts
Source: HardwareX. 2022 Nov 23;13:e00378. doi: 10.1016/j.ohx.2022.e00378 (PMC9722481; doi:10.1016/j.ohx.2022.e00378)
Supplement: Supplementary data 2 [file mmc2.zip › valve_cover.stp]

ISO-10303-21
HEADER
FILE_DESCRIPTION(('STEP AP214'),'1')
FILE_NAME('valve_cover.stp','2022-04-06T16:28:11',(' '),(' '),'Spatial InterOp 3D',' ',' ')
FILE_SCHEMA(('AUTOMOTIVE_DESIGN { 1 0 10303 214 1 1 1 1 }'))
ENDSEC
DATA
#1=MECHANICAL_DESIGN_GEOMETRIC_PRESENTATION_REPRESENTATION(' ',(#10),#6)
#2=PRODUCT_DEFINITION_CONTEXT('',#11,'design')
#3=APPLICATION_PROTOCOL_DEFINITION('INTERNATIONAL STANDARD','automotive_design',1994,#11)
#4=PRODUCT_CATEGORY_RELATIONSHIP('NONE','NONE',#12,#13)
#5=SHAPE_DEFINITION_REPRESENTATION(#14,#15)
#6= (GEOMETRIC_REPRESENTATION_CONTEXT(3)GLOBAL_UNCERTAINTY_ASSIGNED_CONTEXT((#18))GLOBAL_UNIT_ASSIGNED_CONTEXT((#20,#21,#22))REPRESENTATION_CONTEXT('NONE','WORKSPACE'))
#10=STYLED_ITEM('',(#24),#25)
#11=APPLICATION_CONTEXT(' ')
#12=PRODUCT_CATEGORY('part','NONE')
#13=PRODUCT_RELATED_PRODUCT_CATEGORY('detail',' ',(#26))
#14=PRODUCT_DEFINITION_SHAPE('NONE','NONE',#27)
#15=ADVANCED_BREP_SHAPE_REPRESENTATION('Tapa',(#25,#28),#6)
#18=UNCERTAINTY_MEASURE_WITH_UNIT(LENGTH_MEASURE(1.0E-08),#20,'','')
#20= (CONVERSION_BASED_UNIT('METRE',#31)LENGTH_UNIT()NAMED_UNIT(#34))
#21= (NAMED_UNIT(#36)PLANE_ANGLE_UNIT()SI_UNIT($,.RADIAN.))
#22= (NAMED_UNIT(#36)SOLID_ANGLE_UNIT()SI_UNIT($,.STERADIAN.))
#24=PRESENTATION_STYLE_ASSIGNMENT((#42))
#25=MANIFOLD_SOLID_BREP('Tapa',#43)
#26=PRODUCT('Tapa','','PART--DESC',(#44))
#27=PRODUCT_DEFINITION('','NONE',#45,#2)
#28=AXIS2_PLACEMENT_3D('',#46,#47,#48)
#31=LENGTH_MEASURE_WITH_UNIT(LENGTH_MEASURE(1.0),#49)
#34=DIMENSIONAL_EXPONENTS(1.0,0.0,0.0,0.0,0.0,0.0,0.0)
#36=DIMENSIONAL_EXPONENTS(0.0,0.0,0.0,0.0,0.0,0.0,0.0)
#42=SURFACE_STYLE_USAGE(.BOTH.,#50)
#43=CLOSED_SHELL('',(#51,#52,#53,#54,#55,#56,#57,#58))
#44=PRODUCT_CONTEXT('',#11,'mechanical')
#45=PRODUCT_DEFINITION_FORMATION_WITH_SPECIFIED_SOURCE(' ','NONE',#26,.NOT_KNOWN.)
#46=CARTESIAN_POINT('',(0.0,0.0,0.0))
#47=DIRECTION('',(0.0,0.0,1.0))
#48=DIRECTION('',(1.0,0.0,0.0))
#49= (NAMED_UNIT(#34)LENGTH_UNIT()SI_UNIT($,.METRE.))
#50=SURFACE_SIDE_STYLE('',(#60))
#51=ADVANCED_FACE('96:1365',(#61),#62,.F.)
#52=ADVANCED_FACE('96:1362',(#63),#64,.F.)
#53=ADVANCED_FACE('96:1359',(#65),#66,.T.)
#54=ADVANCED_FACE('96:1359',(#67),#68,.T.)
#55=ADVANCED_FACE('96:1362',(#69),#70,.F.)
#56=ADVANCED_FACE('96:1365',(#71),#72,.F.)
#57=ADVANCED_FACE('96:1368',(#73,#74,#75),#76,.T.)
#58=ADVANCED_FACE('96:1371',(#77,#78,#79),#80,.F.)
#60=SURFACE_STYLE_FILL_AREA(#81)
#61=FACE_OUTER_BOUND('',#82,.T.)
#62=CYLINDRICAL_SURFACE('',#83,0.0014732)
#63=FACE_OUTER_BOUND('',#84,.T.)
#64=CYLINDRICAL_SURFACE('',#85,0.0014732)
#65=FACE_OUTER_BOUND('',#86,.T.)
#66=CYLINDRICAL_SURFACE('',#87,0.021095023109729)
#67=FACE_OUTER_BOUND('',#88,.T.)
#68=CYLINDRICAL_SURFACE('',#89,0.021095023109729)
#69=FACE_OUTER_BOUND('',#90,.T.)
#70=CYLINDRICAL_SURFACE('',#91,0.0014732)
#71=FACE_OUTER_BOUND('',#92,.T.)
#72=CYLINDRICAL_SURFACE('',#93,0.0014732)
#73=FACE_BOUND('',#94,.T.)
#74=FACE_BOUND('',#95,.T.)
#75=FACE_OUTER_BOUND('',#96,.T.)
#76=PLANE('',#97)
#77=FACE_BOUND('',#98,.T.)
#78=FACE_BOUND('',#99,.T.)
#79=FACE_OUTER_BOUND('',#100,.T.)
#80=PLANE('',#101)
#81=FILL_AREA_STYLE('',(#102))
#82=EDGE_LOOP('',(#103,#104,#105,#106))
#83=AXIS2_PLACEMENT_3D('',#107,#108,#109)
#84=EDGE_LOOP('',(#110,#111,#112,#113))
#85=AXIS2_PLACEMENT_3D('',#114,#115,#116)
#86=EDGE_LOOP('',(#117,#118,#119,#120))
#87=AXIS2_PLACEMENT_3D('',#121,#122,#123)
#88=EDGE_LOOP('',(#124,#125,#126,#127))
#89=AXIS2_PLACEMENT_3D('',#128,#129,#130)
#90=EDGE_LOOP('',(#131,#132,#133,#134))
#91=AXIS2_PLACEMENT_3D('',#135,#136,#137)
#92=EDGE_LOOP('',(#138,#139,#140,#141))
#93=AXIS2_PLACEMENT_3D('',#142,#143,#144)
#94=EDGE_LOOP('',(#145,#146))
#95=EDGE_LOOP('',(#147,#148))
#96=EDGE_LOOP('',(#149,#150))
#97=AXIS2_PLACEMENT_3D('',#151,#152,#153)
#98=EDGE_LOOP('',(#154,#155))
#99=EDGE_LOOP('',(#156,#157))
#100=EDGE_LOOP('',(#158,#159))
#101=AXIS2_PLACEMENT_3D('',#160,#161,#162)
#102=FILL_AREA_STYLE_COLOUR('',#163)
#103=ORIENTED_EDGE('',*,*,#164,.F.)
#104=ORIENTED_EDGE('',*,*,#165,.T.)
#105=ORIENTED_EDGE('',*,*,#166,.F.)
#106=ORIENTED_EDGE('',*,*,#167,.T.)
#107=CARTESIAN_POINT('',(-0.0167037419478041,0.00691891645716081,-0.06292))
#108=DIRECTION('',(0.0,0.0,-1.0))
#109=DIRECTION('',(1.0,0.0,0.0))
#110=ORIENTED_EDGE('',*,*,#168,.F.)
#111=ORIENTED_EDGE('',*,*,#169,.T.)
#112=ORIENTED_EDGE('',*,*,#170,.F.)
#113=ORIENTED_EDGE('',*,*,#171,.T.)
#114=CARTESIAN_POINT('',(0.0167037419478041,0.00691891645716081,-0.06292))
#115=DIRECTION('',(0.0,0.0,-1.0))
#116=DIRECTION('',(-1.0,0.0,0.0))
#117=ORIENTED_EDGE('',*,*,#172,.F.)
#118=ORIENTED_EDGE('',*,*,#173,.T.)
#119=ORIENTED_EDGE('',*,*,#174,.F.)
#120=ORIENTED_EDGE('',*,*,#175,.T.)
#121=CARTESIAN_POINT('',(-3.81639164714898E-17,0.000214864639864143,-0.06292))
#122=DIRECTION('',(0.0,0.0,-1.0))
#123=DIRECTION('',(-1.0,0.0,0.0))
#124=ORIENTED_EDGE('',*,*,#172,.T.)
#125=ORIENTED_EDGE('',*,*,#176,.T.)
#126=ORIENTED_EDGE('',*,*,#174,.T.)
#127=ORIENTED_EDGE('',*,*,#177,.T.)
#128=CARTESIAN_POINT('',(-3.81639164714898E-17,0.000214864639864143,-0.06292))
#129=DIRECTION('',(0.0,0.0,-1.0))
#130=DIRECTION('',(-1.0,0.0,0.0))
#131=ORIENTED_EDGE('',*,*,#168,.T.)
#132=ORIENTED_EDGE('',*,*,#178,.T.)
#133=ORIENTED_EDGE('',*,*,#170,.T.)
#134=ORIENTED_EDGE('',*,*,#179,.T.)
#135=CARTESIAN_POINT('',(0.0167037419478041,0.00691891645716081,-0.06292))
#136=DIRECTION('',(0.0,0.0,-1.0))
#137=DIRECTION('',(-1.0,0.0,0.0))
#138=ORIENTED_EDGE('',*,*,#164,.T.)
#139=ORIENTED_EDGE('',*,*,#180,.T.)
#140=ORIENTED_EDGE('',*,*,#166,.T.)
#141=ORIENTED_EDGE('',*,*,#181,.T.)
#142=CARTESIAN_POINT('',(-0.0167037419478041,0.00691891645716081,-0.06292))
#143=DIRECTION('',(0.0,0.0,-1.0))
#144=DIRECTION('',(1.0,0.0,0.0))
#145=ORIENTED_EDGE('',*,*,#167,.F.)
#146=ORIENTED_EDGE('',*,*,#180,.F.)
#147=ORIENTED_EDGE('',*,*,#171,.F.)
#148=ORIENTED_EDGE('',*,*,#178,.F.)
#149=ORIENTED_EDGE('',*,*,#175,.F.)
#150=ORIENTED_EDGE('',*,*,#176,.F.)
#151=CARTESIAN_POINT('',(-3.81639164714898E-17,-0.0327851353601359,-0.06792))
#152=DIRECTION('',(-0.0,0.0,-1.0))
#153=DIRECTION('',(-1.0,-0.0,0.0))
#154=ORIENTED_EDGE('',*,*,#165,.F.)
#155=ORIENTED_EDGE('',*,*,#181,.F.)
#156=ORIENTED_EDGE('',*,*,#169,.F.)
#157=ORIENTED_EDGE('',*,*,#179,.F.)
#158=ORIENTED_EDGE('',*,*,#173,.F.)
#159=ORIENTED_EDGE('',*,*,#177,.F.)
#160=CARTESIAN_POINT('',(-3.81639164714898E-17,-0.0327851353601359,-0.06292))
#161=DIRECTION('',(-0.0,0.0,-1.0))
#162=DIRECTION('',(-1.0,-0.0,0.0))
#163=COLOUR_RGB('',1.0,1.0,1.0)
#164=EDGE_CURVE('',#182,#183,#184,.T.)
#165=EDGE_CURVE('96:1389',#182,#185,#186,.T.)
#166=EDGE_CURVE('',#187,#185,#188,.T.)
#167=EDGE_CURVE('96:1386',#187,#183,#189,.F.)
#168=EDGE_CURVE('',#190,#191,#192,.T.)
#169=EDGE_CURVE('96:1383',#190,#193,#194,.T.)
#170=EDGE_CURVE('',#195,#193,#196,.T.)
#171=EDGE_CURVE('96:1380',#195,#191,#197,.F.)
#172=EDGE_CURVE('',#198,#199,#200,.T.)
#173=EDGE_CURVE('96:1377',#198,#201,#202,.T.)
#174=EDGE_CURVE('',#203,#201,#204,.T.)
#175=EDGE_CURVE('96:1374',#203,#199,#205,.F.)
#176=EDGE_CURVE('96:1374',#199,#203,#206,.F.)
#177=EDGE_CURVE('96:1377',#201,#198,#207,.T.)
#178=EDGE_CURVE('96:1380',#191,#195,#208,.F.)
#179=EDGE_CURVE('96:1383',#193,#190,#209,.T.)
#180=EDGE_CURVE('96:1386',#183,#187,#210,.F.)
#181=EDGE_CURVE('96:1389',#185,#182,#211,.T.)
#182=VERTEX_POINT('',#212)
#183=VERTEX_POINT('',#213)
#184=LINE('',#214,#215)
#185=VERTEX_POINT('',#216)
#186=CIRCLE('',#217,0.0014732)
#187=VERTEX_POINT('',#218)
#188=LINE('',#219,#220)
#189=CIRCLE('',#221,0.0014732)
#190=VERTEX_POINT('',#222)
#191=VERTEX_POINT('',#223)
#192=LINE('',#224,#225)
#193=VERTEX_POINT('',#226)
#194=CIRCLE('',#227,0.0014732)
#195=VERTEX_POINT('',#228)
#196=LINE('',#229,#230)
#197=CIRCLE('',#231,0.0014732)
#198=VERTEX_POINT('',#232)
#199=VERTEX_POINT('',#233)
#200=LINE('',#234,#235)
#201=VERTEX_POINT('',#236)
#202=CIRCLE('',#237,0.021095023109729)
#203=VERTEX_POINT('',#238)
#204=LINE('',#239,#240)
#205=CIRCLE('',#241,0.021095023109729)
#206=CIRCLE('',#242,0.021095023109729)
#207=CIRCLE('',#243,0.021095023109729)
#208=CIRCLE('',#244,0.0014732)
#209=CIRCLE('',#245,0.0014732)
#210=CIRCLE('',#246,0.0014732)
#211=CIRCLE('',#247,0.0014732)
#212=CARTESIAN_POINT('',(-0.0152305419478041,0.00691891645716081,-0.06292))
#213=CARTESIAN_POINT('',(-0.0152305419478041,0.00691891645716081,-0.06792))
#214=CARTESIAN_POINT('',(-0.0152305419478041,0.00691891645716081,-0.06292))
#215=VECTOR('',#248,1.0)
#216=CARTESIAN_POINT('',(-0.0181769419478041,0.00691891645716081,-0.06292))
#217=AXIS2_PLACEMENT_3D('',#249,#250,#251)
#218=CARTESIAN_POINT('',(-0.0181769419478041,0.00691891645716081,-0.06792))
#219=CARTESIAN_POINT('',(-0.0181769419478041,0.00691891645716081,-0.06292))
#220=VECTOR('',#252,1.0)
#221=AXIS2_PLACEMENT_3D('',#253,#254,#255)
#222=CARTESIAN_POINT('',(0.0152305419478041,0.00691891645716081,-0.06292))
#223=CARTESIAN_POINT('',(0.0152305419478041,0.00691891645716081,-0.06792))
#224=CARTESIAN_POINT('',(0.0152305419478041,0.00691891645716081,-0.06292))
#225=VECTOR('',#256,1.0)
#226=CARTESIAN_POINT('',(0.0181769419478041,0.00691891645716081,-0.06292))
#227=AXIS2_PLACEMENT_3D('',#257,#258,#259)
#228=CARTESIAN_POINT('',(0.0181769419478041,0.00691891645716081,-0.06792))
#229=CARTESIAN_POINT('',(0.0181769419478041,0.00691891645716081,-0.06292))
#230=VECTOR('',#260,1.0)
#231=AXIS2_PLACEMENT_3D('',#261,#262,#263)
#232=CARTESIAN_POINT('',(-0.021095023109729,0.000214864639864143,-0.06292))
#233=CARTESIAN_POINT('',(-0.021095023109729,0.00021486463986414,-0.06792))
#234=CARTESIAN_POINT('',(-0.021095023109729,0.00021486463986414,-0.06292))
#235=VECTOR('',#264,1.0)
#236=CARTESIAN_POINT('',(0.0210950231097289,0.000214864639864146,-0.06292))
#237=AXIS2_PLACEMENT_3D('',#265,#266,#267)
#238=CARTESIAN_POINT('',(0.0210950231097289,0.00021486463986414,-0.06792))
#239=CARTESIAN_POINT('',(0.0210950231097289,0.000214864639864146,-0.06292))
#240=VECTOR('',#268,1.0)
#241=AXIS2_PLACEMENT_3D('',#269,#270,#271)
#242=AXIS2_PLACEMENT_3D('',#272,#273,#274)
#243=AXIS2_PLACEMENT_3D('',#275,#276,#277)
#244=AXIS2_PLACEMENT_3D('',#278,#279,#280)
#245=AXIS2_PLACEMENT_3D('',#281,#282,#283)
#246=AXIS2_PLACEMENT_3D('',#284,#285,#286)
#247=AXIS2_PLACEMENT_3D('',#287,#288,#289)
#248=DIRECTION('',(-0.0,-0.0,-1.0))
#249=CARTESIAN_POINT('',(-0.0167037419478041,0.00691891645716081,-0.06292))
#250=DIRECTION('',(0.0,0.0,1.0))
#251=DIRECTION('',(1.0,0.0,0.0))
#252=DIRECTION('',(-0.0,0.0,1.0))
#253=CARTESIAN_POINT('',(-0.0167037419478041,0.00691891645716081,-0.06792))
#254=DIRECTION('',(0.0,0.0,1.0))
#255=DIRECTION('',(1.0,0.0,0.0))
#256=DIRECTION('',(0.0,-0.0,-1.0))
#257=CARTESIAN_POINT('',(0.0167037419478041,0.00691891645716081,-0.06292))
#258=DIRECTION('',(0.0,0.0,1.0))
#259=DIRECTION('',(-1.0,0.0,0.0))
#260=DIRECTION('',(0.0,0.0,1.0))
#261=CARTESIAN_POINT('',(0.0167037419478041,0.00691891645716081,-0.06792))
#262=DIRECTION('',(0.0,0.0,1.0))
#263=DIRECTION('',(-1.0,0.0,0.0))
#264=DIRECTION('',(0.0,0.0,-1.0))
#265=CARTESIAN_POINT('',(-3.81639164714898E-17,0.000214864639864143,-0.06292))
#266=DIRECTION('',(0.0,0.0,-1.0))
#267=DIRECTION('',(-1.0,0.0,0.0))
#268=DIRECTION('',(-0.0,-0.0,1.0))
#269=CARTESIAN_POINT('',(-3.81639164714898E-17,0.000214864639864143,-0.06792))
#270=DIRECTION('',(0.0,0.0,-1.0))
#271=DIRECTION('',(-1.0,0.0,0.0))
#272=CARTESIAN_POINT('',(-3.81639164714898E-17,0.000214864639864143,-0.06792))
#273=DIRECTION('',(0.0,0.0,-1.0))
#274=DIRECTION('',(-1.0,0.0,0.0))
#275=CARTESIAN_POINT('',(-3.81639164714898E-17,0.000214864639864143,-0.06292))
#276=DIRECTION('',(0.0,0.0,-1.0))
#277=DIRECTION('',(-1.0,0.0,0.0))
#278=CARTESIAN_POINT('',(0.0167037419478041,0.00691891645716081,-0.06792))
#279=DIRECTION('',(0.0,0.0,1.0))
#280=DIRECTION('',(-1.0,0.0,0.0))
#281=CARTESIAN_POINT('',(0.0167037419478041,0.00691891645716081,-0.06292))
#282=DIRECTION('',(0.0,0.0,1.0))
#283=DIRECTION('',(-1.0,0.0,0.0))
#284=CARTESIAN_POINT('',(-0.0167037419478041,0.00691891645716081,-0.06792))
#285=DIRECTION('',(0.0,0.0,1.0))
#286=DIRECTION('',(1.0,0.0,0.0))
#287=CARTESIAN_POINT('',(-0.0167037419478041,0.00691891645716081,-0.06292))
#288=DIRECTION('',(0.0,0.0,1.0))
#289=DIRECTION('',(1.0,0.0,0.0))
#290=PRESENTATION_LAYER_ASSIGNMENT('9','Capa0',(#25))
ENDSEC
END-ISO-10303-21
